# Supplementary material for: A gene expression map of shoot domains reveals regulatory mechanisms
Source: Nat Commun. 2019 Jan 11;10:141. doi: 10.1038/s41467-018-08083-z (PMC6329838; doi:10.1038/s41467-018-08083-z)
Supplement: Supplementary file 4 — Supplementary Data 1 [file 41467_2018_8083_MOESM4_ESM.xlsx]

## Sheet: Supplementary Data 1
Supplementary Data 1. The list of marker genes indicated in Figure 1b.
Column A: Gene ID. Column B: Gene name. Column C to K: RPKM value of genes in different domains. Column L to T: z-score of genes in different domains. Column U: Known expression domain. Column V: Reference.
GID	Name	AS1	AS2	ATML1	CLV3	FIL	LAS	PTL	UFO'	WUS	AS1	AS2	ATML1	CLV3	FIL	LAS	PTL	UFO'	WUS	Known expression domain	Ref.
AT4G21750	ATML1	37.0946	29.0722	97.8938	35.0471	41.3478	36.9052	86.2096	40.7433	23.1794	-0.408414	-0.723319	1.97814	-0.488783	-0.241463	-0.415849	1.5195	-0.265192	-0.954629	ATML1	9
AT4G04890	PDF2	25.1004	35.0607	106.467	42.0484	53.4924	41.6567	88.5104	53.0236	17.5474	-0.930965	-0.57884	1.94554	-0.331807	0.0727668	-0.345656	1.31075	0.0561942	-1.19798	ATML1	10
AT1G08465	YAB2	17.2338	14.8603	24.0289	6.03749	26.2224	9.69657	3.12565	15.2168	7.99306	0.436922	0.1328	1.3076	-0.997697	1.58867	-0.528847	-1.3708	0.178476	-0.747124	FIL	11
AT2G45190	FIL	32.935	28.0491	76.0603	20.6735	71.6757	54.1418	19.499	12.8349	26.3837	-0.213759	-0.418816	1.59621	-0.728373	1.41219	0.676291	-0.777665	-1.05736	-0.488715	FIL	12
AT5G16560	KAN	2.76032	4.93704	9.81066	9.56181	13.7366	8.64062	3.75547	7.37111	4.15884	-1.21679	-0.619202	0.71878	0.650462	1.79658	0.397562	-0.943585	0.049037	-0.832845	FIL	13
AT4G18390	TCP2	41.6386	21.3918	36.2003	13.9149	11.9699	9.08921	7.21551	8.334	13.5711	1.77055	0.24454	1.36066	-0.318994	-0.465591	-0.682707	-0.823929	-0.739628	-0.344907	AS1	14
AT3G15030	TCP4	150.679	18.4348	112.914	29.9896	11.1537	25.2246	16.2214	6.9472	15.3746	1.85108	-0.422151	1.20192	-0.223528	-0.547311	-0.305436	-0.460199	-0.619619	-0.474755	AS1	14
AT1G65620	AS2	10.3006	8.32876	14.244	1.21909	0.772999	9.76654	4.31083	3.93883	1.7591	0.875496	0.467316	1.69176	-1.00438	-1.09673	0.764936	-0.364396	-0.4414	-0.892604	AS2	15
AT2G37630	AS1	120.672	77.7862	84.2251	51.4961	39.6279	203.693	48.4622	121.314	46.9941	0.61198	-0.197566	-0.0760193	-0.693841	-0.917876	2.17916	-0.751111	0.624102	-0.778824	AS1	16
AT1G55580	LAS	0.813186	0.249248	1.18535	1.05085	0.0351034	8.76886	1.19143	4.86945	1.27037	-0.41002	-0.581791	-0.296661	-0.33763	-0.647017	2.01321	-0.294809	0.825482	-0.270764	LAS	17
AT1G76420	CUC3	0.70504	1.5738	1.56133	2.48077	0.421723	38.3789	4.75166	18.3109	4.62027	-0.544901	-0.480794	-0.481714	-0.413868	-0.565807	2.23511	-0.246295	0.754263	-0.255991	LAS	18
AT3G23290	LSH4	78.1719	22.1623	23.5676	12.7195	10.2222	340.83	23.5011	152.683	37.0454	0.00278744	-0.528537	-0.515206	-0.618114	-0.641804	2.49444	-0.515837	0.709622	-0.387351	LAS	19
AT1G70510	KNAT2	2.30607	1.13882	1.33337	1.50914	1.194	6.42582	1.17328	11.7445	3.39679	-0.279074	-0.588749	-0.537134	-0.490502	-0.574109	0.813906	-0.579606	2.22497	0.0102977	UFO	20
AT1G23380	KNAT6	10.0231	2.7786	5.79696	4.05931	2.5786	20.3107	4.2851	25.5651	6.99958	0.107911	-0.792844	-0.417554	-0.633606	-0.817712	1.38702	-0.605532	2.04034	-0.268024	UFO	20
AT5G03680	PTL	1.23459	1.56431	1.41028	1.28403	0.932829	8.28645	13.831	10.1837	2.01458	-0.683673	-0.615203	-0.647188	-0.673406	-0.746336	0.780714	1.9321	1.17469	-0.5217	PTL	4
AT2G28290	SYD	2.99858	4.11254	4.0163	20.9029	6.62198	6.82287	5.7655	7.21124	8.79748	-0.857007	-0.643604	-0.66204	2.57294	-0.162867	-0.124384	-0.326946	-0.0499823	0.253894	CLV3	21
AT2G27250	CLV3	0	0	0	30.2855	0	1.58522	0	0.392773	2.0741	-0.385921	-0.385921	-0.385921	2.67749	-0.385921	-0.225574	-0.385921	-0.346191	-0.176123	CLV3	22
AT4G17710	HDG4	0.157651	0.124069	0	3.07255	0.114865	0.241643	0.0254457	0.175193	0.219197	-0.303302	-0.337105	-0.461996	2.6309	-0.346371	-0.218753	-0.436382	-0.285643	-0.241347	CLV3	21
AT1G30950	UFO	0.329503	0	0.0358628	8.22361	0.0120405	4.66277	0.164199	1.32911	11.545	-0.598427	-0.674473	-0.666196	1.22345	-0.671694	0.401646	-0.636577	-0.367728	1.99	UFO	23
AT2G17950	WUS	0	0.0139039	0	3.62352	0.0122155	1.21169	0.190034	0.407542	4.79716	-0.632413	-0.624697	-0.632413	1.3785	-0.625634	0.0400289	-0.526951	-0.406243	2.02982	WUS	24
