# Supplementary material for: A gene expression map of shoot domains reveals regulatory mechanisms
Source: Nat Commun. 2019 Jan 11;10:141. doi: 10.1038/s41467-018-08083-z (PMC6329838; doi:10.1038/s41467-018-08083-z)
Supplement: Supplementary file 5 — Supplementary Data 2 [file 41467_2018_8083_MOESM5_ESM.xlsx]

## Sheet: Supplementary Data 2
Supplementary Data 2. Domain specifically expressed genes by pair-wise comparison.
Column A: Gene ID. Column B: Gene name. Column C: Gene description. Column D to L: RPKM of genes in different domains. Column M to U: z-score of genes in different domains. Column V: enriched domain.
GID	Gene_name	Description	AS1	AS2	ATML1	CLV3	FIL	LAS	PTL	UFO'	WUS	AS1	AS2	ATML1	CLV3	FIL	LAS	PTL	UFO'	WUS	Specifically expressed domain
AT1G01990		unknown protein; Has 32 Blast hits to 32 proteins in 6 species: Archae - 0; Bacteria - 0; Metazoa - 0; Fungi - 0; Plants - 32; Viruses - 0; Other Eukaryotes - 0 (source: NCBI BLink).	63.4947	11.9304	25.1099	17.0195	8.15178	23.8445	7.53091	6.32376	16.9623	2.25023	-0.419995	0.262499	-0.156461	-0.615668	0.196968	-0.64782	-0.710332	-0.159424	AS1
AT1G02160		Cox19 family protein (CHCH motif)	189.88	48.3596	71.3011	24.3109	25.3984	41.4868	32.557	25.8227	30.5589	2.13898	-0.095506	0.266722	-0.475214	-0.458042	-0.204021	-0.345016	-0.451344	-0.376562	AS1
AT1G02170	LOL3, ATMCPB1, MCP1B, ATMC1, MC1	metacaspase 1	135.134	18.2126	62.8763	25.294	30.7273	35.8843	25.4422	24.4983	36.1627	2.337	-0.654831	0.488043	-0.473628	-0.334598	-0.202641	-0.469836	-0.493989	-0.195516	AS1
AT1G02710		glycine-rich protein	254.539	1.4958	6.75004	5.31448	1.6641	46.4412	9.45093	2.20665	26.8363	2.43071	-0.428399	-0.369032	-0.385252	-0.426497	0.0794343	-0.338515	-0.420367	-0.142079	AS1
AT1G02952		other RNA	3.51539	0	0	0.0360677	0	0.0595753	0	0	0	2.41442	-0.311071	-0.311071	-0.283108	-0.311071	-0.264882	-0.311071	-0.311071	-0.311071	AS1
AT1G03140		splicing factor Prp18 family protein	121.439	41.4007	53.3571	38.4127	39.4198	59.5841	32.6539	44.1828	53.2943	2.32582	-0.424302	-0.0134775	-0.52697	-0.492366	0.200481	-0.724843	-0.328709	-0.015636	AS1
AT1G03600	PSB27	photosystem II family protein	2998.97	1187.97	1293.85	255.483	536.217	546.932	301.011	371.939	943.15	2.0832	0.253303	0.36029	-0.688911	-0.405248	-0.394421	-0.642908	-0.571239	0.00593085	AS1
AT1G04330		unknown protein; FUNCTIONS IN: molecular_function unknown; INVOLVED IN: biological_process unknown; LOCATED IN: chloroplast; BEST Arabidopsis thaliana protein match is: unknown protein (TAIR:AT3G23170.1); Has 74 Blast hits to 74 proteins in 6 species: Archae - 0; Bacteria - 0; Metazoa - 0; Fungi - 0; Plants - 74; Viruses - 0; Other Eukaryotes - 0 (source: NCBI BLink).	36.3626	1.70401	3.60288	0.718483	3.47209	2.17383	0.347445	0.626285	1.98096	2.56304	-0.330753	-0.172209	-0.413038	-0.183129	-0.291525	-0.444018	-0.420737	-0.307629	AS1
AT1G04630	MEE4	GRIM-19 protein	332.907	77.0885	150.414	31.6548	55.0939	109.644	51.2063	56.8674	68.0904	2.29605	-0.266162	0.468244	-0.721214	-0.486455	0.0599078	-0.525392	-0.468692	-0.356285	AS1
AT1G04778		unknown protein; FUNCTIONS IN: molecular_function unknown; INVOLVED IN: biological_process unknown; LOCATED IN: cellular_component unknown; Has 0 Blast hits to 0 proteins in 0 species (source: NCBI BLink).	8.84326	0.233931	0.124606	0.517998	0.255243	0.903754	0.483456	0.419132	0.294834	2.59893	-0.38383	-0.421706	-0.285413	-0.376446	-0.151765	-0.29738	-0.319665	-0.362729	AS1
AT1G04930		hydroxyproline-rich glycoprotein family protein	22.0011	5.02743	9.09244	3.9737	3.30046	10.1723	3.39809	3.45679	4.14754	2.23336	-0.323406	0.288913	-0.482131	-0.583542	0.451579	-0.568836	-0.559994	-0.455946	AS1
AT1G05760	RTM1	Mannose-binding lectin superfamily protein	15.0209	0	0	0	0	4.11662	0	0	0	2.61196	-0.43073	-0.43073	-0.43073	-0.43073	0.403146	-0.43073	-0.43073	-0.43073	AS1
AT1G06150		basic helix-loop-helix (bHLH) DNA-binding superfamily protein	2.0166	0.74498	0.269011	0.552932	0.576763	0.691211	0.281513	0.291902	0.632909	2.43827	0.130469	-0.733347	-0.218072	-0.174821	0.0328848	-0.710657	-0.691804	-0.0729244	AS1
AT1G06160	ORA59	octadecanoid-responsive Arabidopsis AP2/ERF 59	42.8562	10.5789	7.2396	1.50066	6.99765	6.57478	2.76663	12.3634	3.56189	2.19078	0.00579679	-0.220257	-0.608749	-0.236636	-0.265261	-0.523051	0.126597	-0.469216	AS1
AT1G06830		Glutaredoxin family protein	62.7559	6.62012	6.68881	6.80395	3.92233	4.25052	1.73671	8.41425	27.6076	2.50123	-0.397091	-0.393544	-0.387599	-0.536379	-0.519434	-0.649223	-0.304459	0.686503	AS1
AT1G07090	LSH6	Protein of unknown function (DUF640)	402.091	42.9966	164.664	11.3282	39.732	110.596	12.04	37.1441	22.4999	2.12912	-0.349869	0.490056	-0.56849	-0.372406	0.116798	-0.563576	-0.390271	-0.491367	AS1
AT1G07130	STN1, ATSTN1	Nucleic acid-binding, OB-fold-like protein	161.521	0.793443	0.217386	0.0850557	1.03318	20.1881	0.290283	0.461768	0.682761	2.34252	-0.328975	-0.33855	-0.340749	-0.32499	-0.0066121	-0.337338	-0.334488	-0.330815	AS1
AT1G07320	RPL4	ribosomal protein L4	1121.46	427.614	456.15	196.638	298.323	275.134	207.798	176.041	324.203	2.39503	0.132318	0.225378	-0.620926	-0.289318	-0.364939	-0.584532	-0.688097	-0.204919	AS1
AT1G07600	MT1A, MT1, LSR4, MT-Q, ATMT-2, ATMT-Q, ATMT1	metallothionein 1A	742.402	0	0	0	0	367.672	0	0	0	2.27965	-0.454197	-0.454197	-0.454197	-0.454197	0.899731	-0.454197	-0.454197	-0.454197	AS1
AT1G07640	OBP2	Dof-type zinc finger DNA-binding family protein	56.8815	9.12416	8.08619	8.94235	6.52175	6.80571	3.1243	4.69592	13.977	2.69479	-0.246649	-0.310579	-0.257847	-0.406934	-0.389445	-0.616188	-0.51939	0.0522431	AS1
AT1G07950	MED22B	Surfeit locus protein 5 subunit 22 of Mediator complex	150.297	20.8652	52.5328	9.8852	11.4276	14.0417	12.7647	11.5213	12.0772	2.30674	-0.234819	0.387014	-0.450425	-0.420139	-0.368807	-0.393882	-0.418299	-0.407382	AS1
AT1G08160		Late embryogenesis abundant (LEA) hydroxyproline-rich glycoprotein family	80.6591	4.01723	2.16999	2.2024	1.36097	5.44786	0.750511	3.52182	3.29724	2.57279	-0.278033	-0.346745	-0.345539	-0.376837	-0.224819	-0.399545	-0.296461	-0.304815	AS1
AT1G08315		ARM repeat superfamily protein	67.7064	7.02842	27.4224	5.21832	13.4684	15.9943	8.19096	6.63728	8.42236	2.19006	-0.472034	0.4227	-0.551448	-0.189494	-0.0786799	-0.421031	-0.489194	-0.410879	AS1
AT1G10770		Plant invertase/pectin methylesterase inhibitor superfamily protein	2.52775	0.164139	0.436506	0.47091	0.201382	0.386489	0.132603	0.0445429	0.0289957	2.26523	-0.35985	-0.0573525	-0.0191427	-0.318488	-0.112903	-0.394875	-0.492677	-0.509944	AS1
AT1G10960	ATFD1, FD1	ferredoxin 1	13843.8	1828.82	2158.49	240.972	895.297	1273.02	447.438	361.673	1017.02	2.60101	-0.142246	-0.066976	-0.504785	-0.355389	-0.269148	-0.457644	-0.477226	-0.327598	AS1
AT1G11580	ATPMEPCRA, PMEPCRA	methylesterase PCR A	41.3279	4.6193	6.32983	7.63518	5.95577	18.9476	10.1551	15.5929	4.87297	2.37842	-0.68486	-0.542119	-0.433189	-0.573333	0.510816	-0.22291	0.230871	-0.663692	AS1
AT1G12090	ELP	extensin-like protein	3978.11	1064.76	1964.86	186.645	717.877	496.677	181.969	353.085	568.157	1.9484	0.00523779	0.605591	-0.58045	-0.226126	-0.373663	-0.583568	-0.469437	-0.325987	AS1
AT1G12200		Flavin-binding monooxygenase family protein	107.122	12.1645	7.72874	12.2534	21.9604	20.8088	12.9969	13.9847	7.59155	2.70543	-0.387744	-0.532236	-0.384847	-0.068652	-0.106164	-0.360631	-0.328453	-0.536704	AS1
AT1G12320		Protein of unknown function (DUF1442)	48.5811	18.7219	16.1738	10.4438	2.37564	6.51386	5.97027	6.96308	8.55902	2.38735	0.337161	0.162204	-0.231221	-0.785197	-0.501061	-0.538384	-0.470216	-0.360636	AS1
AT1G12630		Integrase-type DNA-binding superfamily protein	8.91845	0.525304	1.18867	0.875944	0.563142	0.836516	0.407068	1.2251	1.3072	2.40672	-0.415437	-0.192381	-0.297536	-0.402714	-0.310793	-0.455193	-0.180135	-0.152529	AS1
AT1G13380		Protein of unknown function (DUF1218)	204.244	26.8727	52.8763	28.4588	20.0769	41.8575	18.0992	19.9433	41.1178	2.42598	-0.370896	0.0391418	-0.345886	-0.478056	-0.134609	-0.509241	-0.480162	-0.146273	AS1
AT1G14890		Plant invertase/pectin methylesterase inhibitor superfamily protein	190.831	24.1548	39.9199	3.18607	30.9723	73.2267	18.2192	29.0484	16.9731	2.28687	-0.370482	-0.119136	-0.70479	-0.261788	0.41188	-0.465113	-0.292463	-0.48498	AS1
AT1G15000	scpl50	serine carboxypeptidase-like 50	63.214	13.6296	16.8787	11.0449	10.043	26.3586	6.5549	10.7098	9.70966	2.47037	-0.280314	-0.100069	-0.423699	-0.479279	0.425827	-0.672781	-0.442288	-0.497771	AS1
AT1G15140		FAD/NAD(P)-binding oxidoreductase	261.736	77.6524	87.648	32.7346	53.27	37.851	34.2702	40.706	53.9979	2.46475	0.0279537	0.16027	-0.566643	-0.294807	-0.498914	-0.546315	-0.461121	-0.285171	AS1
AT1G15230		unknown protein; FUNCTIONS IN: molecular_function unknown; INVOLVED IN: biological_process unknown; LOCATED IN: cellular_component unknown; EXPRESSED IN: 24 plant structures; EXPRESSED DURING: 15 growth stages; Has 26 Blast hits to 26 proteins in 12 species: Archae - 0; Bacteria - 0; Metazoa - 0; Fungi - 0; Plants - 26; Viruses - 0; Other Eukaryotes - 0 (source: NCBI BLink).	78.5783	38.4988	36.9697	8.10984	16.8887	33.5028	16.9798	14.9049	21.355	1.98151	0.362266	0.300488	-0.865474	-0.510799	0.160426	-0.50712	-0.590946	-0.330356	AS1
AT1G15820	LHCB6, CP24	light harvesting complex photosystem II subunit 6	12654.1	3438.47	3725.55	777.022	2300.3	1275.32	939.667	1235.47	2827.36	2.4344	0.0509509	0.125197	-0.637384	-0.243416	-0.50851	-0.595319	-0.518814	-0.107102	AS1
AT1G17700	PRA1.F1	prenylated RAB acceptor 1.F1	71.0249	23.7823	23.8237	4.52783	7.35849	8.98015	0.882293	17.2719	3.97119	2.24688	0.246601	0.248356	-0.568646	-0.448794	-0.380132	-0.723	-0.029052	-0.592214	AS1
AT1G18680		HNH endonuclease domain-containing protein	38.9046	9.74551	18.7038	6.16156	5.30886	12.3581	4.58264	4.31671	13.1515	1.85351	-0.199691	0.431098	-0.452051	-0.512093	-0.0157299	-0.563229	-0.581954	0.0401353	AS1
AT1G20340	DRT112, PETE2	Cupredoxin superfamily protein	12289.5	6100.36	5390.53	1031.55	4202.7	2503.16	1580.53	1645.7	3803.77	2.22936	0.506014	0.308362	-0.905381	-0.0223843	-0.495617	-0.75252	-0.734373	-0.133465	AS1
AT1G21350		Thioredoxin superfamily protein	206.432	98.9226	35.0352	26.3677	56.9377	22.2593	18.0051	22.7675	53.0027	2.30356	0.61265	-0.392176	-0.528498	-0.0476915	-0.593115	-0.660026	-0.585123	-0.109582	AS1
AT1G21500		unknown protein; Has 29 Blast hits to 29 proteins in 12 species: Archae - 0; Bacteria - 0; Metazoa - 0; Fungi - 2; Plants - 27; Viruses - 0; Other Eukaryotes - 0 (source: NCBI BLink).	3873.45	584.335	1365.06	153.823	250.253	392.476	143.088	179.757	512.992	2.16548	-0.173535	0.381668	-0.479688	-0.411114	-0.309973	-0.487322	-0.461246	-0.22427	AS1
AT1G22030		CONTAINS InterPro DOMAIN/s: Protein BYPASS related (InterPro:IPR008511); BEST Arabidopsis thaliana protein match is: unknown protein (TAIR:AT1G77855.1); Has 99 Blast hits to 99 proteins in 17 species: Archae - 0; Bacteria - 0; Metazoa - 3; Fungi - 0; Plants - 96; Viruses - 0; Other Eukaryotes - 0 (source: NCBI BLink).	13.5714	2.58857	2.87276	4.12753	1.0982	3.36523	4.38893	4.06819	4.49492	2.34867	-0.497526	-0.423881	-0.0987053	-0.883756	-0.296256	-0.0309647	-0.114085	-0.00349767	AS1
AT1G23040		hydroxyproline-rich glycoprotein family protein	296.973	34.5876	101.413	9.30149	32.3581	15.3872	9.14408	15.0707	26.2112	2.2473	-0.241516	0.392348	-0.481363	-0.262664	-0.423638	-0.482856	-0.42664	-0.320969	AS1
AT1G23530		unknown protein; BEST Arabidopsis thaliana protein match is: unknown protein (TAIR:AT1G70470.1); Has 38 Blast hits to 38 proteins in 12 species: Archae - 0; Bacteria - 0; Metazoa - 0; Fungi - 0; Plants - 37; Viruses - 0; Other Eukaryotes - 1 (source: NCBI BLink).	11.6492	1.10563	0.179842	0.839749	0.515496	1.61099	0.23651	1.47663	2.41119	2.55721	-0.303744	-0.554952	-0.375889	-0.463874	-0.166616	-0.539576	-0.203073	0.0505161	AS1
AT1G24388		unknown protein; FUNCTIONS IN: molecular_function unknown; INVOLVED IN: biological_process unknown; LOCATED IN: cellular_component unknown; BEST Arabidopsis thaliana protein match is: unknown protein (TAIR:AT4G17700.1); Has 30201 Blast hits to 17322 proteins in 780 species: Archae - 12; Bacteria - 1396; Metazoa - 17338; Fungi - 3422; Plants - 5037; Viruses - 0; Other Eukaryotes - 2996 (source: NC…	55.9426	14.3393	2.87938	6.55307	0.372027	0	12.5134	7.30137	17.8222	2.57214	0.0755479	-0.612156	-0.3917	-0.762622	-0.784947	-0.0340245	-0.346795	0.284553	AS1
AT1G24390		unknown protein; Has 1 Blast hits to 1 proteins in 1 species: Archae - 0; Bacteria - 0; Metazoa - 0; Fungi - 0; Plants - 1; Viruses - 0; Other Eukaryotes - 0 (source: NCBI BLink).	18.7439	5.20374	0.503572	1.4287	0.311394	0	5.53626	5.70185	3.37325	2.47573	0.116748	-0.702122	-0.540945	-0.735603	-0.789855	0.174679	0.203528	-0.202162	AS1
AT1G24575		unknown protein; Has 7 Blast hits to 7 proteins in 2 species: Archae - 0; Bacteria - 0; Metazoa - 0; Fungi - 0; Plants - 7; Viruses - 0; Other Eukaryotes - 0 (source: NCBI BLink).	46.8739	6.82668	1.40713	3.91379	3.23202	1.12375	1.2719	4.49699	13.6307	2.61801	-0.164736	-0.541322	-0.367143	-0.414516	-0.561013	-0.550718	-0.326618	0.308056	AS1
AT1G25370		Protein of unknown function (DUF1639)	30.3686	6.96157	14.9945	4.04236	11.3106	5.77334	10.7824	5.3402	4.31573	2.12075	-0.369183	0.485318	-0.679715	0.0934455	-0.495581	0.0372576	-0.541657	-0.650634	AS1
AT1G26220		Acyl-CoA N-acyltransferases (NAT) superfamily protein	173.876	0	0	0	0	34.1583	0	0	0	2.56773	-0.393689	-0.393689	-0.393689	-0.393689	0.188089	-0.393689	-0.393689	-0.393689	AS1
AT1G26450		Carbohydrate-binding X8 domain superfamily protein	24.157	5.75422	3.51928	3.2508	3.19628	5.88893	5.01768	3.6481	3.84486	2.64097	-0.107693	-0.441505	-0.481606	-0.489748	-0.0875721	-0.217704	-0.422264	-0.392877	AS1
AT1G27020		unknown protein; BEST Arabidopsis thaliana protein match is: unknown protein (TAIR:AT1G27030.1); Has 514 Blast hits to 514 proteins in 175 species: Archae - 0; Bacteria - 311; Metazoa - 0; Fungi - 0; Plants - 65; Viruses - 0; Other Eukaryotes - 138 (source: NCBI BLink).	106.758	14.4103	51.0874	28.3305	42.2657	45.2515	21.6443	24.8004	26.2508	2.27611	-0.876674	0.375497	-0.401431	0.0743228	0.17626	-0.629701	-0.52195	-0.472432	AS1
AT1G27710		Glycine-rich protein family	3.01741	0.0427985	0	0.492597	0.159781	0	0.834269	0.0583288	0.538831	2.17421	-0.470032	-0.508077	-0.0701909	-0.366043	-0.508077	0.233533	-0.456227	-0.0290918	AS1
AT1G29160		Dof-type zinc finger DNA-binding family protein	81.5757	5.04099	14.4682	4.26412	2.53802	13.0629	3.45742	5.06167	7.13768	2.37983	-0.363352	-0.0254586	-0.391197	-0.453065	-0.0758296	-0.420111	-0.362611	-0.288202	AS1
AT1G29380		Carbohydrate-binding X8 domain superfamily protein	6.98176	1.32069	0.333624	1.4104	0.598364	1.58726	1.12666	1.14982	1.45306	2.30629	-0.200516	-0.637606	-0.160793	-0.520375	-0.0824767	-0.286439	-0.276183	-0.141902	AS1
AT1G29520		AWPM-19-like family protein	62.8922	6.68707	5.17122	4.85296	1.89861	9.13646	2.69151	3.33612	6.92904	2.73605	-0.25685	-0.337568	-0.354515	-0.511833	-0.126421	-0.469612	-0.435286	-0.243965	AS1
AT1G30282		other RNA	10.3209	0.0569217	0	0.0231668	0.0121779	1.62644	0.0325638	0	0.10316	2.52469	-0.36482	-0.380844	-0.374322	-0.377416	0.0770318	-0.371677	-0.380844	-0.351803	AS1
AT1G31200	ATPP2-A9, PP2-A9	phloem protein 2-A9	11.8094	3.09039	4.41113	3.81912	1.55207	0.847397	3.13893	1.94083	3.11607	2.4295	-0.197947	0.200054	0.021654	-0.661513	-0.873862	-0.18332	-0.544361	-0.190206	AS1
AT1G31750		proline-rich family protein	39.2324	2.76022	9.71259	1.30341	2.13062	12.7477	3.52394	3.51595	1.92311	2.29367	-0.431829	0.0877096	-0.540694	-0.478878	0.314518	-0.374757	-0.375354	-0.494385	AS1
AT1G33250		Protein of unknown function (DUF604)	49.9295	6.32004	16.6721	22.2238	5.36993	11.5977	6.12962	5.44076	16.5746	2.24483	-0.605515	0.0711036	0.433966	-0.667615	-0.260561	-0.617961	-0.662985	0.0647327	AS1
AT1G43650		nodulin MtN21 /EamA-like transporter family protein	7.74401	0.740399	0.294877	1.47391	0.903658	2.8324	1.40985	1.40048	1.38958	2.348	-0.525407	-0.708193	-0.224463	-0.458425	0.33289	-0.250745	-0.25459	-0.259065	AS1
AT1G47860			21.061	1.56019	5.96265	2.89592	0.768548	10.1425	2.0089	3.97227	1.95713	2.05342	-0.535219	0.0491856	-0.357908	-0.640306	0.604043	-0.475655	-0.215027	-0.482527	AS1
AT1G48600	PMEAMT, AtPMEAMT	S-adenosyl-L-methionine-dependent methyltransferases superfamily protein	77.1824	0	0	0	0	36.523	0	0	0	2.43131	-0.475875	-0.475875	-0.475875	-0.475875	0.899814	-0.475875	-0.475875	-0.475875	AS1
AT1G48760	delta-ADR	delta-adaptin	381.969	2.85113	2.52821	6.39515	4.20118	153.472	2.85934	3.81568	4.15306	2.29776	-0.428778	-0.4311	-0.40329	-0.419069	0.654456	-0.428719	-0.421841	-0.419415	AS1
AT1G51170		Protein kinase superfamily protein	26.7474	8.34758	10.6392	3.56121	4.63861	7.30716	8.02321	11.1873	8.3678	2.46081	-0.221791	0.112321	-0.919623	-0.762543	-0.37348	-0.269083	0.192226	-0.218843	AS1
AT1G51402		unknown protein; FUNCTIONS IN: molecular_function unknown; INVOLVED IN: biological_process unknown; LOCATED IN: endomembrane system; Has 30201 Blast hits to 17322 proteins in 780 species: Archae - 12; Bacteria - 1396; Metazoa - 17338; Fungi - 3422; Plants - 5037; Viruses - 0; Other Eukaryotes - 2996 (source: NCBI BLink).	1682.11	0	0	0.0608823	0	740.657	0	0	0	2.49449	-0.475279	-0.475279	-0.475171	-0.475279	0.832353	-0.475279	-0.475279	-0.475279	AS1
AT1G52140		unknown protein; BEST Arabidopsis thaliana protein match is: unknown protein (TAIR:AT3G16330.1); Has 114 Blast hits to 114 proteins in 15 species: Archae - 0; Bacteria - 0; Metazoa - 0; Fungi - 0; Plants - 114; Viruses - 0; Other Eukaryotes - 0 (source: NCBI BLink).	89.8334	16.4784	4.11674	5.19265	9.88195	13.1212	1.27257	23.373	11.8298	2.35599	-0.0996624	-0.513485	-0.477468	-0.320487	-0.21205	-0.608698	0.131142	-0.255281	AS1
AT1G53230	TCP3	TEOSINTE BRANCHED 1, cycloidea and PCF transcription factor 3	5.79034	2.03028	2.27381	1.44302	1.72785	0.902885	2.71912	0.910402	0.795547	2.16514	-0.0207169	0.120855	-0.362113	-0.19653	-0.676114	0.379733	-0.671744	-0.738514	AS1
AT1G53233		other RNA	114.013	0.596781	0.248597	0.0456583	0.175952	19.9723	0.338383	0.183523	0.33762	2.51181	-0.368335	-0.377177	-0.382331	-0.379022	0.123698	-0.374897	-0.37883	-0.374917	AS1
AT1G53490		RING/U-box superfamily protein	22.3637	0.873042	1.29375	1.66238	0.422027	8.19162	1.4665	1.97272	1.35251	2.42872	-0.476819	-0.419939	-0.3701	-0.537797	0.512655	-0.396583	-0.328142	-0.411995	AS1
AT1G54200		unknown protein; BEST Arabidopsis thaliana protein match is: unknown protein (TAIR:AT3G13980.1); Has 1084 Blast hits to 581 proteins in 136 species: Archae - 0; Bacteria - 72; Metazoa - 212; Fungi - 78; Plants - 102; Viruses - 0; Other Eukaryotes - 620 (source: NCBI BLink).	73.8091	6.99033	22.0916	7.37018	5.94444	13.231	5.24098	9.12084	7.23912	2.44686	-0.420129	0.227819	-0.403831	-0.465005	-0.15236	-0.495188	-0.328715	-0.409454	AS1
AT1G54575		unknown protein; Has 35333 Blast hits to 34131 proteins in 2444 species: Archae - 798; Bacteria - 22429; Metazoa - 974; Fungi - 991; Plants - 531; Viruses - 0; Other Eukaryotes - 9610 (source: NCBI BLink).	68.6123	5.84267	4.30203	3.99796	13.0623	7.08599	3.7882	10.3638	20.0607	2.63823	-0.464231	-0.540379	-0.555408	-0.107394	-0.402779	-0.565775	-0.240768	0.23851	AS1
AT1G56242		other RNA	1.41404	0	0	0.012157	0.0126673	0.0635228	0	0.00886158	0.035957	2.02466	-0.280215	-0.280215	-0.260399	-0.259567	-0.176673	-0.280215	-0.26577	-0.221605	AS1
AT1G58100		TCP family transcription factor	158.139	21.6012	74.8995	17.6114	28.6702	32.5693	15.2005	21.0917	29.1315	2.2674	-0.452673	0.609118	-0.532157	-0.311848	-0.23417	-0.580186	-0.462824	-0.302657	AS1
AT1G60870	MEE9	maternal effect embryo arrest 9	335.08	90.9723	143.355	39.8389	66.7538	67.0798	50.2985	60.5451	60.2536	2.29664	-0.104285	0.410924	-0.607207	-0.342486	-0.33928	-0.504331	-0.403551	-0.406419	AS1
AT1G62050		Ankyrin repeat family protein	19.2193	5.33294	8.76514	4.69867	3.52175	7.5067	5.78362	5.3378	4.3382	2.24414	-0.341529	0.297554	-0.459631	-0.678778	0.0632287	-0.257612	-0.340625	-0.526751	AS1
AT1G62840		Protein of unknown function (DUF1442)	3.33375	0.0599356	0.264424	0.0167076	0.0866238	0.220775	0.0771492	0.045639	0	2.30883	-0.317866	-0.153797	-0.352549	-0.296453	-0.188819	-0.304055	-0.329337	-0.365954	AS1
AT1G63310		unknown protein; BEST Arabidopsis thaliana protein match is: unknown protein (TAIR:AT2G20362.1); Has 78 Blast hits to 77 proteins in 11 species: Archae - 0; Bacteria - 0; Metazoa - 0; Fungi - 0; Plants - 78; Viruses - 0; Other Eukaryotes - 0 (source: NCBI BLink).	43.8451	11.1355	2.84769	6.97406	2.77919	7.44673	2.03074	5.89927	15.0018	2.5528	0.0194437	-0.622446	-0.30286	-0.627752	-0.266251	-0.685719	-0.386102	0.318891	AS1
AT1G63390		FAD/NAD(P)-binding oxidoreductase family protein	53.3352	15.3264	21.4062	15.4465	7.23562	15.2016	12.0929	11.6314	16.2672	2.2775	-0.218979	0.180354	-0.21109	-0.750395	-0.227178	-0.431361	-0.461671	-0.157185	AS1
AT1G64360		unknown protein; Has 6 Blast hits to 6 proteins in 2 species: Archae - 0; Bacteria - 0; Metazoa - 0; Fungi - 0; Plants - 6; Viruses - 0; Other Eukaryotes - 0 (source: NCBI BLink).	51.4894	15.4526	0	2.93007	12.5279	0.742404	0.455895	2.55651	7.69386	2.53058	0.309683	-0.642641	-0.462064	0.129439	-0.596887	-0.614545	-0.485087	-0.168479	AS1
AT1G65030		Transducin/WD40 repeat-like superfamily protein	34.2729	9.41539	12.7766	8.84973	7.74875	16.2333	9.49981	8.97882	10.2931	2.27392	-0.39808	-0.0367774	-0.458885	-0.577232	0.334797	-0.389005	-0.445009	-0.303732	AS1
AT1G65500		unknown protein; FUNCTIONS IN: molecular_function unknown; INVOLVED IN: biological_process unknown; LOCATED IN: endomembrane system; EXPRESSED IN: 14 plant structures; EXPRESSED DURING: 9 growth stages; BEST Arabidopsis thaliana protein match is: unknown protein (TAIR:AT1G65486.1); Has 23 Blast hits to 23 proteins in 2 species: Archae - 0; Bacteria - 0; Metazoa - 0; Fungi - 0; Plants - 23; Viruse…	42.5861	7.44421	6.66359	1.04821	5.14086	4.35756	10.0172	2.93393	1.38265	2.66727	-0.128867	-0.190978	-0.637777	-0.312138	-0.374462	0.0758548	-0.487736	-0.611167	AS1
AT1G66140	ZFP4	zinc finger protein 4	76.7964	21.1443	32.7457	10.8907	14.4434	20.2374	15.4455	23.8504	8.14271	2.13182	-0.152306	0.323849	-0.573141	-0.427328	-0.189526	-0.386201	-0.0412391	-0.685927	AS1
AT1G66890		FUNCTIONS IN: molecular_function unknown; INVOLVED IN: biological_process unknown; LOCATED IN: chloroplast; EXPRESSED IN: 22 plant structures; EXPRESSED DURING: 13 growth stages; BEST Arabidopsis thaliana protein match is: 50S ribosomal protein-related (TAIR:AT5G16200.1); Has 36 Blast hits to 36 proteins in 7 species: Archae - 0; Bacteria - 0; Metazoa - 0; Fungi - 0; Plants - 36; Viruses - 0; Oth…	126.581	51.4955	46.9373	5.40833	22.6085	24.5929	14.2631	24.8242	21.0284	2.17717	0.341507	0.230068	-0.785214	-0.36471	-0.316199	-0.568736	-0.310543	-0.403341	AS1
AT1G67030	ZFP6	zinc finger protein 6	11.6513	0.84435	4.51176	1.06727	0.25791	4.25072	1.71891	0.972505	2.51105	2.2789	-0.596856	0.379048	-0.537537	-0.752909	0.309585	-0.364134	-0.562754	-0.153345	AS1
AT1G67740	PSBY, YCF32	photosystem II BY	4640.51	1863.05	1565.64	279.628	1223	1009.57	470.315	544.397	912.896	2.3642	0.344131	0.127822	-0.807501	-0.121381	-0.27661	-0.668813	-0.614932	-0.34692	AS1
AT1G67860		unknown protein; BEST Arabidopsis thaliana protein match is: unknown protein (TAIR:AT1G67865.1); Has 13 Blast hits to 13 proteins in 2 species: Archae - 0; Bacteria - 0; Metazoa - 0; Fungi - 0; Plants - 13; Viruses - 0; Other Eukaryotes - 0 (source: NCBI BLink).	612.578	17.2845	1.8226	13.7668	19.2604	7.30747	2.92403	6.71207	17.7477	2.37184	-0.26796	-0.336525	-0.28356	-0.259198	-0.312203	-0.331641	-0.314843	-0.265906	AS1
AT1G67865		unknown protein; BEST Arabidopsis thaliana protein match is: unknown protein (TAIR:AT1G67860.1); Has 13 Blast hits to 13 proteins in 2 species: Archae - 0; Bacteria - 0; Metazoa - 0; Fungi - 0; Plants - 13; Viruses - 0; Other Eukaryotes - 0 (source: NCBI BLink).	195.248	14.0519	0.320786	6.46025	6.21852	0.382247	0.378349	1.42507	11.5635	2.37547	-0.171122	-0.364104	-0.277817	-0.281215	-0.36324	-0.363294	-0.348583	-0.206094	AS1
AT1G67870		glycine-rich protein	4626.95	107.784	52.6223	194.494	143.659	137.327	80.7568	279.752	876.787	2.48224	-0.39061	-0.425677	-0.335488	-0.367804	-0.37183	-0.407791	-0.28129	0.0982481	AS1
AT1G70470		unknown protein; BEST Arabidopsis thaliana protein match is: unknown protein (TAIR:AT1G23530.1); Has 64 Blast hits to 64 proteins in 22 species: Archae - 0; Bacteria - 2; Metazoa - 7; Fungi - 10; Plants - 43; Viruses - 0; Other Eukaryotes - 2 (source: NCBI BLink).	14.838	5.96727	1.43699	1.78718	1.99172	5.92089	2.62517	4.18203	1.97539	2.42351	0.338933	-0.725656	-0.643363	-0.595297	0.328034	-0.446439	-0.0805871	-0.599135	AS1
AT1G70690	HWI1, PDLP5	Receptor-like protein kinase-related family protein	12.9169	3.6583	2.15422	0.871815	3.46812	3.23127	2.39632	3.23594	0.976937	2.39465	0.00042582	-0.388519	-0.72014	-0.0487527	-0.11	-0.325913	-0.108793	-0.692956	AS1
AT1G71100	RSW10	Ribose 5-phosphate isomerase, type A protein	196.595	22.6999	65.7283	16.7455	35.7117	33.5889	27.6301	22.0689	19.8483	2.31469	-0.41167	0.262936	-0.505024	-0.207668	-0.24095	-0.334372	-0.421563	-0.456376	AS1
AT1G71170		6-phosphogluconate dehydrogenase family protein	59.1695	14.0973	28.7576	8.11126	17.6069	20.3727	15.1291	14.0861	14.8672	2.42077	-0.464637	0.473878	-0.847849	-0.239964	-0.0629051	-0.398588	-0.465352	-0.415354	AS1
AT1G71960	ABCG25, ATABCG25	ATP-binding casette family G25	16.7406	3.23059	2.79548	4.51603	6.18205	5.3284	2.4765	6.83522	7.53402	2.34213	-0.654717	-0.751234	-0.369575	-1.17116e-05	-0.189371	-0.821992	0.144878	0.299888	AS1
AT1G72610	GLP1, ATGER1, GER1	germin-like protein 1	1893.28	5.74099	3.41089	0.0326973	3.85625	424.941	0.229766	2.41174	0.266344	2.64423	-0.410426	-0.414197	-0.419664	-0.413476	0.267978	-0.419345	-0.415814	-0.419286	AS1
AT1G73040		Mannose-binding lectin superfamily protein	23.9235	2.217	0.63973	1.92504	1.57262	1.47555	1.60814	1.3479	5.22871	2.68649	-0.306147	-0.523603	-0.3464	-0.394987	-0.40837	-0.39009	-0.425968	0.109074	AS1
AT1G73330	ATDR4, DR4	drought-repressed 4	36.3452	14.9033	11.1651	3.91922	4.00008	15.8526	6.11752	15.6081	11.4663	2.26349	0.160744	-0.205843	-0.916427	-0.908497	0.253835	-0.700847	0.229862	-0.176313	AS1
AT1G73630		EF hand calcium-binding protein family	25.4906	4.24131	2.17939	3.74448	2.17358	1.01839	1.21042	4.64194	9.04712	2.52211	-0.22362	-0.490051	-0.287818	-0.490802	-0.64007	-0.615256	-0.171852	0.397363	AS1
AT1G73880	UGT89B1	UDP-glucosyl transferase 89B1	23.7196	4.34644	10.0025	3.34836	3.24477	4.22377	2.91905	2.6929	3.93412	2.34189	-0.291724	0.477169	-0.427404	-0.441486	-0.3084	-0.485765	-0.516509	-0.347775	AS1
AT1G75260		oxidoreductases, acting on NADH or NADPH	2.34767	0.223927	0.0907992	0.364155	0.134826	0.478797	0.154538	0.345987	0.608077	2.45298	-0.409338	-0.588762	-0.220343	-0.529424	-0.0658319	-0.502857	-0.244829	0.108408	AS1
AT1G75390	AtbZIP44, bZIP44	basic leucine-zipper 44	52.3488	0	0	0	0	15.2886	0	0	0	2.39072	-0.400746	-0.400746	-0.400746	-0.400746	0.414508	-0.400746	-0.400746	-0.400746	AS1
AT1G75810		unknown protein; FUNCTIONS IN: molecular_function unknown; INVOLVED IN: biological_process unknown; LOCATED IN: endomembrane system; EXPRESSED IN: 24 plant structures; EXPRESSED DURING: 15 growth stages; Has 13 Blast hits to 13 proteins in 5 species: Archae - 0; Bacteria - 0; Metazoa - 0; Fungi - 0; Plants - 13; Viruses - 0; Other Eukaryotes - 0 (source: NCBI BLink).	55.7831	27.5086	18.6465	3.14765	18.2237	17.1571	10.2644	9.96893	10.1747	2.28195	0.528522	-0.0210565	-0.982215	-0.0472772	-0.113423	-0.540873	-0.559196	-0.546435	AS1
AT1G76800		Vacuolar iron transporter (VIT) family protein	58.5928	2.15809	1.61635	1.43679	6.66773	7.8965	2.43222	11.9768	1.79054	2.50133	-0.434327	-0.462507	-0.471848	-0.199741	-0.135822	-0.420067	0.0764279	-0.453446	AS1
AT1G77370		Glutaredoxin family protein	107.122	43.6642	48.3	18.2926	32.9257	26.3017	32.8173	17.7826	29.2229	2.2124	0.133069	0.284972	-0.698291	-0.218803	-0.435855	-0.222357	-0.715003	-0.340136	AS1
AT1G77400		CONTAINS InterPro DOMAIN/s: Protein of unknown function DUF688 (InterPro:IPR007789); BEST Arabidopsis thaliana protein match is: hydroxyproline-rich glycoprotein family protein (TAIR:AT1G21695.1); Has 328 Blast hits to 314 proteins in 61 species: Archae - 0; Bacteria - 12; Metazoa - 130; Fungi - 28; Plants - 92; Viruses - 10; Other Eukaryotes - 56 (source: NCBI BLink).	24.4124	7.47609	2.87624	3.30521	4.5444	6.90719	4.31631	3.12882	1.73314	2.39596	0.127751	-0.488289	-0.43084	-0.264879	0.05156	-0.295426	-0.454462	-0.641381	AS1
AT1G77700		Pathogenesis-related thaumatin superfamily protein	6.86589	1.56016	0.723941	0.483121	0.286728	0.297262	1.16353	0.990042	0.610944	2.68518	0.0583035	-0.355711	-0.474941	-0.572176	-0.56696	-0.13807	-0.223964	-0.411656	AS1
AT1G78270	AtUGT85A4, UGT85A4	UDP-glucosyl transferase 85A4	16.6704	0.0984025	0.133764	0.11161	0.148589	7.222	0.187936	0.068514	0.138564	2.50241	-0.477374	-0.471016	-0.474999	-0.46835	0.80351	-0.461275	-0.482748	-0.470153	AS1
AT1G78310		VQ motif-containing protein	38.5409	11.737	17.3287	5.81063	11.8756	10.3373	6.16324	8.69207	11.6231	2.40126	-0.176021	0.361643	-0.745859	-0.162693	-0.310609	-0.711955	-0.468799	-0.18697	AS1
AT1G79430	APL, WDY	Homeodomain-like superfamily protein	148.422	5.89624	3.77292	16.5466	3.39058	8.99754	10.627	4.277	23.851	2.53873	-0.395017	-0.438723	-0.175791	-0.446593	-0.33118	-0.297639	-0.428347	-0.0254359	AS1
AT1G79480		Carbohydrate-binding X8 domain superfamily protein	2.38261	0.252905	0.0167332	0.108124	0.0807591	0.311331	0.148768	0.0986371	0.0396658	2.43222	-0.157167	-0.444315	-0.333198	-0.366469	-0.0861295	-0.283781	-0.344732	-0.416432	AS1
AT1G79760	DTA4	downstream target of AGL15-4	15.2792	0.77656	0.871064	2.81581	0.334006	0.7522	0.698411	0.638597	2.20966	2.40496	-0.369584	-0.351505	0.0205512	-0.454251	-0.374245	-0.384536	-0.395979	-0.0954132	AS1
AT1G80120		Protein of unknown function (DUF567)	32.6965	3.73552	12.7967	3.18931	11.0248	12.7625	12.1511	4.63109	6.45226	2.03556	-0.687684	0.164355	-0.739045	-0.00226672	0.161138	0.103644	-0.603473	-0.432225	AS1
AT1G80360		Pyridoxal phosphate (PLP)-dependent transferases superfamily protein	70.8599	23.8972	28.1073	25.4496	25.9017	18.1139	28.0734	24.8684	26.6167	2.44195	-0.379214	-0.126303	-0.285957	-0.258797	-0.726632	-0.128337	-0.320871	-0.215843	AS1
AT1G80600	WIN1	HOPW1-1-interacting 1	222.667	63.5433	66.8619	52.6487	54.7539	46.6216	36.1309	36.7612	67.2759	2.54859	-0.141589	-0.0854832	-0.325775	-0.290183	-0.427671	-0.605028	-0.594372	-0.0784843	AS1
AT1G80610		unknown protein; BEST Arabidopsis thaliana protein match is: unknown protein (TAIR:AT1G15800.1); Has 73 Blast hits to 69 proteins in 15 species: Archae - 0; Bacteria - 0; Metazoa - 2; Fungi - 2; Plants - 55; Viruses - 0; Other Eukaryotes - 14 (source: NCBI BLink).	85.8731	15.7473	25.7026	8.9995	31.9136	16.9123	15.9501	16.4116	9.7904	2.33477	-0.366225	0.0172177	-0.626128	0.25644	-0.321357	-0.358415	-0.340639	-0.595666	AS1
AT2G01290	RPI2	ribose-5-phosphate isomerase 2	115.282	37.9911	42.7416	8.55644	31.9497	47.5824	16.1307	20.4057	11.6057	2.25845	0.0309808	0.167886	-0.817309	-0.14313	0.307397	-0.599023	-0.475822	-0.729432	AS1
AT2G01410		NHL domain-containing protein	81.0519	8.46303	36.2512	8.02729	8.68579	26.6512	9.46302	7.36373	6.38625	2.25782	-0.48835	0.562927	-0.504835	-0.479923	0.19974	-0.450519	-0.529939	-0.566918	AS1
AT2G01610		Plant invertase/pectin methylesterase inhibitor superfamily protein	85.9445	4.27112	3.04262	1.57659	5.42542	16.5425	14.082	6.48904	4.09079	2.60558	-0.424721	-0.470302	-0.524696	-0.381894	0.0305819	-0.0607096	-0.34243	-0.431412	AS1
AT2G01660	PDLP6	plasmodesmata-located protein 6	32.884	2.02988	3.08635	3.17385	3.22408	2.94082	2.21059	3.00945	2.3105	2.68795	-0.408072	-0.302062	-0.293281	-0.288241	-0.316665	-0.389939	-0.309778	-0.379913	AS1
AT2G03500		Homeodomain-like superfamily protein	15.8395	0.901869	1.34492	3.25729	0.442547	1.20995	1.46896	0.813181	3.48006	2.61101	-0.473605	-0.382115	0.0127874	-0.568455	-0.409987	-0.3565	-0.491919	0.058789	AS1
AT2G03800	GEK1	D-aminoacyl-tRNA deacylases	27.9629	12.1391	12.5711	6.30908	11.0476	12.0034	7.89536	9.30734	10.082	2.3119	-0.00106985	0.0620675	-0.853246	-0.160615	-0.0209034	-0.621379	-0.41499	-0.301763	AS1
AT2G05812		Potential natural antisense gene, locus overlaps with AT2G05810	26.9882	0	0	0	0	10.747	0	0	0	2.40963	-0.443207	-0.443207	-0.443207	-0.443207	0.692821	-0.443207	-0.443207	-0.443207	AS1
AT2G13820		Bifunctional inhibitor/lipid-transfer protein/seed storage 2S albumin superfamily protein	74.4569	8.29221	9.30328	4.17761	1.55693	34.3266	7.82313	16.0978	8.84129	2.2771	-0.406737	-0.365726	-0.573638	-0.67994	0.649293	-0.425765	-0.0901211	-0.384465	AS1
AT2G14560	LURP1	Protein of unknown function (DUF567)	27.6709	9.73204	4.31076	8.14218	10.1134	2.53518	5.81005	2.58723	0.742917	2.39943	0.215655	-0.444301	0.0221141	0.262083	-0.660451	-0.261786	-0.654115	-0.87863	AS1
AT2G15290	ATTIC21, TIC21, CIA5, PIC1	translocon at inner membrane of chloroplasts 21	280.32	61.6721	127.881	30.7289	38.6939	61.3722	47.9646	49.8785	80.5811	2.37252	-0.304823	0.505901	-0.683722	-0.586191	-0.308495	-0.472671	-0.449236	-0.0732818	AS1
AT2G17265	HSK, DMR1	homoserine kinase	75.2856	18.7511	22.3654	10.9012	17.173	32.3571	16.2831	28.1951	17.3289	2.52235	-0.401576	-0.214648	-0.807569	-0.483192	0.302118	-0.529217	0.0868634	-0.47513	AS1
AT2G17450	RHA3A	RING-H2 finger A3A	295.958	61.4516	137.414	20.5261	45.571	47.1876	17.7728	36.0327	30.0123	2.14048	-0.150749	0.591441	-0.550609	-0.305909	-0.290115	-0.577509	-0.399103	-0.457924	AS1
AT2G18250	ATCOAD, COAD	4-phosphopantetheine adenylyltransferase	62.4418	26.9654	19.664	10.1795	16.0258	10.7206	12.961	12.4769	17.1092	2.10062	0.30457	-0.0650709	-0.545238	-0.249265	-0.517844	-0.404424	-0.428933	-0.194411	AS1
AT2G19572		Potential natural antisense gene, locus overlaps with AT2G19570	63.1563	0	0	0	0	25.954	0	0	0.0403389	2.41089	-0.448471	-0.448471	-0.448471	-0.448471	0.72658	-0.448471	-0.448471	-0.446645	AS1
AT2G20260	PSAE-2	photosystem I subunit E-2	8717.11	2031.98	4050.65	506.786	951.046	889.058	428.407	529.842	1402.55	2.07183	-0.0428673	0.595697	-0.525328	-0.384796	-0.404405	-0.550122	-0.518035	-0.241973	AS1
AT2G20820		unknown protein; Has 36 Blast hits to 36 proteins in 10 species: Archae - 0; Bacteria - 0; Metazoa - 0; Fungi - 0; Plants - 36; Viruses - 0; Other Eukaryotes - 0 (source: NCBI BLink).	1676.34	361.763	824.265	79.9933	146.696	429.871	185.148	171.468	254.411	1.97573	-0.157611	0.592952	-0.614877	-0.50663	-0.0470844	-0.444229	-0.466428	-0.331825	AS1
AT2G20920		Protein of unknown function (DUF3353)	432.361	140.193	157.036	82.7614	96.493	49.3382	43.0618	50.7156	114.369	2.36566	0.082833	0.214428	-0.365909	-0.258617	-0.627059	-0.676099	-0.616296	-0.118946	AS1
AT2G20940		Protein of unknown function (DUF1279)	54.4164	18.5648	17.6154	3.93336	6.37117	23.3818	7.10647	7.85969	18.2851	2.08669	0.0599796	0.00631153	-0.767145	-0.629334	0.332286	-0.587768	-0.545187	0.0441656	AS1
AT2G22330	CYP79B3	cytochrome P450, family 79, subfamily B, polypeptide 3	51.0876	19.6538	11.9232	25.0327	25.1158	14.6437	10.8375	14.9927	22.8155	2.26895	-0.165366	-0.764049	0.251189	0.257622	-0.553364	-0.84813	-0.526339	0.079486	AS1
AT2G23120		Late embryogenesis abundant protein, group 6	1455.55	238.497	322.587	52.3441	340.897	210.599	152.246	295.54	375.87	2.14043	-0.287656	-0.11989	-0.659041	-0.0833616	-0.343314	-0.459732	-0.173852	-0.0135892	AS1
AT2G23320	WRKY15	WRKY DNA-binding protein 15	259.378	54.0665	98.8928	23.1029	90.5438	34.5261	30.8698	27.2674	63.11	2.25603	-0.266411	0.284321	-0.646827	0.181745	-0.506482	-0.551404	-0.595662	-0.155303	AS1
AT2G23672		other RNA	1106.63	1.21289	0	0.179321	0.290074	157.629	0.189784	0.155088	1.15834	2.49784	-0.361081	-0.364218	-0.363754	-0.363468	0.0434515	-0.363727	-0.363817	-0.361222	AS1
AT2G24762	AtGDU4, GDU4	glutamine dumper 4	626.93	69.3491	20.3069	6.53683	13.4739	148.339	19.8619	145.997	23.8154	2.40343	-0.237024	-0.469266	-0.534475	-0.501625	0.137039	-0.471374	0.125946	-0.452652	AS1
AT2G25625		unknown protein; FUNCTIONS IN: molecular_function unknown; INVOLVED IN: biological_process unknown; LOCATED IN: chloroplast; EXPRESSED IN: 10 plant structures; EXPRESSED DURING: LP.06 six leaves visible, LP.04 four leaves visible, 4 anthesis, petal differentiation and expansion stage; Has 24 Blast hits to 24 proteins in 9 species: Archae - 0; Bacteria - 0; Metazoa - 0; Fungi - 0; Plants - 24; Vir…	90.2008	31.5755	21.0631	5.33221	18.1099	14.2722	7.46825	10.0049	18.5784	2.42726	0.27557	-0.110258	-0.68762	-0.218649	-0.359503	-0.609223	-0.516123	-0.201453	AS1
AT2G26695		Ran BP2/NZF zinc finger-like superfamily protein	61.1252	12.9828	5.30153	14.2209	9.35357	12.9492	11.7903	14.1504	25.0382	2.51427	-0.328487	-0.78206	-0.255383	-0.542791	-0.330473	-0.398903	-0.259544	0.383373	AS1
AT2G26740	ATSEH, SEH	soluble epoxide hydrolase	189.999	61.0694	47.6945	35.8496	77.6282	36.3823	20.8493	27.6626	42.1279	2.40417	0.0212777	-0.225918	-0.444837	0.327319	-0.434991	-0.722075	-0.59615	-0.3288	AS1
AT2G27035	ENODL20, AtENODL20	early nodulin-like protein 20	3.86673	1.08559	0.0383338	0.234509	0.0817798	0.128967	0.197452	0.30752	1.21083	2.37996	0.225401	-0.585908	-0.43393	-0.55225	-0.515694	-0.462638	-0.377369	0.322429	AS1
AT2G27130		Bifunctional inhibitor/lipid-transfer protein/seed storage 2S albumin superfamily protein	130.321	15.8322	44.1716	4.24119	9.76979	25.3576	8.9735	14.0368	6.33785	2.23022	-0.284442	0.338012	-0.539029	-0.417597	-0.0752226	-0.435087	-0.323876	-0.492977	AS1
AT2G27140		HSP20-like chaperones superfamily protein	20.3982	3.77633	3.15586	2.86435	1.2076	4.86768	1.11664	2.14901	4.32549	2.59057	-0.183074	-0.286612	-0.335255	-0.611712	-0.000964197	-0.626891	-0.454621	-0.0914383	AS1
AT2G27550	ATC	centroradialis	63.9324	0.16566	4.27418	3.11097	0.289931	6.91477	2.4877	1.4809	16.9334	2.48508	-0.512364	-0.319238	-0.373916	-0.506523	-0.195113	-0.403214	-0.45054	0.275828	AS1
AT2G28810		Dof-type zinc finger DNA-binding family protein	35.2831	5.34975	4.90022	7.73096	3.08343	2.35146	2.67336	2.99564	10.0231	2.30374	-0.248636	-0.286966	-0.0455936	-0.441882	-0.504296	-0.476848	-0.449367	0.149852	AS1
AT2G30362		other RNA	8.39022	0	0.0158766	0.0100665	0.00995334	2.71867	0.00929244	0.0371659	0.0149389	2.50978	-0.437364	-0.431787	-0.433828	-0.433867	0.517594	-0.4341	-0.424309	-0.432116	AS1
AT2G31750	UGT74D1	UDP-glucosyl transferase 74D1	72.8503	16.1288	8.70666	9.91584	25.6127	16.1653	5.68255	9.35178	15.8652	2.39565	-0.176989	-0.513623	-0.45878	0.25316	-0.175333	-0.650783	-0.484363	-0.188941	AS1
AT2G32860	BGLU33	beta glucosidase 33	17.8387	8.21914	0.813979	4.99141	1.75624	3.54969	1.74208	4.208	4.91368	2.35808	0.543634	-0.853135	-0.0651846	-0.675404	-0.337122	-0.678075	-0.212951	-0.0798455	AS1
AT2G33430	DAL1, DAL	differentiation and greening-like 1	391.994	181.174	143.951	75.4375	90.8302	105.939	66.8714	61.59	149.416	2.14195	0.344274	0.0268685	-0.557356	-0.4261	-0.297269	-0.6304	-0.675435	0.0734633	AS1
AT2G33775	RALFL19	ralf-like 19	8.55772	0.210422	0.297514	0.0570059	0.135741	0.484501	0.0343246	0.0666408	0.704591	2.3444	-0.305246	-0.277601	-0.353945	-0.328952	-0.218246	-0.361144	-0.350886	-0.148384	AS1
AT2G33810	SPL3	squamosa promoter binding protein-like 3	1.1035	0	0	0	0	0.00850083	0	0	0	2.37578	-0.299549	-0.299549	-0.299549	-0.299549	-0.278939	-0.299549	-0.299549	-0.299549	AS1
AT2G33815		other RNA	4.08152	0	0	0	0	0.325745	0	0	0	2.49618	-0.34032	-0.34032	-0.34032	-0.34032	-0.11394	-0.34032	-0.34032	-0.34032	AS1
AT2G34140		Dof-type zinc finger DNA-binding family protein	13.0947	0.498573	0.496244	0.240498	0.544996	1.66692	0.877305	0.444984	0.805882	2.49158	-0.356293	-0.356819	-0.414641	-0.345797	-0.0921403	-0.270665	-0.368409	-0.286813	AS1
AT2G34540		unknown protein; BEST Arabidopsis thaliana protein match is: unknown protein (TAIR:AT2G34530.1); Has 35333 Blast hits to 34131 proteins in 2444 species: Archae - 798; Bacteria - 22429; Metazoa - 974; Fungi - 991; Plants - 531; Viruses - 0; Other Eukaryotes - 9610 (source: NCBI BLink).	2.85938	0.44626	0.226424	0.367507	0.089649	0.217087	0.151782	0.196746	0.537758	2.60315	-0.135727	-0.385241	-0.225112	-0.540479	-0.395837	-0.469958	-0.418924	-0.0318767	AS1
AT2G35150	EXL1	EXORDIUM like 1	4.32344	0.266632	0	0.501273	0.185963	0.39123	1.49198	0.268403	0.387197	2.56298	-0.446447	-0.64424	-0.272385	-0.506289	-0.354018	0.46254	-0.445133	-0.357009	AS1
AT2G35430		Zinc finger C-x8-C-x5-C-x3-H type family protein	30.0753	6.44022	14.9312	4.31547	4.91904	12.4502	5.79729	7.21392	7.56485	2.20199	-0.44477	0.506084	-0.682708	-0.615119	0.228249	-0.516768	-0.358128	-0.318829	AS1
AT2G35945		other RNA	172.182	0	0	0	0	31.6907	0	0	0	2.50667	-0.37974	-0.37974	-0.37974	-0.37974	0.151515	-0.37974	-0.37974	-0.37974	AS1
AT2G36080		AP2/B3-like transcriptional factor family protein	30.364	4.77062	10.8288	3.20206	9.51652	14.1245	7.24574	5.64124	5.12164	2.24142	-0.588171	0.0816165	-0.76159	-0.0634669	0.445993	-0.314523	-0.491915	-0.549363	AS1
AT2G36970		UDP-Glycosyltransferase superfamily protein	52.727	13.0739	10.1677	6.59188	18.8169	6.79001	9.09298	3.37129	4.57344	2.45976	-0.0530915	-0.237259	-0.463862	0.310846	-0.451306	-0.305365	-0.667953	-0.591772	AS1
AT2G37330	ALS3	aluminum sensitive 3	28.847	3.53857	6.4448	11.6877	6.15536	10.5713	4.42637	5.70205	11.2207	2.33334	-0.774191	-0.417345	0.226407	-0.452885	0.0893302	-0.665183	-0.508545	0.169074	AS1
AT2G37870		Bifunctional inhibitor/lipid-transfer protein/seed storage 2S albumin superfamily protein	69.6785	4.78119	1.53246	4.66514	6.79503	19.6513	9.2529	4.50588	12.6763	2.57023	-0.471316	-0.623575	-0.476755	-0.376934	0.225601	-0.26174	-0.48422	-0.101294	AS1
AT2G38230	ATPDX1.1, PDX1.1	pyridoxine biosynthesis 1.1	666.764	267.243	215.056	126.021	210.18	92.5318	92.948	87.0774	204.604	2.37705	0.260613	-0.015848	-0.487503	-0.0416762	-0.664912	-0.662707	-0.693807	-0.071213	AS1
AT2G38310	PYL4, RCAR10	PYR1-like 4	1654.46	168.694	726.346	101.311	212.235	533.858	126.803	182.242	207.923	2.05209	-0.447878	0.49043	-0.561256	-0.374615	0.166548	-0.518364	-0.425081	-0.381871	AS1
AT2G39030		Acyl-CoA N-acyltransferases (NAT) superfamily protein	31.4822	1.55919	0	0.326997	1.57456	0	0.043841	0.0575624	0.115474	2.27761	-0.193889	-0.322671	-0.295662	-0.192619	-0.322671	-0.31905	-0.317916	-0.313133	AS1
AT2G40085		unknown protein; Has 35333 Blast hits to 34131 proteins in 2444 species: Archae - 798; Bacteria - 22429; Metazoa - 974; Fungi - 991; Plants - 531; Viruses - 0; Other Eukaryotes - 9610 (source: NCBI BLink).	52.8761	11.6522	23.2817	7.79966	5.82966	22.8194	6.57615	6.95136	4.17136	2.02115	-0.224481	0.409024	-0.434344	-0.541657	0.383845	-0.500993	-0.480554	-0.631992	AS1
AT2G40240		Tetratricopeptide repeat (TPR)-like superfamily protein	11.5193	2.45867	2.26013	1.86915	2.17642	2.76269	1.57652	2.1424	2.23197	2.53184	-0.232895	-0.293477	-0.412779	-0.31902	-0.140128	-0.502069	-0.329399	-0.30207	AS1
AT2G40900		nodulin MtN21 /EamA-like transporter family protein	18.3071	2.36095	2.72744	3.69846	2.06149	5.85147	6.36511	5.69113	4.34985	2.48439	-0.661137	-0.588843	-0.3973	-0.720208	0.027404	0.128724	-0.00422625	-0.268807	AS1
AT2G41010	ATCAMBP25, CAMBP25	calmodulin (CAM)-binding protein of 25 kDa	97.1886	17.9954	28.7375	7.79804	44.6513	34.6619	17.064	20.7928	35.1073	2.11143	-0.525502	-0.167816	-0.865048	0.362073	0.0294495	-0.556516	-0.432354	0.0442813	AS1
AT2G41231		unknown protein.	188.217	0	0	0	0	29.9576	0	0	0	2.24373	-0.331707	-0.331707	-0.331707	-0.331707	0.0782131	-0.331707	-0.331707	-0.331707	AS1
AT2G41300	SSL1	strictosidine synthase-like 1	5.11134	0.668082	0.676536	1.12799	0.223045	0.222256	0.635901	0.45343	1.5581	2.61847	-0.345712	-0.340072	-0.0389013	-0.642604	-0.643131	-0.36718	-0.488911	0.248038	AS1
AT2G42280		basic helix-loop-helix (bHLH) DNA-binding superfamily protein	44.0377	8.21926	19.0607	11.362	11.5715	5.92592	7.44366	3.80102	11.5518	2.17458	-0.389789	0.386385	-0.164787	-0.149791	-0.553978	-0.445318	-0.706107	-0.151199	AS1
AT2G42540	COR15A	cold-regulated 15a	132.6	53.1922	56.5359	11.4248	42.862	20.9413	34.9225	26.4517	6.58072	2.26605	0.261469	0.345877	-0.792912	0.000692594	-0.552677	-0.199735	-0.413572	-0.915197	AS1
AT2G42680	MBF1A, ATMBF1A	multiprotein bridging factor 1A	1830.67	236.237	513.378	90.6756	154.764	305.11	140.472	197.384	262.612	2.39039	-0.301064	0.166759	-0.546777	-0.438595	-0.184804	-0.462719	-0.366651	-0.256543	AS1
AT2G43140		basic helix-loop-helix (bHLH) DNA-binding superfamily protein	66.2319	0.889345	13.703	3.50517	4.99873	3.76758	0.541513	0.959318	5.79203	2.20279	-0.410539	0.101934	-0.305921	-0.246187	-0.295426	-0.42445	-0.407741	-0.21446	AS1
AT2G43620		Chitinase family protein	193.93	17.4976	17.3574	3.39418	15.0877	39.8769	56.3033	23.8135	5.5331	2.46477	-0.386647	-0.388914	-0.614581	-0.425595	-0.0249632	0.240513	-0.284574	-0.580013	AS1
AT2G44140		Peptidase family C54 protein	32.375	6.61741	9.15399	8.00703	5.77803	13.0343	5.7805	6.13115	8.90797	2.62286	-0.485828	-0.179687	-0.318114	-0.587133	0.28863	-0.586834	-0.544515	-0.20938	AS1
AT2G45130	ATSPX3, SPX3	SPX domain gene 3	43.3131	3.33785	9.24909	1.35308	7.62289	1.71676	11.7333	3.27725	0.271034	2.28232	-0.384165	0.0101358	-0.516556	-0.0983377	-0.492298	0.175838	-0.388207	-0.588732	AS1
AT2G45685		other RNA	113.27	0.0490382	0	0.0407512	0.0214214	21.1645	0.00899858	0	0.0907653	2.44899	-0.371463	-0.372685	-0.37167	-0.372151	0.154548	-0.372461	-0.372685	-0.370424	AS1
AT2G45750		S-adenosyl-L-methionine-dependent methyltransferases superfamily protein	6.48942	0.717158	1.22754	1.07974	1.27306	1.73252	0.555031	1.18639	0.580127	2.48413	-0.478225	-0.216295	-0.292144	-0.192934	0.0428636	-0.56143	-0.237414	-0.54855	AS1
AT2G46090		Diacylglycerol kinase family protein	59.6932	16.9825	23.7533	14.844	10.1215	9.77219	11.948	11.9531	13.6975	2.29925	-0.12568	0.258737	-0.247095	-0.515221	-0.535053	-0.411519	-0.411229	-0.312188	AS1
AT2G46630		unknown protein; LOCATED IN: chloroplast; EXPRESSED IN: 22 plant structures; EXPRESSED DURING: 13 growth stages; Has 110095 Blast hits to 59224 proteins in 2216 species: Archae - 177; Bacteria - 15429; Metazoa - 38345; Fungi - 18843; Plants - 13341; Viruses - 3084; Other Eukaryotes - 20876 (source: NCBI BLink).	210.91	6.64191	9.07764	13.256	4.09351	30.2715	11.3545	9.39778	30.9143	2.58704	-0.437911	-0.401841	-0.339964	-0.475649	-0.0879865	-0.368124	-0.3971	-0.0784673	AS1
AT2G47450	CAO, CPSRP43	chloroplast signal recognition particle component (CAO)	605.764	174.151	295.094	126.536	145.904	136.16	127.451	90.7263	182.987	2.17677	-0.193699	0.470537	-0.455206	-0.348832	-0.402347	-0.450178	-0.651877	-0.145171	AS1
AT2G47590	PHR2	photolyase/blue-light receptor 2	367.299	124.369	91.5422	41.3413	103.707	111.58	52.8395	76.5513	79.0111	2.50994	0.0790323	-0.249455	-0.751797	-0.127729	-0.0489397	-0.636739	-0.399464	-0.37485	AS1
AT2G47710		Adenine nucleotide alpha hydrolases-like superfamily protein	752.251	135.802	279.936	53.415	152.794	213.384	114.24	117.805	115.127	2.25215	-0.331865	0.272312	-0.677213	-0.260637	-0.00665931	-0.42225	-0.407304	-0.41853	AS1
AT2G47840		Uncharacterised conserved protein ycf60	799.972	60.434	277.659	26.0326	36.8517	133.86	46.3037	37.5809	38.4545	2.25605	-0.358777	0.409275	-0.480412	-0.442159	-0.0991614	-0.408739	-0.43958	-0.436491	AS1
AT2G47880		Glutaredoxin family protein	72.0223	8.93637	0.859074	1.65684	3.1082	1.06639	1.04829	2.22787	15.03	2.55068	-0.120082	-0.462037	-0.428263	-0.36682	-0.453261	-0.454027	-0.404089	0.137894	AS1
AT2G48010	RKF3	receptor-like kinase in in flowers 3	27.9129	4.58626	11.3734	5.80281	10.4757	11.8661	3.92605	4.42948	8.43921	2.10512	-0.616165	0.175617	-0.474243	0.0708955	0.233102	-0.693186	-0.634456	-0.16668	AS1
AT2G48030		DNAse I-like superfamily protein	64.7834	4.88608	32.1457	13.7979	6.82675	15.4009	11.1995	12.2784	12.8917	2.11545	-0.673874	0.595564	-0.258865	-0.5835	-0.184216	-0.379867	-0.329625	-0.301066	AS1
AT2G48140	EDA4	Bifunctional inhibitor/lipid-transfer protein/seed storage 2S albumin superfamily protein	38.9658	1.62268	7.46703	1.43488	0.326754	10.2756	2.69575	0.331334	6.64654	2.23675	-0.439206	-0.0204074	-0.452664	-0.53207	0.180851	-0.362311	-0.531742	-0.0792023	AS1
AT3G01120	MTO1, CGS, ATCYS1, CGS1	Pyridoxal phosphate (PLP)-dependent transferases superfamily protein	731.813	200.921	284.588	91.627	169.474	288.401	146.788	292.547	103.278	2.43067	-0.284818	0.143138	-0.843849	-0.445667	0.162639	-0.561703	0.183845	-0.784254	AS1
AT3G01670		unknown protein; BEST Arabidopsis thaliana protein match is: unknown protein (TAIR:AT3G01680.1); Has 121 Blast hits to 111 proteins in 12 species: Archae - 0; Bacteria - 0; Metazoa - 0; Fungi - 0; Plants - 121; Viruses - 0; Other Eukaryotes - 0 (source: NCBI BLink).	26.6259	5.32884	0.446442	9.14909	1.47211	6.94373	2.44805	4.26197	4.47689	2.45374	-0.181384	-0.785494	0.291305	-0.658586	0.018431	-0.53783	-0.31339	-0.286797	AS1
AT3G01680		CONTAINS InterPro DOMAIN/s: Mediator complex subunit Med28 (InterPro:IPR021640); BEST Arabidopsis thaliana protein match is: unknown protein (TAIR:AT3G01670.1); Has 122 Blast hits to 112 proteins in 13 species: Archae - 0; Bacteria - 0; Metazoa - 0; Fungi - 0; Plants - 122; Viruses - 0; Other Eukaryotes - 0 (source: NCBI BLink).	30.7935	9.29128	13.9347	8.1659	2.89955	6.70706	4.21899	5.50437	4.48334	2.38037	-0.029603	0.490827	-0.155736	-0.74599	-0.319242	-0.598106	-0.454041	-0.568478	AS1
AT3G01950		Protein of unknown function (DUF 3339)	50.9577	5.5395	9.07966	5.61927	2.90158	14.7314	3.90687	4.14503	9.04256	2.56202	-0.407284	-0.175839	-0.402069	-0.579744	0.193652	-0.51402	-0.49845	-0.178265	AS1
AT3G02910		AIG2-like (avirulence induced gene) family protein	209.298	35.7084	27.706	21.3496	70.7073	63.3997	15.5456	28.9846	44.2022	2.20227	-0.315048	-0.431095	-0.523273	0.192492	0.086519	-0.60744	-0.412554	-0.191874	AS1
AT3G03270		Adenine nucleotide alpha hydrolases-like superfamily protein	80.2368	10.5272	23.1043	7.15868	4.68421	14.5434	6.29553	8.32594	32.5095	2.455	-0.425312	0.0943604	-0.564494	-0.666737	-0.259368	-0.600159	-0.516265	0.482971	AS1
AT3G03450	RGL2	RGA-like 2	21.7856	10.2053	6.42991	1.51744	2.57756	5.81271	2.93011	5.8391	2.25649	2.22691	0.529266	-0.0241875	-0.744342	-0.588931	-0.114667	-0.537248	-0.110799	-0.635999	AS1
AT3G03980		NAD(P)-binding Rossmann-fold superfamily protein	76.5297	37.1342	34.8052	10.8335	25.6369	35.3279	22.0847	25.2137	29.267	2.3352	0.222686	0.0977944	-1.18764	-0.393837	0.125828	-0.58432	-0.416532	-0.199179	AS1
AT3G04445		pseudogene, putative polyribonucleotide phophorylase, similar to polyribonucleotide phophorylase GB:AAC49669 from (Spinacia oleracea); blastp match of 58% identity and 7.3e-14 P-value to PIR	3.05799	0.363405	0.0271863	0.677348	0.159541	0.0188886	0.194484	0.120103	0.102233	2.44399	-0.155481	-0.479833	0.14738	-0.35215	-0.487837	-0.31844	-0.390195	-0.407435	AS1
AT3G04720	PR4, HEL, PR-4	pathogenesis-related 4	1920.96	73.8701	303.482	27.2196	116.071	49.4362	81.6153	43.0907	88.5085	2.45485	-0.343277	0.00455799	-0.413947	-0.279347	-0.380292	-0.331544	-0.389904	-0.321102	AS1
AT3G05570		unknown protein; BEST Arabidopsis thaliana protein match is: unknown protein (TAIR:AT4G39235.1); Has 73 Blast hits to 73 proteins in 11 species: Archae - 0; Bacteria - 0; Metazoa - 0; Fungi - 0; Plants - 73; Viruses - 0; Other Eukaryotes - 0 (source: NCBI BLink).	41.809	13.9525	16.5281	7.11713	10.6976	16.1882	11.445	10.5726	9.25984	2.2015	-0.110649	0.103131	-0.677994	-0.380807	0.0749188	-0.31877	-0.391182	-0.500145	AS1
AT3G06590		basic helix-loop-helix (bHLH) DNA-binding superfamily protein	181.454	36.2137	61.9058	15.0616	30.11	61.1758	16.6827	47.7527	19.0687	2.3143	-0.285398	0.174473	-0.664005	-0.394649	0.161405	-0.634989	-0.078859	-0.592281	AS1
AT3G06730	TRX P, TRX z	Thioredoxin z	261.93	82.2009	81.8017	20.2767	50.9983	55.7511	35.4231	29.4539	49.6384	2.38436	0.102059	0.0969903	-0.684288	-0.294169	-0.233814	-0.491951	-0.567752	-0.311438	AS1
AT3G06750		hydroxyproline-rich glycoprotein family protein	272.046	128.827	112.23	22.2234	86.9907	67.8097	31.5046	51.7416	71.1743	2.05146	0.402777	0.21172	-0.82441	-0.0788314	-0.299636	-0.717568	-0.484606	-0.260904	AS1
AT3G07130	ATPAP15, PAP15	purple acid phosphatase 15	7.66121	1.98048	1.75086	1.71631	1.64076	3.19514	1.80643	2.96168	1.97944	2.44451	-0.379337	-0.49348	-0.510654	-0.548205	0.224463	-0.465856	0.108412	-0.379854	AS1
AT3G07350		Protein of unknown function (DUF506)	81.0141	37.2574	28.2505	12.0125	28.6176	20.7663	18.334	29.9723	35.2505	2.21009	0.221392	-0.187959	-0.925957	-0.171276	-0.528107	-0.638654	-0.109708	0.130184	AS1
AT3G07565		Protein of unknown function (DUF3755)	44.448	15.3981	18.1948	11.2848	16.6641	12.016	11.7863	11.5444	21.6166	2.09181	-0.215026	0.00705534	-0.541661	-0.114491	-0.483596	-0.501836	-0.521043	0.278786	AS1
AT3G07590		Small nuclear ribonucleoprotein family protein	123.974	15.4306	55.2956	6.96803	7.98088	33.078	12.666	13.4428	14.6952	2.278	-0.395953	0.586121	-0.604429	-0.579477	0.0387904	-0.46406	-0.444924	-0.414069	AS1
AT3G07910		FUNCTIONS IN: molecular_function unknown; INVOLVED IN: biological_process unknown; LOCATED IN: endomembrane system; EXPRESSED IN: 24 plant structures; EXPRESSED DURING: 15 growth stages; CONTAINS InterPro DOMAIN/s: Reactive oxygen species modulator 1 (InterPro:IPR018450); Has 192 Blast hits to 192 proteins in 80 species: Archae - 0; Bacteria - 0; Metazoa - 139; Fungi - 6; Plants - 39; Viruses - 0…	477.545	135.464	209.209	17.104	41.4848	71.5259	44.0932	44.5918	57.3893	2.10338	0.0793928	0.515722	-0.620903	-0.47665	-0.298907	-0.461217	-0.458267	-0.382548	AS1
AT3G09070		Protein of unknown function (DUF740)	70.38	6.83874	5.05607	8.58686	2.54305	28.4752	8.2359	18.2632	10.0698	2.43527	-0.496827	-0.579088	-0.41616	-0.695051	0.501583	-0.432355	0.0303525	-0.34773	AS1
AT3G09580		FAD/NAD(P)-binding oxidoreductase family protein	47.0941	20.551	14.3685	9.1045	12.6419	12.5891	6.60018	7.5488	12.4073	2.46289	0.368667	-0.119127	-0.534453	-0.255355	-0.259523	-0.732042	-0.657196	-0.273864	AS1
AT3G10985	SAG20, WI12, ATWI-12	senescence associated gene 20	856.244	86.7199	285.422	35.8507	244.195	99.0182	33.1542	44.6193	179.279	2.26519	-0.420344	0.273098	-0.59787	0.129224	-0.377424	-0.60728	-0.567269	-0.0973264	AS1
AT3G11110		RING/U-box superfamily protein	43.0324	16.7065	16.1215	10.3328	10.0401	9.46974	3.2095	2.99969	15.4191	2.08066	0.184305	0.142163	-0.274817	-0.295903	-0.336989	-0.787939	-0.803053	0.091567	AS1
AT3G11280		Duplicated homeodomain-like superfamily protein	62.8193	17.6127	13.9988	22.109	23.4824	20.3498	14.4757	16.8433	31.1125	2.52677	-0.474191	-0.714091	-0.175714	-0.0845413	-0.292497	-0.682436	-0.525267	0.421966	AS1
AT3G11420		Protein of unknown function (DUF604)	29.0182	7.05506	11.1834	8.79458	12.9772	6.1623	4.85889	9.92078	13.3302	2.207	-0.556492	-0.0370447	-0.337619	0.188652	-0.668822	-0.832823	-0.195917	0.233069	AS1
AT3G11690		unknown protein; FUNCTIONS IN: molecular_function unknown; INVOLVED IN: biological_process unknown; LOCATED IN: chloroplast; EXPRESSED IN: 24 plant structures; EXPRESSED DURING: 15 growth stages; BEST Arabidopsis thaliana protein match is: unknown protein (TAIR:AT5G06380.1); Has 84 Blast hits to 84 proteins in 12 species: Archae - 0; Bacteria - 0; Metazoa - 0; Fungi - 0; Plants - 84; Viruses - 0;…	31.3138	5.37572	10.1279	3.05956	5.53067	11.9049	1.43464	8.31696	8.94307	2.24039	-0.430485	0.058854	-0.668984	-0.41453	0.241836	-0.836304	-0.127622	-0.0631512	AS1
AT3G11930		Adenine nucleotide alpha hydrolases-like superfamily protein	863.088	83.696	73.7361	41.2894	193.223	67.3975	28.328	109.614	92.9135	2.50622	-0.322637	-0.358787	-0.476555	0.0749004	-0.381793	-0.523599	-0.228567	-0.289181	AS1
AT3G12750	ZIP1	zinc transporter 1 precursor	16.4697	2.14541	0.461785	3.01583	0.685502	5.103	2.51219	5.27795	5.16057	2.2877	-0.458482	-0.781258	-0.291608	-0.738368	0.108536	-0.388164	0.142075	0.119571	AS1
AT3G13310		Chaperone DnaJ-domain superfamily protein	163.827	29.2078	57.9852	14.8461	28.1645	57.199	13.7419	38.4869	43.1174	2.35443	-0.420796	0.172463	-0.716867	-0.442303	0.156254	-0.739631	-0.229504	-0.134044	AS1
AT3G14310	ATPME3, PME3	pectin methylesterase 3	831.039	84.0729	260.592	107.806	124.526	176.304	113.938	187.78	69.5245	2.39633	-0.52012	0.169079	-0.427458	-0.362175	-0.160014	-0.403514	-0.115207	-0.576922	AS1
AT3G15353	MT3, ATMT3	metallothionein 3	3594.73	828.073	332.528	245.142	801.496	499.011	250.376	614.542	1003.99	2.60736	-0.0773318	-0.558196	-0.642992	-0.103121	-0.396644	-0.637914	-0.284537	0.0933737	AS1
AT3G15360	ATHM4, TRX-M4, ATM4	thioredoxin M-type 4	2523.15	925.161	1038.99	232.122	452.689	222.529	208.651	212.506	467.231	2.15224	0.267753	0.401985	-0.549536	-0.289426	-0.56085	-0.577215	-0.572669	-0.272277	AS1
AT3G15680		Ran BP2/NZF zinc finger-like superfamily protein	517.035	40.9958	42.8929	17.3261	11.0726	102.153	9.37006	35.1557	29.3053	2.44578	-0.277339	-0.266487	-0.412739	-0.448512	0.0725049	-0.458251	-0.310747	-0.344214	AS1
AT3G16140	PSAH-1	photosystem I subunit H-1	6259.92	2171.55	2193.07	490.713	942.821	1137.77	441.311	606.521	1402.55	2.25086	0.215594	0.226308	-0.621156	-0.396088	-0.299038	-0.645749	-0.563504	-0.167227	AS1
AT3G16330		unknown protein; BEST Arabidopsis thaliana protein match is: unknown protein (TAIR:AT1G52140.1); Has 109 Blast hits to 109 proteins in 16 species: Archae - 0; Bacteria - 0; Metazoa - 0; Fungi - 0; Plants - 109; Viruses - 0; Other Eukaryotes - 0 (source: NCBI BLink).	75.5076	4.1594	5.39941	1.53923	3.80923	12.5804	0.66195	5.08071	2.13124	2.50983	-0.324088	-0.274835	-0.42816	-0.337996	0.0103905	-0.463005	-0.287493	-0.404645	AS1
AT3G16360	AHP4	HPT phosphotransmitter 4	44.6577	7.65707	5.60721	9.64673	2.6894	12.7963	5.95615	4.20011	13.0897	2.60323	-0.329229	-0.49169	-0.17154	-0.722938	0.0780756	-0.464034	-0.603209	0.101331	AS1
AT3G17670		tetratricopeptide repeat (TPR)-containing protein	114.361	28.4341	42.214	8.79227	13.2483	19.1587	7.73214	10.4131	12.832	2.24352	-0.00371573	0.356667	-0.517406	-0.400868	-0.246294	-0.545131	-0.475016	-0.411755	AS1
AT3G17730	anac057, NAC057	NAC domain containing protein 57	6.51365	1.21841	0.345367	1.07571	0.295326	2.51393	0.510443	0.89364	1.5227	2.42668	-0.217706	-0.653692	-0.288966	-0.678682	0.429263	-0.571255	-0.379891	-0.0657474	AS1
AT3G17950		unknown protein; FUNCTIONS IN: molecular_function unknown; INVOLVED IN: biological_process unknown; LOCATED IN: chloroplast; EXPRESSED IN: 17 plant structures; EXPRESSED DURING: 10 growth stages; Has 35333 Blast hits to 34131 proteins in 2444 species: Archae - 798; Bacteria - 22429; Metazoa - 974; Fungi - 991; Plants - 531; Viruses - 0; Other Eukaryotes - 9610 (source: NCBI BLink).	67.4642	9.46789	26.7333	9.05038	8.16561	22.2531	9.14374	15.3508	8.69462	2.1474	-0.45411	0.320355	-0.472838	-0.512526	0.119389	-0.46865	-0.190225	-0.488796	AS1
AT3G18280		Bifunctional inhibitor/lipid-transfer protein/seed storage 2S albumin superfamily protein	609.888	22.012	23.0829	7.61374	3.356	162.125	19.4124	36.8172	22.1031	2.38432	-0.368531	-0.363516	-0.435954	-0.455892	0.28758	-0.380704	-0.299202	-0.368104	AS1
AT3G18535		tubulin-tyrosine ligases	88.9383	28.7828	1.13513	32.3196	33.2165	43.6817	22.6397	41.2659	25.7525	2.17186	-0.264048	-1.3836	-0.120833	-0.084512	0.33926	-0.512804	0.241436	-0.386756	AS1
AT3G19550		unknown protein; FUNCTIONS IN: molecular_function unknown; INVOLVED IN: biological_process unknown; LOCATED IN: mitochondrion; EXPRESSED IN: 15 plant structures; EXPRESSED DURING: 9 growth stages; Has 36 Blast hits to 36 proteins in 8 species: Archae - 0; Bacteria - 0; Metazoa - 0; Fungi - 0; Plants - 36; Viruses - 0; Other Eukaryotes - 0 (source: NCBI BLink).	1.63382	0.027621	0.0419927	0.142003	0.161477	0	0.0834641	0.0936366	0.0331873	2.13721	-0.336932	-0.314794	-0.160742	-0.130745	-0.379478	-0.250913	-0.235244	-0.328358	AS1
AT3G20450		B-cell receptor-associated protein 31-like	8.69037	1.64819	0.897021	0.783123	0.374884	0.630291	0.912728	0.45674	1.77864	2.56254	-0.0552763	-0.334511	-0.376851	-0.528607	-0.433663	-0.328672	-0.498178	-0.00678465	AS1
AT3G20570	ENODL9, AtENODL9	early nodulin-like protein 9	99.6664	7.68191	2.68802	5.4618	2.14365	7.36734	1.91457	5.01445	11.7527	2.66106	-0.263361	-0.422129	-0.333944	-0.439436	-0.273362	-0.446719	-0.348166	-0.13394	AS1
AT3G20640		basic helix-loop-helix (bHLH) DNA-binding superfamily protein	12.6062	2.0644	0.376347	1.69557	0.4639	4.29664	2.09579	4.48458	1.73965	2.4476	-0.329051	-0.773674	-0.426201	-0.750613	0.258905	-0.320784	0.308407	-0.41459	AS1
AT3G21230	4CL5	4-coumarate:CoA ligase 5	11.442	1.15946	1.39418	1.92431	1.60748	1.90358	1.64458	2.90159	3.64398	2.62656	-0.59902	-0.525388	-0.359089	-0.458477	-0.365593	-0.44684	-0.0525208	0.180363	AS1
AT3G21760	HYR1	UDP-Glycosyltransferase superfamily protein	30.5771	2.40769	0.189562	0.107869	1.62051	10.4917	0.315687	0.472163	0.531759	2.58048	-0.282859	-0.508326	-0.51663	-0.362874	0.538861	-0.495506	-0.4796	-0.473542	AS1
AT3G22121		other RNA	2766.11	0	0	0	0	1312.66	0	0	0	2.34141	-0.45878	-0.45878	-0.45878	-0.45878	0.870049	-0.45878	-0.45878	-0.45878	AS1
AT3G22400	LOX5	PLAT/LH2 domain-containing lipoxygenase family protein	4.80251	0.672699	1.04458	0.821277	0.823977	0.542745	0.73188	1.10487	0.970036	2.53872	-0.437181	-0.169205	-0.330117	-0.328171	-0.530824	-0.394535	-0.125765	-0.222923	AS1
AT3G24030		hydroxyethylthiazole kinase family protein	28.792	12.9091	9.91801	8.33207	11.9185	13.0053	7.17933	8.57761	7.41633	2.44615	0.131693	-0.304171	-0.535274	-0.0126514	0.145713	-0.703252	-0.499494	-0.668717	AS1
AT3G24506		unknown protein; FUNCTIONS IN: molecular_function unknown; INVOLVED IN: biological_process unknown; LOCATED IN: chloroplast; EXPRESSED IN: 22 plant structures; EXPRESSED DURING: 14 growth stages; BEST Arabidopsis thaliana protein match is: unknown protein (TAIR:AT2G17240.1); Has 4864 Blast hits to 709 proteins in 125 species: Archae - 0; Bacteria - 592; Metazoa - 786; Fungi - 33; Plants - 410; Vi…	106.376	35.5683	50.8646	17.6215	14.9049	35.9911	13.5809	12.1068	20.9097	2.03656	0.0382259	0.469917	-0.468263	-0.544933	0.0501589	-0.582298	-0.623898	-0.375466	AS1
AT3G25730	EDF3	ethylene response DNA binding factor 3	23.63	2.20091	8.87152	2.14292	9.53771	6.55846	3.10391	1.99582	3.51684	2.19705	-0.607011	0.265858	-0.6146	0.353031	-0.0368126	-0.488851	-0.633848	-0.434818	AS1
AT3G27270		TRAM, LAG1 and CLN8 (TLC) lipid-sensing domain containing protein	34.7876	3.77084	8.06145	0.604005	1.93846	7.61493	1.51569	1.88887	1.22903	2.4319	-0.265468	0.107664	-0.540871	-0.42482	0.0688325	-0.461586	-0.429133	-0.486516	AS1
AT3G27830	RPL12-A, RPL12	ribosomal protein L12-A	3180.66	1028.82	1204.64	168.264	466.509	475.868	326.174	322.414	620.827	2.37431	0.166993	0.347351	-0.715744	-0.409809	-0.400209	-0.553762	-0.557619	-0.251514	AS1
AT3G27850	RPL12-C	ribosomal protein L12-C	1755.44	424.573	733.543	166.084	193.58	243.511	171.609	112.492	333.426	2.40896	-0.0646616	0.509608	-0.545103	-0.493996	-0.401192	-0.534834	-0.644712	-0.234072	AS1
AT3G33520	ATARP6, ARP6, SUF3, ESD1	actin-related protein 6	41.4284	14.605	18.6597	18.8045	11.73	16.1214	12.8842	13.0877	16.2914	2.19869	-0.338004	0.0454448	0.0591396	-0.609899	-0.194604	-0.500747	-0.481503	-0.178523	AS1
AT3G47980		Integral membrane HPP family protein	64.2418	1.35994	6.35993	1.61705	0.328383	11.8444	2.62063	2.40217	4.01108	2.48741	-0.424762	-0.193203	-0.412855	-0.472535	0.0607949	-0.366377	-0.376494	-0.301983	AS1
AT3G48590	HAP5A, ATHAP5A, NF-YC1	nuclear factor Y, subunit C1	131.809	33.5371	63.7766	19.4935	30.2882	34.5681	21.3199	24.7588	33.4972	2.23624	-0.257147	0.510101	-0.613466	-0.33958	-0.230988	-0.567127	-0.479873	-0.25816	AS1
AT3G48800		Sterile alpha motif (SAM) domain-containing protein	72.7763	13.8843	30.0294	11.7065	8.38599	11.4841	8.88076	6.88338	10.5929	2.13532	-0.22077	0.425143	-0.307899	-0.440741	-0.316795	-0.420947	-0.500856	-0.352449	AS1
AT3G52610		unknown protein; Has 68 Blast hits to 67 proteins in 21 species: Archae - 0; Bacteria - 11; Metazoa - 0; Fungi - 0; Plants - 55; Viruses - 0; Other Eukaryotes - 2 (source: NCBI BLink).	55.2078	5.15059	6.70935	4.31765	5.33813	23.7304	6.75272	6.78442	5.21155	2.39613	-0.462184	-0.373178	-0.509746	-0.451475	0.598743	-0.370701	-0.368891	-0.458703	AS1
AT3G52960		Thioredoxin superfamily protein	1804.83	482.383	519.849	164.986	328.606	693.614	297.253	418.896	363.773	2.46602	-0.16178	-0.0873327	-0.79247	-0.467345	0.257952	-0.529644	-0.287932	-0.397466	AS1
AT3G53950		glyoxal oxidase-related protein	36.9803	8.79708	11.5922	9.21887	10.8751	15.015	6.33013	9.50692	16.7419	2.53481	-0.559799	-0.252887	-0.513485	-0.33163	0.12295	-0.830678	-0.481856	0.31257	AS1
AT3G56810		unknown protein; FUNCTIONS IN: molecular_function unknown; INVOLVED IN: biological_process unknown; LOCATED IN: chloroplast; EXPRESSED IN: 22 plant structures; EXPRESSED DURING: 13 growth stages; Has 14 Blast hits to 14 proteins in 7 species: Archae - 0; Bacteria - 0; Metazoa - 0; Fungi - 0; Plants - 14; Viruses - 0; Other Eukaryotes - 0 (source: NCBI BLink).	44.9894	5.69342	5.4797	10.058	2.31889	18.1239	4.05485	6.98525	6.98337	2.50126	-0.445283	-0.461309	-0.118017	-0.698316	0.486795	-0.568148	-0.348418	-0.348559	AS1
AT3G57157		other RNA	15.9531	4.39212	1.37488	2.42129	2.16121	0.527947	4.2472	2.74084	3.42368	2.58131	0.0555142	-0.603683	-0.375066	-0.431887	-0.788717	0.0238512	-0.305252	-0.156067	AS1
AT3G57260	BGL2, PR2, BG2, PR-2	beta-1,3-glucanase 2	21.3668	1.38893	0.968621	1.58453	2.76584	2.09661	2.20089	1.40107	0.56018	2.64596	-0.365704	-0.429066	-0.336218	-0.158134	-0.259022	-0.243302	-0.363874	-0.490638	AS1
AT3G58470		nucleic acid binding;methyltransferases	45.3589	17.5995	21.8229	13.6881	11.4468	20.9471	12.1626	12.7784	14.2754	2.10345	-0.103199	0.232529	-0.414126	-0.592294	0.162909	-0.535389	-0.486437	-0.367439	AS1
AT3G58630		sequence-specific DNA binding transcription factors	118.013	10.0206	49.6059	8.52076	9.89444	20.9801	8.93587	8.88381	11.091	2.25187	-0.429751	0.55321	-0.466995	-0.432884	-0.157609	-0.456687	-0.45798	-0.403173	AS1
AT3G58680	MBF1B, ATMBF1B	multiprotein bridging factor 1B	1109.34	453.005	467.709	131.813	326.708	357.079	196.821	283.557	285.925	2.08789	0.15239	0.195752	-0.794787	-0.220052	-0.13049	-0.603082	-0.347302	-0.340318	AS1
AT3G58795		other RNA	19.4645	0	0	0	0	3.07142	0	0.0135579	0	2.35061	-0.347275	-0.347275	-0.347275	-0.347275	0.0784385	-0.347275	-0.345396	-0.347275	AS1
AT3G59680		unknown protein; FUNCTIONS IN: molecular_function unknown; INVOLVED IN: biological_process unknown; LOCATED IN: endomembrane system; EXPRESSED IN: 17 plant structures; EXPRESSED DURING: 13 growth stages; Has 34 Blast hits to 34 proteins in 10 species: Archae - 0; Bacteria - 0; Metazoa - 0; Fungi - 0; Plants - 34; Viruses - 0; Other Eukaryotes - 0 (source: NCBI BLink).	20.7551	2.10844	2.16746	2.23246	0.467086	4.09574	1.45763	2.69575	3.11925	2.35587	-0.320975	-0.312503	-0.303172	-0.556602	-0.0356861	-0.414403	-0.236663	-0.175867	AS1
AT3G61470	LHCA2	photosystem I light harvesting complex gene 2	11630.2	4193.88	2934.74	2510.77	2875.53	1569.47	1238.45	1339.98	3863.61	2.49988	0.19265	-0.198017	-0.32956	-0.216388	-0.621612	-0.724316	-0.692817	0.0901784	AS1
AT3G62690	ATL5	AtL5	14.4376	3.20065	1.44958	1.4687	3.83188	1.87557	0.467586	2.76728	1.53444	2.57685	-0.0580336	-0.46863	-0.464147	0.0899788	-0.368743	-0.698891	-0.159652	-0.448733	AS1
AT3G63110	ATIPT3, IPT3	isopentenyltransferase 3	45.9775	0.548816	0.787762	3.14362	0.50762	0.798391	0.56075	0.978465	4.34378	2.53811	-0.375619	-0.360293	-0.209192	-0.378261	-0.359611	-0.374853	-0.348062	-0.132216	AS1
AT3G63170		Chalcone-flavanone isomerase family protein	170.481	15.3194	15.599	9.83983	10.7742	29.5241	9.88994	17.1772	18.7928	2.59146	-0.334213	-0.328939	-0.437533	-0.419915	-0.0663742	-0.436588	-0.299182	-0.268719	AS1
AT3G63410	APG1, VTE3, IEP37, E37	S-adenosyl-L-methionine-dependent methyltransferases superfamily protein	1187.68	446.149	496.254	370.858	288.522	395.084	171.374	204.227	366.061	2.33972	0.0308347	0.186847	-0.203596	-0.459962	-0.128164	-0.824721	-0.722427	-0.21853	AS1
AT4G00150	HAM3, ATHAM3, LOM3	GRAS family transcription factor	46.8187	7.39478	20.0161	15.8612	9.23919	20.457	4.31538	5.39626	10.6987	2.2116	-0.579263	0.314214	0.0200873	-0.448695	0.345425	-0.797258	-0.720741	-0.345372	AS1
AT4G00670		Remorin family protein	16.7648	1.42214	0	3.59475	0.248947	3.83237	2.01198	0.809764	2.76439	2.56477	-0.400495	-0.675351	0.0194055	-0.627237	0.0653285	-0.286497	-0.518848	-0.141079	AS1
AT4G00880		SAUR-like auxin-responsive protein family	18.3669	6.45792	2.90277	2.6543	2.53252	3.27689	1.55288	2.51241	6.25273	2.52948	0.247255	-0.434047	-0.481665	-0.505003	-0.362352	-0.69274	-0.508857	0.207932	AS1
AT4G01110		unknown protein; BEST Arabidopsis thaliana protein match is: unknown protein (TAIR:AT1G01453.1); Has 273 Blast hits to 272 proteins in 18 species: Archae - 0; Bacteria - 0; Metazoa - 0; Fungi - 0; Plants - 273; Viruses - 0; Other Eukaryotes - 0 (source: NCBI BLink).	2.98504	0.195098	0.302608	0.615949	0.440543	0.508722	0.576855	0.231286	0.307186	2.29163	-0.48788	-0.380772	-0.0686031	-0.243353	-0.175429	-0.107551	-0.451827	-0.376211	AS1
AT4G02100		Heat shock protein DnaJ with tetratricopeptide repeat	28.9145	3.04624	14.1811	8.50578	3.6878	10.6005	4.57706	7.56634	6.71073	2.20229	-0.771053	0.508808	-0.143524	-0.697311	0.0972437	-0.595098	-0.251504	-0.349849	AS1
AT4G02440	EID1	F-box family protein	65.0931	23.3607	24.6246	20.9683	21.7343	17.8158	11.4641	18.3557	27.4848	2.37326	-0.138107	-0.0620476	-0.282077	-0.235984	-0.471788	-0.854023	-0.439302	0.110072	AS1
AT4G02770	PSAD-1	photosystem I subunit D-1	20945.7	4145.79	4301.62	708.52	2690.39	1648.98	1280.95	1349.18	3029.73	2.49481	-0.0468796	-0.0233041	-0.566909	-0.267069	-0.424626	-0.480306	-0.469984	-0.21573	AS1
AT4G09030	AGP10, ATAGP10	arabinogalactan protein 10	638.226	24.9562	59.7729	25.7095	35.5792	158.371	17.8555	39.1298	113.813	2.33303	-0.447804	-0.28993	-0.444389	-0.399635	0.157154	-0.480002	-0.383535	-0.044888	AS1
AT4G12470	AZI1	azelaic acid induced 1	645.371	59.6931	274.62	16.1564	284.332	112.103	55.1548	25.6073	88.7891	2.14493	-0.517525	0.459522	-0.71544	0.50367	-0.279271	-0.538155	-0.672477	-0.385256	AS1
AT4G12480	pEARLI 1	Bifunctional inhibitor/lipid-transfer protein/seed storage 2S albumin superfamily protein	338.747	9.22262	19.0246	3.09118	30.7249	9.4807	16.4008	2.90681	14.5989	2.4693	-0.342441	-0.258804	-0.394759	-0.158968	-0.340239	-0.281192	-0.396333	-0.296567	AS1
AT4G12490		Bifunctional inhibitor/lipid-transfer protein/seed storage 2S albumin superfamily protein	60.9903	1.12742	0.244331	0.732802	1.06908	1.28566	5.20045	0.294712	0.890443	2.44575	-0.316248	-0.356992	-0.334455	-0.318939	-0.308947	-0.128323	-0.354668	-0.327182	AS1
AT4G12500		Bifunctional inhibitor/lipid-transfer protein/seed storage 2S albumin superfamily protein	23.3864	1.07862	0.730138	0.28592	0.519286	0.530981	5.02783	0.352093	0.957176	2.21593	-0.288966	-0.328096	-0.377976	-0.351772	-0.350459	0.154485	-0.370546	-0.302602	AS1
AT4G12800	PSAL	photosystem I subunit l	17514.8	5332.03	5873.51	1337.83	3419.04	2152.53	1356.19	1775.34	3497.92	2.30574	0.114494	0.211887	-0.603919	-0.229583	-0.457384	-0.600616	-0.525227	-0.215397	AS1
AT4G13510	AMT1;1, ATAMT1, ATAMT1;1	ammonium transporter 1;1	229.863	2.1735	0.544417	2.07649	5.1117	45.5974	1.89481	1.06804	2.98919	2.60893	-0.398884	-0.420405	-0.400166	-0.36007	0.174754	-0.402566	-0.413488	-0.388109	AS1
AT4G13600		Carbohydrate-binding X8 domain superfamily protein	11.4303	1.19171	0.413888	1.36465	0.813869	1.77719	0.488157	0.772841	1.16757	2.7079	-0.282133	-0.509284	-0.231628	-0.392475	-0.111152	-0.487594	-0.404457	-0.289181	AS1
AT4G14430	IBR10, ATECI2, ECI2, ECHIB, PEC12	indole-3-butyric acid response 10	474.917	64.3433	126.739	18.09	56.0026	76.2726	43.4251	33.1646	42.2549	2.55248	-0.27223	0.157047	-0.590448	-0.329613	-0.190158	-0.416145	-0.486737	-0.424196	AS1
AT4G14465	AHL20	AT-hook motif nuclear-localized protein 20	72.3775	1.30983	28.356	1.67635	0.516724	9.2884	1.52282	2.07912	3.51842	2.22271	-0.455875	0.563512	-0.442061	-0.485768	-0.155158	-0.447847	-0.42688	-0.372632	AS1
AT4G15150		glycine-rich protein	7.21231	0	0.215943	0.411826	0.354954	0.10835	0.692273	0.168215	0.877567	2.53201	-0.463374	-0.373689	-0.292336	-0.315956	-0.418374	-0.175862	-0.393511	-0.0989069	AS1
AT4G15210	ATBETA-AMY, AT-BETA-AMY, RAM1	beta-amylase 5	185.232	13.1737	12.0733	1.92323	75.8728	2.79035	12.079	1.2793	0.168808	2.34651	-0.320383	-0.337438	-0.494764	0.651449	-0.481323	-0.33735	-0.504745	-0.521957	AS1
AT4G15490	UGT84A3	UDP-Glycosyltransferase superfamily protein	75.5474	19.7975	4.85045	13.0752	26.0022	2.37749	3.57036	3.09669	17.9626	2.48608	0.0575847	-0.593516	-0.235243	0.327867	-0.70124	-0.649277	-0.669911	-0.0223456	AS1
AT4G15960		alpha/beta-Hydrolases superfamily protein	9.69394	1.23906	0.646181	1.31704	1.67783	0.375189	1.23572	1.64093	1.8749	2.70654	-0.342572	-0.556383	-0.31445	-0.184336	-0.654112	-0.343776	-0.197644	-0.113265	AS1
AT4G16380		Heavy metal transport/detoxification superfamily protein	1062.73	111.868	432.513	65.7324	99.1121	140.883	102.942	80.0908	116.435	2.24288	-0.367747	0.512597	-0.494415	-0.40277	-0.288084	-0.392254	-0.454993	-0.35521	AS1
AT4G16790		hydroxyproline-rich glycoprotein family protein	24.1077	3.88197	1.19829	1.17132	2.22645	2.21617	1.14669	0.754897	2.66217	2.60208	-0.0648736	-0.418742	-0.422299	-0.283169	-0.284525	-0.425546	-0.477208	-0.225717	AS1
AT4G17070		peptidyl-prolyl cis-trans isomerases	81.9948	14.6491	23.4202	11.2845	17.8508	11.8271	6.5232	8.2382	11.192	2.51059	-0.251243	0.108456	-0.389226	-0.119941	-0.366972	-0.584485	-0.514154	-0.393021	AS1
AT4G17100		CONTAINS InterPro DOMAIN/s: Endoribonuclease XendoU (InterPro:IPR018998); Has 943 Blast hits to 770 proteins in 162 species: Archae - 0; Bacteria - 61; Metazoa - 472; Fungi - 40; Plants - 78; Viruses - 35; Other Eukaryotes - 257 (source: NCBI BLink).	49.8077	5.21662	19.5215	2.34448	4.16151	24.5612	13.4077	5.69554	1.34135	2.27601	-0.558796	0.350615	-0.741388	-0.625874	0.671004	-0.0380599	-0.52835	-0.80516	AS1
AT4G17440		Protein of unknown function (DUF1639)	32.3029	9.8084	12.9956	6.77033	8.32482	9.92534	5.43887	6.23309	8.89151	2.25006	-0.146999	0.192632	-0.470741	-0.305092	-0.134537	-0.612624	-0.52799	-0.244704	AS1
AT4G17810		C2H2 and C2HC zinc fingers superfamily protein	134.982	58.167	67.4944	13.2916	38.7714	15.1494	4.499	10.1717	22.9492	2.11446	0.393406	0.602388	-0.612038	-0.0411587	-0.570415	-0.80904	-0.681941	-0.395659	AS1
AT4G18020	APRR2	CheY-like two-component responsive regulator family protein	110.218	16.0136	41.2369	26.8857	17.2709	50.6793	29.2497	44.6712	32.2053	2.27104	-0.816981	0.00983897	-0.460595	-0.775766	0.319361	-0.383102	0.122417	-0.286217	AS1
AT4G19840	ATPP2-A1, ATPP2A-1, PP2-A1	phloem protein 2-A1	282.347	17.0067	6.63587	50.3761	21.0497	12.6499	22.826	26.8362	128.552	2.44353	-0.514283	-0.629889	-0.142307	-0.469214	-0.562849	-0.449414	-0.404711	0.729138	AS1
AT4G21480	STP12	sugar transporter protein 12	6.02287	0.628811	1.72018	1.45757	0.965327	0.968767	1.12902	0.848669	1.73068	2.53301	-0.641697	0.000637814	-0.153923	-0.443638	-0.441614	-0.347297	-0.512298	0.00681526	AS1
AT4G21780		unknown protein; Has 30201 Blast hits to 17322 proteins in 780 species: Archae - 12; Bacteria - 1396; Metazoa - 17338; Fungi - 3422; Plants - 5037; Viruses - 0; Other Eukaryotes - 2996 (source: NCBI BLink).	7.59939	0.218688	1.30165	0.385606	0.214562	0.102844	0.464141	0.39306	0.870977	2.40783	-0.405913	0.00694298	-0.342279	-0.407486	-0.450076	-0.312339	-0.339437	-0.157241	AS1
AT4G23900		Nucleoside diphosphate kinase family protein	25.7911	0.895294	0.12237	0.0278093	0.252296	3.28293	0.0449913	0.335379	0.115238	2.69554	-0.30551	-0.398682	-0.410081	-0.38302	-0.0176938	-0.40801	-0.373005	-0.399542	AS1
AT4G24660	ATHB22, MEE68, HB22, ZHD2	homeobox protein 22	437.128	78.3751	151.781	15.4046	42.5051	114.952	24.8774	43.0432	25.2807	2.25007	-0.170938	0.324436	-0.595888	-0.413003	0.0758972	-0.531962	-0.409372	-0.52924	AS1
AT4G25080	CHLM	magnesium-protoporphyrin IX methyltransferase	743.921	252.34	292.841	199.733	165.647	180.882	113.721	125.951	276.228	2.33482	-0.0431095	0.152807	-0.297583	-0.462469	-0.388771	-0.71365	-0.654492	0.0724458	AS1
AT4G25110	AtMC2, MC2	metacaspase 2	9.14184	0.102939	1.73856	0.709935	0.0441052	0.471837	0.745631	0.289225	0.606515	2.46865	-0.466273	0.0648108	-0.269182	-0.485377	-0.346492	-0.257592	-0.405786	-0.302762	AS1
AT4G25840	GPP1	glycerol-3-phosphatase 1	71.1894	11.9344	35.7319	8.76979	12.8344	15.5128	13.8933	15.8679	11.4675	2.34131	-0.474023	0.656647	-0.62438	-0.43126	-0.304005	-0.380951	-0.287133	-0.496207	AS1
AT4G26542		Potential natural antisense gene, locus overlaps with AT4G26540	11.2003	0	0	0	0	3.60619	0	0	0	2.56466	-0.441573	-0.441573	-0.441573	-0.441573	0.52635	-0.441573	-0.441573	-0.441573	AS1
AT4G27800	TAP38, PPH1	thylakoid-associated phosphatase 38	295.772	147.255	133.114	131.94	121.158	71.9707	71.07	57.3422	116.893	2.03474	0.240049	0.0691629	0.0549733	-0.0753105	-0.669703	-0.680586	-0.846475	-0.126853	AS1
AT4G28500	ANAC073, SND2, NAC073	NAC domain containing protein 73	20.5363	1.16319	1.43089	0.969927	0.271597	8.77317	0.315653	2.03435	1.13487	2.31887	-0.409352	-0.371652	-0.436568	-0.53491	0.662327	-0.528706	-0.286669	-0.41334	AS1
AT4G28750	PSAE-1	Photosystem I reaction centre subunit IV / PsaE protein	16904.8	6664.16	7871.3	1409.5	2656.27	1848.53	1308.61	1454.42	4608.19	1.92712	0.273621	0.468531	-0.574818	-0.37351	-0.50393	-0.591108	-0.567564	-0.0583446	AS1
AT4G29100		basic helix-loop-helix (bHLH) DNA-binding superfamily protein	56.9385	17.4284	5.29345	11.323	10.6605	19.6926	9.70068	26.4328	8.80682	2.40656	-0.0654984	-0.824751	-0.447496	-0.488948	0.0761701	-0.549001	0.497891	-0.604927	AS1
AT4G29230	anac075, NAC075	NAC domain containing protein 75	5.68857	0.888762	0.732108	1.93556	0.425476	2.71435	0.692431	1.1666	2.44104	2.16723	-0.545448	-0.633983	0.0461655	-0.80728	0.486308	-0.656407	-0.388424	0.331841	AS1
AT4G30450		glycine-rich protein	49.9029	20.3942	3.15632	1.12906	2.62407	23.0222	0.892673	23.7728	6.81243	2.02784	0.331185	-0.659931	-0.776491	-0.690533	0.482286	-0.790082	0.525446	-0.449717	AS1
AT4G31500	CYP83B1, SUR2, RNT1, RED1, ATR4	cytochrome P450, family 83, subfamily B, polypeptide 1	149.264	38.0617	16.1821	9.99563	58.5319	15.3741	27.2495	32.5189	11.5441	2.53915	-0.0416896	-0.549482	-0.69306	0.433392	-0.568233	-0.292625	-0.170331	-0.657121	AS1
AT4G32260		ATPase, F0 complex, subunit B/B', bacterial/chloroplast	3296.18	1516.92	1268.58	651.728	886.801	493.966	380.969	382.979	1027.6	2.32802	0.441401	0.178076	-0.475995	-0.226738	-0.643276	-0.763092	-0.76096	-0.0774388	AS1
AT4G32290		Core-2/I-branching beta-1,6-N-acetylglucosaminyltransferase family protein	84.0732	7.91736	40.354	8.11764	10.3171	26.3202	10.9859	13.6086	11.277	2.15025	-0.560472	0.594089	-0.553343	-0.475054	0.0945662	-0.451248	-0.357897	-0.440889	AS1
AT4G32870		Polyketide cyclase/dehydrase and lipid transport superfamily protein	11.1295	0.658508	2.52711	1.33338	0.70372	2.11882	1.17849	1.8591	2.03289	2.5353	-0.582836	-0.0263893	-0.381867	-0.569372	-0.147974	-0.427991	-0.225313	-0.173561	AS1
AT4G34290		SWIB/MDM2 domain superfamily protein	961.63	264.43	383.651	66.8125	122.425	284.001	104.927	109.166	147.192	2.26233	-0.0234475	0.367421	-0.671338	-0.489013	0.0407182	-0.546379	-0.532481	-0.407813	AS1
AT4G35490	MRPL11	mitochondrial ribosomal protein L11	422.911	72.8601	208.149	19.3006	45.5295	122.955	54.704	28.9022	43.6343	2.23896	-0.291757	0.686324	-0.678968	-0.489345	0.070406	-0.423017	-0.609553	-0.503046	AS1
AT4G35970	APX5	ascorbate peroxidase 5	10.1385	1.86093	0.734354	1.68098	0.502878	1.51236	0.850447	1.32854	3.15368	2.48797	-0.179543	-0.542594	-0.237534	-0.617189	-0.291874	-0.505182	-0.351111	0.237057	AS1
AT4G36032		Potential natural antisense gene, locus overlaps with AT4G36030	22.2788	0	0	0	0	5.34555	0	0	0	2.59199	-0.41416	-0.41416	-0.41416	-0.41416	0.307132	-0.41416	-0.41416	-0.41416	AS1
AT4G36040		Chaperone DnaJ-domain superfamily protein	817.571	214.95	199.029	88.0357	334.331	147.865	77.2755	172.763	218.015	2.08445	-0.137353	-0.196049	-0.605271	0.302794	-0.384688	-0.644943	-0.292889	-0.12605	AS1
AT4G36710		GRAS family transcription factor	32.5881	3.25857	2.78346	2.63083	3.32535	3.82225	0.686686	3.65738	4.60773	2.57886	-0.306417	-0.353156	-0.368171	-0.299848	-0.250966	-0.559425	-0.267185	-0.173694	AS1
AT4G36900	RAP2.10, DEAR4	related to AP2 10	61.0146	10.9377	21.8256	12.5152	12.0424	6.56999	7.61113	8.001	24.9126	1.92536	-0.336151	0.155556	-0.264909	-0.286263	-0.533401	-0.486382	-0.468775	0.294964	AS1
AT4G37295		unknown protein; FUNCTIONS IN: molecular_function unknown; INVOLVED IN: biological_process unknown; LOCATED IN: endomembrane system; EXPRESSED IN: stem, root, leaf; EXPRESSED DURING: LP.06 six leaves visible, LP.04 four leaves visible; Has 30201 Blast hits to 17322 proteins in 780 species: Archae - 12; Bacteria - 1396; Metazoa - 17338; Fungi - 3422; Plants - 5037; Viruses - 0; Other Eukaryotes - …	5.5316	1.24766	1.44896	0.714794	0.65454	0.138136	0.221703	0.436905	1.44737	2.43036	-0.0392483	0.0768007	-0.346435	-0.38117	-0.678867	-0.630693	-0.506633	0.0758808	AS1
AT4G37432		other RNA	36.9551	0	0	0	0	11.4445	0	0	0	2.49162	-0.424331	-0.424331	-0.424331	-0.424331	0.478702	-0.424331	-0.424331	-0.424331	AS1
AT4G37790	HAT22	Homeobox-leucine zipper protein family	88.6393	25.5807	36.8455	14.1528	25.4754	26.8215	16.3728	25.2479	18.6173	2.26807	-0.207296	0.234903	-0.6559	-0.211431	-0.158588	-0.568752	-0.22036	-0.480645	AS1
AT4G38225		unknown protein; FUNCTIONS IN: molecular_function unknown; INVOLVED IN: biological_process unknown; LOCATED IN: chloroplast; EXPRESSED IN: 21 plant structures; EXPRESSED DURING: 13 growth stages; Has 30201 Blast hits to 17322 proteins in 780 species: Archae - 12; Bacteria - 1396; Metazoa - 17338; Fungi - 3422; Plants - 5037; Viruses - 0; Other Eukaryotes - 2996 (source: NCBI BLink).	155.131	53.3805	51.0834	35.0342	39.3359	29.1347	21.797	16.72	54.4229	2.47291	0.0641415	0.00976101	-0.370176	-0.268341	-0.509836	-0.683544	-0.803735	0.0888169	AS1
AT4G38550		Arabidopsis phospholipase-like protein (PEARLI 4) family	69.3133	5.02884	5.83995	9.18959	18.2374	18.53	7.1983	4.89359	7.58848	2.53376	-0.533043	-0.494348	-0.334547	0.097096	0.111051	-0.429545	-0.539495	-0.410931	AS1
AT4G38552		Potential natural antisense gene, locus overlaps with AT4G38550	266.949	0.202621	0.137402	0.967605	0.13411	55.1175	0.651048	0.136627	0.724871	2.39992	-0.373353	-0.374031	-0.3654	-0.374065	0.19758	-0.368691	-0.374039	-0.367923	AS1
AT4G38670		Pathogenesis-related thaumatin superfamily protein	42.4369	10.6806	10.4323	5.74816	11.4092	17.2226	4.7364	10.6284	7.45827	2.35842	-0.222383	-0.24256	-0.623238	-0.163175	0.309282	-0.705463	-0.226625	-0.484259	AS1
AT4G38740	ROC1	rotamase CYP 1	5703.25	635.326	820.567	350.555	536.448	1619.54	497.793	713.636	1438.01	2.48205	-0.419709	-0.313644	-0.582761	-0.476324	0.143825	-0.498457	-0.37487	0.0398851	AS1
AT4G38970	FBA2	fructose-bisphosphate aldolase 2	4427.45	1908.6	2150.82	2211.7	1597.48	1471.53	961.76	872.712	2187.11	2.18649	-0.0606402	0.15545	0.20976	-0.338199	-0.450564	-0.905342	-0.984785	0.187828	AS1
AT4G39260	CCR1, ATGRP8, GR-RBP8, GRP8	cold, circadian rhythm, and RNA binding 1	2106.68	550.827	883.232	179.318	630.109	493.006	888.167	414.375	238.737	2.18093	-0.247477	0.271346	-0.827337	-0.123733	-0.337726	0.27905	-0.460455	-0.734595	AS1
AT4G39880		Ribosomal protein L23/L15e family protein	294.911	66.9321	88.5571	19.1819	39.7833	84.2291	48.6175	44.9917	56.9274	2.48755	-0.184595	0.068871	-0.744277	-0.502808	0.0181431	-0.399261	-0.44176	-0.301861	AS1
AT4G39950	CYP79B2	cytochrome P450, family 79, subfamily B, polypeptide 2	79.4176	12.2322	10.0559	4.96764	21.6248	16.4674	11.9227	23.7171	8.96151	2.63582	-0.397721	-0.495988	-0.725729	0.0263718	-0.206497	-0.411698	0.120842	-0.545399	AS1
AT5G01200		Duplicated homeodomain-like superfamily protein	27.1839	7.9177	2.80726	1.92688	4.84369	4.66827	2.13996	4.17563	2.61387	2.29543	0.159888	-0.406574	-0.504158	-0.180847	-0.200292	-0.48054	-0.254898	-0.42801	AS1
AT5G01530	LHCB4.1	light harvesting complex photosystem II	10369.1	3282.12	4154.45	2217.16	2283.55	1955.6	1285.12	1160.19	4029.5	2.23117	-0.0427009	0.237188	-0.38439	-0.36309	-0.468315	-0.683436	-0.723521	0.197097	AS1
AT5G01542		Potential natural antisense gene, locus overlaps with AT5G01540	5.7291	0	0	0	0	1.00973	0	0	0	2.62821	-0.395132	-0.395132	-0.395132	-0.395132	0.137721	-0.395132	-0.395132	-0.395132	AS1
AT5G01600	ATFER1, FER1	ferretin 1	678.724	64.4748	38.0586	72.3892	256.702	92.9517	63.1725	44.1953	142.101	2.22602	-0.417161	-0.530833	-0.383104	0.410015	-0.294622	-0.422765	-0.504426	-0.0831272	AS1
AT5G01720		RNI-like superfamily protein	40.5501	4.27434	7.7217	11.2524	9.0549	17.6426	5.70348	4.86546	10.5093	2.22489	-0.641933	-0.369493	-0.0904689	-0.264132	0.41454	-0.52899	-0.595218	-0.149194	AS1
AT5G02460		Dof-type zinc finger DNA-binding family protein	17.5797	2.61129	1.57612	3.39179	3.2005	3.40141	1.28871	3.0603	2.74431	2.57455	-0.331139	-0.532087	-0.179627	-0.216761	-0.17776	-0.58788	-0.243976	-0.305317	AS1
AT5G02590		Tetratricopeptide repeat (TPR)-like superfamily protein	22.6009	10.9268	7.59995	4.38396	9.2773	10.3422	7.04639	5.96315	8.49919	2.20214	0.220671	-0.343995	-0.889849	-0.0592948	0.12145	-0.437951	-0.621811	-0.191365	AS1
AT5G02640		unknown protein; BEST Arabidopsis thaliana protein match is: unknown protein (TAIR:AT3G46300.1); Has 37 Blast hits to 37 proteins in 10 species: Archae - 0; Bacteria - 0; Metazoa - 0; Fungi - 0; Plants - 37; Viruses - 0; Other Eukaryotes - 0 (source: NCBI BLink).	36.0111	0.9317	0.751346	0.947443	0.225891	5.95886	1.18971	2.73497	1.80093	2.47307	-0.381217	-0.395892	-0.379936	-0.438646	0.0278258	-0.360223	-0.234492	-0.310491	AS1
AT5G04230	PAL3, ATPAL3	phenyl alanine ammonia-lyase 3	63.5809	6.3089	5.46208	9.45655	11.0357	4.88505	2.08509	9.27999	7.18908	2.71621	-0.374819	-0.420522	-0.204937	-0.119708	-0.451665	-0.602782	-0.214466	-0.327315	AS1
AT5G04310		Pectin lyase-like superfamily protein	22.2461	0.518941	2.50032	2.37872	0.999428	1.19395	0.580379	1.08816	2.15081	2.45193	-0.426713	-0.164199	-0.18031	-0.363053	-0.337281	-0.418573	-0.351297	-0.210506	AS1
AT5G04690		Ankyrin repeat family protein	6.26665	0.479529	0.389461	1.55244	0.186957	1.63207	0.582028	0.378642	0.805713	2.51152	-0.452925	-0.499063	0.0966708	-0.602795	0.137461	-0.40042	-0.504605	-0.285838	AS1
AT5G04910		unknown protein; Has 71 Blast hits to 71 proteins in 36 species: Archae - 0; Bacteria - 0; Metazoa - 17; Fungi - 0; Plants - 40; Viruses - 0; Other Eukaryotes - 14 (source: NCBI BLink).	73.531	19.9424	33.6208	30.2583	13.1158	35.3109	14.3373	14.0575	27.2575	2.07509	-0.424762	0.213318	0.0564631	-0.743222	0.292161	-0.68624	-0.699291	-0.0835216	AS1
AT5G05160		Leucine-rich repeat protein kinase family protein	15.9865	4.62039	0.974339	7.79698	4.59588	6.37491	4.26319	6.58004	5.63951	2.2192	-0.388744	-1.22533	0.340123	-0.394367	0.0138307	-0.470703	0.0608959	-0.154907	AS1
AT5G05440	PYL5, RCAR8	Polyketide cyclase/dehydrase and lipid transport superfamily protein	1115.44	44.4544	443.224	51.5583	136.878	110.817	36.6472	50.6329	127.711	1.97824	-0.428849	0.4674	-0.412883	-0.221123	-0.279696	-0.446396	-0.414963	-0.241726	AS1
AT5G05960		Bifunctional inhibitor/lipid-transfer protein/seed storage 2S albumin superfamily protein	86.234	5.12184	8.13585	7.30563	2.00848	38.7182	30.2358	17.4795	13.4018	2.38959	-0.684474	-0.570246	-0.601711	-0.802467	0.588792	0.267319	-0.216133	-0.370672	AS1
AT5G07572		unknown protein; FUNCTIONS IN: molecular_function unknown; INVOLVED IN: biological_process unknown; LOCATED IN: cellular_component unknown; Has 30201 Blast hits to 17322 proteins in 780 species: Archae - 12; Bacteria - 1396; Metazoa - 17338; Fungi - 3422; Plants - 5037; Viruses - 0; Other Eukaryotes - 2996 (source: NCBI BLink).	3.09375	0	0	0	0	0.10346	0	0	0	2.70496	-0.350894	-0.350894	-0.350894	-0.350894	-0.248701	-0.350894	-0.350894	-0.350894	AS1
AT5G08170	EMB1873, ATAIH	porphyromonas-type peptidyl-arginine deiminase family protein	46.0004	14.3531	14.4109	12.693	15.337	8.80265	15.9093	12.9944	19.6942	2.5882	-0.316294	-0.310994	-0.468655	-0.225996	-0.825697	-0.173468	-0.440993	0.173895	AS1
AT5G08540		unknown protein; FUNCTIONS IN: molecular_function unknown; INVOLVED IN: biological_process unknown; LOCATED IN: chloroplast thylakoid membrane, chloroplast, chloroplast envelope; EXPRESSED IN: 24 plant structures; EXPRESSED DURING: 13 growth stages; Has 30201 Blast hits to 17322 proteins in 780 species: Archae - 12; Bacteria - 1396; Metazoa - 17338; Fungi - 3422; Plants - 5037; Viruses - 0; Other…	118.693	54.3312	30.9162	33.2071	35.1554	37.2252	26.5338	25.1741	45.542	2.39566	0.29772	-0.465515	-0.39084	-0.327334	-0.259866	-0.608364	-0.652685	0.0112261	AS1
AT5G09540		Chaperone DnaJ-domain superfamily protein	10.8346	3.53408	2.35088	3.93619	3.40076	4.20942	1.42755	2.45989	1.99928	2.55028	-0.0944253	-0.523057	0.0512442	-0.142723	0.150224	-0.857547	-0.483566	-0.650432	AS1
AT5G09570		Cox19-like CHCH family protein	44.5556	3.42135	14.1296	5.94096	10.3928	4.06051	6.52359	1.9261	7.98644	2.42787	-0.547722	0.226899	-0.365457	-0.0434182	-0.501486	-0.32331	-0.655886	-0.217489	AS1
AT5G09600	SDH3-1	succinate dehydrogenase 3-1	57.5536	8.19319	25.8238	3.6185	7.19358	17.478	4.40275	7.16214	11.6387	2.19158	-0.405243	0.522295	-0.645915	-0.457832	0.0832262	-0.604656	-0.459486	-0.223975	AS1
AT5G11620		SWIM zinc finger family protein / mitogen-activated protein kinase kinase kinase (MAPKKK)-related	11.4213	0.402482	0	0.580116	0.15673	0.675864	0.36372	0.28533	1.27292	2.65121	-0.349009	-0.458597	-0.300642	-0.415922	-0.274571	-0.359563	-0.380907	-0.112002	AS1
AT5G11770		NADH-ubiquinone oxidoreductase 20 kDa subunit, mitochondrial	1173.38	184.084	542.87	69.3994	216.121	361.751	181.199	167.847	173.254	2.37238	-0.447571	0.575134	-0.774474	-0.356248	0.0588627	-0.455793	-0.493854	-0.47844	AS1
AT5G14560		unknown protein; Has 2 Blast hits to 2 proteins in 1 species: Archae - 0; Bacteria - 0; Metazoa - 0; Fungi - 0; Plants - 2; Viruses - 0; Other Eukaryotes - 0 (source: NCBI BLink).	4.67017	0	0	0	0	0.67999	0	0	0	2.61752	-0.381779	-0.381779	-0.381779	-0.381779	0.054928	-0.381779	-0.381779	-0.381779	AS1
AT5G15840	CO, FG	B-box type zinc finger protein with CCT domain	27.051	1.75088	3.45456	6.79413	1.61575	7.49601	2.23078	3.0899	4.738	2.38988	-0.547846	-0.350022	0.0377524	-0.563536	0.119251	-0.492122	-0.392365	-0.200995	AS1
AT5G15850	COL1, ATCOL1	CONSTANS-like 1	37.8165	2.00009	0.140964	0.536785	1.72639	8.27795	1.02865	0.552905	1.99352	2.60476	-0.328221	-0.480463	-0.44805	-0.350634	0.185868	-0.407772	-0.44673	-0.328759	AS1
AT5G15950		Adenosylmethionine decarboxylase family protein	40.0083	0	0	0.0132477	0	16.6836	0.0398811	0.00472181	0	2.5132	-0.4702	-0.4702	-0.469212	-0.4702	0.773887	-0.467226	-0.469848	-0.4702	AS1
AT5G15970	KIN2, COR6.6	stress-responsive protein (KIN2) / stress-induced protein (KIN2) / cold-responsive protein (COR6.6) / cold-regulated protein (COR6.6)	1186.95	189.702	467.674	42.3712	178.419	260.077	154.937	104.874	43.7736	1.74825	-0.200023	0.343037	-0.487856	-0.222067	-0.0625354	-0.267942	-0.365748	-0.485116	AS1
AT5G16235		other RNA	14.6663	0	0	0.0246288	0	1.81445	0	0	0	2.59469	-0.370819	-0.370819	-0.365839	-0.370819	-0.00393965	-0.370819	-0.370819	-0.370819	AS1
AT5G16530	PIN5	Auxin efflux carrier family protein	10.2588	0.541235	0.577338	1.64337	0.251789	0.281335	0.671873	0.512815	1.66661	2.60955	-0.396432	-0.385264	-0.0555024	-0.485967	-0.476828	-0.356021	-0.405223	-0.0483164	AS1
AT5G17450	HIPP21	Heavy metal transport/detoxification superfamily protein	32.8354	3.09997	1.52843	6.16896	2.33204	2.24538	4.98822	2.24888	5.82217	2.67354	-0.380856	-0.542284	-0.0656125	-0.459738	-0.46864	-0.186897	-0.46828	-0.101235	AS1
AT5G17650		glycine/proline-rich protein	63.8098	5.59695	25.4225	4.79159	7.35604	9.39687	5.4157	4.53991	29.1042	2.3759	-0.595946	0.416177	-0.637061	-0.506142	-0.401955	-0.605199	-0.649909	0.604133	AS1
AT5G17980		C2 calcium/lipid-binding plant phosphoribosyltransferase family protein	5.79919	0.573796	1.54913	1.79759	0.871312	2.57226	0.717519	1.22588	2.33441	2.38967	-0.844212	-0.240601	-0.0868342	-0.660085	0.392589	-0.755264	-0.440652	0.245392	AS1
AT5G18200		UTP:galactose-1-phosphate uridylyltransferases;ribose-5-phosphate adenylyltransferases	26.6076	11.8592	13.263	12.4074	7.77895	13.2889	8.20597	7.34001	8.08482	2.27423	-0.0366102	0.183339	0.0492847	-0.675923	0.187395	-0.609015	-0.744698	-0.627998	AS1
AT5G18600		Thioredoxin superfamily protein	218.84	1.38639	9.13971	11.2261	6.20881	3.73337	2.10382	6.33722	89.2536	2.13964	-0.443086	-0.350998	-0.326218	-0.385809	-0.41521	-0.434565	-0.384284	0.600526	AS1
AT5G18930	BUD2, SAMDC4	Adenosylmethionine decarboxylase family protein	20.1173	1.46734	0.939666	1.75752	0.719617	9.79493	0.55191	4.43798	1.83512	2.34929	-0.478762	-0.558777	-0.43476	-0.592145	0.78402	-0.617576	-0.0282989	-0.422992	AS1
AT5G18970		AWPM-19-like family protein	32.1955	6.16994	3.8699	5.15083	5.07164	3.22733	4.7226	5.10012	6.11458	2.72801	-0.201258	-0.460135	-0.315962	-0.324875	-0.532458	-0.364161	-0.321669	-0.207488	AS1
AT5G19221		other RNA	15.5889	0.0645179	0	0.481762	0.0367906	3.05257	0.363542	0.0747312	0.347215	2.58579	-0.417659	-0.430141	-0.336936	-0.423024	0.160431	-0.359808	-0.415683	-0.362967	AS1
AT5G19370		rhodanese-like domain-containing protein / PPIC-type PPIASE domain-containing protein	139.808	69.6405	38.9161	36.3043	51.0738	29.9983	29.6164	35.276	55.1411	2.32937	0.425141	-0.408674	-0.479554	-0.0787323	-0.65069	-0.661055	-0.507461	0.0316489	AS1
AT5G20870		O-Glycosyl hydrolases family 17 protein	9.60291	0.377091	0.891312	0.664725	0.223045	0.756047	0.193167	0.268637	0.777296	2.59832	-0.370426	-0.204957	-0.27787	-0.419996	-0.248484	-0.429611	-0.405325	-0.241646	AS1
AT5G20900	JAZ12, TIFY3B	jasmonate-zim-domain protein 12	284.1	89.1047	134.43	24.4167	69.3687	83.1314	60.2717	76.7526	52.8638	2.29923	-0.0990742	0.4584	-0.894692	-0.341813	-0.172542	-0.4537	-0.250996	-0.544812	AS1
AT5G20970		HSP20-like chaperones superfamily protein	12.2885	1.59221	1.38009	1.83763	0.722913	4.32357	0.867645	1.29054	2.29255	2.50553	-0.365857	-0.422799	-0.299973	-0.599216	0.367366	-0.560363	-0.446839	-0.177852	AS1
AT5G22090		Protein of unknown function (DUF3049)	367.706	12.9317	8.54288	30.0948	17.8979	22.6328	13.1199	25.043	112.815	2.63107	-0.482033	-0.520544	-0.331428	-0.438454	-0.396906	-0.480381	-0.375757	0.39443	AS1
AT5G23020	MAM-L, MAM3, IMS2	2-isopropylmalate synthase 2	158.498	32.8355	9.75113	15.9259	75.1817	17.6068	18.0306	46.9589	14.7072	2.46793	-0.223654	-0.718101	-0.585843	0.683363	-0.54984	-0.540762	0.0788558	-0.611947	AS1
AT5G23100		Protein of unknown function, DUF617	29.2966	10.1974	6.56356	6.11154	6.3591	8.44127	14.5897	9.17245	8.08314	2.17616	-0.0929028	-0.524623	-0.578326	-0.548914	-0.301544	0.428916	-0.214676	-0.344091	AS1
AT5G23235			3.05395	0.0133258	0.00890081	0.086197	0.0173408	0.739939	0.0453124	0	0	2.55387	-0.417495	-0.421819	-0.346283	-0.413571	0.292568	-0.386237	-0.430517	-0.430517	AS1
AT5G23240		DNAJ heat shock N-terminal domain-containing protein	35.6997	0	0	0	0	6.79078	0	0	0	2.656	-0.404777	-0.404777	-0.404777	-0.404777	0.177442	-0.404777	-0.404777	-0.404777	AS1
AT5G23440	FTRA1	ferredoxin/thioredoxin reductase subunit A (variable subunit) 1	279.217	108.609	102.419	14.2911	69.4932	47.7692	22.4129	38.5041	42.5915	2.22883	0.314406	0.244949	-0.743946	-0.124514	-0.368282	-0.65281	-0.472248	-0.426382	AS1
AT5G23810	AAP7	amino acid permease 7	11.2488	1.20499	0.77083	0.854054	1.55726	0.995442	0.701273	1.04609	2.09904	2.63185	-0.313916	-0.44125	-0.416842	-0.210596	-0.375374	-0.461651	-0.360519	-0.0516973	AS1
AT5G23850		Arabidopsis thaliana protein of unknown function (DUF821)	18.9435	2.6683	4.03257	5.1795	2.98837	3.59456	4.53112	4.01101	7.1164	2.56384	-0.634281	-0.366198	-0.140823	-0.571386	-0.452268	-0.268231	-0.370434	0.239782	AS1
AT5G25220	KNAT3	KNOTTED1-like homeobox gene 3	130.369	45.2593	55.9345	24.4449	49.9571	26.9063	52.389	44.2775	26.7927	2.36677	-0.161735	0.155412	-0.780109	-0.0221711	-0.706983	0.0500781	-0.190904	-0.710357	AS1
AT5G25490		Ran BP2/NZF zinc finger-like superfamily protein	32.5119	10.9226	2.13735	6.04227	2.5941	3.02299	1.89606	2.31901	7.33521	2.59386	0.34212	-0.574168	-0.16689	-0.52653	-0.481798	-0.599335	-0.555222	-0.0320381	AS1
AT5G25940		early nodulin-related	835.298	97.1659	383.872	20.1402	52.2441	96.1849	47.0366	43.9881	52.858	2.24606	-0.287693	0.696471	-0.552096	-0.441894	-0.29106	-0.45977	-0.470234	-0.439787	AS1
AT5G26960		Galactose oxidase/kelch repeat superfamily protein	117.6	19.6895	48.7271	15.5055	19.1325	30.9588	16.539	15.5581	20.1439	2.28599	-0.383698	0.408056	-0.49778	-0.398886	-0.0764244	-0.469601	-0.496347	-0.371309	AS1
AT5G35732		unknown protein; BEST Arabidopsis thaliana protein match is: unknown protein (TAIR:AT2G04795.1); Has 35333 Blast hits to 34131 proteins in 2444 species: Archae - 798; Bacteria - 22429; Metazoa - 974; Fungi - 991; Plants - 531; Viruses - 0; Other Eukaryotes - 9610 (source: NCBI BLink).	101.088	17.1745	36.6015	5.71286	16.2454	28.9382	3.98784	15.0995	12.1387	2.48629	-0.304562	0.341555	-0.685761	-0.335461	0.0866829	-0.743133	-0.373572	-0.472044	AS1
AT5G37660	PDLP7	plasmodesmata-located protein 7	40.2888	3.56935	2.73674	1.98289	2.11437	4.27219	0.924933	4.27015	2.43666	2.6237	-0.266494	-0.332029	-0.391365	-0.381016	-0.211174	-0.474637	-0.211334	-0.355649	AS1
AT5G38610		Plant invertase/pectin methylesterase inhibitor superfamily protein	6.13629	1.92685	1.6655	0.26708	0.608968	1.80789	0.322678	1.95939	1.84789	2.00308	0.0413783	-0.0804175	-0.732114	-0.572786	-0.0140585	-0.706204	0.0565431	0.00458266	AS1
AT5G42720		Glycosyl hydrolase family 17 protein	63.185	7.89158	5.46967	4.65621	6.29949	13.339	7.37676	9.12661	6.44853	2.71363	-0.321878	-0.454837	-0.499494	-0.409281	-0.0228247	-0.350141	-0.254077	-0.401099	AS1
AT5G42850		Thioredoxin superfamily protein	648.432	96.2499	279.646	18.4481	64.648	119.111	76.6138	61.636	61.4785	2.32713	-0.295542	0.57553	-0.665075	-0.44564	-0.186959	-0.388807	-0.459947	-0.460695	AS1
AT5G42980	ATTRX3, ATH3, ATTRXH3, TRXH3, TRX3	thioredoxin 3	3108.72	564.067	703.318	365	742.183	721.239	521.978	739.866	1276.03	2.6145	-0.498242	-0.327903	-0.741749	-0.280363	-0.305982	-0.549726	-0.283196	0.372666	AS1
AT5G43170	AZF3, ZF3	zinc-finger protein 3	62.9387	0.673011	24.3566	2.52027	12.1803	15.685	1.29555	1.90127	2.15384	2.06661	-0.549147	0.445792	-0.471545	-0.0657312	0.0815013	-0.522995	-0.497549	-0.486938	AS1
AT5G44160	NUC	C2H2-like zinc finger protein	5.68221	1.09758	0.417646	1.04731	1.35192	0.728673	0.772427	1.19944	0.549322	2.50929	-0.194506	-0.595502	-0.224156	-0.0445086	-0.412073	-0.386268	-0.134434	-0.517845	AS1
AT5G45350		proline-rich family protein	735.998	20.2898	33.7388	28.3881	35.9524	60.1562	14.9208	30.8172	206.244	2.65187	-0.478091	-0.419275	-0.442675	-0.409594	-0.303745	-0.501571	-0.432052	0.335131	AS1
AT5G46530		AWPM-19-like family protein	8.05501	2.01534	0.460814	1.40541	0.386103	0.759915	0.473434	0.706318	1.85739	2.39167	0.0856253	-0.507917	-0.147257	-0.536443	-0.393715	-0.503098	-0.41418	0.0253178	AS1
AT5G49320		Protein of unknown function (DUF1218)	4.03413	0.333131	0.113256	0.673293	0.183295	0.192838	0.562546	0.350445	0.847153	2.62293	-0.387957	-0.566833	-0.111223	-0.509854	-0.50209	-0.20132	-0.373872	0.0302173	AS1
AT5G53820		Late embryogenesis abundant protein (LEA) family protein	20.5832	1.78195	0.0900768	0.258736	0.653708	0.998245	0.678833	0.641537	1.39796	2.57737	-0.180011	-0.428141	-0.403406	-0.345479	-0.29495	-0.341795	-0.347264	-0.236327	AS1
AT5G54660		HSP20-like chaperones superfamily protein	69.8489	4.48106	2.98784	11.9172	3.75146	6.79014	8.66563	4.2809	16.7348	2.60239	-0.464654	-0.534716	-0.115752	-0.498887	-0.356313	-0.268315	-0.474046	0.110291	AS1
AT5G55250	IAMT1	IAA carboxylmethyltransferase 1	9.69141	0.513839	0.098316	1.78595	0.161405	2.5984	0.592366	2.05091	0.924944	2.47206	-0.495561	-0.629923	-0.0842147	-0.609523	0.178494	-0.470169	0.00146083	-0.362628	AS1
AT5G55450		Bifunctional inhibitor/lipid-transfer protein/seed storage 2S albumin superfamily protein	283.819	79.7116	75.6763	11.541	17.0385	17.6189	29.7096	3.74806	14.301	2.30258	0.209889	0.168515	-0.489057	-0.432692	-0.426741	-0.302776	-0.568957	-0.460759	AS1
AT5G56600	PFN3, PRF3	profilin 3	435.169	159.072	112.513	14.9229	109.552	90.796	42.9489	58.2576	92.7711	2.37475	0.267657	-0.0876675	-0.832444	-0.110267	-0.253405	-0.618559	-0.501728	-0.238331	AS1
AT5G58250		unknown protein; FUNCTIONS IN: molecular_function unknown; INVOLVED IN: biological_process unknown; LOCATED IN: thylakoid, chloroplast; EXPRESSED IN: 22 plant structures; EXPRESSED DURING: 14 growth stages; CONTAINS InterPro DOMAIN/s: Protein of unknown function DUF2488 (InterPro:IPR019616); Has 1807 Blast hits to 1807 proteins in 277 species: Archae - 0; Bacteria - 0; Metazoa - 736; Fungi - 347;…	1274.68	411.726	433.879	149.28	186.902	354.42	133.166	192.646	278.743	2.39358	0.0861825	0.145416	-0.615552	-0.514957	-0.0670423	-0.658638	-0.499598	-0.269389	AS1
AT5G58490		NAD(P)-binding Rossmann-fold superfamily protein	141.801	65.3155	54.7076	42.6255	53.8687	51.7629	42.3628	47.8985	50.9443	2.564	0.129284	-0.20839	-0.592992	-0.235095	-0.302129	-0.601355	-0.42514	-0.328186	AS1
AT5G58650	PSY1	plant peptide containing sulfated tyrosine 1	230.246	36.6518	108.815	23.1912	62.4471	45.0782	24.6865	48.7716	38.5085	2.1791	-0.432472	0.541007	-0.614055	-0.0844959	-0.318801	-0.593884	-0.268977	-0.407426	AS1
AT5G58730		pfkB-like carbohydrate kinase family protein	13.7791	2.1403	6.24611	4.07337	1.57022	4.13636	3.58025	3.09481	6.6635	2.25507	-0.745352	0.313107	-0.247016	-0.892315	-0.230778	-0.37414	-0.499285	0.420705	AS1
AT5G58990		unknown protein; BEST Arabidopsis thaliana protein match is: unknown protein (TAIR:AT5G52370.1); Has 1807 Blast hits to 1807 proteins in 277 species: Archae - 0; Bacteria - 0; Metazoa - 736; Fungi - 347; Plants - 385; Viruses - 0; Other Eukaryotes - 339 (source: NCBI BLink).	85.5279	23.1476	15.8371	6.54615	12.4564	19.8311	10.9574	12.5015	21.4683	2.23935	0.000220272	-0.262191	-0.595687	-0.383541	-0.118827	-0.437345	-0.381921	-0.0600587	AS1
AT5G59310	LTP4	lipid transfer protein 4	147.509	4.26327	19.9542	4.58117	21.4587	66.5771	15.9249	1.56915	11.8922	2.40549	-0.594153	-0.265576	-0.587496	-0.234073	0.710729	-0.349953	-0.650569	-0.434399	AS1
AT5G59732		other RNA	12.0918	0	0	0	0	4.23861	0	0	0	2.55043	-0.450286	-0.450286	-0.450286	-0.450286	0.601569	-0.450286	-0.450286	-0.450286	AS1
AT5G61160	AACT1	anthocyanin 5-aromatic acyltransferase 1	7.23798	0.668768	1.5681	1.19975	1.53306	0.053402	0.170466	0.147315	2.05517	2.55117	-0.435153	-0.0263213	-0.19377	-0.0422497	-0.714895	-0.661678	-0.672203	0.195098	AS1
AT5G61900	BON1, CPN1, BON	Calcium-dependent phospholipid-binding Copine family protein	11.5287	0.00868392	0	0.0141653	0	4.67585	0.00739931	0	0.0104742	2.43462	-0.449772	-0.451946	-0.448399	-0.451946	0.718801	-0.450093	-0.451946	-0.449323	AS1
AT5G62720		Integral membrane HPP family protein	1089.33	214.248	276.496	58.2957	149.119	87.1818	43.751	83.0454	108.933	2.43754	-0.0577162	0.11978	-0.502406	-0.243427	-0.420039	-0.543879	-0.431834	-0.358015	AS1
AT5G62820		Uncharacterised protein family (UPF0497)	8.59554	1.14148	0.158829	1.00068	0.769965	0.937156	1.22219	1.87546	1.65435	2.66848	-0.314963	-0.708262	-0.371315	-0.463659	-0.396742	-0.282658	-0.0211932	-0.109688	AS1
AT5G62940	HCA2, DOF5.6	Dof-type zinc finger DNA-binding family protein	18.7572	3.1126	0.691615	4.25182	1.0244	4.52531	1.99675	3.98455	7.29129	2.47242	-0.353706	-0.791044	-0.147912	-0.730929	-0.0985069	-0.555277	-0.196192	0.401153	AS1
AT5G63310	NDPK2, NDPK1A, NDPK IA IA, NDPK IA, ATNDPK2	nucleoside diphosphate kinase 2	1040.39	378.796	419.443	141.632	174.974	316.047	161.721	160.134	294.791	2.32347	0.118934	0.254378	-0.671332	-0.560233	-0.0901545	-0.604393	-0.609682	-0.160985	AS1
AT5G63905		unknown protein; FUNCTIONS IN: molecular_function unknown; INVOLVED IN: N-terminal protein myristoylation; LOCATED IN: cellular_component unknown; EXPRESSED IN: 20 plant structures; EXPRESSED DURING: 12 growth stages; Has 30201 Blast hits to 17322 proteins in 780 species: Archae - 12; Bacteria - 1396; Metazoa - 17338; Fungi - 3422; Plants - 5037; Viruses - 0; Other Eukaryotes - 2996 (source: NCBI…	119.139	17.5029	46.5555	4.45566	13.2327	17.3834	11.0708	8.2137	13.4738	2.05725	-0.23423	0.42079	-0.528395	-0.330508	-0.236926	-0.379248	-0.443666	-0.325072	AS1
AT5G64572		other RNA	127.98	0	0	0	0	26.5008	0	0	0.115615	2.45652	-0.380826	-0.380826	-0.380826	-0.380826	0.206702	-0.380826	-0.380826	-0.378263	AS1
AT5G65220		Ribosomal L29 family protein	2349.42	768.96	771.511	192.36	285.517	298.019	217.834	187.742	426.064	2.23423	0.203217	0.206495	-0.537762	-0.418048	-0.401982	-0.505026	-0.543696	-0.237433	AS1
AT5G65280	GCL1	GCR2-like 1	7.1462	1.90584	0.790741	2.97003	1.65787	2.97091	1.70544	0.932626	2.54692	2.30723	-0.302953	-0.858374	0.227114	-0.426465	0.227551	-0.402768	-0.787702	0.0163665	AS1
AT5G65990		Transmembrane amino acid transporter family protein	120.358	24.3504	60.3408	14.4382	31.2473	27.7192	22.9849	20.8182	15.76	2.35765	-0.376057	0.648735	-0.658295	-0.179674	-0.280133	-0.414936	-0.476631	-0.620659	AS1
AT5G66110	HIPP27	Heavy metal transport/detoxification superfamily protein	243.184	30.7089	27.7229	4.63253	2.36393	23.1635	15.1127	8.76888	6.69132	2.18202	-0.102712	-0.134821	-0.383111	-0.407505	-0.183848	-0.270418	-0.338633	-0.360973	AS1
AT5G66140	PAD2	proteasome alpha subunit D2	250.84	57.6462	121.987	31.3281	41.9527	58.3544	29.4163	42.814	40.6374	2.30883	-0.227821	0.61698	-0.573381	-0.433879	-0.218524	-0.598482	-0.422569	-0.451149	AS1
AT1G04640	LIP2	lipoyltransferase 2	13.4069	42.3439	15.2999	16.5612	19.8925	17.9308	11.7855	9.96684	17.7963	-0.47061	2.29467	-0.289707	-0.169174	0.149167	-0.0382972	-0.625555	-0.799346	-0.0511449	AS2
AT1G16320		Uncharacterized conserved protein (DUF2358)	15.1366	66.4756	13.0214	23.0485	31.0862	9.0025	15.124	13.3482	20.8006	-0.457253	2.52624	-0.580172	0.00253818	0.469636	-0.813724	-0.457985	-0.561184	-0.128095	AS2
AT1G22630		unknown protein; LOCATED IN: chloroplast; EXPRESSED IN: 21 plant structures; EXPRESSED DURING: 13 growth stages; Has 87 Blast hits to 86 proteins in 34 species: Archae - 0; Bacteria - 13; Metazoa - 27; Fungi - 0; Plants - 40; Viruses - 0; Other Eukaryotes - 7 (source: NCBI BLink).	22.7776	236.248	41.7917	14.174	59.624	22.9614	29.2929	39.2782	41.0351	-0.495157	2.65296	-0.21475	-0.622036	0.0482278	-0.492445	-0.399073	-0.251817	-0.225907	AS2
AT1G27045		Homeobox-leucine zipper protein family	1.10584	5.20842	0.173633	0.607181	0.724635	0.0190088	0.347297	0.323347	0.471952	0.0679044	2.64928	-0.518651	-0.245859	-0.171956	-0.615942	-0.40938	-0.42445	-0.330947	AS2
AT1G30260		BEST Arabidopsis thaliana protein match is: Galactosyltransferase family protein (TAIR:AT4G21060.1); Has 30 Blast hits to 30 proteins in 8 species: Archae - 0; Bacteria - 0; Metazoa - 0; Fungi - 0; Plants - 30; Viruses - 0; Other Eukaryotes - 0 (source: NCBI BLink).	8.22807	59.5234	21.2832	2.39955	15.8619	1.17337	5.57968	7.56184	7.68774	-0.342336	2.51836	0.385737	-0.667388	0.0833934	-0.73577	-0.490034	-0.379491	-0.37247	AS2
AT1G31170	ATSRX, SRX	sulfiredoxin	47.3707	105.201	29.4778	13.0629	43.5238	11.1588	17.19	24.0108	33.4027	0.396239	2.41935	-0.229719	-0.80397	0.261661	-0.870584	-0.659589	-0.420974	-0.0924109	AS2
AT1G32470		Single hybrid motif superfamily protein	462.687	1019.97	442.463	235.668	451.982	258.284	255.424	289.455	425.73	0.151808	2.51262	0.0661317	-0.809906	0.106457	-0.714098	-0.726214	-0.58205	-0.00475105	AS2
AT1G34000	OHP2	one-helix protein 2	153.053	442.272	201.466	69.1818	203.68	78.2585	80.191	121.562	216.18	-0.185951	2.38365	0.244181	-0.931117	0.263846	-0.850474	-0.833305	-0.465736	0.374906	AS2
AT1G34570		Essential protein Yae1, N-terminal	11.0511	35.2162	15.1731	7.90766	14.4125	10.9294	14.4566	11.7384	12.7515	-0.449847	2.41281	0.0384526	-0.822227	-0.0516517	-0.464264	-0.0464271	-0.368429	-0.248416	AS2
AT1G36390		Co-chaperone GrpE family protein	8.296	49.9768	7.09376	9.20067	24.1425	5.8906	17.3525	15.9947	12.8655	-0.618046	2.42659	-0.705866	-0.551964	0.539481	-0.793752	0.0435025	-0.0556828	-0.284258	AS2
AT1G44000		unknown protein; BEST Arabidopsis thaliana protein match is: unknown protein (TAIR:AT4G11911.1); Has 216 Blast hits to 212 proteins in 76 species: Archae - 0; Bacteria - 96; Metazoa - 0; Fungi - 0; Plants - 118; Viruses - 0; Other Eukaryotes - 2 (source: NCBI BLink).	28.317	109.529	51.13	35.4115	34.7884	29.2563	37.9767	39.3098	54.5729	-0.684524	2.3397	0.165002	-0.420335	-0.443536	-0.649544	-0.324808	-0.275167	0.293211	AS2
AT1G47580		Pentatricopeptide repeat (PPR) superfamily protein	1.80002	37.3501	3.04837	7.48884	12.4772	1.81222	6.9033	4.94479	7.0937	-0.691662	2.62523	-0.575187	-0.160884	0.304541	-0.690523	-0.215516	-0.398248	-0.197751	AS2
AT1G49500		unknown protein; FUNCTIONS IN: molecular_function unknown; INVOLVED IN: biological_process unknown; LOCATED IN: endomembrane system; EXPRESSED IN: 19 plant structures; EXPRESSED DURING: 10 growth stages; BEST Arabidopsis thaliana protein match is: unknown protein (TAIR:AT3G19030.1); Has 24 Blast hits to 24 proteins in 2 species: Archae - 0; Bacteria - 0; Metazoa - 0; Fungi - 0; Plants - 24; Virus…	27.7928	266.495	87.1259	15.3355	93.7535	24.058	19.7395	61.4066	121.051	-0.623067	2.24552	0.0899638	-0.772771	0.16961	-0.667949	-0.719846	-0.219116	0.497656	AS2
AT1G50020		unknown protein; FUNCTIONS IN: molecular_function unknown; INVOLVED IN: biological_process unknown; LOCATED IN: chloroplast thylakoid membrane, chloroplast; EXPRESSED IN: 24 plant structures; EXPRESSED DURING: 15 growth stages; Has 72 Blast hits to 72 proteins in 27 species: Archae - 0; Bacteria - 0; Metazoa - 0; Fungi - 0; Plants - 72; Viruses - 0; Other Eukaryotes - 0 (source: NCBI BLink).	48.7346	155.904	42.2286	22.9666	54.0759	27.1869	30.9876	39.7059	61.3673	-0.124833	2.57807	-0.288918	-0.774722	0.00987943	-0.668283	-0.572424	-0.352544	0.193773	AS2
AT1G50732		unknown protein.	7.17495	55.4245	15.7799	9.21507	11.6572	8.31436	11.0106	10.0329	19.0346	-0.606845	2.56543	-0.0410891	-0.472712	-0.312147	-0.531931	-0.35466	-0.418945	0.172895	AS2
AT1G51100		unknown protein; FUNCTIONS IN: molecular_function unknown; INVOLVED IN: biological_process unknown; LOCATED IN: chloroplast, chloroplast stroma; EXPRESSED IN: 22 plant structures; EXPRESSED DURING: 13 growth stages; Has 26 Blast hits to 26 proteins in 9 species: Archae - 0; Bacteria - 0; Metazoa - 0; Fungi - 0; Plants - 26; Viruses - 0; Other Eukaryotes - 0 (source: NCBI BLink).	10.0719	70.1817	6.03715	6.76088	25.2751	4.52886	14.391	13.1722	16.3157	-0.422479	2.58138	-0.624105	-0.587939	0.337268	-0.699479	-0.206641	-0.267549	-0.110457	AS2
AT1G55140		Ribonuclease III family protein	21.4267	65.845	24.6221	11.386	24.717	21.646	21.6173	23.0385	18.4079	-0.282185	2.54747	-0.0786232	-0.921821	-0.0725783	-0.268215	-0.270044	-0.179507	-0.474493	AS2
AT1G56010	NAC1, anac021	NAC domain containing protein 1	8.17831	22.263	6.84096	7.17838	4.25971	1.28867	5.73731	2.21949	4.09389	0.208701	2.5002	-0.00887716	0.0460179	-0.428831	-0.912202	-0.188434	-0.760764	-0.455809	AS2
AT1G60590		Pectin lyase-like superfamily protein	5.66023	26.302	2.07442	2.94503	9.53862	3.80666	12.6548	5.18119	3.51537	-0.296196	2.35742	-0.757171	-0.64525	0.202393	-0.534482	0.602999	-0.357779	-0.57193	AS2
AT1G68590		Ribosomal protein PSRP-3/Ycf65	242.102	781.817	317.279	157.751	347.616	201.499	235.065	263.184	304.659	-0.400867	2.49649	0.00270666	-0.853685	0.165567	-0.618834	-0.438643	-0.287692	-0.0650421	AS2
AT1G68660		Ribosomal protein L12/ ATP-dependent Clp protease adaptor protein ClpS family protein	89.9477	329.714	127.51	38.7941	120.35	62.6128	60.7184	63.7896	77.5888	-0.203962	2.52136	0.222994	-0.785403	0.141606	-0.514666	-0.536198	-0.501289	-0.34444	AS2
AT1G69523		S-adenosyl-L-methionine-dependent methyltransferases superfamily protein	3.32828	19.667	3.44889	6.91826	8.05556	2.81746	8.52072	3.96816	8.60222	-0.764286	2.413	-0.740832	-0.0661653	0.154997	-0.863621	0.245454	-0.639852	0.261303	AS2
AT2G01590	CRR3	chlororespiratory reduction 3	40.786	130.835	51.7353	31.1604	38.5981	34.9367	40.3173	23.1651	36.4774	-0.203656	2.50487	0.125685	-0.493178	-0.269463	-0.379593	-0.217752	-0.733664	-0.333252	AS2
AT2G01870		unknown protein; FUNCTIONS IN: molecular_function unknown; INVOLVED IN: biological_process unknown; LOCATED IN: chloroplast thylakoid membrane, chloroplast; EXPRESSED IN: 22 plant structures; EXPRESSED DURING: 13 growth stages; Has 11 Blast hits to 11 proteins in 5 species: Archae - 0; Bacteria - 0; Metazoa - 0; Fungi - 0; Plants - 11; Viruses - 0; Other Eukaryotes - 0 (source: NCBI BLink).	5.28978	30.1472	4.50907	2.9453	9.98655	5.14673	2.83341	6.78159	7.30467	-0.355664	2.55505	-0.447083	-0.630194	0.19431	-0.372415	-0.643295	-0.180979	-0.119728	AS2
AT2G05310		unknown protein; FUNCTIONS IN: molecular_function unknown; INVOLVED IN: biological_process unknown; LOCATED IN: chloroplast; BEST Arabidopsis thaliana protein match is: unknown protein (TAIR:AT4G13500.1); Has 50 Blast hits to 50 proteins in 20 species: Archae - 0; Bacteria - 0; Metazoa - 0; Fungi - 0; Plants - 50; Viruses - 0; Other Eukaryotes - 0 (source: NCBI BLink).	81.3374	368.59	151.611	71.2096	172.159	90.434	122.056	94.2403	107.174	-0.609172	2.38049	0.122215	-0.71458	0.336079	-0.514496	-0.185381	-0.474881	-0.340275	AS2
AT2G05620	PGR5	proton gradient regulation 5	138.188	531.11	224.563	84.6338	197.66	121.946	88.8849	86.9679	166.247	-0.312565	2.47507	0.300235	-0.692512	0.109367	-0.427793	-0.662352	-0.675952	-0.1135	AS2
AT2G15020		unknown protein; BEST Arabidopsis thaliana protein match is: unknown protein (TAIR:AT5G64190.1); Has 72 Blast hits to 72 proteins in 10 species: Archae - 0; Bacteria - 0; Metazoa - 0; Fungi - 0; Plants - 72; Viruses - 0; Other Eukaryotes - 0 (source: NCBI BLink).	4.2314	35.2361	1.79246	1.63137	7.68036	1.06962	3.59285	2.04524	1.64548	-0.200968	2.48965	-0.412621	-0.426601	0.0983365	-0.47535	-0.256382	-0.390686	-0.425377	AS2
AT2G17695		FUNCTIONS IN: molecular_function unknown; INVOLVED IN: biological_process unknown; CONTAINS InterPro DOMAIN/s: Domain of unknown function DUF1990 (InterPro:IPR018960).	18.3281	78.0651	14.5794	17.807	31.1427	4.8423	15.8284	11.1833	21.1741	-0.252917	2.58008	-0.430698	-0.277629	0.354808	-0.892476	-0.371467	-0.591758	-0.117946	AS2
AT2G17972		unknown protein; FUNCTIONS IN: molecular_function unknown; INVOLVED IN: biological_process unknown; LOCATED IN: chloroplast thylakoid membrane, chloroplast; EXPRESSED IN: 22 plant structures; EXPRESSED DURING: 14 growth stages; Has 34 Blast hits to 34 proteins in 17 species: Archae - 0; Bacteria - 0; Metazoa - 0; Fungi - 0; Plants - 34; Viruses - 0; Other Eukaryotes - 0 (source: NCBI BLink).	13.653	67.4578	10.0049	10.6854	23.2328	8.35857	17.8335	16.1053	21.5277	-0.407579	2.58364	-0.610387	-0.572556	0.125	-0.701915	-0.175168	-0.271245	0.0302079	AS2
AT2G28605		Photosystem II reaction center PsbP family protein	5.60042	65.6167	7.65389	13.492	25.7355	9.95176	16.551	13.688	14.651	-0.755964	2.57636	-0.641947	-0.317797	0.362008	-0.514361	-0.147949	-0.306909	-0.253445	AS2
AT2G30766		unknown protein; FUNCTIONS IN: molecular_function unknown; INVOLVED IN: biological_process unknown; LOCATED IN: cellular_component unknown.	27.5916	130.842	43.7265	0.535295	8.97622	22.4747	6.20428	1.1201	2.32949	0.0117586	2.42718	0.389215	-0.621189	-0.423724	-0.107944	-0.48857	-0.607509	-0.579216	AS2
AT2G35370	GDCH	glycine decarboxylase complex H	425.722	1354.57	474.613	430.006	625.786	258.335	365.171	331.269	533.856	-0.34028	2.59888	-0.185574	-0.326723	0.292783	-0.869941	-0.531878	-0.639155	0.00188971	AS2
AT2G35830		unknown protein; BEST Arabidopsis thaliana protein match is: unknown protein (TAIR:AT2G35810.1); Has 155 Blast hits to 155 proteins in 54 species: Archae - 0; Bacteria - 66; Metazoa - 0; Fungi - 0; Plants - 82; Viruses - 0; Other Eukaryotes - 7 (source: NCBI BLink).	28.8754	112.13	35.4339	15.6218	55.852	9.19273	33.2048	15.8533	29.3714	-0.2733	2.43341	-0.0600731	-0.704191	0.603741	-0.913206	-0.132547	-0.696662	-0.257175	AS2
AT2G38210	PDX1L4	putative PDX1-like protein 4	21.8754	54.5269	16.1601	6.14254	20.7843	7.66006	6.61547	8.45948	14.9873	0.292462	2.45908	-0.0867852	-0.751507	0.220058	-0.650811	-0.720126	-0.597765	-0.164606	AS2
AT2G39470	PPL2	PsbP-like protein 2	107.754	458.071	116.31	161.18	178.49	63.6266	89.8089	109.199	177.384	-0.474238	2.56455	-0.400014	-0.0107966	0.139355	-0.857013	-0.629898	-0.461705	0.129762	AS2
AT2G42975		unknown protein; FUNCTIONS IN: molecular_function unknown; INVOLVED IN: biological_process unknown; LOCATED IN: chloroplast thylakoid membrane, chloroplast; Has 32 Blast hits to 32 proteins in 16 species: Archae - 0; Bacteria - 0; Metazoa - 2; Fungi - 2; Plants - 28; Viruses - 0; Other Eukaryotes - 0 (source: NCBI BLink).	15.5453	48.1643	23.1913	6.21051	20.6592	13.7027	12.4086	13.5862	14.1321	-0.242645	2.32964	0.360311	-0.978769	0.160628	-0.387948	-0.489996	-0.397136	-0.354086	AS2
AT2G45695		Ubiquitin related modifier 1	15.3519	48.5045	18.9502	12.2614	23.319	16.8039	18.2658	19.7097	14.8413	-0.508255	2.53446	-0.178012	-0.791902	0.222954	-0.374998	-0.240828	-0.108302	-0.555123	AS2
AT3G01060		unknown protein; Has 35333 Blast hits to 34131 proteins in 2444 species: Archae - 798; Bacteria - 22429; Metazoa - 974; Fungi - 991; Plants - 531; Viruses - 0; Other Eukaryotes - 9610 (source: NCBI BLink).	14.5961	46.0486	9.86365	9.15105	15.8478	3.36684	11.4562	8.04441	14.4829	-0.0134073	2.52908	-0.395958	-0.453562	0.0877752	-0.921133	-0.267225	-0.543018	-0.0225565	AS2
AT3G01440	PQL1, PQL2	PsbQ-like 1	15.9717	95.926	15.4931	9.88748	41.8987	8.4867	19.7963	20.031	13.6022	-0.401691	2.56758	-0.419464	-0.62764	0.56116	-0.679661	-0.259655	-0.25094	-0.489684	AS2
AT3G01660		S-adenosyl-L-methionine-dependent methyltransferases superfamily protein	8.74089	28.6948	12.5591	4.41518	10.8253	4.68898	7.21367	6.51263	4.54953	-0.13919	2.48317	0.362601	-0.707681	0.134751	-0.671697	-0.3399	-0.432032	-0.690025	AS2
AT3G05180		GDSL-like Lipase/Acylhydrolase superfamily protein	3.90942	23.7053	3.87322	5.86531	10.639	4.01128	7.47906	3.75732	5.0654	-0.583053	2.55332	-0.588789	-0.273171	0.483158	-0.566914	-0.0174954	-0.607151	-0.399904	AS2
AT3G06868		unknown protein; FUNCTIONS IN: molecular_function unknown; INVOLVED IN: biological_process unknown; LOCATED IN: cellular_component unknown; BEST Arabidopsis thaliana protein match is: unknown protein (TAIR:AT5G49100.1); Has 30201 Blast hits to 17322 proteins in 780 species: Archae - 12; Bacteria - 1396; Metazoa - 17338; Fungi - 3422; Plants - 5037; Viruses - 0; Other Eukaryotes - 2996 (source: NC…	1.92771	6.73104	1.71317	1.25926	2.47261	0.774602	1.96431	2.09068	1.70747	-0.211294	2.56381	-0.335242	-0.597484	0.103524	-0.877493	-0.190145	-0.117138	-0.338532	AS2
AT3G09050		unknown protein; FUNCTIONS IN: molecular_function unknown; INVOLVED IN: biological_process unknown; LOCATED IN: chloroplast thylakoid membrane, chloroplast; EXPRESSED IN: 21 plant structures; EXPRESSED DURING: 13 growth stages; Has 120 Blast hits to 120 proteins in 47 species: Archae - 4; Bacteria - 10; Metazoa - 33; Fungi - 2; Plants - 44; Viruses - 0; Other Eukaryotes - 27 (source: NCBI BLink).	19.6163	44.2649	13.4776	12.3446	20.1824	7.72706	12.767	14.4114	14.4794	0.182798	2.53008	-0.401791	-0.509681	0.236712	-0.949412	-0.469461	-0.312861	-0.306386	AS2
AT3G09860		unknown protein; Has 34 Blast hits to 34 proteins in 12 species: Archae - 0; Bacteria - 0; Metazoa - 0; Fungi - 0; Plants - 34; Viruses - 0; Other Eukaryotes - 0 (source: NCBI BLink).	104.378	503.556	204.228	82.1996	197.757	189.461	146.767	189.093	148.06	-0.720547	2.41302	0.0632807	-0.894647	0.0124876	-0.0526362	-0.387788	-0.0555312	-0.377641	AS2
AT3G12685		Acid phosphatase/vanadium-dependent haloperoxidase-related protein	7.20312	23.9361	5.71466	8.45077	11.4416	4.56635	8.91223	5.17511	9.9503	-0.384218	2.43527	-0.635023	-0.173992	0.329968	-0.828511	-0.0962365	-0.725936	0.0786772	AS2
AT3G15270	SPL5	squamosa promoter binding protein-like 5	1.55931	4.21515	1.356	1.1547	0.711882	0.526849	1.11466	0.576612	1.13231	0.163146	2.47563	-0.0138812	-0.189156	-0.574726	-0.735837	-0.224018	-0.692508	-0.208651	AS2
AT3G17185	TASIR-ARF, TAS3, ATTAS3	TAS3/TASIR-ARF (TRANS-ACTING SIRNA3); other RNA	2.67459	27.9737	7.66477	5.6696	5.15714	4.43588	9.43071	7.1803	7.67054	-0.796062	2.5739	-0.131344	-0.39711	-0.465374	-0.561448	0.103888	-0.195878	-0.130575	AS2
AT3G17930		unknown protein; FUNCTIONS IN: molecular_function unknown; INVOLVED IN: biological_process unknown; LOCATED IN: chloroplast thylakoid membrane; EXPRESSED IN: 22 plant structures; EXPRESSED DURING: 13 growth stages; CONTAINS InterPro DOMAIN/s: Protein of unknown function DUF3007 (InterPro:IPR021562); Has 236 Blast hits to 236 proteins in 83 species: Archae - 0; Bacteria - 117; Metazoa - 0; Fungi -…	108.709	305.376	107.525	59.9363	151.143	38.3749	86.7187	66.9203	92.4792	-0.0559163	2.49454	-0.0712616	-0.688414	0.494395	-0.96803	-0.341089	-0.597842	-0.266385	AS2
AT3G20100	CYP705A19	cytochrome P450, family 705, subfamily A, polypeptide 19	8.68648	22.1536	3.59961	4.1985	10.2614	7.21518	3.87795	7.81115	6.39849	0.078752	2.47942	-0.828043	-0.721284	0.3595	-0.183524	-0.778426	-0.0772857	-0.32911	AS2
AT3G22210		unknown protein; FUNCTIONS IN: molecular_function unknown; INVOLVED IN: biological_process unknown; LOCATED IN: endomembrane system; EXPRESSED IN: 21 plant structures; EXPRESSED DURING: 13 growth stages; Has 26 Blast hits to 26 proteins in 13 species: Archae - 0; Bacteria - 0; Metazoa - 0; Fungi - 0; Plants - 26; Viruses - 0; Other Eukaryotes - 0 (source: NCBI BLink).	30.9936	202.879	82.1175	17.1865	40.4738	60.6734	43.9419	44.0519	30.5414	-0.540067	2.51001	0.367119	-0.785075	-0.371842	-0.0134031	-0.310302	-0.30835	-0.548093	AS2
AT3G25990		Homeodomain-like superfamily protein	0.692334	7.11565	0.561255	2.05142	0.956459	1.08486	1.6642	1.8494	0.937891	-0.592751	2.61502	-0.658212	0.0859666	-0.460849	-0.396724	-0.107406	-0.0149177	-0.470122	AS2
AT3G44450		unknown protein; BEST Arabidopsis thaliana protein match is: unknown protein (TAIR:AT3G52740.1); Has 63 Blast hits to 63 proteins in 12 species: Archae - 0; Bacteria - 0; Metazoa - 0; Fungi - 0; Plants - 63; Viruses - 0; Other Eukaryotes - 0 (source: NCBI BLink).	11.4186	88.592	11.5141	1.2969	6.73908	4.89646	9.71428	9.07582	3.86486	-0.18627	2.73124	-0.18266	-0.568917	-0.363178	-0.432837	-0.250702	-0.274838	-0.471836	AS2
AT3G47650		DnaJ/Hsp40 cysteine-rich domain superfamily protein	104.698	533.672	160.647	94.7833	201.646	136.302	123.758	134.687	201.016	-0.622803	2.58779	-0.204061	-0.697009	0.102788	-0.386266	-0.480154	-0.398359	0.0980764	AS2
AT3G48280	CYP71A25	cytochrome P450, family 71, subfamily A, polypeptide 25	3.53528	16.159	1.08819	2.67893	6.98973	2.54816	2.04102	3.56247	3.1186	-0.242518	2.53956	-0.78182	-0.431244	0.518793	-0.460064	-0.57183	-0.236526	-0.334349	AS2
AT3G51750		unknown protein; FUNCTIONS IN: molecular_function unknown; INVOLVED IN: biological_process unknown; LOCATED IN: cellular_component unknown; EXPRESSED IN: 12 plant structures; EXPRESSED DURING: 9 growth stages.	0.730235	32.485	1.43876	1.79653	4.5804	1.89347	3.1946	2.12526	4.01056	-0.510785	2.68471	-0.439486	-0.403483	-0.123342	-0.393729	-0.262795	-0.370403	-0.180685	AS2
AT3G52360		unknown protein; FUNCTIONS IN: molecular_function unknown; INVOLVED IN: response to karrikin; LOCATED IN: endomembrane system; EXPRESSED IN: 23 plant structures; EXPRESSED DURING: 14 growth stages; BEST Arabidopsis thaliana protein match is: unknown protein (TAIR:AT2G35850.1); Has 34 Blast hits to 34 proteins in 10 species: Archae - 0; Bacteria - 0; Metazoa - 0; Fungi - 0; Plants - 34; Viruses - …	15.462	63.2191	17.1577	7.08764	14.9587	8.71498	11.7295	10.8953	15.7285	-0.169942	2.66169	-0.0694012	-0.666478	-0.199784	-0.569989	-0.391253	-0.44071	-0.154137	AS2
AT3G56010		unknown protein; FUNCTIONS IN: molecular_function unknown; INVOLVED IN: biological_process unknown; LOCATED IN: chloroplast thylakoid membrane; EXPRESSED IN: 22 plant structures; EXPRESSED DURING: 13 growth stages; Has 25 Blast hits to 25 proteins in 12 species: Archae - 0; Bacteria - 0; Metazoa - 0; Fungi - 0; Plants - 25; Viruses - 0; Other Eukaryotes - 0 (source: NCBI BLink).	40.0209	123.437	51.8357	21.801	58.2968	23.9585	38.3504	32.9305	34.0942	-0.234641	2.4949	0.151963	-0.830833	0.363383	-0.760235	-0.289305	-0.466654	-0.428576	AS2
AT3G56290		unknown protein; Has 39 Blast hits to 39 proteins in 15 species: Archae - 0; Bacteria - 0; Metazoa - 0; Fungi - 0; Plants - 39; Viruses - 0; Other Eukaryotes - 0 (source: NCBI BLink).	45.337	229.521	54.9441	17.9226	54.066	19.2659	27.1753	29.3357	34.5619	-0.180691	2.69667	-0.0306062	-0.608966	-0.0443235	-0.587981	-0.464417	-0.430667	-0.349022	AS2
AT4G09350		Chaperone DnaJ-domain superfamily protein	16.5142	85.302	14.2212	7.06561	31.1947	5.14847	15.6608	10.7985	15.8914	-0.24582	2.61645	-0.341232	-0.638974	0.365037	-0.718747	-0.281328	-0.483649	-0.271735	AS2
AT4G10300		RmlC-like cupins superfamily protein	102.655	331.623	114.833	34.2688	137.554	88.2327	66.1709	76.0727	87.6322	-0.148397	2.50744	-0.0071528	-0.941626	0.256399	-0.315689	-0.571588	-0.456735	-0.322654	AS2
AT4G11175		Nucleic acid-binding, OB-fold-like protein	25.7652	137.001	29.5018	17.0209	53.0758	19.8519	31.5389	33.444	40.8901	-0.482716	2.61107	-0.37879	-0.725918	0.276867	-0.647182	-0.322133	-0.269148	-0.0620505	AS2
AT4G13220		unknown protein; FUNCTIONS IN: molecular_function unknown; INVOLVED IN: biological_process unknown; LOCATED IN: chloroplast; EXPRESSED IN: 22 plant structures; EXPRESSED DURING: 13 growth stages; Has 27 Blast hits to 27 proteins in 10 species: Archae - 0; Bacteria - 0; Metazoa - 0; Fungi - 0; Plants - 27; Viruses - 0; Other Eukaryotes - 0 (source: NCBI BLink).	26.1836	97.1772	30.6541	9.91736	43.7608	24.6993	18.0595	23.4846	35.3639	-0.318797	2.44696	-0.144635	-0.952493	0.365974	-0.376622	-0.635295	-0.423944	0.0388498	AS2
AT4G13500		unknown protein; FUNCTIONS IN: molecular_function unknown; INVOLVED IN: biological_process unknown; LOCATED IN: chloroplast; BEST Arabidopsis thaliana protein match is: unknown protein (TAIR:AT2G05310.1); Has 50 Blast hits to 50 proteins in 20 species: Archae - 0; Bacteria - 0; Metazoa - 0; Fungi - 0; Plants - 50; Viruses - 0; Other Eukaryotes - 0 (source: NCBI BLink).	19.1516	141.638	30.5706	21.9409	59.1145	20.493	32.1051	43.2748	52.5182	-0.716891	2.46406	-0.420341	-0.644453	0.320942	-0.682056	-0.38049	-0.0904138	0.149638	AS2
AT4G14400	ACD6	ankyrin repeat family protein	15.5539	32.8328	3.56708	0.552758	12.3129	5.78943	3.65073	0.132551	0.124641	0.690408	2.33038	-0.447276	-0.73337	0.382806	-0.236351	-0.439338	-0.773253	-0.774004	AS2
AT4G14815		Bifunctional inhibitor/lipid-transfer protein/seed storage 2S albumin superfamily protein	0.629308	6.6893	0	0.0410258	0.0824126	0	0.272668	0.0952275	0.15189	-0.118242	2.68798	-0.409657	-0.390659	-0.371494	-0.409657	-0.283392	-0.36556	-0.339321	AS2
AT4G17560		Ribosomal protein L19 family protein	105.632	326.921	134.539	103.457	133.233	100.422	96.3847	112.388	160.857	-0.471018	2.43192	-0.0917996	-0.499549	-0.108939	-0.539357	-0.592321	-0.38238	0.253447	AS2
AT4G19985		Acyl-CoA N-acyltransferases (NAT) superfamily protein	11.2584	35.9287	14.233	16.463	12.2824	7.54631	11.673	13.1234	16.3437	-0.490523	2.41177	-0.140584	0.121758	-0.370054	-0.927225	-0.44175	-0.271121	0.107728	AS2
AT4G21192		Cytochrome c oxidase biogenesis protein Cmc1-like	3.74024	37.8824	10.0159	5.51658	15.4515	8.53941	11.8536	12.8605	10.0145	-0.90632	2.48116	-0.283672	-0.730076	0.255636	-0.43016	-0.101339	-0.00143046	-0.283804	AS2
AT4G21445		unknown protein; FUNCTIONS IN: molecular_function unknown; INVOLVED IN: biological_process unknown; LOCATED IN: chloroplast, chloroplast stroma; Has 30201 Blast hits to 17322 proteins in 780 species: Archae - 12; Bacteria - 1396; Metazoa - 17338; Fungi - 3422; Plants - 5037; Viruses - 0; Other Eukaryotes - 2996 (source: NCBI BLink).	17.351	132.586	16.8148	16.1937	55.7986	12.1467	15.8979	29.2829	31.8581	-0.508265	2.56053	-0.522544	-0.539083	0.51562	-0.646858	-0.546961	-0.19051	-0.121931	AS2
AT4G22890	PGR5-LIKE A	PGR5-LIKE A	183.608	612.381	143.573	116.01	298.721	85.2581	118.853	140.968	251.602	-0.209696	2.50118	-0.462813	-0.637075	0.518093	-0.831499	-0.619098	-0.479281	0.220193	AS2
AT4G24700		unknown protein; Has 20 Blast hits to 20 proteins in 7 species: Archae - 0; Bacteria - 0; Metazoa - 0; Fungi - 0; Plants - 20; Viruses - 0; Other Eukaryotes - 0 (source: NCBI BLink).	6.29347	37.9654	10.6463	2.93816	6.14005	16.0493	3.45128	4.01518	5.14934	-0.354374	2.45098	0.03118	-0.651572	-0.367963	0.509756	-0.606122	-0.556175	-0.455715	AS2
AT4G29905		unknown protein; BEST Arabidopsis thaliana protein match is: unknown protein (TAIR:AT5G57123.1); Has 73 Blast hits to 73 proteins in 13 species: Archae - 0; Bacteria - 0; Metazoa - 0; Fungi - 0; Plants - 73; Viruses - 0; Other Eukaryotes - 0 (source: NCBI BLink).	6.596	95.271	34.5994	6.28743	38.0933	14.627	17.626	24.9141	30.2	-0.78921	2.22658	0.16317	-0.799704	0.281999	-0.51608	-0.414086	-0.166221	0.0135499	AS2
AT4G33666		unknown protein; FUNCTIONS IN: molecular_function unknown; INVOLVED IN: biological_process unknown; LOCATED IN: chloroplast; EXPRESSED IN: 19 plant structures; EXPRESSED DURING: 11 growth stages; Has 30201 Blast hits to 17322 proteins in 780 species: Archae - 12; Bacteria - 1396; Metazoa - 17338; Fungi - 3422; Plants - 5037; Viruses - 0; Other Eukaryotes - 2996 (source: NCBI BLink).	24.3015	133.076	24.0587	10.7482	30.5771	13.133	25.4082	24.2154	63.0956	-0.376158	2.45869	-0.382485	-0.729378	-0.212605	-0.667227	-0.347315	-0.378402	0.634882	AS2
AT4G37925	NDH-M	subunit NDH-M of NAD(P)H:plastoquinone dehydrogenase complex	62.4729	321.645	42.5092	46.9449	160.636	18.999	46.7662	60.479	61.7424	-0.315187	2.51313	-0.533048	-0.484642	0.756055	-0.789611	-0.486592	-0.336945	-0.323158	AS2
AT5G10930	CIPK5, SnRK3.24	CBL-interacting protein kinase 5	4.8841	12.4236	2.45553	1.31541	4.38102	4.4486	3.03702	2.13361	2.32111	0.218327	2.47772	-0.509455	-0.85112	0.067568	0.0878193	-0.335197	-0.605926	-0.549736	AS2
AT5G35480		unknown protein; Has 1807 Blast hits to 1807 proteins in 277 species: Archae - 0; Bacteria - 0; Metazoa - 736; Fungi - 347; Plants - 385; Viruses - 0; Other Eukaryotes - 339 (source: NCBI BLink).	0.332346	40.224	0.080555	0.0625998	5.45889	0	0.812595	0.535439	0.126812	-0.389608	2.74374	-0.409386	-0.410796	0.0130633	-0.415713	-0.351887	-0.373656	-0.405752	AS2
AT5G35490	ATMRU1, MRU1	mto 1 responding up 1	0.661533	21.7294	0.146481	1.69763	7.02743	0.103036	0.754679	0.709504	1.60381	-0.460308	2.6043	-0.535229	-0.309593	0.465703	-0.541549	-0.446758	-0.45333	-0.32324	AS2
AT5G36120	CCB3, YLMG3, atylmg3	cofactor assembly, complex C (B6F)	34.0971	89.2193	23.1745	8.34179	32.878	19.1742	20.3221	18.2026	14.1079	0.222708	2.55578	-0.239596	-0.867396	0.171111	-0.408909	-0.360323	-0.450033	-0.623344	AS2
AT5G38980		unknown protein; FUNCTIONS IN: molecular_function unknown; INVOLVED IN: biological_process unknown; LOCATED IN: endomembrane system; EXPRESSED IN: 22 plant structures; EXPRESSED DURING: 13 growth stages; Has 3 Blast hits to 3 proteins in 1 species: Archae - 0; Bacteria - 0; Metazoa - 0; Fungi - 0; Plants - 3; Viruses - 0; Other Eukaryotes - 0 (source: NCBI BLink).	152.044	541.872	130.987	24.9324	227.02	83.113	115.299	140.806	49.2704	-0.0708694	2.49382	-0.209402	-0.907139	0.422397	-0.524368	-0.312613	-0.144804	-0.747019	AS2
AT5G39210	CRR7	chlororespiratory reduction 7	12.7251	67.5526	22.9774	8.2271	27.0441	8.90016	15.7254	10.3598	13.0614	-0.433276	2.53421	0.121618	-0.676725	0.341724	-0.640297	-0.270889	-0.561295	-0.415071	AS2
AT5G40500		unknown protein; FUNCTIONS IN: molecular_function unknown; INVOLVED IN: biological_process unknown; LOCATED IN: cellular_component unknown; EXPRESSED IN: 23 plant structures; EXPRESSED DURING: 13 growth stages; Has 49 Blast hits to 49 proteins in 22 species: Archae - 0; Bacteria - 7; Metazoa - 0; Fungi - 0; Plants - 42; Viruses - 0; Other Eukaryotes - 0 (source: NCBI BLink).	10.4116	33.3163	10.1763	6.26167	14.6451	4.70196	7.67238	10.7169	14.1461	-0.234776	2.40352	-0.261871	-0.712786	0.252871	-0.892442	-0.550292	-0.19961	0.195383	AS2
AT5G42760		Leucine carboxyl methyltransferase	7.63687	22.8009	5.22347	2.96757	9.38433	4.8326	7.21973	7.46109	2.84517	-0.0306159	2.51743	-0.436148	-0.815213	0.263015	-0.501826	-0.10071	-0.0601531	-0.83578	AS2
AT5G43750	NDH18	NAD(P)H dehydrogenase 18	68.8533	266.219	68.8475	37.3204	98.0814	27.0021	54.2012	46.9036	87.8322	-0.215309	2.60552	-0.215391	-0.66599	0.202432	-0.813463	-0.424722	-0.529022	0.055946	AS2
AT5G44580		unknown protein; FUNCTIONS IN: molecular_function unknown; INVOLVED IN: biological_process unknown; LOCATED IN: endomembrane system; EXPRESSED IN: 18 plant structures; EXPRESSED DURING: 12 growth stages; BEST Arabidopsis thaliana protein match is: unknown protein (TAIR:AT5G44582.1); Has 30201 Blast hits to 17322 proteins in 780 species: Archae - 12; Bacteria - 1396; Metazoa - 17338; Fungi - 3422;…	34.2085	400.534	37.6552	10.2452	177.262	11.3953	47.4559	54.655	34.1002	-0.445254	2.49283	-0.41761	-0.63745	0.702095	-0.628225	-0.339004	-0.281264	-0.446122	AS2
AT5G44650	CEST, AtCEST	Encodes a chloroplast protein that induces tolerance to multiple environmental stresses and reduces photooxidative damage.	40.3797	155.113	51.2729	50.9936	68.1035	46.7484	51.6594	48.7697	64.4693	-0.6855	2.62077	-0.371589	-0.379638	0.113418	-0.501973	-0.360452	-0.443724	0.00869018	AS2
AT5G46830	ATNIG1, NIG1	NACL-inducible gene 1	0.457895	5.35335	0.0558536	0.379933	0.630539	0	0.606056	0.227916	0.147012	-0.239861	2.58771	-0.472076	-0.284891	-0.140143	-0.504336	-0.154284	-0.372694	-0.419424	AS2
AT5G48850	ATSDI1	Tetratricopeptide repeat (TPR)-like superfamily protein	32.0256	134	7.00914	2.13941	47.2961	10.8867	27.3836	7.49465	2.8805	0.0461109	2.51877	-0.560484	-0.678565	0.416385	-0.466462	-0.0664488	-0.548712	-0.660595	AS2
AT5G59610		Chaperone DnaJ-domain superfamily protein	3.1737	18.7307	7.29608	3.48058	9.12376	2.71005	4.52379	5.70571	5.44544	-0.724777	2.48386	0.125468	-0.661482	0.502429	-0.820405	-0.44632	-0.202548	-0.256228	AS2
AT5G62430	CDF1	cycling DOF factor 1	3.86625	31.9551	6.19062	1.05922	12.6421	3.71454	8.943	11.7278	8.57082	-0.658656	2.43208	-0.402896	-0.967526	0.306987	-0.67535	-0.100039	0.206389	-0.140992	AS2
AT5G63780	SHA1	RING/FYVE/PHD zinc finger superfamily protein	17.4095	62.3256	28.2591	21.1713	22.4959	12.5885	17.1743	21.0508	19.4997	-0.492167	2.55514	0.243916	-0.236948	-0.147084	-0.819246	-0.508127	-0.245124	-0.350357	AS2
AT5G67370		Protein of unknown function (DUF1230)	56.8178	126.639	31.4872	34.2688	59.3087	13.56	29.3801	20.8713	39.4444	0.335251	2.45079	-0.432244	-0.347965	0.410724	-0.975425	-0.496087	-0.753899	-0.191148	AS2
AT1G01120	KCS1	3-ketoacyl-CoA synthase 1	34.1382	33.354	284.274	17.8027	93.1365	33.602	73.6899	58.6053	15.4481	-0.417958	-0.426716	2.37568	-0.6004	0.240964	-0.423947	0.0237752	-0.144697	-0.626698	ATML1
AT1G01600	CYP86A4	cytochrome P450, family 86, subfamily A, polypeptide 4	4.28442	0.448165	13.6121	1.58936	0.738705	2.67644	1.51196	0.740852	1.09494	0.273505	-0.522522	2.20902	-0.285724	-0.462235	-0.0601524	-0.301783	-0.461789	-0.388315	ATML1
AT1G01610	ATGPAT4, GPAT4	glycerol-3-phosphate acyltransferase 4	63.2302	39.6329	265.079	29.413	81.0049	71.3348	94.5477	68.4744	27.6214	-0.255606	-0.572565	2.45563	-0.709838	-0.0168558	-0.146745	0.165051	-0.185166	-0.733903	ATML1
AT1G02400	ATGA2OX4, ATGA2OX6, DTA1, GA2OX6	gibberellin 2-oxidase 6	5.58165	2.3891	71.5795	3.83977	10.9629	5.27582	20.5031	6.04238	6.61116	-0.35826	-0.482958	2.21955	-0.426296	-0.148072	-0.370205	0.224556	-0.340264	-0.318048	ATML1
AT1G02405		proline-rich family protein	2.59867	1.46791	10.7577	0.14133	1.0078	0.230266	1.18177	1.03026	0.813908	0.114477	-0.16568	2.13596	-0.494354	-0.279678	-0.47232	-0.236574	-0.274113	-0.327717	ATML1
AT1G04040		HAD superfamily, subfamily IIIB acid phosphatase	182.239	144.212	1012.44	84.9225	132.619	213.499	175.327	176.069	76.0417	-0.219075	-0.353628	2.71852	-0.563419	-0.394652	-0.108464	-0.243534	-0.240906	-0.594843	ATML1
AT1G04250	AXR3, IAA17	AUX/IAA transcriptional regulator family protein	269.77	227.817	621.972	17.1796	101.018	100.589	83.394	227.593	70.1562	0.436621	0.203917	2.39022	-0.964451	-0.499416	-0.501796	-0.597172	0.202677	-0.670599	ATML1
AT1G05810	ARA, ARA-1, ATRAB11D, ATRABA5E, RABA5E	RAB GTPase homolog A5E	47.7958	7.69315	129.704	14.6159	12.8499	21.2355	17.7992	5.67342	14.7876	0.448822	-0.576384	2.54276	-0.399407	-0.444554	-0.230179	-0.318026	-0.628018	-0.395017	ATML1
AT1G06340		Plant Tudor-like protein	0.397182	0.245216	5.05046	0.0416432	0.108672	0	0.0367821	0.123374	0.216298	-0.174429	-0.264623	2.58739	-0.385448	-0.345665	-0.410165	-0.388334	-0.336939	-0.281787	ATML1
AT1G06350		Fatty acid desaturase family protein	9.14697	3.40259	38.3	3.54538	4.69389	18.276	7.35646	12.6679	3.20004	-0.170597	-0.653431	2.27981	-0.641429	-0.544893	0.596733	-0.321094	0.125353	-0.670456	ATML1
AT1G06980		unknown protein; FUNCTIONS IN: molecular_function unknown; INVOLVED IN: biological_process unknown; LOCATED IN: endomembrane system; EXPRESSED IN: sepal, male gametophyte, carpel; EXPRESSED DURING: 4 anthesis; BEST Arabidopsis thaliana protein match is: unknown protein (TAIR:AT2G30230.1); Has 159 Blast hits to 159 proteins in 13 species: Archae - 0; Bacteria - 0; Metazoa - 0; Fungi - 0; Plants - …	12.9399	13.8831	35.9913	1.5192	6.44979	10.5619	13.1431	9.06771	1.68307	0.112395	0.197433	2.19069	-0.91728	-0.472743	-0.101998	0.130719	-0.236713	-0.902506	ATML1
AT1G10060	ATBCAT-1, BCAT-1	branched-chain amino acid transaminase 1	2.36501	4.73891	28.3675	13.2209	7.05318	3.59481	10.8123	1.75392	4.01662	-0.658146	-0.400792	2.16079	0.518741	-0.149902	-0.524824	0.257628	-0.724396	-0.479096	ATML1
AT1G10550	XTH33, XET	xyloglucan:xyloglucosyl transferase 33	23.3529	2.46962	142.897	13.6521	14.7337	13.4207	6.77956	13.2365	22.0239	-0.10046	-0.54588	2.4493	-0.307369	-0.284299	-0.312304	-0.453954	-0.316233	-0.128806	ATML1
AT1G11850		unknown protein; FUNCTIONS IN: molecular_function unknown; INVOLVED IN: biological_process unknown; LOCATED IN: endomembrane system; EXPRESSED IN: 19 plant structures; EXPRESSED DURING: 12 growth stages; Has 27 Blast hits to 26 proteins in 6 species: Archae - 0; Bacteria - 0; Metazoa - 2; Fungi - 0; Plants - 25; Viruses - 0; Other Eukaryotes - 0 (source: NCBI BLink).	208.696	62.0616	904.668	15.6937	52.3782	82.1821	153.65	8.2442	43.4853	0.125899	-0.352642	2.39721	-0.503964	-0.384244	-0.286978	-0.0537412	-0.528275	-0.413266	ATML1
AT1G12064		unknown protein; LOCATED IN: endomembrane system; Has 35333 Blast hits to 34131 proteins in 2444 species: Archae - 798; Bacteria - 22429; Metazoa - 974; Fungi - 991; Plants - 531; Viruses - 0; Other Eukaryotes - 9610 (source: NCBI BLink).	9.11634	0.153968	41.3252	0.152715	1.11958	11.4252	7.47787	0.315471	0.339028	0.0715594	-0.471868	2.02453	-0.471944	-0.413319	0.211558	-0.0277883	-0.462076	-0.460647	ATML1
AT1G15050	IAA34	indole-3-acetic acid inducible 34	0.501658	0.340427	24.6581	1.21769	0.385608	6.01517	1.1413	1.83144	1.29504	-0.464943	-0.485467	2.61013	-0.373793	-0.479716	0.236917	-0.383518	-0.295663	-0.363947	ATML1
AT1G15260		unknown protein; BEST Arabidopsis thaliana protein match is: unknown protein (TAIR:AT3G16070.1); Has 28 Blast hits to 28 proteins in 7 species: Archae - 0; Bacteria - 0; Metazoa - 0; Fungi - 0; Plants - 28; Viruses - 0; Other Eukaryotes - 0 (source: NCBI BLink).	45.3307	69.0312	236.759	11.6697	55.4489	57.36	100.252	29.619	15.6053	-0.340536	0.000326458	2.41261	-0.824653	-0.195015	-0.167529	0.449354	-0.566503	-0.76805	ATML1
AT1G15350		unknown protein; BEST Arabidopsis thaliana protein match is: unknown protein (TAIR:AT3G15770.2); Has 148 Blast hits to 148 proteins in 25 species: Archae - 0; Bacteria - 0; Metazoa - 0; Fungi - 0; Plants - 141; Viruses - 0; Other Eukaryotes - 7 (source: NCBI BLink).	14.5002	10.6887	59.4565	16.8134	9.46836	20.6905	10.0277	7.28987	16.0834	-0.229048	-0.456687	2.45587	-0.0908967	-0.529567	0.140653	-0.496159	-0.659673	-0.134497	ATML1
AT1G15580	IAA5, ATAUX2-27, AUX2-27	indole-3-acetic acid inducible 5	15.0875	7.02775	127.864	6.99731	7.42486	20.6038	5.91965	3.84587	8.30714	-0.1932	-0.401467	2.72098	-0.402253	-0.391205	-0.0506574	-0.4301	-0.483687	-0.368407	ATML1
AT1G18400	BEE1	BR enhanced expression 1	48.557	32.5643	120.12	29.6964	33.6687	44.5366	50.8264	56.2724	31.2075	-0.0389811	-0.576581	2.36664	-0.672986	-0.539455	-0.174129	0.037305	0.220374	-0.622192	ATML1
AT1G19620		unknown protein; Has 44 Blast hits to 24 proteins in 12 species: Archae - 0; Bacteria - 8; Metazoa - 22; Fungi - 0; Plants - 6; Viruses - 0; Other Eukaryotes - 8 (source: NCBI BLink).	1.44896	1.10797	4.96742	0.870732	0.837931	0.302802	1.84753	0.557512	0.757011	0.0265362	-0.211043	2.47797	-0.376336	-0.39919	-0.772033	0.304232	-0.594568	-0.45557	ATML1
AT1G20190	ATEXPA11, EXP11, ATEXP11, ATHEXP ALPHA 1.14, EXPA11	expansin 11	17.7135	40.6617	132.153	17.5801	35.2151	12.2727	46.7284	31.8563	15.6698	-0.510366	0.0431615	2.25001	-0.513584	-0.0882153	-0.641603	0.189494	-0.169231	-0.559663	ATML1
AT1G21540		AMP-dependent synthetase and ligase family protein	2.50388	0.443884	16.985	2.23661	1.36462	1.79988	2.95527	0.441506	1.04183	-0.150181	-0.534886	2.55419	-0.200093	-0.362938	-0.281653	-0.0658832	-0.535331	-0.42322	ATML1
AT1G21830		unknown protein; CONTAINS InterPro DOMAIN/s: Protein of unknown function DUF740 (InterPro:IPR008004); BEST Arabidopsis thaliana protein match is: unknown protein (TAIR:AT1G44608.1); Has 49 Blast hits to 49 proteins in 12 species: Archae - 0; Bacteria - 0; Metazoa - 0; Fungi - 0; Plants - 49; Viruses - 0; Other Eukaryotes - 0 (source: NCBI BLink).	43.7621	42.8814	180.041	37.9723	42.7574	60.0077	37.5541	43.1331	46.8904	-0.345983	-0.365411	2.6606	-0.473717	-0.368147	0.0124269	-0.482942	-0.359858	-0.276966	ATML1
AT1G22530	PATL2	PATELLIN 2	57.8219	15.9382	162.643	56.7838	52.5994	46.6104	26.2011	58.4516	47.2317	-0.00973413	-0.954414	2.35449	-0.0331486	-0.127527	-0.262606	-0.722935	0.00446806	-0.248595	ATML1
AT1G22690		Gibberellin-regulated family protein	100.876	337.959	691.738	14.5215	154.976	84.9634	239.236	7.84688	131.369	-0.433265	0.647234	2.25957	-0.826821	-0.186705	-0.505785	0.197308	-0.85724	-0.294293	ATML1
AT1G22890		unknown protein; FUNCTIONS IN: molecular_function unknown; INVOLVED IN: biological_process unknown; LOCATED IN: endomembrane system; EXPRESSED IN: 19 plant structures; EXPRESSED DURING: 11 growth stages; Has 17 Blast hits to 17 proteins in 2 species: Archae - 0; Bacteria - 0; Metazoa - 0; Fungi - 0; Plants - 17; Viruses - 0; Other Eukaryotes - 0 (source: NCBI BLink).	11.1449	6.35566	55.5154	7.95451	19.3176	4.92032	13.4541	15.8471	21.1238	-0.395486	-0.703582	2.4589	-0.600727	0.130272	-0.795919	-0.246932	-0.0929919	0.246462	ATML1
AT1G23110		unknown protein; FUNCTIONS IN: molecular_function unknown; LOCATED IN: chloroplast; BEST Arabidopsis thaliana protein match is: unknown protein (TAIR:AT1G70900.1).	10.3894	4.67481	22.7543	5.85624	4.23906	6.3723	11.2595	6.65477	3.33352	0.321417	-0.598475	2.31184	-0.408295	-0.668619	-0.325224	0.461491	-0.279753	-0.814386	ATML1
AT1G26218		other RNA	1.79674	1.47786	8.20069	0.604464	0.905212	2.09689	1.48734	0.799563	0.974443	-0.101964	-0.236662	2.60308	-0.605586	-0.478549	0.0248175	-0.232655	-0.523176	-0.449306	ATML1
AT1G26600	CLE9	CLAVATA3/ESR-RELATED 9	1.79819	3.84962	15.6888	0.993975	3.35329	2.82409	4.443	0.256381	2.89575	-0.411418	-0.0300833	2.17067	-0.560912	-0.122346	-0.220717	0.0802178	-0.698021	-0.207395	ATML1
AT1G26945	KDR	basic helix-loop-helix (bHLH) DNA-binding superfamily protein	125.236	49.7421	709.953	26.4631	52.0354	68.3505	34.1285	25.0931	39.1085	-0.00153012	-0.350042	2.69775	-0.457506	-0.339454	-0.264137	-0.42212	-0.463831	-0.39913	ATML1
AT1G27950	LTPG1	glycosylphosphatidylinositol-anchored lipid protein transfer 1	1110.54	378.832	4450.39	129.272	459.703	987.167	998.143	459.485	168.736	0.0721787	-0.485327	2.61689	-0.675472	-0.423709	-0.0218213	-0.0134586	-0.423875	-0.645404	ATML1
AT1G29450		SAUR-like auxin-responsive protein family	22.998	33.5922	112.992	9.86762	17.6793	17.4543	13.8713	16.4399	17.1114	-0.186449	0.13664	2.55807	-0.586886	-0.348654	-0.355516	-0.464785	-0.386452	-0.365972	ATML1
AT1G29460		SAUR-like auxin-responsive protein family	18.2846	21.3997	65.3298	7.98673	11.4135	13.8013	12.6175	11.1149	9.57112	-0.0427747	0.129586	2.56027	-0.612563	-0.42296	-0.290842	-0.356338	-0.439481	-0.524898	ATML1
AT1G29500		SAUR-like auxin-responsive protein family	22.2967	64.8652	147.439	9.37931	41.2534	29.9167	45.6616	30.5577	22.8834	-0.569979	0.452428	2.43568	-0.88023	-0.114679	-0.386963	-0.00880308	-0.371568	-0.555888	ATML1
AT1G31880	NLM9, BRX	DZC (Disease resistance/zinc finger/chromosome condensation-like region) domain containing protein	4.63774	2.08916	17.3135	3.64242	2.20206	5.60106	4.50109	3.27869	3.48505	-0.114199	-0.636919	2.48563	-0.318343	-0.613764	0.0833797	-0.142227	-0.392944	-0.350618	ATML1
AT1G35290		Thioesterase superfamily protein	9.94234	4.13551	33.5608	4.23359	3.99047	12.3911	12.7907	5.03269	5.18283	-0.0174147	-0.529022	2.06347	-0.520382	-0.541801	0.198329	0.233542	-0.449977	-0.436749	ATML1
AT1G44350	ILL6	IAA-leucine resistant (ILR)-like gene 6	8.68596	6.66291	24.0511	3.86185	10.0117	2.86449	10.1291	9.20932	6.58495	-0.0704385	-0.400331	2.4351	-0.85709	0.145743	-1.01973	0.164885	0.0149044	-0.413044	ATML1
AT1G52827	CDT1, ATCDT1	cadmium tolerance 1	8.03965	61.1939	288.8	7.19869	20.1539	99.6848	37.6499	27.1355	17.1081	-0.595038	-0.019512	2.44488	-0.604144	-0.463872	0.397247	-0.274434	-0.388278	-0.49685	ATML1
AT1G53060		Legume lectin family protein	9.26069	6.68015	19.2162	1.53759	5.91243	5.60029	9.38087	0.643006	3.12608	0.446831	-0.0251169	2.26757	-0.965622	-0.165521	-0.222608	0.468808	-1.12923	-0.675108	ATML1
AT1G53700	WAG1, PK3AT	WAG 1	5.93073	3.19491	30.4071	1.92219	2.35587	5.86404	6.80655	3.82134	1.03154	-0.0851173	-0.348484	2.27113	-0.471004	-0.429255	-0.0915378	-0.000805289	-0.28818	-0.556744	ATML1
AT1G55330	AGP21, ATAGP21	arabinogalactan protein 21	377.576	570.843	2351.18	61.3324	190.633	560.619	195.8	258.851	240.391	-0.218183	0.0511555	2.53224	-0.658903	-0.478708	0.0369071	-0.471508	-0.38364	-0.409364	ATML1
AT1G56150		SAUR-like auxin-responsive protein family	107.782	21.9273	353.51	6.47833	54.6221	51.3427	8.53894	14.0865	23.832	0.326099	-0.442302	2.52535	-0.580569	-0.149684	-0.179035	-0.562127	-0.512477	-0.425255	ATML1
AT1G57750	MAH1, CYP96A15	cytochrome P450, family 96, subfamily A, polypeptide 15	0.0561004	0.125976	2.70457	0.104934	0.117313	0.0506791	0.115945	0.0316912	0.0130186	-0.315723	-0.245198	2.35738	-0.266435	-0.253941	-0.321195	-0.255322	-0.340359	-0.359206	ATML1
AT1G61255		BEST Arabidopsis thaliana protein match is: glycine-rich protein (TAIR:AT4G21620.2); Has 58 Blast hits to 58 proteins in 12 species: Archae - 0; Bacteria - 2; Metazoa - 0; Fungi - 0; Plants - 56; Viruses - 0; Other Eukaryotes - 0 (source: NCBI BLink).	12.1591	6.6821	63.2001	2.96566	2.67334	5.56407	8.90661	3.9337	1.62676	0.00864208	-0.23902	2.31667	-0.407073	-0.420292	-0.289576	-0.13843	-0.3633	-0.467617	ATML1
AT1G62400	HT1	Protein kinase superfamily protein	3.37113	3.70427	16.9661	3.28154	2.20715	1.52816	3.84692	0.400186	3.08372	-0.181666	-0.113994	2.57987	-0.199864	-0.418104	-0.556027	-0.0850175	-0.785152	-0.240047	ATML1
AT1G62440	LRX2	leucine-rich repeat/extensin 2	1.48199	0.66405	14.7044	2.53085	2.82794	2.52755	1.98533	0.632456	2.95966	-0.354967	-0.508892	2.1333	-0.157587	-0.101678	-0.158207	-0.260246	-0.514837	-0.0768905	ATML1
AT1G62770		Plant invertase/pectin methylesterase inhibitor superfamily protein	14.052	3.26558	73.4444	1.63964	10.8928	19.2214	15.9112	4.02689	3.56079	-0.0950299	-0.566991	2.50369	-0.638134	-0.233261	0.131159	-0.0136819	-0.53368	-0.554074	ATML1
AT1G64380		Integrase-type DNA-binding superfamily protein	7.41922	2.00861	32.9909	1.51704	10.239	3.08391	1.93672	3.0975	1.77254	0.02718	-0.461661	2.33754	-0.506073	0.281944	-0.364509	-0.468156	-0.363281	-0.482989	ATML1
AT1G64670	BDG1	alpha/beta-Hydrolases superfamily protein	71.2842	23.9828	184.687	22.2842	40.7309	69.8954	53.139	35.003	30.4823	0.238636	-0.68433	2.45139	-0.717474	-0.357533	0.211537	-0.115421	-0.469299	-0.557509	ATML1
AT1G67910		unknown protein; FUNCTIONS IN: molecular_function unknown; INVOLVED IN: biological_process unknown; LOCATED IN: chloroplast; EXPRESSED IN: 21 plant structures; EXPRESSED DURING: 12 growth stages; BEST Arabidopsis thaliana protein match is: unknown protein (TAIR:AT1G24577.1).	14.902	24.5271	146.159	12.1478	27.2358	42.4747	32.1196	30.655	24.2511	-0.507276	-0.307855	2.21222	-0.564339	-0.251734	0.0639988	-0.150548	-0.180892	-0.313573	ATML1
AT1G69230	SP1L2	SPIRAL1-like2	16.5435	18.616	45.2198	7.21188	9.23875	8.10952	17.8897	2.61632	7.58098	0.13604	0.295986	2.34914	-0.584125	-0.427701	-0.51485	0.239938	-0.938789	-0.55564	ATML1
AT1G69320	CLE10	CLAVATA3/ESR-RELATED 10	1.74105	1.81779	8.12255	0.733342	1.28646	0.282086	1.99476	0.196408	1.4512	-0.0842322	-0.0544931	2.38879	-0.474747	-0.260398	-0.649622	0.0140901	-0.682825	-0.196558	ATML1
AT1G78170		unknown protein; BEST Arabidopsis thaliana protein match is: unknown protein (TAIR:AT1G22250.1); Has 66 Blast hits to 66 proteins in 11 species: Archae - 0; Bacteria - 0; Metazoa - 0; Fungi - 0; Plants - 66; Viruses - 0; Other Eukaryotes - 0 (source: NCBI BLink).	10.9612	48.8652	178.987	27.9628	25.6217	51.7866	68.7077	24.8141	15.0338	-0.77528	-0.0283616	2.53576	-0.440255	-0.486386	0.0292053	0.362645	-0.502302	-0.695027	ATML1
AT1G78460		SOUL heme-binding family protein	37.9171	12.9778	109.695	23.7537	34.1415	17.7879	23.2475	10.7687	28.7334	0.150816	-0.650769	2.45789	-0.304416	0.0294656	-0.496165	-0.320685	-0.721773	-0.14436	ATML1
AT1G79160		unknown protein; BEST Arabidopsis thaliana protein match is: unknown protein (TAIR:AT1G16500.1); Has 104 Blast hits to 102 proteins in 13 species: Archae - 0; Bacteria - 0; Metazoa - 0; Fungi - 0; Plants - 104; Viruses - 0; Other Eukaryotes - 0 (source: NCBI BLink).	13.6025	34.0206	68.4455	7.24572	14.0093	15.7416	18.3614	10.329	11.0492	-0.414558	0.667825	2.49272	-0.751538	-0.392995	-0.301165	-0.162288	-0.58809	-0.549913	ATML1
AT1G79660		unknown protein; BEST Arabidopsis thaliana protein match is: unknown protein (TAIR:AT1G16170.1); Has 30201 Blast hits to 17322 proteins in 780 species: Archae - 12; Bacteria - 1396; Metazoa - 17338; Fungi - 3422; Plants - 5037; Viruses - 0; Other Eukaryotes - 2996 (source: NCBI BLink).	31.6529	25.3425	117.381	11.7535	22.0973	29.8327	17.3607	17.5019	24.8925	-0.0449369	-0.242169	2.63453	-0.666895	-0.343598	-0.101826	-0.491642	-0.487228	-0.256235	ATML1
AT2G03680	SPR1, SKU6	spiral1	411.984	241.946	870.787	77.7569	169.164	396.294	222.065	195.185	135.488	0.462207	-0.254309	2.39554	-0.946178	-0.561002	0.396091	-0.338085	-0.451354	-0.702908	ATML1
AT2G04570		GDSL-like Lipase/Acylhydrolase superfamily protein	13.8406	14.2512	109.469	4.6743	14.4457	11.9861	22.5621	3.99645	8.5425	-0.276585	-0.26368	2.72893	-0.564673	-0.257567	-0.334871	-0.00247694	-0.585977	-0.443099	ATML1
AT2G06850	EXGT-A1, EXT, XTH4	xyloglucan endotransglucosylase/hydrolase 4	434.879	154.611	1469.58	215.506	380.015	495.426	271.21	294.019	318.372	-0.0327513	-0.722845	2.51496	-0.572905	-0.167841	0.116331	-0.435748	-0.379584	-0.319621	ATML1
AT2G10410			0.132587	0.0177731	193.995	0.0144958	7.63294	4.9403	59.7208	0	0.774518	-0.463052	-0.464851	2.57382	-0.464902	-0.345558	-0.387739	0.470404	-0.465129	-0.452996	ATML1
AT2G12462		BEST Arabidopsis thaliana protein match is: Sterile alpha motif (SAM) domain-containing protein (TAIR:AT1G15760.1); Has 35333 Blast hits to 34131 proteins in 2444 species: Archae - 798; Bacteria - 22429; Metazoa - 974; Fungi - 991; Plants - 531; Viruses - 0; Other Eukaryotes - 9610 (source: NCBI BLink).	9.80883	8.03858	150.194	2.6502	4.55417	11.2347	35.4518	4.5886	2.62954	-0.33079	-0.368201	2.63605	-0.482078	-0.44184	-0.300657	0.211139	-0.441112	-0.482514	ATML1
AT2G14960	GH3.1	Auxin-responsive GH3 family protein	3.10143	0.130296	10.0941	1.44723	0.17552	0.896721	0.167921	0.239344	1.30375	0.320508	-0.507034	2.26817	-0.140232	-0.494438	-0.293564	-0.496555	-0.476662	-0.180194	ATML1
AT2G15050	LTP, LTP7	lipid transfer protein	98.4514	82.5511	479.568	12.5489	68.4495	100.011	163.264	42.0045	24.3906	-0.145978	-0.258789	2.55799	-0.755444	-0.358838	-0.13491	0.313858	-0.546461	-0.671429	ATML1
AT2G18010		SAUR-like auxin-responsive protein family	15.8794	8.70298	115.981	5.1995	8.91849	13.1629	2.52027	5.19102	10.9938	-0.133011	-0.32989	2.6132	-0.426005	-0.323977	-0.207535	-0.499507	-0.426237	-0.267042	ATML1
AT2G19980		CAP (Cysteine-rich secretory proteins, Antigen 5, and Pathogenesis-related 1 protein) superfamily protein	0.902413	0.513511	10.1951	0.152817	0.0623519	0.0504835	0.324059	0.0417441	0.181531	-0.143172	-0.259649	2.64001	-0.367677	-0.394771	-0.398326	-0.31639	-0.400943	-0.359077	ATML1
AT2G20835		unknown protein; BEST Arabidopsis thaliana protein match is: unknown protein (TAIR:AT3G15534.1); Has 66 Blast hits to 66 proteins in 12 species: Archae - 0; Bacteria - 0; Metazoa - 0; Fungi - 0; Plants - 66; Viruses - 0; Other Eukaryotes - 0 (source: NCBI BLink).	50.1507	26.3239	232.187	5.89799	52.134	33.8874	46.9432	29.0842	12.5308	-0.061338	-0.409471	2.59839	-0.707915	-0.0323607	-0.298961	-0.108203	-0.36914	-0.611002	ATML1
AT2G21140	ATPRP2, PRP2	proline-rich protein 2	24.0667	18.9246	80.2481	13.4672	13.7047	13.3893	26.5164	2.16818	21.0809	0.0153368	-0.218592	2.57121	-0.466867	-0.456063	-0.470411	0.126781	-0.980898	-0.120497	ATML1
AT2G21220		SAUR-like auxin-responsive protein family	12.1236	16.4308	80.2293	2.12414	11.2359	13.3339	14.6985	6.6552	5.92093	-0.243563	-0.067544	2.53969	-0.65221	-0.279844	-0.194102	-0.138339	-0.46704	-0.497047	ATML1
AT2G22425		Microsomal signal peptidase 12 kDa subunit (SPC12)	120.583	116.837	307.07	28.3112	73.407	152.759	112.486	92.855	42.1967	0.0532624	0.00691076	2.36047	-1.08833	-0.530404	0.451333	-0.046915	-0.289793	-0.916537	ATML1
AT2G22810	ACS4, ACC4, ATACS4	1-aminocyclopropane-1-carboxylate synthase 4	7.06498	4.97472	42.5163	14.9161	3.16664	5.69201	6.78321	4.51089	6.73639	-0.295234	-0.464686	2.57872	0.341235	-0.611262	-0.406537	-0.318076	-0.502287	-0.321871	ATML1
AT2G23090		Uncharacterised protein family SERF	845.448	715.307	1971.51	116.688	387.035	731.051	485.698	412.556	276.463	0.330277	0.0982564	2.33786	-0.968987	-0.487001	0.126326	-0.3111	-0.441502	-0.684134	ATML1
AT2G26240		Transmembrane proteins 14C	51.3071	39.5599	129.308	13.252	27.9425	63.5616	33.4012	32.0965	25.9234	0.145777	-0.193611	2.39928	-0.953667	-0.529245	0.499818	-0.371539	-0.409234	-0.587579	ATML1
AT2G26710	BAS1, CYP734A1, CYP72B1	Cytochrome P450 superfamily protein	10.2891	6.77987	36.5734	9.38056	10.621	16.8839	8.69545	16.6437	6.73638	-0.356132	-0.731042	2.45195	-0.453198	-0.320679	0.348417	-0.526391	0.32276	-0.735688	ATML1
AT2G27860	AXS1	UDP-D-apiose/UDP-D-xylose synthase 1	113.045	69.2071	236.077	117.598	100.622	103.699	114.669	109.551	81.8244	-0.0641295	-0.940111	2.3943	0.0268392	-0.312383	-0.250882	-0.0316941	-0.133948	-0.68799	ATML1
AT2G30930		unknown protein; FUNCTIONS IN: molecular_function unknown; INVOLVED IN: biological_process unknown; LOCATED IN: chloroplast, plasma membrane, membrane; EXPRESSED IN: 24 plant structures; EXPRESSED DURING: 14 growth stages; BEST Arabidopsis thaliana protein match is: unknown protein (TAIR:AT1G06540.1); Has 194 Blast hits to 176 proteins in 78 species: Archae - 0; Bacteria - 101; Metazoa - 15; Fung…	354.187	67.3588	943.473	55.6228	225.845	116.592	70.0698	149.857	131.384	0.433559	-0.609221	2.57593	-0.651888	-0.0330355	-0.430232	-0.599365	-0.309294	-0.376455	ATML1
AT2G33320		Calcium-dependent lipid-binding (CaLB domain) family protein	4.81467	2.45048	9.72769	4.79188	1.55926	4.04783	2.36404	1.68033	2.55669	0.373405	-0.477337	2.14133	0.365204	-0.798038	0.0974605	-0.508441	-0.75447	-0.439117	ATML1
AT2G34585		unknown protein; FUNCTIONS IN: molecular_function unknown; INVOLVED IN: biological_process unknown; LOCATED IN: plasma membrane, vacuole; EXPRESSED IN: 24 plant structures; EXPRESSED DURING: 15 growth stages; Has 43 Blast hits to 43 proteins in 9 species: Archae - 0; Bacteria - 0; Metazoa - 0; Fungi - 0; Plants - 43; Viruses - 0; Other Eukaryotes - 0 (source: NCBI BLink).	92.2663	77.4048	273.507	26.8375	60.7391	83.7795	110.607	48.8141	33.8168	0.0337148	-0.165605	2.46447	-0.843803	-0.389121	-0.0801084	0.279701	-0.549057	-0.750197	ATML1
AT2G35880		TPX2 (targeting protein for Xklp2) protein family	60.3648	57.9868	174.683	60.8829	70.4417	64.7736	55.4836	84.9348	70.6696	-0.462912	-0.526039	2.57187	-0.449157	-0.195401	-0.34587	-0.592493	0.189348	-0.18935	ATML1
AT2G37120		S1FA-like DNA-binding protein	47.7134	48.2874	120.028	11.6398	21.0598	58.5452	33.6846	31.4551	28.3509	0.0995807	0.117532	2.3612	-1.02861	-0.734006	0.438343	-0.339169	-0.408893	-0.505978	ATML1
AT2G38120	AUX1, WAV5, PIR1, MAP1	Transmembrane amino acid transporter family protein	95.2328	29.3628	212.071	43.85	52.2645	74.7379	71.493	77.8883	36.4888	0.319237	-0.836815	2.3698	-0.582558	-0.43488	-0.0404587	-0.0974084	0.0148316	-0.711751	ATML1
AT2G38490	CIPK22, SnRK3.19	CBL-interacting protein kinase 22	0.0639503	0.192137	1.41922	0.159302	0.105226	0.063027	0.087506	0.145321	0.0754144	-0.395821	-0.132705	2.386	-0.200102	-0.311099	-0.397716	-0.34747	-0.228799	-0.37229	ATML1
AT2G38540	LP1, LTP1, ATLTP1	lipid transfer protein 1	11754.5	4915.41	42249.5	673.537	3639.77	10057	11158.4	3651.52	983.108	0.14772	-0.396475	2.57423	-0.734004	-0.497979	0.0126422	0.100283	-0.497043	-0.709371	ATML1
AT2G38610		RNA-binding KH domain-containing protein	22.2355	19.5649	52.2713	19.9141	19.9508	17.3109	17.0441	17.5755	23.8821	-0.0944426	-0.330171	2.55673	-0.299343	-0.296108	-0.529122	-0.552669	-0.505765	0.0508962	ATML1
AT2G40610	ATEXPA8, EXP8, ATEXP8, ATHEXP ALPHA 1.11, EXPA8	expansin A8	281.103	417.017	1208.94	40.9455	327.759	104.022	213.095	328.892	53.1386	-0.138355	0.241969	2.45799	-0.81038	-0.00779867	-0.633876	-0.328659	-0.00462842	-0.776261	ATML1
AT2G41170		F-box family protein	17.0454	5.6932	47.0575	9.45928	5.9081	13.1792	10.6152	12.7277	7.64191	0.209457	-0.679201	2.55881	-0.384391	-0.662378	-0.0931957	-0.293907	-0.128541	-0.526655	ATML1
AT2G41180		VQ motif-containing protein	62.2872	46.9278	140.164	5.91784	33.1246	39.3109	52.3038	34.5435	9.97146	0.385184	-0.00623252	2.36977	-1.05132	-0.357989	-0.200339	0.13077	-0.321829	-0.948018	ATML1
AT2G41420		proline-rich family protein	109.146	166.967	379.691	48.2762	176.324	150.399	110.693	118.28	139.496	-0.482546	0.119699	2.33535	-1.11654	0.217161	-0.0528615	-0.466425	-0.387405	-0.166432	ATML1
AT2G43520	ATTI2, TI2	trypsin inhibitor protein 2	12.254	33.1901	78.1997	7.71769	19.1175	18.9724	19.0339	3.26454	20.4583	-0.499932	0.4243	2.41126	-0.700186	-0.196939	-0.203346	-0.200631	-0.896772	-0.13775	ATML1
AT2G44600		unknown protein; FUNCTIONS IN: molecular_function unknown; INVOLVED IN: biological_process unknown; LOCATED IN: plasma membrane; BEST Arabidopsis thaliana protein match is: unknown protein (TAIR:AT3G60200.1); Has 56 Blast hits to 55 proteins in 11 species: Archae - 0; Bacteria - 0; Metazoa - 2; Fungi - 0; Plants - 52; Viruses - 0; Other Eukaryotes - 2 (source: NCBI BLink).	7.20597	6.28884	16.971	2.09248	4.88933	3.90567	7.26768	5.96206	3.61951	0.167102	-0.0402718	2.37508	-0.989115	-0.356717	-0.579134	0.181055	-0.11416	-0.643838	ATML1
AT2G44940		Integrase-type DNA-binding superfamily protein	24.9017	16.208	71.5638	3.58008	6.96417	8.47095	22.6107	5.34439	5.9801	0.304365	-0.102781	2.48966	-0.694177	-0.535692	-0.465126	0.197074	-0.61155	-0.581778	ATML1
AT2G45600		alpha/beta-Hydrolases superfamily protein	15.1283	8.50573	33.4735	2.89097	14.7339	8.22783	16.2196	5.43802	5.60682	0.315066	-0.409148	2.32122	-1.02316	0.271935	-0.439538	0.434403	-0.74462	-0.726161	ATML1
AT2G46160		RING/U-box superfamily protein	47.8476	8.84842	101.428	5.497	5.98629	28.9157	16.2124	5.68953	6.77665	0.675024	-0.489665	2.27518	-0.589753	-0.57514	0.109633	-0.269743	-0.584003	-0.551537	ATML1
AT2G47485		unknown protein; BEST Arabidopsis thaliana protein match is: unknown protein (TAIR:AT3G62650.1); Has 35333 Blast hits to 34131 proteins in 2444 species: Archae - 798; Bacteria - 22429; Metazoa - 974; Fungi - 991; Plants - 531; Viruses - 0; Other Eukaryotes - 9610 (source: NCBI BLink).	3.40828	6.02013	46.3969	1.65499	5.60138	8.82745	10.9603	5.60966	3.52288	-0.487326	-0.300536	2.58708	-0.612716	-0.330483	-0.0997654	0.0527717	-0.329891	-0.479131	ATML1
AT2G47780		Rubber elongation factor protein (REF)	44.9155	22.7257	130.802	5.15086	14.5119	46.0727	22.0954	6.92624	3.01819	0.284289	-0.241304	2.31863	-0.657587	-0.435858	0.3117	-0.256233	-0.615535	-0.708102	ATML1
AT3G01050	MUB1	membrane-anchored ubiquitin-fold protein 1 precursor	13.8308	17.3312	39.6047	13.329	13.9092	18.8372	12.8995	10.4242	19.2497	-0.401288	-0.039451	2.26295	-0.45315	-0.393184	0.116229	-0.497554	-0.753417	0.158867	ATML1
AT3G01860		unknown protein; FUNCTIONS IN: molecular_function unknown; INVOLVED IN: response to cadmium ion; EXPRESSED IN: 24 plant structures; EXPRESSED DURING: 13 growth stages; BEST Arabidopsis thaliana protein match is: unknown protein (TAIR:AT3G27210.1); Has 64 Blast hits to 64 proteins in 13 species: Archae - 0; Bacteria - 0; Metazoa - 5; Fungi - 0; Plants - 59; Viruses - 0; Other Eukaryotes - 0 (sourc…	28.0807	27.2654	126.251	15.4028	21.9184	32.06	44.5562	22.6243	20.8432	-0.261891	-0.284165	2.42008	-0.608247	-0.430242	-0.153178	0.188216	-0.410957	-0.459617	ATML1
AT3G03000		EF hand calcium-binding protein family	64.7506	13.0745	142.812	2.89154	14.214	14.8095	14.3255	9.646	6.4082	0.708419	-0.390476	2.36839	-0.607017	-0.366244	-0.35358	-0.363873	-0.463383	-0.532235	ATML1
AT3G03820		SAUR-like auxin-responsive protein family	37.5509	24.3673	188.301	18.5898	14.9772	58.8376	11.5727	27.7427	36.3845	-0.159239	-0.394342	2.52907	-0.497372	-0.561795	0.220365	-0.622507	-0.334147	-0.180039	ATML1
AT3G03840		SAUR-like auxin-responsive protein family	3.04762	15.3062	43.3971	6.49129	8.8796	8.05168	5.57679	8.05229	8.4785	-0.682318	0.260401	2.42066	-0.417491	-0.233824	-0.297493	-0.487819	-0.297446	-0.26467	ATML1
AT3G05880	RCI2A	Low temperature and salt responsive protein family	87.529	340.939	799.325	60.5455	239.402	227.962	334.742	199.505	99.0151	-0.795361	0.337521	2.38675	-0.915992	-0.116408	-0.167548	0.309813	-0.294766	-0.744012	ATML1
AT3G06840		unknown protein; BEST Arabidopsis thaliana protein match is: unknown protein (TAIR:AT5G49170.1); Has 33 Blast hits to 33 proteins in 9 species: Archae - 0; Bacteria - 0; Metazoa - 0; Fungi - 0; Plants - 33; Viruses - 0; Other Eukaryotes - 0 (source: NCBI BLink).	10.3724	12.7833	40.8888	7.07519	10.2423	12.4096	18.5034	9.08548	7.15327	-0.355458	-0.136114	2.42101	-0.655451	-0.367298	-0.170112	0.384323	-0.472549	-0.648347	ATML1
AT3G06990		Cysteine/Histidine-rich C1 domain family protein	0.835257	0.45534	3.21952	0.906692	0.563591	0.577683	0.346789	0.298726	0.612948	-0.0360704	-0.448241	2.5506	0.0414293	-0.3308	-0.315512	-0.566007	-0.618151	-0.277252	ATML1
AT3G12610	DRT100	Leucine-rich repeat (LRR) family protein	208.654	121.759	551.507	14.3384	128.037	88.289	130.479	94.0337	24.6751	0.359599	-0.185291	2.50953	-0.858898	-0.145927	-0.395174	-0.130611	-0.359151	-0.794079	ATML1
AT3G13520	AGP12, ATAGP12	arabinogalactan protein 12	797.03	575.958	3003.89	89.2819	225.159	614.888	129.3	167.072	309.413	0.153391	-0.0885815	2.5689	-0.62127	-0.472547	-0.0459709	-0.577468	-0.536126	-0.380327	ATML1
AT3G13720	PRA1.F3, PRA8	PRA1 (Prenylated rab acceptor) family protein	108.249	46.3652	294.744	11.4319	61.0919	56.5243	104.617	42.3838	19.3448	0.302322	-0.431389	2.51345	-0.845567	-0.256786	-0.31094	0.259253	-0.478594	-0.75175	ATML1
AT3G13980		unknown protein; BEST Arabidopsis thaliana protein match is: unknown protein (TAIR:AT1G54200.1); Has 1485 Blast hits to 418 proteins in 98 species: Archae - 0; Bacteria - 6; Metazoa - 246; Fungi - 61; Plants - 107; Viruses - 6; Other Eukaryotes - 1059 (source: NCBI BLink).	23.6796	11.2504	63.8115	12.8851	15.6476	14.9154	10.5193	9.62693	19.3495	0.199475	-0.510458	2.49174	-0.417086	-0.259298	-0.301117	-0.55222	-0.603189	-0.0478513	ATML1
AT3G14370	WAG2	Protein kinase superfamily protein	8.90923	5.02168	37.8732	3.41565	6.11539	7.25683	3.21353	3.6718	1.78192	0.0266414	-0.292169	2.40192	-0.423876	-0.202475	-0.108868	-0.440451	-0.40287	-0.557855	ATML1
AT3G14760		unknown protein; FUNCTIONS IN: molecular_function unknown; INVOLVED IN: biological_process unknown; LOCATED IN: endomembrane system; EXPRESSED IN: 6 plant structures; EXPRESSED DURING: LP.04 four leaves visible, LP.02 two leaves visible; Has 63 Blast hits to 63 proteins in 13 species: Archae - 0; Bacteria - 0; Metazoa - 0; Fungi - 0; Plants - 63; Viruses - 0; Other Eukaryotes - 0 (source: NCBI BL…	14.4051	17.9154	36.9566	4.25404	7.13614	4.55801	16.8155	3.50034	6.75566	0.175411	0.494826	2.22747	-0.748283	-0.486027	-0.720623	0.39474	-0.816866	-0.520649	ATML1
AT3G16370		GDSL-like Lipase/Acylhydrolase superfamily protein	232.653	447.659	1759.34	92.2853	511.887	316.984	652.476	423.526	95.9289	-0.552871	-0.114209	2.56192	-0.839253	0.0168317	-0.380816	0.303665	-0.163445	-0.831819	ATML1
AT3G16770	RAP2.3, ATEBP, ERF72, EBP	ethylene-responsive element binding protein	197.095	85.8587	780.826	134.161	98.1944	80.582	128.667	52.9684	150.7	0.0298314	-0.431038	2.44833	-0.230914	-0.379929	-0.452901	-0.253678	-0.567308	-0.162391	ATML1
AT3G16850		Pectin lyase-like superfamily protein	76.326	59.5945	166.666	69.7617	48.8182	34.6357	51.7441	36.9724	60.0151	0.232445	-0.192337	2.526	0.0657904	-0.465928	-0.825996	-0.391645	-0.766671	-0.18166	ATML1
AT3G17580		unknown protein; BEST Arabidopsis thaliana protein match is: unknown protein (TAIR:AT1G48330.1); Has 40 Blast hits to 40 proteins in 11 species: Archae - 0; Bacteria - 0; Metazoa - 0; Fungi - 0; Plants - 40; Viruses - 0; Other Eukaryotes - 0 (source: NCBI BLink).	3.34664	1.05619	23.2101	1.6463	4.3575	1.99116	5.54027	0.790786	3.51757	-0.215893	-0.506074	2.30064	-0.431312	-0.0878263	-0.387622	0.062022	-0.539699	-0.194238	ATML1
AT3G17780		FUNCTIONS IN: molecular_function unknown; INVOLVED IN: intracellular protein transport; LOCATED IN: endomembrane system, integral to membrane, endoplasmic reticulum; EXPRESSED IN: 23 plant structures; EXPRESSED DURING: 13 growth stages; CONTAINS InterPro DOMAIN/s: B-cell receptor-associated 31-like (InterPro:IPR008417); BEST Arabidopsis thaliana protein match is: B-cell receptor-associated 31-lik…	39.1962	28.1799	79.3021	11.6773	24.1611	39.6125	36.6743	27.8638	19.0702	0.260198	-0.28836	2.25728	-1.11011	-0.488475	0.280927	0.134621	-0.3041	-0.74198	ATML1
AT3G18270	CYP77A5P	cytochrome P450, family 77, subfamily A, polypeptide 5 pseudogene	3.50318	3.65834	9.93124	4.26417	2.75042	2.41503	4.63868	2.54783	3.78472	-0.284882	-0.218188	2.47809	0.0422164	-0.608441	-0.752601	0.20319	-0.695518	-0.163867	ATML1
AT3G18780	ACT2, DER1, LSR2, ENL2	actin 2	193.609	207.463	814.494	370.806	246.477	289.697	194.958	247.447	234.467	-0.575989	-0.508044	2.46924	0.293099	-0.31669	-0.104712	-0.569374	-0.311933	-0.375598	ATML1
AT3G21610		Acid phosphatase/vanadium-dependent haloperoxidase-related protein	22.9409	15.6155	53.036	8.76551	13.1613	13.9716	15.3718	11.9442	11.9375	0.330887	-0.218279	2.58704	-0.731806	-0.402266	-0.341515	-0.236546	-0.493506	-0.494012	ATML1
AT3G22231	PCC1	pathogen and circadian controlled 1	0.367382	0.328905	5.68202	0	0.253243	0.030603	0.445113	1.19373	0.124407	-0.271158	-0.289502	2.26255	-0.446305	-0.325573	-0.431715	-0.2341	0.122795	-0.386995	ATML1
AT3G23050	IAA7, AXR2	indole-3-acetic acid 7	521.753	268.054	1044.87	94.1805	320.706	120.265	312.459	218.993	157.285	0.589016	-0.232436	2.28281	-0.795423	-0.0619532	-0.710965	-0.0886566	-0.391292	-0.591097	ATML1
AT3G23805	RALFL24	ralf-like 24	25.1713	36.6355	89.9597	7.22826	26.444	33.0323	40.6395	25.0782	12.5039	-0.308877	0.145419	2.25851	-1.01991	-0.258443	0.00263234	0.304085	-0.312565	-0.81085	ATML1
AT3G24670		Pectin lyase-like superfamily protein	2.57234	2.27003	12.7657	5.89664	1.77157	5.1169	4.75795	1.20374	5.14105	-0.574774	-0.660021	2.29959	0.362629	-0.800579	0.142755	0.0415366	-0.960699	0.149565	ATML1
AT3G25600		Calcium-binding EF-hand family protein	23.2468	16.368	96.9431	3.0494	40.2772	18.8837	39.7713	21.8204	7.16939	-0.22511	-0.464126	2.33557	-0.926898	0.366636	-0.376712	0.349056	-0.274673	-0.783743	ATML1
AT3G26780		Phosphoglycerate mutase family protein	35.3714	24.865	75.9765	17.1045	17.6643	26.026	17.6778	16.4815	18.0776	0.396703	-0.146168	2.49477	-0.547154	-0.518228	-0.0861791	-0.51753	-0.579344	-0.496873	ATML1
AT3G27250		unknown protein; BEST Arabidopsis thaliana protein match is: unknown protein (TAIR:AT5G40800.1); Has 104 Blast hits to 104 proteins in 13 species: Archae - 0; Bacteria - 0; Metazoa - 0; Fungi - 0; Plants - 104; Viruses - 0; Other Eukaryotes - 0 (source: NCBI BLink).	4.8487	6.28899	14.6847	1.48699	3.23795	3.88382	5.62719	4.10747	1.2731	-0.0487202	0.302009	2.34647	-0.867337	-0.440956	-0.28368	0.140854	-0.229219	-0.919423	ATML1
AT3G29030	ATEXPA5, ATEXP5, ATHEXP ALPHA 1.4, EXP5, EXPA5	expansin A5	83.2307	29.3848	273.758	13.953	31.1832	34.51	99.778	18.6479	8.40727	0.202422	-0.4255	2.42424	-0.605456	-0.404528	-0.365732	0.395387	-0.550708	-0.670128	ATML1
AT3G29370		unknown protein; BEST Arabidopsis thaliana protein match is: unknown protein (TAIR:AT5G39240.1); Has 16 Blast hits to 16 proteins in 5 species: Archae - 0; Bacteria - 0; Metazoa - 0; Fungi - 0; Plants - 16; Viruses - 0; Other Eukaryotes - 0 (source: NCBI BLink).	28.7687	14.092	155.859	6.81288	28.1713	44.096	11.1153	26.1512	23.2717	-0.191708	-0.510555	2.56929	-0.668692	-0.204687	0.141273	-0.575223	-0.248572	-0.311127	ATML1
AT3G43720		Bifunctional inhibitor/lipid-transfer protein/seed storage 2S albumin superfamily protein	1249.83	379.744	3379.26	57.4394	317.903	451.828	659.329	224.607	96.2058	0.442275	-0.339112	2.35464	-0.628562	-0.394649	-0.274377	-0.088028	-0.478435	-0.593747	ATML1
AT3G44990	XTR8, ATXTR8, XTH31	xyloglucan endo-transglycosylase-related 8	88.467	49.0426	185.189	5.92986	58.9079	29.1892	69.0823	7.40841	9.67591	0.504636	-0.105824	2.0023	-0.773394	0.046934	-0.413239	0.204477	-0.7505	-0.715389	ATML1
AT3G45960	ATEXLA3, EXPL3, ATEXPL3, ATHEXP BETA 2.3, EXLA3	expansin-like A3	3.18523	2.39686	16.8068	1.0668	6.20194	2.45198	6.68692	4.27685	2.31857	-0.390457	-0.556105	2.47161	-0.835565	0.243391	-0.544522	0.345291	-0.161093	-0.572553	ATML1
AT3G47295		unknown protein; FUNCTIONS IN: molecular_function unknown; INVOLVED IN: biological_process unknown; LOCATED IN: endomembrane system; EXPRESSED IN: 22 plant structures; EXPRESSED DURING: 13 growth stages; Has 13 Blast hits to 13 proteins in 2 species: Archae - 0; Bacteria - 0; Metazoa - 0; Fungi - 0; Plants - 13; Viruses - 0; Other Eukaryotes - 0 (source: NCBI BLink).	7.40844	35.4698	198.176	8.3693	14.9018	50.2018	57.5426	9.13402	20.2682	-0.583999	-0.143462	2.41088	-0.568915	-0.466361	0.0878184	0.203062	-0.556909	-0.382113	ATML1
AT3G48570		secE/sec61-gamma protein transport protein	43.6602	63.9578	139.137	10.5841	25.0389	56.9243	31.0464	29.022	23.2174	-0.0860691	0.444274	2.40859	-0.950293	-0.572612	0.260499	-0.415645	-0.468541	-0.620206	ATML1
AT3G48720		HXXXD-type acyl-transferase family protein	31.8268	23.3371	206.278	21.7105	23.021	18.5814	63.7935	31.1035	21.6755	-0.279985	-0.418106	2.55819	-0.44457	-0.423249	-0.495478	0.240086	-0.291752	-0.445139	ATML1
AT3G48970		Heavy metal transport/detoxification superfamily protein	13.8013	6.62764	28.1318	4.24568	4.92167	9.23829	2.5751	4.19607	4.4254	0.608223	-0.244538	2.31172	-0.527688	-0.447331	0.065798	-0.726276	-0.533586	-0.506325	ATML1
AT3G49820		unknown protein; BEST Arabidopsis thaliana protein match is: unknown protein (TAIR:AT5G65925.1); Has 23 Blast hits to 23 proteins in 7 species: Archae - 0; Bacteria - 0; Metazoa - 0; Fungi - 0; Plants - 23; Viruses - 0; Other Eukaryotes - 0 (source: NCBI BLink).	1.45052	0.580006	9.57321	0.250545	0.935153	0.181055	1.71171	0.22255	0.510273	-0.088713	-0.383179	2.65892	-0.494624	-0.263045	-0.51813	-0.000363432	-0.504094	-0.406767	ATML1
AT3G50900		unknown protein; BEST Arabidopsis thaliana protein match is: unknown protein (TAIR:AT5G66490.1); Has 45 Blast hits to 45 proteins in 7 species: Archae - 0; Bacteria - 0; Metazoa - 0; Fungi - 0; Plants - 45; Viruses - 0; Other Eukaryotes - 0 (source: NCBI BLink).	18.7047	20.6586	80.413	2.94214	25.7791	16.3256	34.0032	9.93329	8.68621	-0.229564	-0.14735	2.36687	-0.892788	0.068096	-0.329665	0.414135	-0.598629	-0.651101	ATML1
AT3G51600	LTP5	lipid transfer protein 5	6066.91	613.383	12827	142.755	1800	1907.84	1298.94	593.568	416.748	0.716683	-0.499006	2.22362	-0.603917	-0.234487	-0.210449	-0.346182	-0.503423	-0.54284	ATML1
AT3G55470		Calcium-dependent lipid-binding (CaLB domain) family protein	30.9131	17.9754	64.0937	10.0391	19.4826	26.582	31.7298	31.4207	19.3732	0.196488	-0.663345	2.40165	-1.19079	-0.56318	-0.0913593	0.250765	0.230218	-0.570447	ATML1
AT3G55500	ATEXPA16, EXP16, ATEXP16, ATHEXP ALPHA 1.7, EXPA16	expansin A16	13.6455	2.2198	88.9641	8.73628	10.8828	4.87603	20.9964	0.280968	5.00415	-0.119312	-0.49341	2.34675	-0.280049	-0.209768	-0.406441	0.121369	-0.556891	-0.402246	ATML1
AT3G56800	CAM3, acam-3	calmodulin 3	270.064	261.126	677.69	65.3772	264.692	331.084	234.917	249.134	165.782	-0.0595772	-0.113256	2.38832	-1.28877	-0.091841	0.306862	-0.270646	-0.185269	-0.685817	ATML1
AT3G57800		basic helix-loop-helix (bHLH) DNA-binding superfamily protein	52.1339	24.2738	107.802	43.3612	38.0129	33.2936	46.6979	28.7958	51.0547	0.194507	-0.919493	2.4204	-0.156276	-0.370127	-0.558832	-0.0228554	-0.738677	0.151354	ATML1
AT3G58850	PAR2, HLH2	phy rapidly regulated 2	39.0682	19.8129	265.452	7.10771	10.3769	54.2394	11.107	9.11846	13.4425	-0.101525	-0.326771	2.54667	-0.475394	-0.437152	0.0759446	-0.42861	-0.451873	-0.401291	ATML1
AT3G60220	ATL4, TL4	TOXICOS EN LEVADURA 4	6.91572	5.04454	28.6658	5.81518	6.72738	10.5537	8.10661	8.96902	6.51842	-0.376494	-0.629352	2.56266	-0.525214	-0.401946	0.115115	-0.215565	-0.0990255	-0.430183	ATML1
AT3G61430	PIP1A, ATPIP1, PIP1, PIP1;1	plasma membrane intrinsic protein 1A	136.355	112.157	327.158	49.5809	143.127	104.357	91.5967	148.354	80.5176	0.0454316	-0.245641	2.34055	-0.998355	0.12689	-0.339466	-0.492956	0.189768	-0.626224	ATML1
AT3G61550		RING/U-box superfamily protein	112.277	33.708	297.009	20.9009	23.8806	63.8872	46.3689	19.9466	15.5944	0.470864	-0.412501	2.54785	-0.556495	-0.522994	-0.0731899	-0.270153	-0.567224	-0.616157	ATML1
AT3G62820		Plant invertase/pectin methylesterase inhibitor superfamily protein	55.1383	63.1926	279.79	9.22238	65.0229	24.2241	109.174	1.60945	24.1233	-0.182638	-0.0847528	2.54758	-0.740658	-0.0625088	-0.55834	0.474066	-0.833179	-0.559565	ATML1
AT3G63120	CYCP1;1	cyclin p1;1	33.7983	26.6061	80.2933	31.4285	15.9654	39.1816	25.8565	24.8355	30.402	-0.0252663	-0.416261	2.5024	-0.154095	-0.994734	0.267394	-0.457015	-0.512521	-0.209901	ATML1
AT4G00330	CRCK2	calmodulin-binding receptor-like cytoplasmic kinase 2	40.5028	24.2952	105.825	25.6708	43.6161	29.5986	40.2866	23.5523	23.969	0.0307557	-0.591592	2.53903	-0.538773	0.150304	-0.387948	0.0224539	-0.620117	-0.604116	ATML1
AT4G02040		unknown protein; FUNCTIONS IN: molecular_function unknown; INVOLVED IN: biological_process unknown; LOCATED IN: chloroplast; Has 30 Blast hits to 30 proteins in 6 species: Archae - 0; Bacteria - 0; Metazoa - 0; Fungi - 0; Plants - 30; Viruses - 0; Other Eukaryotes - 0 (source: NCBI BLink).	7.11844	5.00338	15.5635	2.18751	3.66654	6.8518	5.09178	4.16895	2.08095	0.342256	-0.186	2.45149	-0.889291	-0.519888	0.275662	-0.163921	-0.394408	-0.915905	ATML1
AT4G09460	AtMYB6, MYB6	myb domain protein 6	26.7232	24.7553	70.6365	8.26166	16.9969	15.4975	19.5517	19.5301	15.9794	0.136029	0.0293161	2.51736	-0.865103	-0.391406	-0.472717	-0.252865	-0.254036	-0.446583	ATML1
AT4G09490		Polynucleotidyl transferase, ribonuclease H-like superfamily protein	13.0484	5.8979	39.6675	7.79471	3.29593	14.2643	4.35388	3.92991	4.73137	0.186194	-0.399701	2.36732	-0.24428	-0.612902	0.285828	-0.526216	-0.560955	-0.495285	ATML1
AT4G13660	ATPRR2, PRR2	pinoresinol reductase 2	15.7732	3.72966	42.4508	1.09494	14.5869	11.1977	7.16994	2.61771	5.12789	0.306898	-0.563686	2.23532	-0.75414	0.221145	-0.0238509	-0.315002	-0.644065	-0.462614	ATML1
AT4G14440	ATECI3, ECI3, HCD1	3-hydroxyacyl-CoA dehydratase 1	256.205	35.6609	860.484	27.859	58.0602	61.4806	244.948	55.3889	39.6769	0.233996	-0.4633	2.14454	-0.487967	-0.39248	-0.381666	0.198403	-0.400926	-0.450603	ATML1
AT4G14560	IAA1, AXR5	indole-3-acetic acid inducible	30.6734	46.6227	133.781	22.4758	58.4064	51.3252	63.0635	26.3356	22.8457	-0.501883	-0.100465	2.09317	-0.708203	0.196112	0.017889	0.313324	-0.611056	-0.698892	ATML1
AT4G15800	RALFL33	ralf-like 33	319.286	225.339	990.851	45.9318	353.489	143.471	173.584	204.845	126.225	0.116084	-0.221728	2.53088	-0.866834	0.239069	-0.516106	-0.407825	-0.295418	-0.578119	ATML1
AT4G16515	RGF6	Encodes a root meristem growth factor (RGF). Belongs to a family of functionally redundant homologous peptides that are secreted, tyrosine-sulfated, and expressed mainly in the stem cell area and the innermost layer of central columella cells. RGFs are required for maintenance of the root stem cell niche and transit amplifying cell proliferation. Members of this family include: At5g60810 (RGF1), …	61.0457	57.4739	317.945	9.77123	43.9612	54.9561	25.3381	34.3066	21.5188	-0.0881827	-0.125043	2.56296	-0.617325	-0.264491	-0.151026	-0.456678	-0.364125	-0.496093	ATML1
AT4G16670		Plant protein of unknown function (DUF828) with plant pleckstrin homology-like region	21.7587	3.47876	53.0511	4.43175	4.44588	5.79568	11.1363	4.24752	5.32704	0.426933	-0.428016	1.89048	-0.383445	-0.382784	-0.319654	-0.069876	-0.392061	-0.341572	ATML1
AT4G16695		unknown protein; FUNCTIONS IN: molecular_function unknown; INVOLVED IN: biological_process unknown; LOCATED IN: endomembrane system; Has 21 Blast hits to 21 proteins in 11 species: Archae - 0; Bacteria - 0; Metazoa - 0; Fungi - 0; Plants - 21; Viruses - 0; Other Eukaryotes - 0 (source: NCBI BLink).	28.4946	32.4413	88.9186	7.73006	13.8249	32.3482	16.7901	13.5043	13.3034	0.0385545	0.189104	2.34353	-0.753545	-0.521046	0.185555	-0.407933	-0.533276	-0.540941	ATML1
AT4G16980		arabinogalactan-protein family	2541.32	1552.35	6092.43	285.192	1042.23	1212.8	1043.26	1386.69	913.99	0.428084	-0.132117	2.4396	-0.849894	-0.421069	-0.324453	-0.420486	-0.225953	-0.493713	ATML1
AT4G17680		SBP (S-ribonuclease binding protein) family protein	24.8221	21.273	69.3086	18.3475	16.4781	13.5493	32.524	14.0748	7.40488	0.0322383	-0.151105	2.33038	-0.302233	-0.398807	-0.550106	0.430115	-0.52296	-0.867521	ATML1
AT4G18280		glycine-rich cell wall protein-related	25.8884	13.9931	81.7766	2.055	13.4481	12.6941	16.1438	15.2076	4.86187	0.200541	-0.256963	2.35005	-0.716116	-0.277926	-0.306925	-0.174248	-0.210256	-0.608161	ATML1
AT4G20150		unknown protein; FUNCTIONS IN: molecular_function unknown; INVOLVED IN: biological_process unknown; LOCATED IN: mitochondrion, plasma membrane, mitochondrial respiratory chain complex I, respiratory chain complex I; EXPRESSED IN: 24 plant structures; EXPRESSED DURING: 15 growth stages; Has 30201 Blast hits to 17322 proteins in 780 species: Archae - 12; Bacteria - 1396; Metazoa - 17338; Fungi - 34…	530.086	423.389	1216.85	57.173	252.875	586.55	242.379	266.88	184.409	0.320338	0.0158272	2.28038	-1.02936	-0.470821	0.481487	-0.500776	-0.430851	-0.666224	ATML1
AT4G20780	CML42	calmodulin like 42	32.6336	21.0817	169.535	7.5502	40.1563	29.5961	27.25	30.783	10.7806	-0.169456	-0.402301	2.58998	-0.675047	-0.0178256	-0.230683	-0.27797	-0.206757	-0.609935	ATML1
AT4G22230		Arabidopsis defensin-like protein	1.56237	1.21173	20.9131	1.92804	2.55808	2.67113	1.84124	1.39619	3.20134	-0.400157	-0.454537	2.60089	-0.343447	-0.245736	-0.228204	-0.356908	-0.425929	-0.145974	ATML1
AT4G23710	VHA-G2, VAG2, VATG2	vacuolar ATP synthase subunit G2	90.6162	85.7807	239.659	16.6153	48.4094	90.707	64.1051	51.5112	34.5665	0.162103	0.0867128	2.4858	-0.991633	-0.495937	0.163518	-0.251227	-0.447577	-0.711759	ATML1
AT4G24275		Identified as a screen for stress-responsive genes.	105.877	48.8667	301.721	23.4543	49.4928	62.5987	13.7021	53.6526	42.736	0.324962	-0.339872	2.60881	-0.636222	-0.332571	-0.179735	-0.749948	-0.28406	-0.411366	ATML1
AT4G24510	CER2, VC2, VC-2	HXXXD-type acyl-transferase family protein	48.0848	24.5068	217.831	16.311	39.7989	30.2987	81.2332	18.6333	20.0783	-0.108283	-0.467243	2.47599	-0.592019	-0.234431	-0.379066	0.396378	-0.556664	-0.534665	ATML1
AT4G25260		Plant invertase/pectin methylesterase inhibitor superfamily protein	113.233	40.0988	466.888	13.2352	58.0199	53.2984	65.5455	22.8141	26.3791	0.125982	-0.393636	2.63871	-0.584503	-0.266306	-0.299852	-0.212837	-0.516444	-0.491115	ATML1
AT4G25420	GA5, GA20OX1, AT2301, ATGA20OX1	2-oxoglutarate (2OG) and Fe(II)-dependent oxygenase superfamily protein	6.1809	0.996602	14.7641	3.21762	1.42217	3.72273	1.37937	1.4631	1.46322	0.528981	-0.645307	2.47314	-0.142228	-0.548912	-0.0278156	-0.558607	-0.539642	-0.539614	ATML1
AT4G26830		O-Glycosyl hydrolases family 17 protein	1.20832	0.67519	5.39324	0.751598	0.822299	0.551263	1.29989	0.106145	0.801105	-0.0510936	-0.385007	2.57004	-0.33715	-0.292869	-0.462626	0.00626163	-0.741417	-0.306143	ATML1
AT4G28060		Cytochrome c oxidase, subunit Vib family protein	195.926	187.969	391.535	26.6488	89.0451	171.236	111.986	95.0568	67.6983	0.429902	0.357672	2.20552	-1.1067	-0.540303	0.205778	-0.332058	-0.485733	-0.734077	ATML1
AT4G29020		glycine-rich protein	1365.59	396.371	3380.56	84.1796	459.618	615.288	1304.24	360.371	175.504	0.422738	-0.466123	2.27064	-0.75243	-0.408121	-0.265358	0.366473	-0.499138	-0.668678	ATML1
AT4G30230		unknown protein; Has 42 Blast hits to 42 proteins in 5 species: Archae - 0; Bacteria - 0; Metazoa - 0; Fungi - 0; Plants - 42; Viruses - 0; Other Eukaryotes - 0 (source: NCBI BLink).	2.35077	2.18016	13.3174	0.676252	1.82447	1.87251	2.44	0.71265	1.66986	-0.159799	-0.201478	2.51928	-0.568874	-0.288371	-0.276634	-0.137999	-0.559982	-0.32614	ATML1
AT4G30350		Double Clp-N motif-containing P-loop nucleoside triphosphate hydrolases superfamily protein	7.48089	5.09543	23.2218	6.67046	8.79157	4.94434	5.30333	6.98296	5.28776	-0.120638	-0.522149	2.52882	-0.257045	0.099972	-0.54758	-0.487155	-0.204446	-0.489777	ATML1
AT4G31380	FLP1	FPF1-like protein 1	19.0487	0.272159	80.8301	5.27873	5.38789	4.05524	7.15724	1.54872	19.6869	0.124752	-0.623543	2.5869	-0.424018	-0.419668	-0.472778	-0.349155	-0.572669	0.150184	ATML1
AT4G32280	IAA29	indole-3-acetic acid inducible 29	16.8008	0.875142	110.882	42.9227	31.3309	22.3392	13.7927	5.86463	27.8449	-0.408164	-0.889883	2.43759	0.38197	0.0313415	-0.240639	-0.499154	-0.738961	-0.0741014	ATML1
AT4G32460		Protein of unknown function, DUF642	61.7738	17.4915	182.834	12.6197	72.758	44.1223	49.9539	22.2376	8.70835	0.155471	-0.586897	2.18498	-0.66857	0.339616	-0.140446	-0.0426819	-0.507331	-0.734141	ATML1
AT4G34770		SAUR-like auxin-responsive protein family	36.0024	25.6796	92.1008	13.1174	25.8925	21.8951	1.94874	13.8295	24.5807	0.287946	-0.0998997	2.39567	-0.571888	-0.091901	-0.242092	-0.991515	-0.545133	-0.141188	ATML1
AT4G34950		Major facilitator superfamily protein	17.3672	7.61067	36.6789	13.7603	7.58728	15.8114	14.279	14.2351	4.96479	0.260855	-0.693143	2.14918	-0.0918283	-0.69543	0.108732	-0.0411053	-0.0453993	-0.95186	ATML1
AT4G36110		SAUR-like auxin-responsive protein family	4.7984	9.16125	39.9505	2.20482	1.62451	7.35545	7.94186	5.78158	4.86576	-0.379731	-0.0115596	2.58667	-0.598597	-0.647568	-0.163947	-0.114461	-0.296763	-0.374047	ATML1
AT4G38860		SAUR-like auxin-responsive protein family	19.0249	123.684	284.684	21.0201	75.4257	92.5615	34.9846	59.0399	37.7739	-0.630071	0.39854	1.98089	-0.610462	-0.075751	0.0926646	-0.473216	-0.236794	-0.445801	ATML1
AT4G39070		B-box zinc finger family protein	5.52998	0.990931	27.6198	3.66266	3.36689	2.98466	8.90112	5.49087	2.71371	-0.159283	-0.725554	2.59655	-0.392242	-0.42914	-0.476825	0.261286	-0.164162	-0.510628	ATML1
AT4G40090	AGP3	arabinogalactan protein 3	10.3122	0.673525	41.8818	7.78611	0.312491	11.5168	2.25753	0.955712	6.45779	0.0757506	-0.540942	2.09562	-0.0858703	-0.564042	0.152826	-0.439595	-0.522888	-0.170857	ATML1
AT5G03120		unknown protein; FUNCTIONS IN: molecular_function unknown; INVOLVED IN: biological_process unknown; LOCATED IN: endomembrane system; EXPRESSED IN: 21 plant structures; EXPRESSED DURING: 13 growth stages; Has 14 Blast hits to 14 proteins in 4 species: Archae - 0; Bacteria - 0; Metazoa - 0; Fungi - 0; Plants - 14; Viruses - 0; Other Eukaryotes - 0 (source: NCBI BLink).	154.239	134.772	949.838	23.4404	72.5698	95.0674	116.995	142.479	41.1737	-0.135638	-0.205036	2.70067	-0.601934	-0.426788	-0.346584	-0.268413	-0.177563	-0.538715	ATML1
AT5G04820	ATOFP13, OFP13	ovate family protein 13	14.8587	15.0924	54.5913	5.68372	9.91392	22.5292	21.9159	15.9179	9.75781	-0.278658	-0.262614	2.44894	-0.908509	-0.61811	0.247914	0.20581	-0.205947	-0.628827	ATML1
AT5G05370		Cytochrome b-c1 complex, subunit 8 protein	76.4926	87.1383	237.406	13.4762	42.0218	104.106	64.2558	43.0719	38.7681	-0.0315643	0.13366	2.46585	-1.00959	-0.56656	0.397006	-0.221483	-0.550262	-0.617057	ATML1
AT5G05830		RING/FYVE/PHD zinc finger superfamily protein	16.104	17.0952	36.2122	9.68086	8.58793	9.81393	10.652	13.2855	7.28139	0.200554	0.310838	2.43785	-0.514097	-0.6357	-0.499291	-0.40605	-0.113035	-0.781069	ATML1
AT5G06450		Polynucleotidyl transferase, ribonuclease H-like superfamily protein	8.59544	9.00762	26.9802	5.21444	6.69358	7.9375	8.02008	7.84147	9.03624	-0.196707	-0.135734	2.52294	-0.696856	-0.478048	-0.294035	-0.281819	-0.308241	-0.131499	ATML1
AT5G06570		alpha/beta-Hydrolases superfamily protein	1.64017	0.286453	17.9702	0.424098	1.15748	0.457053	0.355957	0.712896	0.819291	-0.153098	-0.358931	2.32988	-0.338002	-0.226491	-0.332991	-0.348363	-0.29409	-0.277913	ATML1
AT5G07010	ATST2A, ST2A	sulfotransferase 2A	25.7318	2.19937	59.681	6.06159	16.6122	7.58288	15.2891	12.8027	18.7114	0.394934	-0.855079	2.19827	-0.649924	-0.0894893	-0.569115	-0.159771	-0.291845	0.0220188	ATML1
AT5G07110	PRA1.B6	prenylated RAB acceptor 1.B6	90.4733	9.58789	207.284	3.43566	10.3869	22.8931	23.2448	11.3603	3.66836	0.60167	-0.412387	2.06612	-0.489517	-0.402369	-0.24558	-0.241171	-0.390166	-0.4866	ATML1
AT5G07220	ATBAG3, BAG3	BCL-2-associated athanogene 3	60.335	36.3154	192.537	28.9896	44.129	37.0434	44.4593	41.4305	51.6794	0.0134724	-0.464276	2.64296	-0.609985	-0.308863	-0.449795	-0.302293	-0.362536	-0.158686	ATML1
AT5G11740	AGP15, ATAGP15	arabinogalactan protein 15	1206.24	857.934	3181.28	163.954	909.605	759.663	497.54	387.841	658.033	0.280163	-0.11295	2.50928	-0.896206	-0.0546312	-0.223863	-0.519706	-0.643518	-0.338567	ATML1
AT5G14330		unknown protein; Has 8 Blast hits to 8 proteins in 2 species: Archae - 0; Bacteria - 0; Metazoa - 0; Fungi - 0; Plants - 8; Viruses - 0; Other Eukaryotes - 0 (source: NCBI BLink).	61.417	26.1875	281.51	2.94692	7.8474	99.3216	128.711	85.542	14.1202	-0.194384	-0.592398	2.29217	-0.854965	-0.7996	0.233852	0.565889	0.0781737	-0.728732	ATML1
AT5G15160	BNQ2, BHLH134	BANQUO 2	21.078	29.6524	79.9896	4.30016	7.94386	10.4138	15.6597	12.2649	16.1509	-0.0370794	0.332087	2.49933	-0.759443	-0.602565	-0.496223	-0.270362	-0.416526	-0.249216	ATML1
AT5G18010		SAUR-like auxin-responsive protein family	54.275	38.5696	187.769	2.43385	17.3485	35.4206	17.7959	10.8677	27.411	0.186958	-0.0866519	2.51261	-0.716187	-0.456354	-0.141512	-0.448559	-0.569258	-0.28105	ATML1
AT5G18030		SAUR-like auxin-responsive protein family	67.6376	64.1329	322.446	13.4545	31.5521	26.6787	32.49	23.3153	46.6008	-0.0215187	-0.0562013	2.50012	-0.557726	-0.378629	-0.426857	-0.369346	-0.460142	-0.229703	ATML1
AT5G18080		SAUR-like auxin-responsive protein family	26.3023	30.4274	161.504	15.0152	19.8446	45.4624	14.6936	10.5378	16.0444	-0.228867	-0.146461	2.472	-0.454345	-0.357869	0.153887	-0.460768	-0.543787	-0.433785	ATML1
AT5G19770	TUA3	tubulin alpha-3	138.786	66.1778	297.616	127.621	116.191	146.061	120.67	126.173	82.0453	0.043355	-0.978293	2.27821	-0.113736	-0.274567	0.145723	-0.21155	-0.134119	-0.755025	ATML1
AT5G20180		Ribosomal protein L36	33.7582	62.6331	134.385	7.83272	35.736	54.8721	38.3022	33.3737	26.8829	-0.356223	0.390625	2.24647	-1.02678	-0.305067	0.189887	-0.238692	-0.366168	-0.53405	ATML1
AT5G20410	MGD2, ATMGD2	monogalactosyldiacylglycerol synthase 2	8.24163	4.39444	17.7722	8.83931	7.78858	6.03032	6.93971	4.33749	6.6504	0.0827597	-0.818172	2.31461	0.222722	-0.023335	-0.435083	-0.222124	-0.831509	-0.289874	ATML1
AT5G23860	TUB8	tubulin beta 8	71.1883	39.4354	194.881	25.5318	82.17	94.4722	44.0901	84.0986	43.6512	-0.0854143	-0.714139	2.36376	-0.989437	0.132029	0.375619	-0.621973	0.170217	-0.630663	ATML1
AT5G24570		unknown protein; Has 30201 Blast hits to 17322 proteins in 780 species: Archae - 12; Bacteria - 1396; Metazoa - 17338; Fungi - 3422; Plants - 5037; Viruses - 0; Other Eukaryotes - 2996 (source: NCBI BLink).	99.2376	52.746	462.975	3.26185	10.9508	37.4323	24.0394	6.12776	9.13264	0.13375	-0.165148	2.47224	-0.483285	-0.433852	-0.263601	-0.349705	-0.46486	-0.445541	ATML1
AT5G24735		other RNA	7.09219	9.90048	22.4131	4.94724	4.99053	10.6864	5.97193	4.53462	10.0324	-0.309842	0.157992	2.24246	-0.667169	-0.659958	0.288914	-0.496467	-0.735907	0.179973	ATML1
AT5G25190		Integrase-type DNA-binding superfamily protein	72.1024	48.2461	164.991	19.1609	58.3591	51.5181	54.4566	56.4944	41.3139	0.202314	-0.325623	2.25792	-0.969275	-0.101822	-0.253214	-0.188184	-0.143088	-0.479031	ATML1
AT5G25460		Protein of unknown function, DUF642	287.25	263.525	816.205	118.862	400.216	215.03	345.829	318.942	160.333	-0.181117	-0.294549	2.34785	-0.986193	0.358979	-0.526405	0.0989507	-0.0295949	-0.787919	ATML1
AT5G25840		Protein of unknown function (DUF1677)	21.3754	79.5428	178.242	8.71322	41.7565	18.192	74.6113	1.56212	24.6914	-0.517751	0.539752	2.33413	-0.747953	-0.147216	-0.575626	0.450096	-0.877963	-0.457465	ATML1
AT5G28626			6.71042	2.99852	17.2033	4.76394	3.53295	2.69148	4.73954	2.63092	3.52299	0.277711	-0.522096	2.53862	-0.141698	-0.406942	-0.588254	-0.146955	-0.601303	-0.409088	ATML1
AT5G39860	PRE1, BNQ1, BHLH136	basic helix-loop-helix (bHLH) DNA-binding family protein	9.86549	16.6468	102.292	3.01009	13.8046	19.5315	11.6425	3.04094	5.32949	-0.337637	-0.123817	2.57662	-0.553792	-0.213432	-0.0328598	-0.281607	-0.552819	-0.48066	ATML1
AT5G40730	AGP24, ATAGP24	arabinogalactan protein 24	69.8378	9.21388	225.663	5.52516	4.80885	102.265	8.37544	6.24906	20.7488	0.226583	-0.476432	2.03359	-0.519208	-0.527514	0.602623	-0.486155	-0.510813	-0.342669	ATML1
AT5G41810		unknown protein; BEST Arabidopsis thaliana protein match is: unknown protein (TAIR:AT1G64340.1); Has 514 Blast hits to 437 proteins in 98 species: Archae - 0; Bacteria - 21; Metazoa - 115; Fungi - 53; Plants - 52; Viruses - 5; Other Eukaryotes - 268 (source: NCBI BLink).	16.8616	14.7067	69.2094	5.47664	30.1736	17.0341	25.9437	9.50378	6.96639	-0.250306	-0.360331	2.42245	-0.831594	0.429377	-0.241497	0.213408	-0.625977	-0.755531	ATML1
AT5G44020		HAD superfamily, subfamily IIIB acid phosphatase	330.872	195.539	1617.45	229.178	404.724	241.285	479.571	395.688	339.358	-0.324008	-0.638256	2.66349	-0.560145	-0.152519	-0.532033	0.0212778	-0.173502	-0.304302	ATML1
AT5G44430	PDF1.2c	plant defensin 1.2C	0.617387	0.347415	4.9957	0.220876	0.101768	0	0	0.26763	0.149067	-0.0716074	-0.22378	2.39628	-0.295106	-0.362242	-0.419605	-0.419605	-0.268752	-0.335582	ATML1
AT5G44568		unknown protein; FUNCTIONS IN: molecular_function unknown; INVOLVED IN: biological_process unknown; LOCATED IN: endomembrane system; Has 19 Blast hits to 19 proteins in 2 species: Archae - 0; Bacteria - 0; Metazoa - 0; Fungi - 0; Plants - 19; Viruses - 0; Other Eukaryotes - 0 (source: NCBI BLink).	12.299	11.6051	101.833	2.43537	5.99322	20.6732	34.366	11.449	8.69332	-0.359122	-0.381857	2.57413	-0.682269	-0.56571	-0.0847745	0.363822	-0.386972	-0.47725	ATML1
AT5G45280		Pectinacetylesterase family protein	42.7128	12.1626	109.568	10.1673	33.8294	12.9488	46.8026	26.9786	10.4995	0.269678	-0.671935	2.33027	-0.733436	-0.00412632	-0.647704	0.395732	-0.215279	-0.723197	ATML1
AT5G51790		basic helix-loop-helix (bHLH) DNA-binding superfamily protein	6.79713	3.17692	20.1225	5.35844	3.21527	3.09749	3.34737	9.03369	4.69705	0.040534	-0.526694	2.12841	-0.184885	-0.520684	-0.53914	-0.499987	0.390965	-0.288515	ATML1
AT5G53980	ATHB52, HB52	homeobox protein 52	6.60673	2.39404	51.3956	2.3234	9.66854	11.4826	1.40626	0.931344	4.95738	-0.210553	-0.462338	2.4664	-0.46656	-0.0275534	0.0808682	-0.521376	-0.549761	-0.309131	ATML1
AT5G55850	NOI	RPM1-interacting protein 4 (RIN4) family protein	82.4722	81.5674	206.331	28.78	64.9397	47.2007	47.5446	43.624	81.9677	0.124887	0.107298	2.53248	-0.918799	-0.215915	-0.560731	-0.554047	-0.630257	0.11508	ATML1
AT5G57760		unknown protein; Has 5 Blast hits to 5 proteins in 2 species: Archae - 0; Bacteria - 0; Metazoa - 0; Fungi - 0; Plants - 5; Viruses - 0; Other Eukaryotes - 0 (source: NCBI BLink).	11.9231	9.79457	102.691	7.07581	10.5334	10.9061	4.26946	6.52598	7.55459	-0.203427	-0.264349	2.39453	-0.342165	-0.243201	-0.232533	-0.422488	-0.357902	-0.328461	ATML1
AT5G59030	COPT1	copper transporter 1	140.237	83.7777	314.323	36.1003	87.9983	80.3783	63.719	47.2148	57.4616	0.438463	-0.196426	2.39605	-0.732558	-0.148965	-0.234652	-0.421986	-0.607575	-0.492351	ATML1
AT5G62540	UBC3	ubiquitin-conjugating enzyme 3	33.0884	32.8725	69.8791	17.7599	21.0678	33.1938	23.9002	23.0175	27.4225	0.113966	0.0997591	2.53382	-0.894245	-0.676675	0.120894	-0.49038	-0.548434	-0.258706	ATML1
AT5G64130		cAMP-regulated phosphoprotein 19-related protein	220.421	102.838	487.175	52.2731	83.0387	210.252	91.4579	62.5019	87.9067	0.480795	-0.387577	2.45082	-0.761007	-0.533797	0.405697	-0.47162	-0.685465	-0.497846	ATML1
AT5G64780		Uncharacterised conserved protein UCP009193	9.3324	12.498	39.1891	2.32743	7.88871	9.48515	3.83705	5.03811	2.73754	-0.0802387	0.193803	2.50443	-0.686654	-0.205218	-0.0670156	-0.555967	-0.451992	-0.651151	ATML1
AT5G65800	ACS5, CIN5, ETO2, ATACS5	ACC synthase 5	2.2311	0.526316	15.7578	3.61377	2.39829	0.863623	0.34941	0.317702	1.1433	-0.150055	-0.473353	2.41515	0.112155	-0.11835	-0.409385	-0.506901	-0.512914	-0.356346	ATML1
AT5G65810		unknown protein; BEST Arabidopsis thaliana protein match is: unknown protein (TAIR:AT3G49720.2); Has 30201 Blast hits to 17322 proteins in 780 species: Archae - 12; Bacteria - 1396; Metazoa - 17338; Fungi - 3422; Plants - 5037; Viruses - 0; Other Eukaryotes - 2996 (source: NCBI BLink).	30.1435	22.54	89.6574	19.0476	23.3606	37.698	39.7562	30.7868	11.686	-0.164348	-0.50123	2.47248	-0.655967	-0.464873	0.170363	0.261551	-0.135847	-0.982127	ATML1
AT5G65925		unknown protein; BEST Arabidopsis thaliana protein match is: unknown protein (TAIR:AT3G49820.1); Has 45 Blast hits to 45 proteins in 6 species: Archae - 0; Bacteria - 0; Metazoa - 0; Fungi - 0; Plants - 45; Viruses - 0; Other Eukaryotes - 0 (source: NCBI BLink).	70.5506	16.7806	193.029	4.95645	27.3619	25.6385	21.1775	18.0024	11.2355	0.415505	-0.401136	2.27567	-0.580717	-0.24043	-0.266604	-0.334357	-0.38258	-0.485352	ATML1
AT5G66040	STR16	sulfurtransferase protein 16	533.535	280.809	1900.96	81.2311	282.275	422.287	293.888	144.898	104.984	0.15177	-0.304278	2.61931	-0.66442	-0.301633	-0.0489795	-0.280677	-0.549531	-0.621557	ATML1
AT5G66052		unknown protein; Has 30201 Blast hits to 17322 proteins in 780 species: Archae - 12; Bacteria - 1396; Metazoa - 17338; Fungi - 3422; Plants - 5037; Viruses - 0; Other Eukaryotes - 2996 (source: NCBI BLink).	0	0	21.2255	0.0380991	3.64745	0.548798	0.0688211	0.0147711	0.424049	-0.427383	-0.427383	2.71665	-0.42174	0.112898	-0.346092	-0.417189	-0.425195	-0.364571	ATML1
AT5G66590		CAP (Cysteine-rich secretory proteins, Antigen 5, and Pathogenesis-related 1 protein) superfamily protein	142.925	59.6222	317.244	10.6547	71.4866	29.3789	61.036	19.0439	27.5479	0.644105	-0.238091	2.49019	-0.756672	-0.112444	-0.558377	-0.223119	-0.667827	-0.577768	ATML1
AT1G01040	DCL1, CAF, SUS1, SIN1, ASU1, EMB76, EMB60, ATDCL1	dicer-like 1	2.0161	1.93848	1.75421	15.7162	2.01311	2.19656	5.23478	2.06304	4.80327	-0.487931	-0.50533	-0.546634	2.58301	-0.488601	-0.447481	0.233549	-0.477409	0.136825	CLV3
AT1G01448		other RNA	1.13043	0.711723	0.882195	7.26377	0.654888	1.67833	1.48068	0.309101	2.79383	-0.350354	-0.546495	-0.466638	2.52281	-0.57312	-0.0936876	-0.186276	-0.735103	0.428866	CLV3
AT1G02050	LAP6	Chalcone and stilbene synthase family protein	3.88636	1.76518	2.9313	13.0986	1.97136	5.83069	2.99327	2.16289	5.62734	-0.151589	-0.698672	-0.397914	2.22438	-0.645496	0.34988	-0.38193	-0.596097	0.297434	CLV3
AT1G02060		Tetratricopeptide repeat (TPR)-like superfamily protein	1.40154	1.03042	0.597329	7.48071	1.06322	1.71881	0.999513	1.15092	2.98566	-0.308111	-0.485106	-0.69166	2.59122	-0.469465	-0.156795	-0.499847	-0.427637	0.447402	CLV3
AT1G02080		transcription regulators	4.45638	4.80757	4.44545	21.1961	7.44696	7.41821	7.33579	8.86929	8.62465	-0.75787	-0.688423	-0.760031	2.55233	-0.166496	-0.172181	-0.18848	0.114763	0.0663864	CLV3
AT1G02620		Ras-related small GTP-binding family protein	1.51953	0.208392	0.352464	4.38857	0.619888	0.0182975	0.112152	0.198759	1.2482	0.412552	-0.559243	-0.452459	2.53904	-0.254248	-0.700138	-0.630575	-0.566383	0.21145	CLV3
AT1G02960		unknown protein; BEST Arabidopsis thaliana protein match is: unknown protein (TAIR:AT1G02965.1); Has 100 Blast hits to 99 proteins in 48 species: Archae - 0; Bacteria - 4; Metazoa - 26; Fungi - 13; Plants - 29; Viruses - 0; Other Eukaryotes - 28 (source: NCBI BLink).	3.95476	8.45405	4.5845	21.9895	6.83048	5.87025	10.0323	6.64403	9.70972	-0.881921	-0.0411743	-0.764247	2.48809	-0.344559	-0.523989	0.253741	-0.379399	0.193462	CLV3
AT1G03060	SPI	Beige/BEACH domain ;WD domain, G-beta repeat protein	0.808537	0.882194	0.993496	7.75597	1.20098	1.1768	1.662	1.75372	2.55982	-0.594693	-0.560462	-0.508736	2.63405	-0.412312	-0.42355	-0.198057	-0.155433	0.219195	CLV3
AT1G03960		Calcium-binding EF hand family protein	1.11226	2.58166	1.53994	8.05416	2.18341	1.20843	3.63726	2.39904	3.71726	-0.84816	-0.165184	-0.649376	2.37843	-0.350291	-0.80346	0.325458	-0.250063	0.362644	CLV3
AT1G04160	XIB, ATXIB, XI-8, XI-B	myosin XI B	0.868642	0.715286	0.870864	4.90265	0.874343	1.19357	1.83098	1.5595	2.25627	-0.606748	-0.722187	-0.605075	2.42987	-0.602456	-0.36216	0.11766	-0.0867029	0.437797	CLV3
AT1G04300		TRAF-like superfamily protein	9.38022	10.1639	14.8654	39.8531	14.1006	17.1403	18.083	14.303	18.474	-0.889021	-0.801866	-0.278969	2.5001	-0.364026	-0.0259602	0.0788857	-0.341516	0.12237	CLV3
AT1G05380		Acyl-CoA N-acyltransferase with RING/FYVE/PHD-type zinc finger protein	4.63436	6.19329	3.86358	18.3539	7.29726	4.04547	5.99167	5.80312	8.07029	-0.568982	-0.214869	-0.744064	2.54743	0.0358996	-0.702748	-0.260668	-0.303497	0.211494	CLV3
AT1G05670		Pentatricopeptide repeat (PPR-like) superfamily protein	0.324079	1.28398	0.613426	2.98596	1.13714	0.792387	1.09121	0.756423	1.01587	-1.01705	0.223313	-0.643162	2.42256	0.0335659	-0.411914	-0.0257855	-0.458385	-0.12314	CLV3
AT1G05830	ATX2, SDG30	trithorax-like protein 2	2.2991	4.24455	3.2351	16.6392	4.00828	3.81787	8.28786	4.95656	6.61422	-0.872306	-0.415171	-0.652369	2.49728	-0.470688	-0.515432	0.534909	-0.247865	0.141643	CLV3
AT1G06670	NIH	nuclear DEIH-boxhelicase	4.21068	6.33079	3.29259	17.3427	8.65665	6.42949	7.89642	7.71841	7.74257	-0.891845	-0.355429	-1.12413	2.43071	0.23304	-0.330458	0.0406926	-0.00434657	0.00176751	CLV3
AT1G08060	MOM, MOM1	ATP-dependent helicase family protein	1.86759	2.08927	1.77748	6.73787	2.48149	2.20333	2.42943	2.67083	3.06528	-0.614229	-0.470295	-0.672731	2.5479	-0.215642	-0.396245	-0.249442	-0.092709	0.163394	CLV3
AT1G09195		FUNCTIONS IN: molecular_function unknown; INVOLVED IN: biological_process unknown; CONTAINS InterPro DOMAIN/s: Metal-dependent phosphohydrolase, HD subdomain (InterPro:IPR006674), Ppx/GppA phosphatase (InterPro:IPR003695).	1.3511	1.9182	1.11624	7.94032	1.74145	0.48301	2.5313	2.01272	1.71341	-0.450736	-0.184712	-0.560907	2.6402	-0.267625	-0.857947	0.102884	-0.140376	-0.28078	CLV3
AT1G10130	ECA3, ATECA3	endoplasmic reticulum-type calcium-transporting ATPase 3	4.14611	5.06707	6.48644	17.5432	5.80322	5.91828	7.45526	7.05314	7.69589	-0.83306	-0.601768	-0.245302	2.53153	-0.416889	-0.38799	-0.001987	-0.102978	0.0584453	CLV3
AT1G10760	SEX1, SOP1, SOP, GWD1, GWD	Pyruvate phosphate dikinase, PEP/pyruvate binding domain	10.9809	27.8219	7.94495	87.0445	24.6355	7.07152	16.6177	14.2477	25.4483	-0.572623	0.133088	-0.699841	2.61477	-0.000433664	-0.736442	-0.336416	-0.43573	0.0336251	CLV3
AT1G12120		Plant protein of unknown function (DUF863)	12.1415	13.5534	17.4271	40.2665	13.6244	13.0219	13.9853	13.366	14.6936	-0.533272	-0.374971	0.0593508	2.62014	-0.367013	-0.434565	-0.326551	-0.395985	-0.24713	CLV3
AT1G13980	GN	sec7 domain-containing protein	2.58411	2.6815	3.09605	13.3893	3.88259	5.16124	3.48527	5.42698	6.58102	-0.77511	-0.74561	-0.620045	2.49772	-0.381806	0.00549004	-0.502152	0.0859806	0.435533	CLV3
AT1G14640		SWAP (Suppressor-of-White-APricot)/surp domain-containing protein	0.625291	0.877691	0.244949	7.76979	0.621734	0.705637	1.30638	0.410687	1.80969	-0.4219	-0.312298	-0.58706	2.68053	-0.423445	-0.387011	-0.126144	-0.51509	0.092415	CLV3
AT1G18270		ketose-bisphosphate aldolase class-II family protein	3.48512	3.66887	2.88718	18.2016	5.77108	4.02551	5.52229	6.2077	8.71284	-0.636045	-0.597254	-0.762274	2.47071	-0.153463	-0.521965	-0.205985	-0.0612905	0.467562	CLV3
AT1G19450		Major facilitator superfamily protein	5.78012	13.5237	6.25777	59.572	12.4576	5.31038	14.9959	11.3513	28.7701	-0.706085	-0.241845	-0.677449	2.51884	-0.305758	-0.734247	-0.153581	-0.37208	0.672206	CLV3
AT1G19715		Mannose-binding lectin superfamily protein	16.8301	9.77708	5.7117	57.2634	11.7469	9.30021	12.7967	11.5651	28.4225	-0.0856764	-0.541057	-0.803539	2.52491	-0.413873	-0.571846	-0.346094	-0.425615	0.662792	CLV3
AT1G19720		Pentatricopeptide repeat (PPR-like) superfamily protein	1.03818	4.73807	1.09944	21.4816	5.28549	1.69982	5.15245	4.24679	9.91424	-0.793769	-0.210448	-0.784112	2.42932	-0.124141	-0.689456	-0.145116	-0.287902	0.605623	CLV3
AT1G20970		FUNCTIONS IN: molecular_function unknown; INVOLVED IN: biological_process unknown; LOCATED IN: plasma membrane, vacuole; EXPRESSED IN: guard cell, cultured cell; BEST Arabidopsis thaliana protein match is: proton pump interactor 1 (TAIR:AT4G27500.1); Has 30201 Blast hits to 17322 proteins in 780 species: Archae - 12; Bacteria - 1396; Metazoa - 17338; Fungi - 3422; Plants - 5037; Viruses - 0; Othe…	4.33121	5.42035	8.77314	44.5552	10.1746	7.82682	16.8344	12.6162	17.2197	-0.818116	-0.727778	-0.449682	2.51824	-0.333436	-0.528174	0.218956	-0.130921	0.250911	CLV3
AT1G21580		Zinc finger C-x8-C-x5-C-x3-H type family protein	2.88688	4.22233	4.5848	18.477	6.33387	4.81435	7.33499	4.96712	6.98393	-0.826262	-0.539436	-0.461584	2.52216	-0.0859216	-0.412282	0.1291	-0.379471	0.0536977	CLV3
AT1G22060		LOCATED IN: vacuole; EXPRESSED IN: 23 plant structures; EXPRESSED DURING: 13 growth stages; BEST Arabidopsis thaliana protein match is: FBD, F-box and Leucine Rich Repeat domains containing protein (TAIR:AT1G22000.1); Has 84739 Blast hits to 38714 proteins in 2257 species: Archae - 1436; Bacteria - 11314; Metazoa - 40747; Fungi - 7706; Plants - 4675; Viruses - 308; Other Eukaryotes - 18553 (sourc…	1.25931	2.3497	1.80996	11.9214	3.81615	1.67593	3.399	4.28939	4.07828	-0.825137	-0.477087	-0.649372	2.57818	-0.00899958	-0.692153	-0.142154	0.142055	0.0746689	CLV3
AT1G23940		ARM repeat superfamily protein	3.08746	2.72809	2.6738	12.1592	3.64485	3.32965	4.36261	5.18675	3.76167	-0.484459	-0.603643	-0.621648	2.52415	-0.299602	-0.404138	-0.0615601	0.211764	-0.26086	CLV3
AT1G24460		unknown protein; FUNCTIONS IN: molecular_function unknown; INVOLVED IN: biological_process unknown; LOCATED IN: cellular_component unknown; EXPRESSED IN: 22 plant structures; EXPRESSED DURING: 14 growth stages; BEST Arabidopsis thaliana protein match is: unknown protein (TAIR:AT4G31570.1).	1.06843	2.64788	1.33494	8.88916	3.56105	2.32602	4.2466	3.62036	4.17656	-1.06395	-0.384373	-0.949285	2.30102	0.00853207	-0.52286	0.3035	0.034052	0.273362	CLV3
AT1G26170		ARM repeat superfamily protein	2.97438	3.60954	2.60309	14.3392	4.32446	1.60306	5.64185	4.78066	5.05564	-0.554368	-0.379887	-0.656364	2.5676	-0.183495	-0.93108	0.178401	-0.0581736	0.0173657	CLV3
AT1G27630	CYCT1;3	cyclin T 1;3	7.18991	8.59689	9.40609	28.9481	8.97852	10.1363	13.5945	7.60179	8.88649	-0.617232	-0.414901	-0.298534	2.51169	-0.360021	-0.193526	0.303779	-0.558	-0.373255	CLV3
AT1G28320	DEG15	protease-related	9.3041	12.0339	9.52034	32.9757	14.2168	10.2603	14.2031	10.1961	12.4486	-0.632668	-0.25742	-0.602943	2.62131	0.042644	-0.501224	0.0407695	-0.510046	-0.200421	CLV3
AT1G30410	ATMRP13, MRP13, ABCC12	multidrug resistance-associated protein 13	1.02952	1.40786	0.608968	13.9357	1.99667	2.2065	4.33831	3.53707	4.30133	-0.670826	-0.57603	-0.776196	2.56288	-0.428501	-0.375929	0.158206	-0.0425473	0.148941	CLV3
AT1G30590		RNA polymerase I specific transcription initiation factor RRN3 protein	3.51498	8.45701	2.98501	55.7928	9.71426	9.23565	21.6778	6.58725	17.9147	-0.716886	-0.411011	-0.749687	2.51872	-0.333196	-0.362818	0.40726	-0.526735	0.174348	CLV3
AT1G31150		Domain of unknown function (DUF1985)	0.383907	0	0.134887	4.54788	0.126748	0.074381	0	0	0.102597	-0.139609	-0.39147	-0.302978	2.59215	-0.308318	-0.342672	-0.39147	-0.39147	-0.324162	CLV3
AT1G33050		unknown protein; FUNCTIONS IN: molecular_function unknown; INVOLVED IN: biological_process unknown; LOCATED IN: cellular_component unknown; EXPRESSED IN: 24 plant structures; EXPRESSED DURING: 15 growth stages; BEST Arabidopsis thaliana protein match is: unknown protein (TAIR:AT4G10470.1).	6.59865	8.74262	13.9494	49.6533	12.2456	11.6114	11.6367	9.74059	24.3253	-0.731133	-0.572825	-0.18836	2.44797	-0.314169	-0.360999	-0.359128	-0.499136	0.577782	CLV3
AT1G35280			0.060921	0.315365	0.144177	3.37027	0.205102	0.0907528	1.14714	0.256647	0.814235	-0.62466	-0.380399	-0.544736	2.55224	-0.486249	-0.596022	0.418085	-0.436768	0.0985056	CLV3
AT1G36070		Transducin/WD40 repeat-like superfamily protein	2.82825	3.78342	3.98476	11.1534	3.73706	2.95519	3.9473	3.39539	5.0469	-0.622876	-0.274664	-0.201265	2.41208	-0.291566	-0.576599	-0.214924	-0.416123	0.185938	CLV3
AT1G36180	ACC2	acetyl-CoA carboxylase 2	1.44138	0.930508	0.506023	3.39116	1.32584	0.810033	1.29333	0.558921	1.09881	0.207366	-0.382483	-0.872592	2.45858	0.0739683	-0.521584	0.0364278	-0.811516	-0.188167	CLV3
AT1G40104		unknown protein; FUNCTIONS IN: molecular_function unknown; INVOLVED IN: biological_process unknown; LOCATED IN: cellular_component unknown; BEST Arabidopsis thaliana protein match is: unknown protein (TAIR:AT2G08986.1); Has 88 Blast hits to 39 proteins in 18 species: Archae - 0; Bacteria - 17; Metazoa - 9; Fungi - 0; Plants - 48; Viruses - 0; Other Eukaryotes - 14 (source: NCBI BLink).	0	0.0497412	0	12.2514	0.0572421	0	0	0.00635547	0.303938	-0.203285	-0.196102	-0.203285	1.56602	-0.195018	-0.203285	-0.203285	-0.202367	-0.159391	CLV3
AT1G48090		calcium-dependent lipid-binding family protein	0.968721	1.21255	1.1847	8.66865	1.54658	1.28936	2.17299	1.95475	2.22794	-0.59333	-0.489233	-0.50112	2.69402	-0.346622	-0.45644	-0.0791864	-0.172363	-0.0557286	CLV3
AT1G48360		zinc ion binding;nucleic acid binding;hydrolases, acting on acid anhydrides, in phosphorus-containing anhydrides	1.14188	1.67102	1.26013	8.568	1.29631	1.98942	3.00629	1.53637	2.38179	-0.594263	-0.369199	-0.543967	2.56438	-0.528578	-0.23377	0.198747	-0.426472	-0.0668801	CLV3
AT1G48650		DEA(D/H)-box RNA helicase family protein	3.46349	6.15025	2.99548	15.1393	6.39002	5.28752	5.641	5.49985	6.87088	-0.85024	-0.0675082	-0.986587	2.55126	0.00234229	-0.318848	-0.215868	-0.256988	0.142432	CLV3
AT1G48780		unknown protein; BEST Arabidopsis thaliana protein match is: unknown protein (TAIR:AT3G18300.1); Has 89 Blast hits to 89 proteins in 11 species: Archae - 0; Bacteria - 2; Metazoa - 0; Fungi - 0; Plants - 86; Viruses - 0; Other Eukaryotes - 1 (source: NCBI BLink).	1.15981	0.827451	1.76941	18.9384	0.787264	0.757806	2.46058	1.03161	4.27052	-0.416262	-0.474001	-0.310358	2.67236	-0.480982	-0.4861	-0.190281	-0.438532	0.124155	CLV3
AT1G49340	ATPI4K ALPHA	Phosphatidylinositol 3- and 4-kinase family protein	3.32271	3.51118	3.82988	13.5256	4.62535	5.0119	5.40874	6.22259	5.38947	-0.750225	-0.689462	-0.586713	2.53918	-0.330252	-0.205631	-0.0776892	0.184696	-0.0839018	CLV3
AT1G49630	ATPREP2, PREP2	presequence protease 2	0.729588	1.35474	1.09002	7.292	0.697318	0.947015	2.80894	1.44025	2.88676	-0.679673	-0.378094	-0.505799	2.48606	-0.69524	-0.574785	0.323416	-0.336845	0.360955	CLV3
AT1G50030	TOR	target of rapamycin	2.45663	2.19815	2.00733	11.1524	3.12008	3.44979	3.30217	4.13066	5.57295	-0.604507	-0.696538	-0.764478	2.49159	-0.36829	-0.250898	-0.303457	-0.00847336	0.505048	CLV3
AT1G52280	AtRABG3d, RABG3d	RAB GTPase homolog G3D	3.27154	10.8973	8.40085	95.9582	6.80161	10.1778	44.3318	7.65768	18.9906	-0.658118	-0.402996	-0.486515	2.44275	-0.540018	-0.427068	0.715571	-0.511378	-0.13223	CLV3
AT1G52570	PLDALPHA2	phospholipase D alpha 2	0.193394	0.527878	0.253221	3.9181	0.501414	0.252549	1.2178	0.39522	1.00558	-0.61393	-0.330672	-0.563265	2.54034	-0.353083	-0.563834	0.253586	-0.443013	0.073874	CLV3
AT1G53440		Leucine-rich repeat transmembrane protein kinase	4.00316	4.79614	4.02233	22.93	7.17344	5.56216	7.12903	8.53527	11.0315	-0.72705	-0.594528	-0.723846	2.43597	-0.197238	-0.466512	-0.20466	0.0303493	0.447515	CLV3
AT1G53780		peptidyl-prolyl cis-trans isomerases;hydrolases;nucleoside-triphosphatases;ATP binding;nucleotide binding;ATPases	2.5478	3.42118	2.80018	34.3544	2.69825	6.30996	7.20484	2.39032	10.8547	-0.544066	-0.457934	-0.519177	2.59268	-0.529229	-0.173044	-0.0847917	-0.559596	0.275157	CLV3
AT1G54380		spliceosome protein-related	3.81511	7.11893	3.33807	18.9465	7.7169	5.35993	9.28129	7.3431	9.32199	-0.900547	-0.194134	-1.00254	2.33481	-0.0662771	-0.570236	0.268214	-0.146202	0.276918	CLV3
AT1G54730		Major facilitator superfamily protein	1.38557	3.75532	3.49704	18.0945	4.32766	5.79874	7.25282	5.47951	7.60684	-1.0276	-0.537607	-0.591013	2.42732	-0.419263	-0.115087	0.185574	-0.181095	0.258775	CLV3
AT1G54920		unknown protein; FUNCTIONS IN: molecular_function unknown; INVOLVED IN: biological_process unknown; EXPRESSED IN: 23 plant structures; EXPRESSED DURING: 15 growth stages.	7.04585	7.92066	11.9204	26.3358	9.95052	6.31408	11.2966	8.52449	12.2769	-0.715909	-0.568249	0.106866	2.54004	-0.225628	-0.839426	0.00158178	-0.466329	0.167049	CLV3
AT1G55860	UPL1	ubiquitin-protein ligase 1	1.62992	2.11554	1.7182	12.5952	3.34326	2.23572	2.59711	3.5157	4.74642	-0.658794	-0.513578	-0.632394	2.62017	-0.146449	-0.477641	-0.369573	-0.0948846	0.27314	CLV3
AT1G55970	HAC04, HAG04, HAC4, HAG4, HAC6	histone acetyltransferase of the CBP family 4	0.518404	0.774697	0.702372	4.4471	0.691635	0.891821	1.673	0.937179	1.74025	-0.694564	-0.48679	-0.545423	2.49039	-0.554128	-0.391839	0.241454	-0.355068	0.295969	CLV3
AT1G56120		Leucine-rich repeat transmembrane protein kinase	0.96388	1.52424	0.757107	10.6329	1.24452	2.86876	5.23774	4.76944	1.80146	-0.745107	-0.567226	-0.810745	2.32423	-0.65602	-0.140424	0.611586	0.46293	-0.479225	CLV3
AT1G56145		Leucine-rich repeat transmembrane protein kinase	2.41454	1.99454	1.82234	7.30868	2.58172	2.09975	3.14217	2.04627	3.13928	-0.30058	-0.536382	-0.633061	2.44715	-0.206719	-0.477313	0.107934	-0.507338	0.106313	CLV3
AT1G58230		binding	0.988213	1.34578	0.726812	5.02443	1.50308	1.26758	2.13936	2.162	2.18658	-0.741759	-0.459267	-0.948278	2.44704	-0.334987	-0.521044	0.167698	0.185587	0.205008	CLV3
AT1G58250	SAB	Golgi-body localisation protein domain ;RNA pol II promoter Fmp27 protein domain	1.34686	1.83516	1.28824	10.2843	2.78874	1.55706	2.96451	2.8927	3.54466	-0.669067	-0.489561	-0.690617	2.61641	-0.139019	-0.591796	-0.0744055	-0.100804	0.138863	CLV3
AT1G58310		F-box/RNI-like superfamily protein	0	0	0	1.13765	0	0	0.0281877	0.0547881	0.0741406	-0.371605	-0.371605	-0.371605	2.567	-0.371605	-0.371605	-0.298795	-0.230085	-0.180096	CLV3
AT1G58602		LRR and NB-ARC domains-containing disease resistance protein	6.19178	10.739	5.62357	24.6491	3.95778	7.33256	12.1584	11.1018	9.5977	-0.661623	0.0984199	-0.756594	2.42339	-1.03502	-0.470949	0.335663	0.159058	-0.0923451	CLV3
AT1G59980	ATDJC39, ARL2	ARG1-like 2	1.44814	2.75898	2.41748	9.6349	1.85333	2.29803	4.69772	3.24175	4.52765	-0.873236	-0.354103	-0.489348	2.36897	-0.712766	-0.536654	0.413699	-0.162911	0.346346	CLV3
AT1G61430		S-locus lectin protein kinase family protein	0.960446	1.10172	0.482159	4.56079	1.73331	0.240448	1.21832	0.502232	1.42728	-0.302964	-0.195445	-0.666973	2.43715	0.285239	-0.850932	-0.106707	-0.651696	0.052331	CLV3
AT1G62310		transcription factor jumonji (jmjC) domain-containing protein	1.48824	2.75926	1.39586	13.0033	3.05089	1.77062	3.17155	2.45968	3.63706	-0.596255	-0.243625	-0.621887	2.59847	-0.162716	-0.517913	-0.129242	-0.326742	-9.14866e-05	CLV3
AT1G64790	ILA	ILITYHIA	2.69071	3.01617	2.43243	13.4988	4.67449	3.70421	4.24517	4.84161	5.61509	-0.683517	-0.585865	-0.761013	2.55943	-0.0882904	-0.37942	-0.217105	-0.0381476	0.193933	CLV3
AT1G65810		P-loop containing nucleoside triphosphate hydrolases superfamily protein	0	0	0	1.53596	0.0150898	0.0185921	0.0544655	0.286565	0.157505	-0.472649	-0.472649	-0.472649	2.68653	-0.441613	-0.434409	-0.360624	0.11676	-0.148692	CLV3
AT1G66730	AtLIG6, LIG6	DNA LIGASE 6	0.465102	1.14197	0.538236	8.21741	1.24159	1.37146	2.0813	1.28685	2.92405	-0.712164	-0.424514	-0.681084	2.58236	-0.382177	-0.326986	-0.0253208	-0.362942	0.332823	CLV3
AT1G67120		ATPases;nucleotide binding;ATP binding;nucleoside-triphosphatases;transcription factor binding	0.22673	0.395339	0.114886	3.24379	0.631094	0.408905	0.680149	0.648513	0.759108	-0.60318	-0.422571	-0.722983	2.62859	-0.170038	-0.40804	-0.117491	-0.151379	-0.032913	CLV3
AT1G67140	SWEETIE	HEAT repeat-containing protein	1.28106	1.7389	2.21161	8.74793	2.38711	1.51324	3.34732	2.72254	3.50507	-0.793245	-0.587995	-0.376083	2.55411	-0.297407	-0.689156	0.13305	-0.147038	0.203766	CLV3
AT1G67500	ATREV3, REV3	recovery protein 3	0.498919	0.402356	0.450092	2.97212	0.582979	1.16646	0.693161	1.18259	1.36965	-0.665398	-0.785172	-0.725962	2.40229	-0.561132	0.162603	-0.424465	0.182608	0.414632	CLV3
AT1G67770	TEL2	terminal EAR1-like 2	0.122472	0.0108142	0	18.9308	0.0297052	0.854963	0.088741	0.694242	4.52924	-0.423834	-0.441464	-0.443172	2.54588	-0.438481	-0.308179	-0.42916	-0.333555	0.271966	CLV3
AT1G68890		magnesium ion binding;thiamin pyrophosphate binding;hydro-lyases;catalytics;2-succinyl-5-enolpyruvyl-6-hydroxy-3-cyclohexene-1-carboxylic-acid synthases	2.5479	4.624	2.34212	21.4249	4.01464	3.88634	7.0998	4.34174	8.00332	-0.683537	-0.322277	-0.719344	2.60121	-0.428311	-0.450637	0.108533	-0.371393	0.265753	CLV3
AT1G70320	UPL2	ubiquitin-protein ligase 2	2.1421	2.94694	2.74008	19.5636	4.65502	4.25878	4.15414	5.5523	8.50673	-0.734385	-0.583436	-0.622233	2.53305	-0.263083	-0.337398	-0.357023	-0.0947976	0.45931	CLV3
AT1G72410		COP1-interacting protein-related	4.20584	4.07825	3.86409	27.9943	6.40881	8.38641	7.55773	6.6021	12.1478	-0.654445	-0.671763	-0.700832	2.57453	-0.35542	-0.0869858	-0.19947	-0.329183	0.423571	CLV3
AT1G72840		Disease resistance protein (TIR-NBS-LRR class)	0.505985	0.439813	0.660534	3.10173	0.51988	1.06926	0.573492	0.415154	0.908212	-0.484299	-0.563532	-0.299246	2.62379	-0.467661	0.190149	-0.403467	-0.593058	-0.00268069	CLV3
AT1G73960	TAF2	TBP-associated factor 2	3.0808	5.01719	3.58679	17.7476	6.18641	6.28918	8.35473	7.02353	8.28127	-0.983934	-0.530779	-0.865523	2.44841	-0.257158	-0.233108	0.250272	-0.0612559	0.233081	CLV3
AT1G74580		Pentatricopeptide repeat (PPR) superfamily protein	0.160473	1.06194	0.67489	3.51258	1.12544	1.34744	1.46046	1.16133	1.38794	-1.22459	-0.273676	-0.681955	2.31137	-0.206691	0.0274768	0.146702	-0.168836	0.070197	CLV3
AT1G76630		Tetratricopeptide repeat (TPR)-like superfamily protein	1.6462	2.62471	2.20397	10.6555	2.1423	2.04892	4.14105	3.0196	4.63434	-0.734988	-0.381299	-0.53338	2.52145	-0.555671	-0.589423	0.166787	-0.238564	0.345088	CLV3
AT1G77145		Protein of unknown function (DUF506)	0.232578	0.909952	0	9.9506	0.715337	0.70899	1.14285	0.414856	2.71123	-0.507592	-0.296987	-0.579904	2.51388	-0.357495	-0.359469	-0.224575	-0.450919	0.263058	CLV3
AT1G77460		Armadillo/beta-catenin-like repeat ; C2 calcium/lipid-binding domain (CaLB) protein	0.671813	0.890865	1.57688	4.05374	1.03183	1.73207	1.30388	1.48612	1.90274	-0.93989	-0.72452	-0.0500333	2.38519	-0.585928	0.102548	-0.318447	-0.139271	0.27035	CLV3
AT1G79245			1.00238	4.62537	1.22565	116.317	6.764	3.83515	15.1487	5.77303	29.8057	-0.538495	-0.438432	-0.532329	2.64638	-0.379365	-0.460257	-0.147788	-0.406734	0.257024	CLV3
AT1G79280	NUA, AtTPR	nuclear pore anchor	5.09286	6.2845	3.84798	23.0069	8.31505	6.89561	9.29687	9.90851	9.33609	-0.730814	-0.513991	-0.957322	2.52868	-0.144529	-0.402799	0.0341163	0.145406	0.0412523	CLV3
AT1G79350	EMB1135	RING/FYVE/PHD zinc finger superfamily protein	9.21709	6.54637	5.59735	18.4298	7.74668	7.98965	8.42172	9.03914	8.66871	0.0379583	-0.665378	-0.915301	2.46415	-0.349275	-0.285289	-0.171502	-0.00890432	-0.106456	CLV3
AT1G79950		RAD3-like DNA-binding helicase protein	2.52652	2.46669	1.17005	12.8006	2.91474	5.05543	5.13789	4.43182	5.94106	-0.65385	-0.671717	-1.05892	2.4142	-0.53792	0.101335	0.125959	-0.0848893	0.365801	CLV3
AT1G80070	SUS2, EMB33, EMB177, EMB14	Pre-mRNA-processing-splicing factor	9.35823	8.84523	7.59629	34.3791	15.1229	15.7166	10.4878	16.4239	14.4031	-0.644402	-0.706245	-0.856807	2.3719	0.0505358	0.122113	-0.508235	0.207373	-0.0362354	CLV3
AT1G80260	emb1427	Spc97 / Spc98 family of spindle pole body (SBP) component	3.15006	3.89916	2.77467	18.845	4.36616	4.27386	6.4254	5.83732	8.43401	-0.677322	-0.523337	-0.754487	2.54893	-0.427341	-0.446314	-0.0040442	-0.12493	0.408847	CLV3
AT2G01130		DEA(D/H)-box RNA helicase family protein	1.41201	2.22971	1.57587	9.01557	2.43604	2.46872	3.75158	3.04795	3.02024	-0.799443	-0.437383	-0.726889	2.56726	-0.346024	-0.331553	0.236471	-0.0750823	-0.0873536	CLV3
AT2G01460		P-loop containing nucleoside triphosphate hydrolases superfamily protein	1.47348	1.95717	1.65343	10.0054	2.08213	3.4584	4.97991	2.4637	4.01527	-0.786653	-0.604767	-0.718986	2.42168	-0.557778	-0.0402506	0.531894	-0.414294	0.169155	CLV3
AT2G02160		CCCH-type zinc finger family protein	18.5891	24.228	21.3391	97.7194	33.2795	25.6101	37.1605	25.0813	38.3693	-0.717745	-0.481327	-0.602447	2.59985	-0.101836	-0.423381	0.0608791	-0.445555	0.111557	CLV3
AT2G03140		alpha/beta-Hydrolases superfamily protein	1.53292	2.91764	1.24467	8.23532	3.13914	1.89316	2.81068	2.15894	3.73175	-0.717137	-0.0726811	-0.851289	2.4022	0.0304079	-0.549478	-0.122457	-0.425783	0.306215	CLV3
AT2G04270	RNEE/G	RNAse E/G-like	1.99018	4.42227	2.07642	16.6514	3.84572	2.86058	4.86261	2.35169	5.50037	-0.658914	-0.117712	-0.639723	2.60359	-0.246008	-0.465227	-0.019725	-0.57847	0.122192	CLV3
AT2G04865		Aminotransferase-like, plant mobile domain family protein	2.92676	4.91257	5.43332	18.2023	5.6491	3.78407	8.24519	6.9195	6.68775	-0.908936	-0.462892	-0.345925	2.52219	-0.297457	-0.716371	0.285664	-0.0121069	-0.064162	CLV3
AT2G05160		CCCH-type zinc fingerfamily protein with RNA-binding domain	1.02439	3.94373	1.25554	9.03777	3.80644	1.68356	2.11516	3.34428	4.21384	-0.962193	0.230001	-0.867796	2.31029	0.173935	-0.693001	-0.516744	-0.014802	0.340309	CLV3
AT2G07677		auxin-responsive factor (ARF) -related, low similarity to auxin response factor 10 (Arabidopsis thaliana) GI:6165644; blastp match of 82% identity and 6.9e-77 P-value to GP	0.0230988	0.0186519	0	1.31976	0.085436	0.00625704	0.0641816	0.0462231	0.247226	-0.382129	-0.39167	-0.431688	2.39989	-0.248383	-0.418264	-0.293985	-0.332515	0.0987418	CLV3
AT2G07680	ATMRP11, MRP11, ABCC13	multidrug resistance-associated protein 11	1.20308	1.08124	0.514442	8.68367	0.779608	1.52671	3.01293	2.3468	2.76546	-0.494504	-0.543417	-0.770957	2.50856	-0.664507	-0.364585	0.232057	-0.0353609	0.132711	CLV3
AT2G07687		Cytochrome c oxidase, subunit III	0	0.0905738	0.595136	4.00737	0.0940093	0.163743	0.193539	0.0986768	0.519979	-0.487064	-0.418171	-0.034381	2.5611	-0.415557	-0.362516	-0.339852	-0.412007	-0.0915483	CLV3
AT2G07698		ATPase, F1 complex, alpha subunit protein	0	0.0217513	0.156378	2.90677	0.0389534	0.0860935	0.147738	0.0493117	0.565857	-0.466482	-0.443496	-0.301229	2.60527	-0.425318	-0.375502	-0.310358	-0.414371	0.131491	CLV3
AT2G07709		pseudogene, similar to NADH dehydrogenase, blastp match of 93% identity and 1.1e-175 P-value to GP	1.0475	0.228725	1.46557	10.4552	0.152302	1.16721	0.972685	0.545607	3.90069	-0.363082	-0.617701	-0.233072	2.56249	-0.641467	-0.325855	-0.386348	-0.519159	0.524191	CLV3
AT2G07717		pseudogene, similar to NADH-ubiquinone oxidoreductase chain 4 (EC 1.6.5.3). (Field mustard), blastp match of 99% identity and 2.0e-226 P-value to SP	0.464752	0.129755	0.810643	5.36625	0.141434	0.747177	0.343477	0.165219	1.44499	-0.366058	-0.569274	-0.156233	2.6073	-0.562189	-0.194733	-0.439626	-0.54776	0.228577	CLV3
AT2G07725		Ribosomal L5P family protein	0	0.0502301	0	2.19245	0.0214502	0	0.237601	0.0148722	0.181617	-0.393032	-0.327182	-0.393032	2.48121	-0.364912	-0.393032	-0.0815438	-0.373535	-0.154938	CLV3
AT2G10600			0	0.0355413	0.00305133	16.7336	0.0486922	0.17634	0.0271893	0.0142058	0.549241	-0.208375	-0.204585	-0.208049	1.57591	-0.203183	-0.189572	-0.205475	-0.20686	-0.14981	CLV3
AT2G13370	CHR5	chromatin remodeling 5	3.65359	6.21935	2.68095	20.762	6.94323	4.5599	5.99666	7.10903	8.97798	-0.723171	-0.232308	-0.909249	2.54989	-0.093821	-0.549783	-0.274911	-0.0621005	0.295453	CLV3
AT2G15080	AtRLP19, RLP19	receptor like protein 19	0	0.295163	0.282907	4.64159	0.350517	0.0100808	1.11005	0.350703	1.56995	-0.648942	-0.448744	-0.457057	2.49927	-0.4112	-0.642105	0.10396	-0.411074	0.415894	CLV3
AT2G17930		Phosphatidylinositol 3- and 4-kinase family protein with FAT domain	0.959814	1.25489	1.29906	7.7961	1.71062	2.56517	1.71653	2.69038	3.17459	-0.781419	-0.638587	-0.617204	2.52773	-0.417986	-0.00433387	-0.415125	0.0562703	0.290656	CLV3
AT2G17975		zinc finger (Ran-binding) family protein	3.47936	4.23491	3.16542	21.513	3.38479	9.00828	7.08467	3.45901	9.22345	-0.627428	-0.49907	-0.680762	2.43627	-0.643495	0.311871	-0.0149284	-0.630885	0.348426	CLV3
AT2G20850	SRF1	STRUBBELIG-receptor family 1	1.21813	1.46733	0.828168	10.02	1.38727	2.52709	3.84831	2.27931	3.56807	-0.651409	-0.561116	-0.792703	2.53776	-0.590124	-0.177131	0.301585	-0.266911	0.200047	CLV3
AT2G22125	CSI1	binding	9.39189	5.51502	14.6276	46.4649	9.29378	10.0052	9.14759	14.188	15.8267	-0.459371	-0.780363	-0.0258728	2.61014	-0.467494	-0.408591	-0.479598	-0.0622659	0.0734125	CLV3
AT2G22400		S-adenosyl-L-methionine-dependent methyltransferases superfamily protein	8.5902	9.98966	10.8815	31.669	11.652	15.1465	12.8867	14.603	12.9504	-0.844826	-0.636419	-0.50361	2.59207	-0.388863	0.131545	-0.204998	0.0505977	-0.1955	CLV3
AT2G23980	ATCNGC6, CNGC6	cyclic nucleotide-gated channel 6	7.40002	6.72217	10.6694	23.233	7.68777	5.45348	11.0484	10.6911	10.1734	-0.564451	-0.694501	0.0627948	2.4732	-0.509245	-0.937907	0.135512	0.0669516	-0.0323562	CLV3
AT2G24310		unknown protein; BEST Arabidopsis thaliana protein match is: unknown protein (TAIR:AT5G47170.1); Has 9168 Blast hits to 2316 proteins in 376 species: Archae - 2; Bacteria - 1905; Metazoa - 1700; Fungi - 1409; Plants - 76; Viruses - 48; Other Eukaryotes - 4028 (source: NCBI BLink).	2.1327	0.936761	1.28057	8.32091	0.957662	2.23796	1.10418	0.997729	1.89716	-0.0295089	-0.502627	-0.366614	2.41857	-0.494358	0.0121327	-0.436397	-0.478508	-0.12269	CLV3
AT2G25320		TRAF-like family protein	2.2779	2.4447	2.38576	6.84214	3.24273	2.85712	2.78262	3.198	2.95594	-0.660153	-0.543368	-0.584633	2.53551	0.015379	-0.254611	-0.306768	-0.0159402	-0.185417	CLV3
AT2G25660	emb2410	embryo defective 2410	1.49097	2.3327	1.50729	13.1542	2.69843	1.24543	2.80523	2.51229	5.19579	-0.599726	-0.36702	-0.595216	2.62472	-0.26591	-0.667609	-0.236383	-0.317371	0.424514	CLV3
AT2G26780		ARM repeat superfamily protein	1.81153	2.12578	2.04106	8.68787	2.64246	2.21045	3.50364	3.28442	3.68039	-0.724503	-0.57476	-0.615128	2.55216	-0.328555	-0.534411	0.0818094	-0.0226506	0.166036	CLV3
AT2G26890	GRV2, KAM2	DNAJ heat shock N-terminal domain-containing protein	3.83402	2.94963	4.5122	12.0891	5.12763	4.96662	4.7325	5.90908	4.88522	-0.591102	-0.915577	-0.34228	2.43765	-0.116485	-0.175557	-0.261455	0.170224	-0.205423	CLV3
AT2G27250	CLV3	CLAVATA3	0	0	0	30.2855	0	1.58522	0	0.392773	2.0741	-0.385921	-0.385921	-0.385921	2.67749	-0.385921	-0.225574	-0.385921	-0.346191	-0.176123	CLV3
AT2G27880	AGO5	Argonaute family protein	0.069265	0.00587586	0.0481318	12.7388	0.0750064	0.454367	0.0496472	0.174848	0.41232	-0.359426	-0.374723	-0.364526	2.69796	-0.358041	-0.266494	-0.36416	-0.333947	-0.276641	CLV3
AT2G28290	SYD, CHR3	P-loop containing nucleoside triphosphate hydrolases superfamily protein	2.99858	4.11254	4.0163	20.9029	6.62198	6.82287	5.7655	7.21124	8.79748	-0.857007	-0.643604	-0.66204	2.57294	-0.162867	-0.124384	-0.326946	-0.0499823	0.253894	CLV3
AT2G29300		NAD(P)-binding Rossmann-fold superfamily protein	1.34849	3.95364	0.809917	43.581	7.43809	2.51056	9.60219	2.96078	21.6456	-0.664638	-0.473931	-0.704063	2.42693	-0.218858	-0.57957	-0.0604383	-0.546612	0.821182	CLV3
AT2G29630	PY, THIC	thiaminC	97.2682	131.052	70.0534	348.18	146.731	58.5158	90.9881	85.9768	103.493	-0.331967	0.0610132	-0.648538	2.58672	0.243405	-0.782748	-0.405019	-0.463312	-0.259559	CLV3
AT2G30600		BTB/POZ domain-containing protein	10.1277	4.71028	6.87242	78.4588	11.49	8.24958	6.8875	10.2175	36.0475	-0.385968	-0.615712	-0.52402	2.51182	-0.328198	-0.465617	-0.523381	-0.382162	0.713239	CLV3
AT2G30800	HVT1, ATVT-1	helicase in vascular tissue and tapetum	2.08895	3.07446	2.44931	10.8915	3.25829	3.58419	4.23614	4.08957	3.96643	-0.815783	-0.431693	-0.675335	2.61494	-0.360044	-0.233029	0.0210613	-0.036062	-0.0840531	CLV3
AT2G31280	CPUORF7	conserved peptide upstream open reading frame 7	4.7843	4.9635	4.27873	12.6227	3.94441	5.59005	4.90843	5.72436	4.50457	-0.349537	-0.281309	-0.542031	2.63489	-0.669323	-0.0427514	-0.302277	0.00838425	-0.456044	CLV3
AT2G31970	RAD50, ATRAD50	DNA repair-recombination protein (RAD50)	1.09572	2.89622	0.88419	10.8334	3.3824	2.42271	4.76925	3.44844	4.37844	-0.936376	-0.310645	-1.00989	2.44777	-0.141683	-0.475205	0.34029	-0.118734	0.20447	CLV3
AT2G32240		FUNCTIONS IN: molecular_function unknown; INVOLVED IN: response to cadmium ion; LOCATED IN: plasma membrane; EXPRESSED IN: 25 plant structures; EXPRESSED DURING: 13 growth stages; CONTAINS InterPro DOMAIN/s: Prefoldin (InterPro:IPR009053); BEST Arabidopsis thaliana protein match is: unknown protein (TAIR:AT1G05320.3); Has 470429 Blast hits to 168274 proteins in 4282 species: Archae - 6896; Bacter…	4.682	3.86459	2.96259	13.8937	5.24734	4.49898	6.74791	6.26044	5.44484	-0.39031	-0.640772	-0.917155	2.43224	-0.217085	-0.446391	0.242704	0.0933369	-0.15657	CLV3
AT2G33540	CPL3, ATCPL3	C-terminal domain phosphatase-like 3	1.64901	3.3059	2.25084	11.3129	4.03441	1.79919	3.89644	3.46934	5.07909	-0.840384	-0.269614	-0.633065	2.48865	-0.018655	-0.788648	-0.066184	-0.213313	0.341218	CLV3
AT2G35110	GRL, NAP1, NAPP	transcription activators	3.5351	3.75982	4.57547	13.1926	5.11818	5.87584	5.39768	6.35653	6.24536	-0.85261	-0.775078	-0.49366	2.47943	-0.306416	-0.0450099	-0.209982	0.120839	0.0824837	CLV3
AT2G35630	MOR1, GEM1	ARM repeat superfamily protein	3.93528	5.13388	4.96866	23.0947	7.61397	8.54671	8.31895	9.86686	10.6385	-0.930011	-0.715186	-0.744797	2.50396	-0.270675	-0.1035	-0.144321	0.133112	0.271419	CLV3
AT2G35920		RNA helicase family protein	6.40139	3.61459	5.77714	23.5546	4.3317	7.76663	8.89313	6.15985	9.82955	-0.34888	-0.816409	-0.453607	2.52884	-0.696103	-0.119839	0.0691495	-0.389402	0.22625	CLV3
AT2G36390	SBE2.1, BE3	starch branching enzyme 2.1	22.1756	28.7522	20.5605	100.354	35.4381	26.4856	39.2315	26.7762	27.8136	-0.587141	-0.315655	-0.653815	2.64016	-0.03965	-0.40922	0.116944	-0.397226	-0.354401	CLV3
AT2G36490	DML1, ROS1	demeter-like 1	2.82955	3.75049	3.71036	15.799	7.73798	4.72493	2.65152	7.52993	4.52345	-0.763596	-0.535861	-0.545784	2.44355	0.450186	-0.294897	-0.807618	0.398736	-0.34472	CLV3
AT2G37840		Protein kinase superfamily protein	1.17482	3.04815	1.71725	17.0187	2.30906	1.62557	6.25075	2.97434	6.86305	-0.733734	-0.352019	-0.623207	2.49465	-0.502618	-0.641889	0.300552	-0.367058	0.425317	CLV3
AT2G39340		SAC3/GANP/Nin1/mts3/eIF-3 p25 family	3.81899	5.77852	4.94738	30.4765	6.45778	7.82704	9.4102	7.42621	12.8739	-0.754396	-0.510929	-0.614196	2.55773	-0.426533	-0.256407	-0.0597043	-0.306209	0.370649	CLV3
AT2G39580		CONTAINS InterPro DOMAIN/s: Putative zinc-finger domain (InterPro:IPR019607); Has 249 Blast hits to 219 proteins in 85 species: Archae - 0; Bacteria - 144; Metazoa - 29; Fungi - 8; Plants - 50; Viruses - 0; Other Eukaryotes - 18 (source: NCBI BLink).	1.18106	2.74422	1.31506	33.0344	2.32378	3.16111	7.19153	2.41626	11.7108	-0.600898	-0.445638	-0.587588	2.56291	-0.487397	-0.40423	-0.0039122	-0.478213	0.444965	CLV3
AT2G40030	NRPD1B, DRD3, ATNRPD1B, DMS5, NRPE1	nuclear RNA polymerase D1B	1.25843	1.38256	0.491567	9.88288	1.56199	1.92923	1.42526	1.96946	4.60809	-0.514005	-0.470449	-0.783091	2.51226	-0.407486	-0.278624	-0.455463	-0.264508	0.661368	CLV3
AT2G41560	ACA4	autoinhibited Ca(2+)-ATPase, isoform 4	20.0898	18.5222	21.8075	140.201	26.1025	19.2828	20.3684	21.5117	54.364	-0.463502	-0.504008	-0.419117	2.64007	-0.308138	-0.484353	-0.456303	-0.426761	0.422115	CLV3
AT2G41700	ABCA1, AtABCA1	ATP-binding cassette A1	2.08494	1.65285	1.20536	13.3887	2.09686	1.93435	2.6088	2.41035	2.50611	-0.334938	-0.452026	-0.573289	2.72824	-0.331706	-0.375743	-0.192977	-0.246756	-0.220804	CLV3
AT2G43900		Endonuclease/exonuclease/phosphatase family protein	2.08782	2.12844	2.0804	17.2833	1.55945	1.65959	3.93652	1.84709	6.25833	-0.445923	-0.437791	-0.447408	2.59559	-0.551681	-0.531637	-0.0758876	-0.494106	0.388844	CLV3
AT2G43970		RNA-binding protein	92.4931	66.4264	107.567	406.799	91.8332	103.98	112.624	67.6506	189.177	-0.42928	-0.677263	-0.285872	2.56084	-0.435558	-0.320002	-0.237767	-0.665616	0.490514	CLV3
AT2G45540		WD-40 repeat family protein / beige-related	3.56893	2.07427	3.5406	13.8982	3.0341	4.56167	5.24469	4.97277	4.65009	-0.435941	-0.87276	-0.444221	2.58281	-0.592246	-0.145809	0.0538055	-0.0256661	-0.119969	CLV3
AT2G46560		transducin family protein / WD-40 repeat family protein	1.78063	2.11133	2.49588	11.7943	2.81673	2.22489	3.41274	3.12118	4.20703	-0.65533	-0.546601	-0.420171	2.63695	-0.314682	-0.509266	-0.118729	-0.214587	0.142416	CLV3
AT2G47230	DUF6, ATDUF6	DOMAIN OF UNKNOWN FUNCTION 724 6	2.79792	3.05108	2.26916	15.9723	2.66604	6.5391	4.21305	6.67044	7.23137	-0.691976	-0.631867	-0.817522	2.43611	-0.723288	0.19632	-0.35597	0.227505	0.360693	CLV3
AT2G48060		unknown protein; FUNCTIONS IN: molecular_function unknown; INVOLVED IN: biological_process unknown; LOCATED IN: endomembrane system; EXPRESSED IN: shoot, sperm cell; CONTAINS InterPro DOMAIN/s: Protein of unknown function DUF3595 (InterPro:IPR021999); Has 533 Blast hits to 341 proteins in 95 species: Archae - 2; Bacteria - 15; Metazoa - 318; Fungi - 0; Plants - 93; Viruses - 0; Other Eukaryotes -…	0.870673	1.37207	1.35071	6.63942	1.40131	1.96693	2.22417	1.95299	2.92026	-0.835017	-0.542066	-0.554546	2.53549	-0.524981	-0.194509	-0.0442095	-0.202653	0.362493	CLV3
AT3G01310		Phosphoglycerate mutase-like family protein	7.97823	11.2075	8.49702	38.3085	15.0399	7.92339	13.0901	13.0227	17.0913	-0.720196	-0.37339	-0.66448	2.53711	0.0381877	-0.726085	-0.171205	-0.178448	0.258504	CLV3
AT3G01460	MBD9, ATMBD9	methyl-CPG-binding domain 9	2.3169	1.88895	1.35221	7.19035	2.56043	2.00296	2.20034	3.22483	3.57031	-0.353495	-0.603069	-0.916095	2.48868	-0.211466	-0.536581	-0.42147	0.176007	0.37749	CLV3
AT3G02030		transferases, transferring acyl groups other than amino-acyl groups;acyltransferases	0.822903	1.53155	2.09127	8.35205	0.953566	2.28272	3.11283	0.705905	2.5723	-0.705708	-0.406028	-0.169327	2.47829	-0.650452	-0.0883651	0.262678	-0.755185	0.0340936	CLV3
AT3G02260	BIG, DOC1, TIR3, UMB1, ASA1, LPR1, CRM1	auxin transport protein (BIG)	1.81752	1.53961	1.64677	13.3937	2.81565	2.63306	2.35916	2.74122	4.13456	-0.498658	-0.573238	-0.544479	2.60791	-0.230801	-0.279801	-0.353303	-0.250774	0.123141	CLV3
AT3G02300		Regulator of chromosome condensation (RCC1) family protein	5.8528	10.9255	9.08793	77.0408	8.6824	13.5075	31.5017	13.3414	29.2941	-0.727413	-0.500816	-0.582901	2.45252	-0.601016	-0.38548	0.418311	-0.392902	0.319697	CLV3
AT3G03300	DCL2, ATDCL2	dicer-like 2	0.326084	0.8544	0.420324	8.46741	1.23073	2.97325	3.16516	2.10764	3.50427	-0.907105	-0.692676	-0.868855	2.39724	-0.539932	0.167308	0.245201	-0.184018	0.382835	CLV3
AT3G04160		unknown protein; FUNCTIONS IN: molecular_function unknown; INVOLVED IN: biological_process unknown; EXPRESSED IN: 7 plant structures; EXPRESSED DURING: F mature embryo stage, petal differentiation and expansion stage, E expanded cotyledon stage, D bilateral stage.	0.393872	1.38497	0.484774	10.8829	0.950525	1.2425	3.31269	1.0866	4.71888	-0.687788	-0.394428	-0.660882	2.4169	-0.523022	-0.436599	0.176168	-0.482744	0.592391	CLV3
AT3G05370	AtRLP31, RLP31	receptor like protein 31	0.425798	0.651365	0.280045	5.34699	1.72251	0.384944	1.50188	0.49986	0.80054	-0.55131	-0.407485	-0.644246	2.58654	0.275498	-0.57736	0.134821	-0.504087	-0.312368	CLV3
AT3G06290		SAC3/GANP/Nin1/mts3/eIF-3 p25 family	1.25479	1.89599	1.44039	13.7962	2.76482	1.71116	3.4184	3.25415	5.00645	-0.676285	-0.508424	-0.627696	2.60702	-0.280966	-0.55681	-0.109861	-0.152862	0.305885	CLV3
AT3G06500		Plant neutral invertase family protein	4.35684	5.79114	4.0737	21.5474	9.12017	4.67058	7.49153	5.15362	7.99332	-0.631921	-0.368671	-0.683887	2.52322	0.242338	-0.574337	-0.0565816	-0.48568	0.0355162	CLV3
AT3G06530		ARM repeat superfamily protein	0.698069	1.30519	0.901831	5.65813	1.93971	1.87391	2.11688	2.42621	1.86855	-0.94016	-0.529385	-0.802295	2.41581	-0.10007	-0.144591	0.0198072	0.2291	-0.148215	CLV3
AT3G08960		ARM repeat superfamily protein	3.96283	3.59487	4.33411	12.8698	4.97869	3.75004	4.81497	4.59343	5.77054	-0.501982	-0.629817	-0.37299	2.59251	-0.149048	-0.575911	-0.205928	-0.282897	0.12606	CLV3
AT3G09790	UBQ8	ubiquitin 8	0	0.0461271	0	1.52886	0.053979	0.0305411	0.296499	0.0860009	0.358258	-0.53397	-0.441616	-0.53397	2.52707	-0.425895	-0.472822	0.0596699	-0.361782	0.18332	CLV3
AT3G11964		RNA binding;RNA binding	1.56593	2.52955	2.02453	12.2548	3.70906	3.73629	4.18229	4.42043	4.56709	-0.889762	-0.579818	-0.742258	2.54826	-0.200436	-0.191677	-0.0482254	0.0283737	0.0755449	CLV3
AT3G12810	PIE1, SRCAP, chr13	SNF2 domain-containing protein / helicase domain-containing protein	0.928489	1.53392	1.40243	10.296	1.80757	2.14998	2.96664	2.37785	2.63228	-0.716459	-0.49638	-0.54418	2.68867	-0.396909	-0.272439	0.024422	-0.189607	-0.0971214	CLV3
AT3G13065	SRF4	STRUBBELIG-receptor family 4	0.622023	0.792549	0.741202	8.1873	0.417955	0.314891	1.38603	0.519049	1.1976	-0.392161	-0.322017	-0.343138	2.71973	-0.476102	-0.518496	-0.0778942	-0.434518	-0.155403	CLV3
AT3G13225		WW domain-containing protein	2.59918	3.25612	3.28003	15.8653	2.65717	2.40097	5.46018	3.88086	5.34088	-0.566364	-0.409505	-0.403796	2.60118	-0.552518	-0.613689	0.116757	-0.260337	0.0882728	CLV3
AT3G15120		P-loop containing nucleoside triphosphate hydrolases superfamily protein	0.555828	1.82608	1.09921	6.39777	2.61232	1.5001	2.2696	2.60268	2.89864	-1.12498	-0.357602	-0.796717	2.40423	0.117375	-0.554533	-0.0896692	0.111553	0.290348	CLV3
AT3G17360	POK1	phragmoplast orienting kinesin 1	0.249312	0.453543	0.0571323	4.01331	0.4373	1.9805	1.01007	1.45581	1.38308	-0.776538	-0.614271	-0.92923	2.21405	-0.627176	0.598933	-0.172097	0.182054	0.124272	CLV3
AT3G17650	YSL5, PDE321	YELLOW STRIPE like 5	10.7728	13.8127	15.9713	45.713	18.9958	9.97804	13.5732	14.2498	17.3016	-0.659588	-0.375008	-0.172937	2.61126	0.11019	-0.733984	-0.397436	-0.334094	-0.0484071	CLV3
AT3G18100	MYB4R1, AtMYB4R1	myb domain protein 4r1	1.51845	2.06314	1.89126	5.598	1.52281	0.579513	2.30876	1.82128	2.4119	-0.478973	-0.0908098	-0.213299	2.42825	-0.475866	-1.14809	0.0842258	-0.263166	0.15773	CLV3
AT3G23590	RFR1, MED33A	REF4-related 1	3.19149	1.51725	3.67078	7.86601	2.3464	2.03606	2.87656	1.93225	2.84978	0.0247594	-0.829327	0.269264	2.4094	-0.406347	-0.564667	-0.135897	-0.617624	-0.149556	CLV3
AT3G24560	RSY3	Adenine nucleotide alpha hydrolases-like superfamily protein	0.786719	2.07006	0.820176	4.69447	1.71221	1.50992	2.15999	1.6915	2.17592	-0.99241	0.0950555	-0.96406	2.3189	-0.20818	-0.379591	0.171257	-0.225728	0.184755	CLV3
AT3G26165			6.07106	14.4685	5.71197	38.5984	14.3967	3.4456	14.4982	6.05268	17.929	-0.691924	0.0940586	-0.725535	2.35257	0.087344	-0.937662	0.0968365	-0.693644	0.417958	CLV3
AT3G26720		Glycosyl hydrolase family 38 protein	6.17272	8.6184	4.83722	31.0105	11.2895	14.194	12.7823	14.4965	13.8179	-0.911408	-0.586081	-1.08906	2.39254	-0.230772	0.155587	-0.0321955	0.195823	0.105561	CLV3
AT3G27325		hydrolases, acting on ester bonds	3.70987	3.41811	3.67379	12.9166	3.98393	4.24236	4.66298	5.60263	5.37821	-0.517526	-0.613228	-0.529361	2.50245	-0.42763	-0.342862	-0.204889	0.103333	0.0297163	CLV3
AT3G29390	RIK	RS2-interacting KH protein	7.94969	10.1186	8.0881	59.6005	7.91185	17.27	25.0404	9.78644	27.8097	-0.668158	-0.540325	-0.66	2.37608	-0.670388	-0.118827	0.33915	-0.559902	0.502369	CLV3
AT3G30700			0.329163	0.35345	0.461624	12.9505	0.778794	2.24016	0.206658	0.882285	1.9262	-0.475146	-0.469095	-0.442148	2.66895	-0.363138	0.000901828	-0.505663	-0.337357	-0.0773067	CLV3
AT3G43350			0.303403	0.0425151	0.317199	6.0475	0.138998	0.27179	0	0.182686	0.851427	-0.309349	-0.443241	-0.302269	2.63861	-0.393724	-0.325573	-0.46506	-0.371303	-0.0280944	CLV3
AT3G43610		Spc97 / Spc98 family of spindle pole body (SBP) component	1.82011	3.8681	2.01016	11.1206	3.49669	2.78517	5.29653	5.18283	4.61705	-0.947493	-0.21421	-0.879446	2.38257	-0.347191	-0.601952	0.297242	0.25653	0.0539522	CLV3
AT3G44050		P-loop containing nucleoside triphosphate hydrolases superfamily protein	0.711034	1.20708	0.217427	7.12058	1.30107	3.09047	2.24301	3.5218	2.55979	-0.861941	-0.61484	-1.10782	2.33089	-0.568021	0.323343	-0.098807	0.538206	0.0589928	CLV3
AT3G44070		Glycosyl hydrolase family 35 protein	5.72394	7.0959	6.62972	33.6637	6.87944	13.2135	0	4.65645	15.6196	-0.475028	-0.335263	-0.382754	2.37126	-0.357314	0.287948	-1.05814	-0.583775	0.533064	CLV3
AT3G45830		unknown protein; FUNCTIONS IN: molecular_function unknown; INVOLVED IN: biological_process unknown; LOCATED IN: cellular_component unknown; EXPRESSED IN: 24 plant structures; EXPRESSED DURING: 15 growth stages; BEST Arabidopsis thaliana protein match is: unknown protein (TAIR:AT1G02290.1); Has 499 Blast hits to 438 proteins in 100 species: Archae - 0; Bacteria - 7; Metazoa - 236; Fungi - 15; Plan…	2.55752	2.776	3.30611	10.0853	4.21591	3.52556	3.16993	3.73818	4.85553	-0.699769	-0.609315	-0.389851	2.41672	-0.0131937	-0.299	-0.446229	-0.210972	0.251611	CLV3
AT3G46960		RNA helicase, ATP-dependent, SK12/DOB1 protein	2.12115	3.00834	1.96592	10.6766	3.18799	1.48647	3.69273	3.90796	4.96783	-0.657104	-0.327629	-0.71475	2.52013	-0.260911	-0.892805	-0.0734636	0.00646505	0.400071	CLV3
AT3G47890		Ubiquitin carboxyl-terminal hydrolase-related protein	2.99994	2.57359	2.94492	16.2418	3.86531	3.96377	2.44678	3.33404	4.18341	-0.405285	-0.505267	-0.418187	2.70004	-0.202348	-0.179258	-0.535006	-0.326937	-0.127751	CLV3
AT3G48110	EDD1, EDD	glycine-tRNA ligases	8.79863	10.5392	5.86445	30.7438	10.421	7.53475	13.6869	8.5691	15.0352	-0.471591	-0.240775	-0.8607	2.43862	-0.256443	-0.639197	0.176658	-0.502029	0.355459	CLV3
AT3G48190	ATM, ATATM	ataxia-telangiectasia mutated	0.581156	0.546568	0.523136	4.95556	0.619896	1.41919	1.18073	1.23021	1.86153	-0.625395	-0.65072	-0.667876	2.57739	-0.597032	-0.0118196	-0.18641	-0.150183	0.31205	CLV3
AT3G50370		unknown protein; FUNCTIONS IN: molecular_function unknown; INVOLVED IN: biological_process unknown; LOCATED IN: cellular_component unknown; EXPRESSED IN: 26 plant structures; EXPRESSED DURING: 15 growth stages; Has 27734 Blast hits to 16708 proteins in 1259 species: Archae - 81; Bacteria - 3434; Metazoa - 10876; Fungi - 2514; Plants - 987; Viruses - 212; Other Eukaryotes - 9630 (source: NCBI BLin…	12.4904	7.23788	13.8104	40.9181	9.5735	17.989	10.5717	11.6736	17.5397	-0.330506	-0.862093	-0.196909	2.54657	-0.625713	0.225989	-0.524684	-0.413172	0.180521	CLV3
AT3G50380		Protein of unknown function (DUF1162)	0.500597	0.874502	0.448337	7.40235	0.959301	1.134	2.20101	1.18587	2.65197	-0.660335	-0.487442	-0.6845	2.53103	-0.448231	-0.367452	0.125936	-0.343465	0.33446	CLV3
AT3G53800	Fes1B	Fes1B	15.5179	16.2896	15.7734	76.4784	18.6059	9.11709	21.9299	13.4863	18.844	-0.360449	-0.322738	-0.347967	2.61868	-0.209541	-0.673258	-0.047095	-0.459732	-0.197904	CLV3
AT3G54230	SUA	suppressor of abi3-5	7.89686	9.77807	6.01214	35.2372	10.4915	9.21263	15.3027	10.5441	15.7582	-0.633516	-0.415339	-0.852101	2.53735	-0.332596	-0.480916	0.225392	-0.326493	0.278225	CLV3
AT3G54280	CHR16, CHA16, RGD3, ATBTAF1, BTAF1	DNA binding;ATP binding;nucleic acid binding;binding;helicases;ATP binding;DNA binding;helicases	1.68131	2.23361	1.80028	8.11891	2.55954	3.04524	3.51688	3.30695	3.47463	-0.856694	-0.565135	-0.79389	2.5417	-0.393079	-0.136679	0.1123	0.00147623	0.0899967	CLV3
AT3G55610	P5CS2	delta 1-pyrroline-5-carboxylate synthase 2	15.4814	16.1254	14.4859	59.0367	22.1532	13.8582	18.6236	14.1353	25.765	-0.473254	-0.427788	-0.543537	2.60164	-0.0022428	-0.587853	-0.251425	-0.568285	0.252741	CLV3
AT3G57170		N-acetylglucosaminyl transferase component family protein / Gpi1 family protein	2.10219	3.29465	2.56412	18.5844	2.23733	3.34694	4.91406	2.69672	7.71564	-0.612609	-0.382215	-0.52336	2.5719	-0.586499	-0.372112	-0.0693296	-0.49774	0.471961	CLV3
AT3G57300	INO80, ATINO80	INO80 ortholog	3.62795	5.84296	2.0918	30.3736	6.04424	2.53852	6.32225	7.81553	11.2883	-0.572662	-0.308972	-0.755535	2.61131	-0.28501	-0.702355	-0.251915	-0.074144	0.339278	CLV3
AT3G57520	AtSIP2, SIP2	seed imbibition 2	25.2004	12.2055	11.1292	89.7853	27.872	25.9889	15.364	26.9549	32.8125	-0.195826	-0.761201	-0.808027	2.61409	-0.0795938	-0.161523	-0.62378	-0.119495	0.135357	CLV3
AT3G57660	NRPA1	nuclear RNA polymerase A1	0.991961	1.94129	0.878826	6.51322	2.57746	2.08621	2.68176	3.21521	2.11513	-0.932456	-0.366365	-0.99992	2.35992	0.0129927	-0.279944	0.0751864	0.393284	-0.262698	CLV3
AT3G58050		unknown protein; BEST Arabidopsis thaliana protein match is: unknown protein (TAIR:AT2G41960.1); Has 13384 Blast hits to 8116 proteins in 546 species: Archae - 41; Bacteria - 766; Metazoa - 5596; Fungi - 1431; Plants - 589; Viruses - 46; Other Eukaryotes - 4915 (source: NCBI BLink).	3.43877	4.77773	5.18886	14.5642	4.82693	4.06565	5.22308	5.2449	7.18613	-0.777433	-0.37991	-0.257849	2.52559	-0.365301	-0.591319	-0.247688	-0.24121	0.335122	CLV3
AT3G59410	GCN2	protein kinase family protein	1.29065	2.90785	1.68746	9.21436	4.16074	1.90198	4.38112	2.96695	4.14112	-0.999876	-0.308073	-0.830131	2.38971	0.227885	-0.738364	0.322155	-0.282794	0.219491	CLV3
AT3G59770	SAC9	sacI homology domain-containing protein / WW domain-containing protein	2.70149	4.00702	3.81501	17.2988	5.52232	3.18267	6.35066	5.2522	6.67254	-0.784529	-0.482191	-0.526657	2.59594	-0.131277	-0.673096	0.06055	-0.193831	0.135091	CLV3
AT3G60860		SEC7-like guanine nucleotide exchange family protein	3.61503	2.98052	3.75384	11.8573	4.46772	4.51981	4.72506	5.46662	5.89045	-0.629654	-0.873577	-0.576289	2.5389	-0.301856	-0.28183	-0.202928	0.0821497	0.245081	CLV3
AT3G61420		BSD domain (BTF2-like transcription factors, Synapse-associated proteins and DOS2-like proteins)	1.83259	4.51807	2.53904	26.5915	2.93692	7.47885	9.73225	3.83217	9.4463	-0.772379	-0.41622	-0.678687	2.51125	-0.625918	-0.0235483	0.275307	-0.507186	0.237383	CLV3
AT3G62750	BGLU8	beta glucosidase 8	6.51049	30.022	5.66215	112.872	29.8333	13.5792	39.857	18.4364	37.6773	-0.822877	-0.0846135	-0.849515	2.51689	-0.0905377	-0.600919	0.224207	-0.448402	0.155765	CLV3
AT4G00040		Chalcone and stilbene synthase family protein	5.52421	3.42483	6.64784	39.9195	2.7648	14.6773	12.7078	2.6802	16.6557	-0.520931	-0.698969	-0.425641	2.39596	-0.754943	0.255293	0.0882739	-0.762118	0.423074	CLV3
AT4G00060	MEE44	Nucleotidyltransferase family protein	2.53238	3.03785	2.49366	13.8484	3.10682	2.91379	5.69928	4.01914	5.93861	-0.638613	-0.49893	-0.649312	2.48848	-0.47987	-0.533212	0.236539	-0.227757	0.302675	CLV3
AT4G00800		transducin family protein / WD-40 repeat family protein	2.66563	3.32701	2.41705	11.5561	4.46632	2.06879	4.86851	3.85059	5.46284	-0.649585	-0.417943	-0.736645	2.4642	-0.0189097	-0.858622	0.121951	-0.234562	0.330111	CLV3
AT4G00930	CIP4.1	COP1-interacting protein 4.1	0.65225	2.0278	0.603951	6.00983	2.74743	1.60999	2.74675	2.63773	1.70448	-1.03351	-0.173061	-1.06372	2.31781	0.277083	-0.434415	0.276658	0.208467	-0.375312	CLV3
AT4G01020		helicase domain-containing protein / IBR domain-containing protein / zinc finger protein-related	1.09716	0.985978	0.737068	3.79436	1.87518	1.86736	0.950107	1.47876	1.81328	-0.555504	-0.673148	-0.93653	2.29851	0.267755	0.259477	-0.711104	-0.151711	0.20225	CLV3
AT4G02430	SR34b, At-SR34b	RNA-binding (RRM/RBD/RNP motifs) family protein	3.73128	3.48814	2.25349	24.9865	2.6035	5.48127	10.8448	1.79236	9.88346	-0.476158	-0.509253	-0.677311	2.41704	-0.629668	-0.237954	0.492118	-0.740078	0.36126	CLV3
AT4G03205	hemf2	Coproporphyrinogen III oxidase	3.956	4.19735	2.40101	26.6459	2.9779	6.67456	10.0162	3.22446	10.0722	-0.513041	-0.480797	-0.720785	2.51829	-0.643713	-0.149846	0.296593	-0.610773	0.304074	CLV3
AT4G04740	CPK23, ATCPK23	calcium-dependent protein kinase 23	1.2798	4.42997	1.58943	15.7911	4.82151	2.32207	5.54747	3.65884	6.0309	-0.875311	-0.144405	-0.803469	2.49162	-0.0535576	-0.633482	0.114879	-0.323323	0.227046	CLV3
AT4G06700			0	0.112776	0	14.1759	0.0511886	0.00855129	0	0.00659448	0.2766	-0.205541	-0.191283	-0.205541	1.58671	-0.199069	-0.20446	-0.205541	-0.204707	-0.17057	CLV3
AT4G08470	MAPKKK10, MEKK3	MAPK/ERK kinase kinase 3	6.64684	4.90551	8.49011	20.1025	6.50448	4.79582	8.53194	5.99392	9.82912	-0.367916	-0.728771	0.0140629	2.42049	-0.397417	-0.751503	0.0227326	-0.50322	0.291545	CLV3
AT4G12020	WRKY19, ATWRKY19, MAPKKK11, MEKK4	protein kinase family protein	1.24814	1.29038	1.02709	6.19434	1.27677	1.29029	2.8059	1.81369	2.89721	-0.585423	-0.559578	-0.720687	2.44117	-0.567908	-0.559636	0.367774	-0.239362	0.423646	CLV3
AT4G12670		Homeodomain-like superfamily protein	2.68544	5.14947	1.48584	11.5804	4.50334	2.47699	5.70102	4.48742	5.28166	-0.740673	0.115588	-1.15754	2.35038	-0.108946	-0.813112	0.307256	-0.114479	0.161525	CLV3
AT4G12680		unknown protein; INVOLVED IN: vegetative to reproductive phase transition of meristem; LOCATED IN: endomembrane system; BEST Arabidopsis thaliana protein match is: unknown protein (TAIR:AT5G40640.1); Has 103 Blast hits to 103 proteins in 14 species: Archae - 0; Bacteria - 0; Metazoa - 0; Fungi - 0; Plants - 103; Viruses - 0; Other Eukaryotes - 0 (source: NCBI BLink).	0.81266	1.79692	0.615661	10.8531	1.41446	2.79752	3.66187	1.96514	3.20204	-0.710065	-0.392475	-0.77363	2.52967	-0.515883	-0.0696153	0.209284	-0.338197	0.0609099	CLV3
AT4G15215	PDR13, ATPDR13	pleiotropic drug resistance 13	0.0812042	0.186407	0.144836	3.10608	0.125006	0.561293	0.88509	0.181318	0.383189	-0.569192	-0.459734	-0.502987	2.57803	-0.523618	-0.0696851	0.267209	-0.465029	-0.254993	CLV3
AT4G15233		ABC-2 and Plant PDR ABC-type transporter family protein	1.50655	0.362576	0.634084	4.70754	1.56733	0.787555	1.52094	2.05444	1.98439	-0.134687	-1.01996	-0.809855	2.34242	-0.0876554	-0.69109	-0.123554	0.289302	0.235087	CLV3
AT4G17140		pleckstrin homology (PH) domain-containing protein	1.15888	1.30808	1.5191	11.2557	1.95943	1.83268	2.2964	2.36362	2.88572	-0.583303	-0.534804	-0.466209	2.69884	-0.323071	-0.364273	-0.213535	-0.191683	-0.0219639	CLV3
AT4G17710	HDG4	homeodomain GLABROUS 4	0.157651	0.124069	0	3.07255	0.114865	0.241643	0.0254457	0.175193	0.219197	-0.303302	-0.337105	-0.461996	2.6309	-0.346371	-0.218753	-0.436382	-0.285643	-0.241347	CLV3
AT4G18120	AML3, ML3	MEI2-like 3	4.68018	8.9169	4.26432	50.4544	7.42806	7.65849	14.0907	8.37372	17.0774	-0.638082	-0.337047	-0.66763	2.61434	-0.442835	-0.426462	0.0305717	-0.375642	0.242784	CLV3
AT4G18600	WAVE5, ATSCAR-LIKE, SCARL	SCAR family protein	1.22079	1.58842	1.17371	7.64964	2.54264	2.33034	2.00814	2.83569	3.29066	-0.776036	-0.58797	-0.80012	2.51272	-0.0998262	-0.208433	-0.373254	0.0500885	0.282831	CLV3
AT4G18975		Pentatricopeptide repeat (PPR) superfamily protein	9.54477	21.0661	8.48451	75.2524	18.1223	7.73694	9.51747	10.2106	34.1752	-0.552984	-0.0230779	-0.601749	2.46915	-0.158472	-0.636133	-0.55424	-0.52236	0.579861	CLV3
AT4G19060		P-loop containing nucleoside triphosphate hydrolases superfamily protein	5.00728	2.75938	3.82445	19.4893	1.79837	4.84326	5.14878	2.11571	8.11652	-0.164534	-0.578677	-0.382453	2.50358	-0.75573	-0.194752	-0.138465	-0.697264	0.408299	CLV3
AT4G20310		Peptidase M50 family protein	1.44757	2.06526	1.4186	6.64049	2.21202	1.65971	3.13539	2.41267	3.12442	-0.782843	-0.390349	-0.801254	2.51687	-0.297093	-0.648045	0.289641	-0.169595	0.282667	CLV3
AT4G21400	CRK28	cysteine-rich RLK (RECEPTOR-like protein kinase) 28	0.659553	0.479266	0.628234	9.83295	0.666022	1.20092	1.57364	0.368351	3.02677	-0.46248	-0.522515	-0.472909	2.5922	-0.460326	-0.282208	-0.158096	-0.559449	0.325786	CLV3
AT4G24450	GWD3, PWD, ATGWD2	phosphoglucan, water dikinase	1.82318	1.43937	0.719833	14.0249	1.26678	2.39717	5.28115	0.80935	3.94179	-0.407525	-0.499564	-0.672109	2.51846	-0.54095	-0.269882	0.421699	-0.650643	0.100519	CLV3
AT4G27080	ATPDIL5-4, ATPDI7, PDI7, PDIL5-4	PDI-like 5-4	15.3699	18.4115	19.6304	47.2154	19.2041	18.8244	21.2432	22.963	20.7809	-0.77608	-0.450808	-0.320462	2.62952	-0.366046	-0.40665	-0.147987	0.0359328	-0.197419	CLV3
AT4G27370	VIIIB, ATVIIIB	P-loop containing nucleoside triphosphate hydrolases superfamily protein	0.367766	1.10386	0.303721	9.24675	0.670527	0.467954	2.14695	0.806686	3.66565	-0.599113	-0.34255	-0.621436	2.49563	-0.493587	-0.564193	0.021017	-0.446129	0.550357	CLV3
AT4G27640		ARM repeat superfamily protein	9.85096	6.82018	9.07715	42.0007	10.1346	9.58816	8.94611	10.4716	16.9917	-0.366557	-0.650425	-0.439033	2.64465	-0.339991	-0.391171	-0.451306	-0.308423	0.302255	CLV3
AT4G28710	XIH, ATXIH	Myosin family protein with Dil domain	2.62513	2.0485	2.03814	8.57706	3.45927	1.97771	3.41571	2.93577	3.66191	-0.385785	-0.667257	-0.672314	2.51952	0.0213797	-0.70181	0.000119791	-0.234152	0.120298	CLV3
AT4G29380		protein kinase family protein / WD-40 repeat family protein	2.24539	2.78247	2.13918	12.9951	3.75899	3.2991	3.16438	3.66205	5.5652	-0.651575	-0.489257	-0.683674	2.59726	-0.194128	-0.333117	-0.373835	-0.223426	0.351757	CLV3
AT4G30310		FGGY family of carbohydrate kinase	23.1056	24.9812	19.399	85.2028	19.1848	17.8378	39.6228	19.1786	34.2221	-0.395616	-0.306316	-0.572092	2.56089	-0.582292	-0.646422	0.390782	-0.582585	0.133651	CLV3
AT4G30720		FAD/NAD(P)-binding oxidoreductase family protein	14.2904	20.3087	10.0439	61.0941	17.26	14.3284	28.7181	13.8536	24.4992	-0.555048	-0.158332	-0.834963	2.53014	-0.359298	-0.552543	0.395992	-0.583842	0.117894	CLV3
AT4G31060		Integrase-type DNA-binding superfamily protein	0.687123	1.23226	0.701787	12.3306	1.14515	0.650547	3.41768	0.808055	3.02805	-0.530866	-0.384684	-0.526934	2.59142	-0.408043	-0.540674	0.20135	-0.498438	0.0968696	CLV3
AT4G31570		CONTAINS InterPro DOMAIN/s: Prefoldin (InterPro:IPR009053); BEST Arabidopsis thaliana protein match is: unknown protein (TAIR:AT1G24460.1); Has 194354 Blast hits to 66887 proteins in 3244 species: Archae - 3688; Bacteria - 38556; Metazoa - 84828; Fungi - 17265; Plants - 10589; Viruses - 805; Other Eukaryotes - 38623 (source: NCBI BLink).	1.02843	1.23238	1.06632	9.83242	1.65624	1.53903	2.04914	2.06364	3.58029	-0.602849	-0.528039	-0.588948	2.62641	-0.372569	-0.415562	-0.228458	-0.223138	0.333158	CLV3
AT4G32700		helicases;ATP-dependent helicases;nucleic acid binding;ATP binding;DNA-directed DNA polymerases;DNA binding	0.270735	0.493649	0.442542	1.99121	0.483428	0.330892	0.676096	0.79765	0.915633	-0.84763	-0.418767	-0.517092	2.46239	-0.438432	-0.731895	-0.0677577	0.166099	0.393087	CLV3
AT4G32850	nPAP	nuclear poly(a) polymerase	10.0198	13.8593	15.8545	52.6368	23.2853	15.2724	24.1523	23.8042	26.029	-1.01663	-0.710444	-0.551338	2.3819	0.0412354	-0.597759	0.110378	0.0826212	0.260041	CLV3
AT4G34900	ATXDH2, XDH2	xanthine dehydrogenase 2	1.56636	2.87133	2.44654	11.1875	2.26264	3.66474	5.05905	5.01005	3.09358	-0.896272	-0.439879	-0.588443	2.46856	-0.652759	-0.162398	0.325239	0.308102	-0.36215	CLV3
AT4G36690	ATU2AF65A	U2 snRNP auxilliary factor, large subunit, splicing factor	32.9361	34.7897	32.8497	166.21	36.1043	60.5383	76.0552	41.6209	62.8725	-0.647369	-0.603742	-0.649401	2.48933	-0.572802	0.00226814	0.36747	-0.442966	0.0572068	CLV3
AT4G38120		ARM repeat superfamily protein	2.56829	3.60278	2.80056	11.4378	3.48331	3.4767	5.54829	4.03654	5.7074	-0.807383	-0.422822	-0.721038	2.48978	-0.467231	-0.46969	0.300406	-0.261576	0.359553	CLV3
AT4G38200		SEC7-like guanine nucleotide exchange family protein	4.52746	2.4995	4.30144	11.5269	3.26145	3.50973	4.26154	4.07106	4.51078	-0.0726262	-0.842067	-0.158383	2.58308	-0.552971	-0.458769	-0.173522	-0.245792	-0.0789554	CLV3
AT4G38350		Patched family protein	5.47161	7.03224	5.92181	29.5073	8.9879	10.7789	13.872	10.1554	13.7374	-0.862994	-0.647389	-0.800798	2.4576	-0.377209	-0.129775	0.297537	-0.215918	0.278949	CLV3
AT4G38950		ATP binding microtubule motor family protein	2.73176	4.72168	4.15938	22.174	2.55828	7.5154	10.8144	4.9609	9.2478	-0.808895	-0.481863	-0.574274	2.38632	-0.837405	-0.0227347	0.519429	-0.44255	0.261975	CLV3
AT4G39110		Malectin/receptor-like protein kinase family protein	0.00879893	0.122604	0.315662	2.37069	0.0420082	0.0523896	0.351349	0.0754317	0.196875	-0.523215	-0.368179	-0.105177	2.69438	-0.477975	-0.463832	-0.0565611	-0.432442	-0.267	CLV3
AT4G39420		unknown protein; Has 46 Blast hits to 40 proteins in 10 species: Archae - 0; Bacteria - 0; Metazoa - 0; Fungi - 0; Plants - 44; Viruses - 0; Other Eukaryotes - 2 (source: NCBI BLink).	1.38311	1.8906	1.5399	8.06547	2.64733	1.50998	2.22349	2.36975	3.55115	-0.681031	-0.436738	-0.605558	2.53571	-0.0724623	-0.619959	-0.276491	-0.206086	0.362615	CLV3
AT5G01630	BRCA2B, BRCA2(V), ATBRCA2(V)	BRCA2-like B	0.53385	1.09265	0.343654	4.16579	0.593081	1.38007	1.33083	1.77372	1.83649	-0.803383	-0.313375	-0.970166	2.38146	-0.751444	-0.0613344	-0.104513	0.283858	0.338896	CLV3
AT5G01950		Leucine-rich repeat protein kinase family protein	4.6178	3.21019	7.0286	16.8976	3.61075	8.32851	7.65266	4.03147	6.09173	-0.512699	-0.838938	0.0460473	2.33336	-0.746101	0.347325	0.190684	-0.648592	-0.171089	CLV3
AT5G02070		Protein kinase family protein	0.449341	0.211127	0.267077	2.33574	0.260442	0.578179	0.693828	0.263801	0.583032	-0.266905	-0.624882	-0.540803	2.56788	-0.550774	-0.0732932	0.100498	-0.545726	-0.0660002	CLV3
AT5G02880	UPL4	ubiquitin-protein ligase 4	1.44464	3.31391	2.17792	12.8502	4.21017	2.25734	4.91886	4.52268	4.71649	-0.925371	-0.357417	-0.702573	2.54008	-0.0850976	-0.678441	0.130229	0.00985262	0.0687401	CLV3
AT5G04235			0.322996	0.513031	0.302867	3.65868	1.00267	0.982886	0.435148	0.484566	0.979387	-0.61642	-0.43387	-0.635756	2.58788	0.0364784	0.0174776	-0.508686	-0.461215	0.0141159	CLV3
AT5G04360	ATPU1, ATLDA, PU1, LDA	limit dextrinase	3.63585	5.40865	3.74626	23.7117	5.34312	4.25372	6.29431	6.03321	7.49232	-0.590288	-0.306579	-0.572618	2.62255	-0.317066	-0.491407	-0.164843	-0.206627	0.026881	CLV3
AT5G04540		Myotubularin-like phosphatases II superfamily	6.44092	3.8624	5.08725	17.6914	5.6953	7.88769	8.20906	5.53663	8.15986	-0.296223	-0.944612	-0.636614	2.53279	-0.483715	0.0675794	0.148389	-0.523613	0.136018	CLV3
AT5G05680	MOS7	nuclear pore complex protein-related	4.14388	2.27988	3.54815	11.874	2.96571	3.73922	3.35756	3.40311	5.08499	-0.120944	-0.775114	-0.330017	2.59194	-0.534424	-0.262958	-0.396903	-0.380917	0.209339	CLV3
AT5G06100	MYB33, ATMYB33	myb domain protein 33	1.73255	2.20631	2.21832	16.8624	1.73816	6.25112	7.24611	1.54133	5.5544	-0.665226	-0.569909	-0.567494	2.37878	-0.664098	0.243876	0.444061	-0.703697	0.103702	CLV3
AT5G06120		ARM repeat superfamily protein	2.4986	3.023	2.62297	12.104	3.69883	2.8989	5.48861	3.94216	5.41106	-0.71657	-0.540435	-0.674794	2.50968	-0.313438	-0.582116	0.287711	-0.231706	0.261664	CLV3
AT5G06670		P-loop containing nucleoside triphosphate hydrolases superfamily protein	0.942939	1.58867	0.400842	6.51947	2.02319	2.10493	2.53078	1.95134	2.59869	-0.777313	-0.406252	-1.08882	2.42715	-0.156565	-0.109596	0.135113	-0.197851	0.174136	CLV3
AT5G07630		lipid transporters	4.83411	3.74898	3.53385	19.298	3.24688	3.79225	8.42572	4.68427	5.52995	-0.303208	-0.521151	-0.564358	2.60178	-0.621995	-0.51246	0.418147	-0.333302	-0.163452	CLV3
AT5G07930	MCT2	MEI2 C-terminal RRM only like 2	0	0	0	2.16419	0	0.0499618	0.0218554	0.122953	0.215338	-0.391273	-0.391273	-0.391273	2.56918	-0.391273	-0.322928	-0.361376	-0.223082	-0.096706	CLV3
AT5G08230		Tudor/PWWP/MBT domain-containing protein	1.39105	1.2793	0.96686	7.11101	1.16175	1.38195	1.73129	1.38005	3.30545	-0.408108	-0.4652	-0.624823	2.5142	-0.525257	-0.412755	-0.234278	-0.413727	0.569951	CLV3
AT5G09350	PI-4KBETA2, PI4KBETA2	phosphatidylinositol 4-OH kinase beta2	0.769286	1.40911	1.03518	3.78147	1.35941	1.30151	1.49128	1.68654	1.68852	-0.978896	-0.237076	-0.67061	2.51347	-0.294703	-0.361836	-0.141807	0.0845827	0.0868788	CLV3
AT5G10230	ANNAT7, ANN7	annexin 7	0.0730696	0.0465557	0.170699	6.03544	0.0264041	0.494775	0.441675	0.112044	0.13445	-0.395154	-0.408864	-0.344669	2.68802	-0.419285	-0.177088	-0.204546	-0.375	-0.363414	CLV3
AT5G10690		pentatricopeptide (PPR) repeat-containing protein / CBS domain-containing protein	21.7576	23.9819	17.0953	60.6019	15.5167	15.5958	14.1411	8.10744	20.4747	-0.010797	0.137819	-0.322293	2.58447	-0.427761	-0.422474	-0.519668	-0.922787	-0.0965055	CLV3
AT5G11040	TRS120, AtTRS120	TRS120	6.21312	3.81678	8.50705	18.3121	5.23714	7.88521	6.74734	6.83837	8.85966	-0.415302	-0.958184	0.10438	2.32567	-0.636407	-0.0364962	-0.294275	-0.273654	0.184264	CLV3
AT5G11242			0	0	0	1.43182	0.174875	0.169488	0	0	0	-0.419838	-0.419838	-0.419838	2.62613	-0.04782	-0.0592797	-0.419838	-0.419838	-0.419838	CLV3
AT5G11580		Regulator of chromosome condensation (RCC1) family protein	8.8685	9.14797	5.73297	70.6645	12.4167	14.555	16.2503	7.52507	11.0891	-0.428466	-0.414367	-0.586658	2.68924	-0.249455	-0.141571	-0.0560417	-0.496244	-0.316434	CLV3
AT5G11800	KEA6, ATKEA6	K+ efflux antiporter 6	3.38969	3.35071	5.88535	17.0874	5.28631	3.14892	7.00293	5.53896	8.15466	-0.740439	-0.749605	-0.153554	2.48073	-0.294425	-0.797059	0.109258	-0.235011	0.380101	CLV3
AT5G13590		unknown protein; Has 150 Blast hits to 121 proteins in 42 species: Archae - 0; Bacteria - 8; Metazoa - 80; Fungi - 5; Plants - 17; Viruses - 0; Other Eukaryotes - 40 (source: NCBI BLink).	1.41574	5.01736	2.02701	13.2919	6.25579	2.86243	5.17969	5.15845	4.74254	-1.08815	-0.0260386	-0.907891	2.41411	0.339174	-0.661526	0.0218331	0.0155695	-0.107083	CLV3
AT5G13840	FZR3	FIZZY-related 3	7.16113	5.98849	5.66742	34.2274	4.63874	14.4036	13.6008	9.6407	12.3784	-0.526279	-0.654682	-0.689838	2.43743	-0.802477	0.266762	0.178854	-0.254771	0.045	CLV3
AT5G15070		Phosphoglycerate mutase-like family protein	1.22998	0.712632	3.16614	7.22282	0.702297	1.71984	3.38881	2.14831	2.70089	-0.668601	-0.929727	0.308647	2.35621	-0.934943	-0.421353	0.421038	-0.205089	0.0738191	CLV3
AT5G16210		HEAT repeat-containing protein	5.23257	5.78942	5.35071	18.7647	7.23086	5.85138	7.57112	8.47371	8.4737	-0.683857	-0.550215	-0.655502	2.56379	-0.204274	-0.535344	-0.122612	0.0940045	0.0940043	CLV3
AT5G16280		Tetratricopeptide repeat (TPR)-like superfamily protein	3.21677	4.47736	2.56128	13.8145	5.68412	4.83424	6.15707	5.65727	6.14916	-0.809299	-0.420256	-1.0116	2.46137	-0.0478254	-0.310116	0.0981353	-0.0561115	0.0956972	CLV3
AT5G16980		Zinc-binding dehydrogenase family protein	0.0175367	0.117112	0.45429	4.72989	0.499499	0.0786384	0.0723602	0.0719006	0.276177	-0.455277	-0.389038	-0.164739	2.67949	-0.134665	-0.414631	-0.418807	-0.419113	-0.283224	CLV3
AT5G17090		Cystatin/monellin superfamily protein	0	0	0.842143	15.7124	1.46135	0	0	0.0256011	0	-0.396983	-0.396983	-0.230209	2.71462	-0.107585	-0.396983	-0.396983	-0.391913	-0.396983	CLV3
AT5G18525		protein serine/threonine kinases;protein tyrosine kinases;ATP binding;protein kinases	1.57571	2.11205	2.18641	8.81275	2.83214	1.515	2.50298	2.78925	3.44653	-0.686067	-0.442406	-0.408622	2.60172	-0.115271	-0.713645	-0.264809	-0.134753	0.16385	CLV3
AT5G19310		Homeotic gene regulator	1.30228	2.29187	0.650416	8.54702	2.19892	2.53882	3.97966	2.06131	2.56685	-0.702399	-0.268471	-0.988239	2.47437	-0.309228	-0.160186	0.471613	-0.369569	-0.147895	CLV3
AT5G20320	DCL4, ATDCL4	dicer-like 4	0.972878	1.30547	0.851893	5.83089	2.0393	0.846372	2.07565	2.15191	2.37123	-0.704752	-0.487044	-0.783947	2.47525	-0.00668506	-0.787561	0.0171097	0.0670301	0.210597	CLV3
AT5G20750			1.71536	2.3623	1.74947	57.9168	1.50316	3.4521	0	1.98569	14.3258	-0.427217	-0.391464	-0.425332	2.67878	-0.438944	-0.331235	-0.522017	-0.412277	0.269704	CLV3
AT5G21150	AGO9	Argonaute family protein	0.0355906	0.212442	0.0380177	6.78078	0.186839	1.21508	0.129409	0.520887	0.530522	-0.471361	-0.390942	-0.470258	2.59585	-0.402585	0.0649822	-0.4287	-0.250684	-0.246303	CLV3
AT5G22700		F-box/RNI-like/FBD-like domains-containing protein	0.579019	2.04007	1.24093	14.6782	1.85852	3.25639	3.44631	1.94368	6.11801	-0.769241	-0.431506	-0.616234	2.48989	-0.473474	-0.150345	-0.106443	-0.453788	0.511143	CLV3
AT5G23110		Zinc finger, C3HC4 type (RING finger) family protein	0.413097	0.461093	0.635996	5.56433	0.678865	0.994411	0.772619	0.839034	2.14919	-0.602497	-0.572891	-0.465005	2.57498	-0.438561	-0.243921	-0.380731	-0.339763	0.468392	CLV3
AT5G23955			0	0	0.0735416	2.77545	0	0.0188285	0.514012	0	0.0464587	-0.432759	-0.432759	-0.34921	2.72039	-0.432759	-0.411369	0.151202	-0.432759	-0.379978	CLV3
AT5G24350		CONTAINS InterPro DOMAIN/s: Secretory pathway Sec39 (InterPro:IPR013244); Has 1807 Blast hits to 1807 proteins in 277 species: Archae - 0; Bacteria - 0; Metazoa - 736; Fungi - 347; Plants - 385; Viruses - 0; Other Eukaryotes - 339 (source: NCBI BLink).	0.929015	1.2952	0.899937	6.64175	1.46153	1.10588	1.64729	1.81824	2.84975	-0.633356	-0.430453	-0.649468	2.53202	-0.338294	-0.535357	-0.235365	-0.140642	0.43091	CLV3
AT5G24620		Pathogenesis-related thaumatin superfamily protein	10.5931	5.18691	7.5007	57.5866	3.88277	7.08839	14.2358	4.57676	16.466	-0.212158	-0.53698	-0.397959	2.61138	-0.615337	-0.422732	0.00671032	-0.57364	0.140711	CLV3
AT5G24740		Protein of unknown function (DUF1162)	0.560851	0.744415	0.480825	4.47194	0.947561	0.976679	1.18649	0.996581	2.00425	-0.670551	-0.519252	-0.736511	2.55309	-0.351813	-0.327813	-0.154878	-0.311409	0.519141	CLV3
AT5G25560		CHY-type/CTCHY-type/RING-type Zinc finger protein	2.16158	6.34707	3.07158	57.2825	5.27103	4.37539	14.9669	5.0592	21.1072	-0.643911	-0.401809	-0.591274	2.54445	-0.464051	-0.515857	0.0967879	-0.476304	0.451965	CLV3
AT5G26570	PWD, OK1, ATGWD3	catalytics;carbohydrate kinases;phosphoglucan, water dikinases	9.39972	16.7118	4.70799	43.6529	15.7754	8.66319	10.5817	8.62029	14.2275	-0.469104	0.177505	-0.883994	2.55991	0.0947011	-0.534235	-0.364577	-0.538028	-0.0421826	CLV3
AT5G27410		D-aminoacid aminotransferase-like PLP-dependent enzymes superfamily protein	1.62632	1.11474	1.72357	8.32409	1.37212	3.77987	2.89832	3.00431	2.10352	-0.568878	-0.800464	-0.524852	2.46312	-0.683949	0.406008	0.00694283	0.0549246	-0.352855	CLV3
AT5G27680	RECQSIM	RECQ helicase SIM	0.539073	0.859883	0.297174	3.47111	0.545884	1.0457	1.28409	1.33806	1.07257	-0.65957	-0.319618	-0.915902	2.44741	-0.652353	-0.122719	0.129899	0.187088	-0.0942362	CLV3
AT5G27730		Protein of unknown function (DUF1624)	5.76557	9.43281	10.7621	72.3089	8.15603	7.12379	29.1102	7.38733	33.204	-0.662355	-0.495935	-0.435611	2.35741	-0.553875	-0.600719	0.397033	-0.588759	0.582812	CLV3
AT5G27970		ARM repeat superfamily protein	2.52188	2.61508	2.58684	12.3127	3.24396	3.62571	4.3569	4.0096	5.14321	-0.63138	-0.601491	-0.610549	2.50851	-0.399811	-0.277386	-0.042893	-0.154272	0.209274	CLV3
AT5G28330			0.438416	0.363662	0.357905	4.10619	0.338365	1.16317	0.909264	0.295393	0.78794	-0.42585	-0.485359	-0.489941	2.4939	-0.505496	0.151096	-0.05103	-0.539704	-0.14761	CLV3
AT5G28340			0.326157	0.360145	0.561266	4.27417	0.419487	0.676567	0.751371	0.383733	0.897347	-0.50931	-0.482048	-0.320732	2.65734	-0.434451	-0.22825	-0.168251	-0.463128	-0.0511661	CLV3
AT5G35210		metalloendopeptidases;zinc ion binding;DNA binding	3.47023	5.98639	5.04529	25.7172	6.57133	4.65891	7.42089	7.1782	11.0946	-0.773331	-0.391888	-0.534556	2.59925	-0.303212	-0.59313	-0.174422	-0.211212	0.382498	CLV3
AT5G35930		AMP-dependent synthetase and ligase family protein	1.0373	2.02486	1.04626	6.71834	2.0695	2.9907	2.89707	2.30519	3.00807	-0.965884	-0.384318	-0.960606	2.37962	-0.35803	0.184455	0.129316	-0.219236	0.19468	CLV3
AT5G37130		Protein prenylyltransferase superfamily protein	10.666	22.3573	8.62261	264.967	19.2773	25.7176	104.109	20.2616	87.4304	-0.636757	-0.493414	-0.661811	2.48114	-0.531177	-0.452214	0.508915	-0.519108	0.304426	CLV3
AT5G37190	CIP4	COP1-interacting protein 4	0.874111	3.40029	1.55669	8.92515	2.99611	0.649985	4.2571	2.88358	4.22354	-0.980902	0.0374484	-0.705743	2.26462	-0.125484	-1.07125	0.382845	-0.17085	0.369314	CLV3
AT5G38150	PMI15	Plant protein of unknown function (DUF827)	2.42822	8.79088	1.2272	23.9654	4.87628	5.85878	9.20418	4.8956	10.6065	-0.814979	0.118416	-0.991167	2.3445	-0.455851	-0.31172	0.179046	-0.453018	0.384769	CLV3
AT5G39500	GNL1, ERMO1	GNOM-like 1	2.13932	2.09539	3.50325	9.27762	3.34391	4.29648	3.12994	4.02548	4.3101	-0.836387	-0.855994	-0.227707	2.34921	-0.298817	0.126287	-0.394306	0.00534584	0.132363	CLV3
AT5G40450		unknown protein; FUNCTIONS IN: molecular_function unknown; INVOLVED IN: biological_process unknown; LOCATED IN: chloroplast, plasma membrane; EXPRESSED IN: 24 plant structures; EXPRESSED DURING: 13 growth stages; Has 30201 Blast hits to 17322 proteins in 780 species: Archae - 12; Bacteria - 1396; Metazoa - 17338; Fungi - 3422; Plants - 5037; Viruses - 0; Other Eukaryotes - 2996 (source: NCBI BLin…	2.99476	5.54497	5.00603	87.8896	10.7801	2.50256	11.2134	12.3583	21.6368	-0.561512	-0.464593	-0.485075	2.66488	-0.265632	-0.580218	-0.249166	-0.205656	0.146969	CLV3
AT5G40480	EMB3012	embryo defective 3012	1.20033	2.4766	1.69472	19.855	3.78045	3.88476	5.25903	4.76872	4.22829	-0.717812	-0.490956	-0.629934	2.59806	-0.259197	-0.240655	0.00362085	-0.0835311	-0.179592	CLV3
AT5G40910		Disease resistance protein (TIR-NBS-LRR class) family	1.15526	2.55678	0.855638	9.99187	3.98247	2.57511	3.36718	3.25279	4.44479	-0.919321	-0.387015	-1.03312	2.43687	0.154468	-0.380053	-0.0792229	-0.122669	0.33006	CLV3
AT5G41790	CIP1	COP1-interactive protein 1	2.81058	9.4062	3.68089	41.63	17.1282	6.42421	12.764	9.85902	17.1819	-0.916984	-0.347544	-0.841844	2.43454	0.319141	-0.604997	-0.0576421	-0.308449	0.323783	CLV3
AT5G43105			0	0	0.100107	4.73076	0	0	0.00662431	0	0.0371437	-0.356046	-0.356046	-0.290239	2.75379	-0.356046	-0.356046	-0.351691	-0.356046	-0.331629	CLV3
AT5G43930		Transducin family protein / WD-40 repeat family protein	4.61615	3.97491	6.49441	15.8617	4.32521	4.16448	5.77085	3.93056	7.90107	-0.45267	-0.621278	0.0412038	2.50426	-0.529169	-0.571432	-0.149049	-0.632941	0.411075	CLV3
AT5G44180		Homeodomain-like transcriptional regulator	9.26766	5.70241	6.29524	24.3923	7.66178	11.6482	11.3815	10.2571	10.0866	-0.268673	-0.917653	-0.80974	2.48446	-0.56099	0.16466	0.116101	-0.0885649	-0.119604	CLV3
AT5G44510	TAO1	target of AVRB operation1	0.771924	2.17343	0.876487	11.0083	1.77294	1.48605	3.19124	1.1534	4.64156	-0.710448	-0.265235	-0.677232	2.54133	-0.392459	-0.483593	0.0580907	-0.589267	0.51881	CLV3
AT5G44660		unknown protein; BEST Arabidopsis thaliana protein match is: unknown protein (TAIR:AT4G20190.1); Has 944 Blast hits to 462 proteins in 141 species: Archae - 2; Bacteria - 370; Metazoa - 161; Fungi - 102; Plants - 64; Viruses - 6; Other Eukaryotes - 239 (source: NCBI BLink).	2.78058	2.78913	3.35958	35.2891	2.32526	10.6635	13.4687	1.93232	12.3375	-0.62805	-0.627243	-0.573431	2.43856	-0.671001	0.115569	0.380187	-0.708068	0.273474	CLV3
AT5G44750	REV1, ATREV1	DNA-directed DNA polymerases	1.4559	3.42541	1.24002	14.81	3.71188	2.99316	5.04543	3.19622	6.2234	-0.798847	-0.310541	-0.852368	2.51206	-0.239517	-0.41771	0.0911131	-0.367365	0.383171	CLV3
AT5G44800	CHR4, PKR1	chromatin remodeling 4	3.34493	4.33722	3.87745	16.1018	5.57361	6.26061	4.70392	6.66595	7.81145	-0.8348	-0.573876	-0.694772	2.51964	-0.248767	-0.068118	-0.47745	0.0384658	0.339676	CLV3
AT5G46330	FLS2	Leucine-rich receptor-like protein kinase family protein	3.25536	2.37889	3.1182	14.0115	6.31029	1.71098	3.96074	2.5342	2.86535	-0.312469	-0.539698	-0.348028	2.47613	0.479538	-0.712859	-0.129596	-0.499435	-0.413581	CLV3
AT5G46400	AT PRP39-2, PRP39-2	Tetratricopeptide repeat (TPR)-like superfamily protein	1.37614	2.72678	1.51384	6.78409	3.32778	2.44122	3.02279	2.92279	2.84237	-1.02712	-0.170344	-0.939771	2.4034	0.210902	-0.351485	0.0174311	-0.0460041	-0.0970161	CLV3
AT5G46450		Disease resistance protein (TIR-NBS-LRR class) family	1.86595	4.22725	1.54652	19.623	7.55785	1.37441	4.38175	2.92098	8.02835	-0.681604	-0.264552	-0.738023	2.45464	0.323698	-0.768421	-0.237264	-0.495266	0.406796	CLV3
AT5G46740	UBP21	ubiquitin-specific protease 21	1.89755	2.46677	3.28956	11.8692	1.96173	3.7978	3.22593	4.10006	2.75523	-0.662133	-0.476629	-0.20849	2.58753	-0.641216	-0.0428588	-0.229226	0.0556455	-0.382622	CLV3
AT5G46880	HB-7, HDG5	homeobox-7	3.772	2.55477	4.88683	18.9671	3.07183	5.52083	8.94114	3.72603	5.93114	-0.527249	-0.77384	-0.301404	2.55103	-0.669092	-0.172967	0.519931	-0.536562	-0.0898433	CLV3
AT5G47020		unknown protein; FUNCTIONS IN: molecular_function unknown; INVOLVED IN: biological_process unknown; LOCATED IN: endomembrane system; EXPRESSED IN: 23 plant structures; EXPRESSED DURING: 13 growth stages; BEST Arabidopsis thaliana protein match is: unknown protein (TAIR:AT5G11700.2); Has 1807 Blast hits to 1807 proteins in 277 species: Archae - 0; Bacteria - 0; Metazoa - 736; Fungi - 347; Plants -…	4.5242	5.27012	5.95485	30.4927	7.27278	7.64737	12.1756	9.35075	14.2697	-0.791287	-0.696833	-0.610127	2.49705	-0.44324	-0.395807	0.177589	-0.180111	0.442764	CLV3
AT5G47500		Pectin lyase-like superfamily protein	76.3974	24.6766	39.093	189.321	24.16	69.3361	82.6988	26.3594	59.186	0.203937	-0.781342	-0.506709	2.35512	-0.791183	0.0694196	0.323978	-0.749285	-0.123939	CLV3
AT5G48090	ELP1	EDM2-like protein1	1.02305	1.54246	0.942663	10.5187	1.45834	0.302006	3.41136	1.22052	3.79424	-0.528121	-0.363598	-0.553582	2.4796	-0.390244	-0.75651	0.228373	-0.46557	0.349649	CLV3
AT5G48780		disease resistance protein (TIR-NBS class)	0.113074	0.164283	0.0627403	1.62419	0.123378	0.022063	0.25478	0.0507938	0.198178	-0.354667	-0.252238	-0.455347	2.66792	-0.334057	-0.536711	-0.0712213	-0.479243	-0.18444	CLV3
AT5G51290		Diacylglycerol kinase family protein	3.07267	4.50445	2.98409	17.0992	5.6845	1.76433	7.71034	4.61934	7.20719	-0.666948	-0.348548	-0.686646	2.45229	-0.0861258	-0.957898	0.364382	-0.322997	0.252493	CLV3
AT5G53010		calcium-transporting ATPase, putative	0.349357	0.68679	0.482978	4.07002	0.548375	0.861753	1.31737	0.622597	1.29896	-0.704456	-0.402882	-0.585035	2.62081	-0.526587	-0.246513	0.16069	-0.460253	0.144231	CLV3
AT5G53460	GLT1	NADH-dependent glutamate synthase 1	18.6088	18.0417	35.1687	109.36	24.6675	31.0146	37.8194	36.8096	26.7311	-0.681491	-0.701861	-0.0866226	2.57848	-0.46385	-0.235848	0.00859371	-0.0276786	-0.389719	CLV3
AT5G54090		DNA mismatch repair protein MutS, type 2	1.79968	2.80786	1.19414	7.25265	2.17372	1.91894	3.16966	1.18323	2.80591	-0.491352	0.0584736	-0.821588	2.48249	-0.287366	-0.426309	0.255782	-0.827538	0.0574098	CLV3
AT5G54280	ATM2, ATMYOS1, ATM4	myosin 2	1.4999	2.24976	1.98022	11.9634	3.61639	3.30139	4.16054	4.02323	4.61299	-0.865826	-0.621428	-0.709277	2.54448	-0.17601	-0.278677	0.00134059	-0.04341	0.148806	CLV3
AT5G55100		SWAP (Suppressor-of-White-APricot)/surp domain-containing protein	5.23221	6.75098	6.87018	37.231	6.52655	6.94092	12.4481	5.82941	17.5733	-0.634669	-0.485898	-0.474223	2.49977	-0.507882	-0.467293	0.0721626	-0.576171	0.574204	CLV3
AT5G57160	ATLIG4, LIG4	DNA ligase IV	1.19506	1.84239	1.14804	7.11168	2.40578	2.04873	3.29687	3.04314	2.9376	-0.902062	-0.533876	-0.928807	2.46316	-0.213436	-0.416513	0.293397	0.149081	0.0890526	CLV3
AT5G58410		HEAT/U-box domain-containing protein	1.01487	1.8749	1.90294	9.22141	2.82655	3.48555	2.66321	2.84462	4.48196	-0.977885	-0.620551	-0.608903	2.43185	-0.225153	0.0486546	-0.293018	-0.217644	0.462654	CLV3
AT5G59650		Leucine-rich repeat protein kinase family protein	0.489653	0.492924	0.584357	4.95002	0.449015	1.10012	0.919722	0.368058	1.46625	-0.490091	-0.487841	-0.424956	2.5776	-0.51804	-0.0702309	-0.194303	-0.573719	0.181582	CLV3
AT5G61140		U5 small nuclear ribonucleoprotein helicase	1.67063	2.8358	1.94121	12.5504	4.34744	2.21826	4.47009	4.27084	5.88502	-0.842472	-0.491251	-0.76091	2.43705	-0.0355956	-0.677397	0.00137603	-0.0586854	0.427881	CLV3
AT5G62190	PRH75	DEAD box RNA helicase (PRH75)	19.3873	19.3917	17.3979	109.665	29.5834	38.602	34.6258	28.7425	44.618	-0.676374	-0.676215	-0.74866	2.60399	-0.305884	0.0218202	-0.122659	-0.336438	0.240422	CLV3
AT5G63320	NPX1	nuclear protein X1	2.22325	5.26949	4.51807	18.6217	5.82781	5.50882	8.76148	6.06063	6.29052	-1.0319	-0.375085	-0.537102	2.50387	-0.254703	-0.323481	0.377843	-0.204503	-0.154934	CLV3
AT5G63370		Protein kinase superfamily protein	7.03543	13.1932	10.3456	58.7284	18.3836	11.1434	17.6429	14.5989	25.9789	-0.816349	-0.41855	-0.602512	2.52306	-0.0832478	-0.550971	-0.1311	-0.327743	0.407415	CLV3
AT5G63810	BGAL10	beta-galactosidase 10	11.6589	11.2697	16.959	53.2843	15.9866	18.6325	21.0102	20.7428	22.3708	-0.781674	-0.81315	-0.353012	2.58486	-0.43166	-0.217669	-0.025371	-0.046997	0.0846699	CLV3
AT5G63960		DNA binding;nucleotide binding;nucleic acid binding;DNA-directed DNA polymerases;DNA-directed DNA polymerases	2.08411	2.50112	1.61846	9.26499	2.66691	3.50505	3.64225	4.56226	3.60674	-0.728051	-0.542105	-0.935682	2.4739	-0.468181	-0.0944528	-0.0332779	0.376956	-0.0491089	CLV3
AT5G65440		unknown protein; INVOLVED IN: biological_process unknown; EXPRESSED IN: 22 plant structures; EXPRESSED DURING: 13 growth stages; BEST Arabidopsis thaliana protein match is: unknown protein (TAIR:AT4G24610.1).	3.61654	3.96193	3.81245	28.377	4.66381	4.87726	6.95793	6.24055	13.4788	-0.602527	-0.559409	-0.57807	2.48858	-0.471786	-0.445138	-0.185387	-0.274945	0.628684	CLV3
AT5G65450	UBP17	ubiquitin-specific protease 17	2.78897	3.30806	3.06244	14.1426	2.27357	2.38615	3.43674	2.53786	5.57058	-0.429708	-0.290358	-0.356296	2.61819	-0.568067	-0.537845	-0.255815	-0.49712	0.317017	CLV3
AT5G65510	AIL7	AINTEGUMENTA-like 7	0.569563	0.543641	0.656942	16.3252	0.294085	7.82104	1.39794	2.59934	3.94837	-0.608474	-0.613364	-0.591991	2.36369	-0.660441	0.759455	-0.452209	-0.225575	0.0289089	CLV3
AT5G66030	ATGRIP, GRIP	Golgi-localized GRIP domain-containing protein	13.6432	10.8865	14.6174	42.5405	14.7176	12.8999	20.6208	13.3432	18.2682	-0.437844	-0.718193	-0.33877	2.50092	-0.328582	-0.513438	0.271759	-0.468349	0.0324992	CLV3
AT5G66610	DAR7	DA1-related protein 7	0.839768	1.2342	0.742939	5.61483	1.06817	0.515913	1.73991	0.923276	1.66901	-0.477864	-0.228032	-0.539194	2.5466	-0.333194	-0.682989	0.0922745	-0.424971	0.0473668	CLV3
AT5G67240	SDN3	small RNA degrading nuclease 3	2.08005	5.43841	1.23745	15.1299	6.02086	4.56109	6.79102	5.08697	5.46209	-0.953845	-0.0825088	-1.17246	2.43197	0.0686092	-0.310132	0.26843	-0.173691	-0.0763666	CLV3
AT1G01140	CIPK9, PKS6	CBL-interacting protein kinase 9	38.6446	53.438	29.0302	22.3145	148.229	29.9033	29.4773	53.3903	56.8362	-0.337113	0.0584656	-0.594206	-0.773785	2.59322	-0.570858	-0.58225	0.0571921	0.149336	FIL
AT1G02390	ATGPAT2, GPAT2	glycerol-3-phosphate acyltransferase 2	1.0707	1.50383	0.597479	0.235918	19.7913	0.361372	1.32581	0.207863	0.239119	-0.269686	-0.202713	-0.342858	-0.398765	2.625	-0.379366	-0.23024	-0.403103	-0.39827	FIL
AT1G02850	BGLU11	beta glucosidase 11	4.23408	2.2708	0.912383	6.09929	25.1121	5.545	10.2594	1.77753	8.68138	-0.409545	-0.679711	-0.866643	-0.152873	2.46347	-0.229149	0.419595	-0.747591	0.202448	FIL
AT1G07135		glycine-rich protein	104.86	44.9731	38.3987	9.95168	490.129	16.5497	121.702	85.3343	60.2619	-0.0212695	-0.4246	-0.468877	-0.660465	2.57348	-0.616028	0.092163	-0.152771	-0.321631	FIL
AT1G11050		Protein kinase superfamily protein	4.32956	4.15944	3.47839	2.13676	16.6927	1.40186	3.37507	4.52543	4.37912	-0.135392	-0.172998	-0.323549	-0.620127	2.59756	-0.782581	-0.346389	-0.0920919	-0.124436	FIL
AT1G14370	APK2A, PBL2	protein kinase 2A	4.38743	3.17506	5.87323	3.51828	26.4854	2.15191	6.83244	3.75583	7.32703	-0.363412	-0.528497	-0.161094	-0.481762	2.64561	-0.667817	-0.0304816	-0.449415	0.0368652	FIL
AT1G16130	WAKL2	wall associated kinase-like 2	0.469328	0.179942	0.218247	0.563535	7.70829	0.0212876	0.663404	0.463751	1.36045	-0.34157	-0.461395	-0.445534	-0.302563	2.65583	-0.527088	-0.26121	-0.343879	0.027412	FIL
AT1G17020	SRG1, ATSRG1	senescence-related gene 1	2.67009	1.84645	1.14935	0.929207	9.8903	3.52657	1.59978	4.32563	3.68852	-0.215801	-0.501707	-0.743691	-0.820107	2.29053	0.081509	-0.587335	0.358881	0.137723	FIL
AT1G17380	JAZ5, TIFY11A	jasmonate-zim-domain protein 5	4.11485	1.82983	0.321249	1.02829	12.9404	0.435889	0.864167	1.3464	2.82739	0.272213	-0.222092	-0.548436	-0.395486	2.18139	-0.523636	-0.430989	-0.326671	-0.00629536	FIL
AT1G18300	atnudt4, NUDT4	nudix hydrolase homolog 4	3.54162	7.71681	3.15012	3.17488	32.6125	1.15149	5.40574	5.97233	5.80381	-0.437014	0.0109917	-0.479024	-0.476367	2.68236	-0.693481	-0.23699	-0.176194	-0.194277	FIL
AT1G18570	MYB51, AtMYB51, BW51A, BW51B, HIG1	myb domain protein 51	9.68562	6.8446	7.50598	4.72526	56.8274	2.69644	9.23938	6.90522	11.8902	-0.199157	-0.373852	-0.333183	-0.504171	2.6996	-0.628923	-0.226596	-0.370124	-0.0635985	FIL
AT1G18740		Protein of unknown function (DUF793)	7.4594	12.2752	19.3694	4.85035	53.9933	6.91889	23.4884	19.8385	11.4066	-0.683193	-0.362956	0.108792	-0.856689	2.4112	-0.719135	0.3827	0.139989	-0.420713	FIL
AT1G19180	JAZ1, TIFY10A	jasmonate-zim-domain protein 1	13.437	9.01523	6.823	4.83056	58.8453	6.94451	13.5187	6.44674	10.8727	-0.0611951	-0.309674	-0.432865	-0.544829	2.49051	-0.426037	-0.0566031	-0.454009	-0.205294	FIL
AT1G19770	ATPUP14, PUP14	purine permease 14	39.6374	42.5424	67.0778	28.06	219.221	37.4855	75.252	77.2049	38.8161	-0.520814	-0.470111	-0.0418812	-0.722881	2.61355	-0.558372	0.100787	0.134871	-0.535149	FIL
AT1G20510	OPCL1	OPC-8:0 CoA ligase1	22.2917	9.39978	16.0859	5.75553	68.4486	9.56848	18.662	15.0227	7.17016	0.152865	-0.475637	-0.149676	-0.653301	2.4031	-0.467413	-0.0240893	-0.201512	-0.584335	FIL
AT1G21120		O-methyltransferase family protein	16.2373	10.2739	20.6249	13.8877	97.1152	2.3618	14.2408	17.1815	18.3948	-0.253899	-0.466215	-0.0976874	-0.337552	2.62562	-0.747913	-0.324984	-0.220283	-0.177085	FIL
AT1G21130		O-methyltransferase family protein	85.5574	48.7096	131.399	50.9791	411.553	29.3048	69.0918	70.1706	71.9685	-0.189014	-0.50445	0.203413	-0.485022	2.60168	-0.670566	-0.329968	-0.320733	-0.305342	FIL
AT1G21910	DREB26	Integrase-type DNA-binding superfamily protein	15.8028	17.7869	20.9096	11.3056	132.443	13.7482	8.73886	26.6438	52.0841	-0.435544	-0.386079	-0.308233	-0.547657	2.47226	-0.486764	-0.611646	-0.16528	0.468941	FIL
AT1G22190		Integrase-type DNA-binding superfamily protein	14.1352	14.1777	14.3298	22.959	90.8734	13.9103	10.1485	14.2608	31.1841	-0.435885	-0.434197	-0.428156	-0.0853909	2.61227	-0.44482	-0.594244	-0.430898	0.24132	FIL
AT1G22370	AtUGT85A5, UGT85A5	UDP-glucosyl transferase 85A5	7.16082	9.36113	5.90765	4.736	23.9235	2.23691	7.7243	5.01976	7.73123	-0.161094	0.179952	-0.355335	-0.536939	2.4371	-0.924295	-0.0737556	-0.492956	-0.0726808	FIL
AT1G23710		Protein of unknown function (DUF1645)	9.47951	20.3244	13.7218	4.69457	65.9339	5.28869	16.3197	15.1833	19.1306	-0.521387	0.0790024	-0.286527	-0.786289	2.60401	-0.753397	-0.142706	-0.205618	0.0129109	FIL
AT1G25400		unknown protein; BEST Arabidopsis thaliana protein match is: unknown protein (TAIR:AT1G68440.1); Has 21 Blast hits to 21 proteins in 6 species: Archae - 0; Bacteria - 0; Metazoa - 0; Fungi - 0; Plants - 21; Viruses - 0; Other Eukaryotes - 0 (source: NCBI BLink).	28.3874	7.77953	14.0673	3.39572	59.1366	8.45697	16.6621	14.6708	12.7832	0.584628	-0.6182	-0.251199	-0.87407	2.37937	-0.578659	-0.0997471	-0.215976	-0.326147	FIL
AT1G27730	STZ, ZAT10	salt tolerance zinc finger	46.1462	39.4305	19.5594	2.68714	281.266	8.17422	25.2968	8.8053	32.0296	-0.0628176	-0.141786	-0.375446	-0.573843	2.70191	-0.509322	-0.307981	-0.501901	-0.228811	FIL
AT1G27770	ACA1, PEA1	autoinhibited Ca2+-ATPase 1	9.20686	5.74308	6.62723	9.41399	48.687	9.35251	14.6916	13.9227	16.7245	-0.43075	-0.691454	-0.624908	-0.415161	2.54074	-0.419788	-0.0179414	-0.0758087	0.13507	FIL
AT1G28370	ERF11, ATERF11	ERF domain protein 11	17.9801	7.75346	9.19096	1.24498	78.6171	11.3342	7.97422	12.1707	6.03421	0.0458655	-0.397533	-0.335207	-0.679725	2.67493	-0.242283	-0.387962	-0.206012	-0.472076	FIL
AT1G28380	NSL1	MAC/Perforin domain-containing protein	11.7236	9.81949	14.1781	13.3061	31.9105	6.80395	15.0948	10.8963	15.6009	-0.363911	-0.625716	-0.0264446	-0.146339	2.41162	-1.04033	0.0995996	-0.47767	0.169188	FIL
AT1G28600		GDSL-like Lipase/Acylhydrolase superfamily protein	16.1702	21.4024	25.1578	9.35218	96.4818	11.0333	35.4499	18.9639	5.69651	-0.379939	-0.189963	-0.0536078	-0.627494	2.5361	-0.566454	0.320089	-0.278501	-0.760227	FIL
AT1G30135	JAZ8, TIFY5A	jasmonate-zim-domain protein 8	0	0.610186	0.101408	0.15617	4.85685	0	0.0476733	0.0762021	0.440469	-0.38864	-0.04927	-0.332239	-0.301782	2.31262	-0.38864	-0.362125	-0.346258	-0.143662	FIL
AT1G30190		unknown protein; BEST Arabidopsis thaliana protein match is: unknown protein (TAIR:AT2G34610.1); Has 56 Blast hits to 56 proteins in 13 species: Archae - 0; Bacteria - 0; Metazoa - 0; Fungi - 0; Plants - 44; Viruses - 0; Other Eukaryotes - 12 (source: NCBI BLink).	0.2734	0.450265	0.478325	0.250227	4.93906	0	0.0335727	0.0538664	0.754774	-0.337616	-0.225019	-0.207155	-0.352368	2.63266	-0.51167	-0.490297	-0.477377	-0.0311608	FIL
AT1G33600		Leucine-rich repeat (LRR) family protein	19.6155	22.2221	37.3808	10.8138	82.6941	5.63125	32.2667	21.2014	16.2013	-0.351942	-0.236448	0.435208	-0.741933	2.44296	-0.971561	0.20861	-0.281676	-0.503218	FIL
AT1G34060		Pyridoxal phosphate (PLP)-dependent transferases superfamily protein	1.58675	3.82104	0.190508	1.00532	12.1129	0.346912	0.690826	0.744376	2.36378	-0.256869	0.345027	-0.633004	-0.413501	2.57878	-0.590871	-0.498223	-0.483798	-0.0475449	FIL
AT1G35140	PHI-1, EXL7	Phosphate-responsive 1 family protein	34.4426	1.80781	18.6042	6.00855	138.319	4.5817	4.58219	6.27816	46.8069	0.123931	-0.625776	-0.239919	-0.529274	2.51024	-0.562053	-0.562042	-0.523081	0.40797	FIL
AT1G49032		unknown protein; FUNCTIONS IN: molecular_function unknown; INVOLVED IN: biological_process unknown; LOCATED IN: endomembrane system; Has 30201 Blast hits to 17322 proteins in 780 species: Archae - 12; Bacteria - 1396; Metazoa - 17338; Fungi - 3422; Plants - 5037; Viruses - 0; Other Eukaryotes - 2996 (source: NCBI BLink).	0.029109	0.392737	0.1105	0.300571	2.54632	0.0693688	0.0621306	0.317506	0.550845	-0.580381	-0.119042	-0.477119	-0.235974	2.61324	-0.529303	-0.538486	-0.214488	0.0815527	FIL
AT1G51660	ATMKK4, MKK4, ATMEK4	mitogen-activated protein kinase kinase 4	11.5186	9.05415	10.0961	4.43941	29.5094	6.60622	8.93753	11.0407	9.49675	0.0453333	-0.293361	-0.150165	-0.927565	2.5178	-0.62978	-0.309389	-0.0203436	-0.232534	FIL
AT1G55450		S-adenosyl-L-methionine-dependent methyltransferases superfamily protein	28.96	16.1138	60.7514	7.20609	123.806	17.1027	61.0767	33.1304	32.081	-0.371829	-0.731307	0.517797	-0.980573	2.28226	-0.703634	0.526901	-0.255126	-0.284492	FIL
AT1G57990	ATPUP18, PUP18	purine permease 18	28.4987	19.1803	27.5054	7.89441	275.781	10.5499	46.6685	35.5339	39.7685	-0.320076	-0.434355	-0.332257	-0.572763	2.71255	-0.540197	-0.0972441	-0.233798	-0.181864	FIL
AT1G59670	ATGSTU15, GSTU15	glutathione S-transferase TAU 15	0	0.0413773	0	0	3.14215	0	0	0.0112068	0	-0.345542	-0.305264	-0.345542	-0.345542	2.71315	-0.345542	-0.345542	-0.334633	-0.345542	FIL
AT1G59780		NB-ARC domain-containing disease resistance protein	0	0.026362	0	0.0834593	2.38057	0	0.0375175	0.031335	0.041482	-0.378503	-0.343974	-0.378503	-0.269185	2.73966	-0.378503	-0.329362	-0.33746	-0.324169	FIL
AT1G59910		Actin-binding FH2 (formin homology 2) family protein	10.4059	5.97763	11.0388	8.47547	24.985	8.5551	9.41848	7.65373	11.9292	-0.0947095	-0.883412	0.0180022	-0.438535	2.50188	-0.424354	-0.27058	-0.584891	0.176597	FIL
AT1G60020			0	0	0	0.0729421	1.4526	0.0172119	0	0	0.0103152	-0.363024	-0.363024	-0.363024	-0.209574	2.69284	-0.326815	-0.363024	-0.363024	-0.341324	FIL
AT1G60190		ARM repeat superfamily protein	0.253898	0.239227	0.312865	0.34365	5.26957	0.478881	0.928708	0.10394	0.575508	-0.38199	-0.390098	-0.349404	-0.332392	2.38975	-0.257661	-0.00907933	-0.464859	-0.204263	FIL
AT1G61340		F-box family protein	0.296385	1.0261	0.541102	0.950261	14.671	3.22326	1.75781	0.996191	4.67263	-0.613345	-0.455178	-0.560302	-0.471616	2.5024	0.0210638	-0.296578	-0.46166	0.335218	FIL
AT1G61470		Polynucleotidyl transferase, ribonuclease H-like superfamily protein	0.547394	0.258754	0.206248	0.261144	10.4017	0.204615	0.571031	0.3454	0.539227	-0.289312	-0.378689	-0.394947	-0.377949	2.76204	-0.395453	-0.281993	-0.351859	-0.291841	FIL
AT1G61890		MATE efflux family protein	6.04251	4.92604	10.5002	2.89622	48.6663	4.43651	13.968	5.01958	5.67526	-0.347612	-0.420765	-0.0555368	-0.553761	2.44515	-0.452839	0.171673	-0.414636	-0.371675	FIL
AT1G63190		Cystatin/monellin superfamily protein	0	0	0	0.112246	2.29282	0.0245997	0	0.0142978	0	-0.361901	-0.361901	-0.361901	-0.212309	2.69377	-0.329116	-0.361901	-0.342846	-0.361901	FIL
AT1G64270			0.367966	0.163311	0.0905729	0.284025	2.12622	0.0756655	0.147415	0.0595138	0.142766	-0.024988	-0.340744	-0.45297	-0.154497	2.68777	-0.47597	-0.365269	-0.50089	-0.372443	FIL
AT1G66160	ATCMPG1, CMPG1	CYS, MET, PRO, and GLY protein 1	17.0797	7.24602	8.93584	6.25002	58.6485	1.77936	8.57086	8.54503	16.814	0.132582	-0.458612	-0.357021	-0.518491	2.63168	-0.787264	-0.378963	-0.380516	0.116609	FIL
AT1G66180		Eukaryotic aspartyl protease family protein	57.068	55.9897	55.9876	39.012	264.046	29.55	107.923	83.4493	81.2437	-0.420814	-0.436483	-0.436513	-0.683168	2.58656	-0.82065	0.318108	-0.037497	-0.0695429	FIL
AT1G67970	AT-HSFA8, HSFA8	heat shock transcription factor A8	2.24475	7.41728	1.20076	4.78919	19.9944	1.42094	6.09558	6.0201	4.18125	-0.666415	0.269113	-0.855235	-0.206215	2.54386	-0.815411	0.0300643	0.0164116	-0.31617	FIL
AT1G69490	NAP, ANAC029, ATNAP	NAC-like, activated by AP3/PI	1.71585	13.4288	0.0606603	4.08743	42.1884	0.0342829	4.55531	3.26579	4.87983	-0.436189	0.34616	-0.546745	-0.277783	2.26712	-0.548507	-0.246532	-0.332663	-0.224856	FIL
AT1G71140		MATE efflux family protein	1.09698	0.912309	1.96656	1.0479	10.2146	0.200926	1.69794	0.25666	2.04873	-0.352428	-0.413636	-0.064211	-0.368695	2.66956	-0.649419	-0.153245	-0.630947	-0.0369779	FIL
AT1G72520	LOX4	PLAT/LH2 domain-containing lipoxygenase family protein	12.1533	2.9954	9.50206	1.81521	53.0869	1.45017	12.8839	4.88987	6.64384	0.0253367	-0.502182	-0.12738	-0.570165	2.38323	-0.591192	0.0674241	-0.393055	-0.292021	FIL
AT1G72900		Toll-Interleukin-Resistance (TIR) domain-containing protein	9.24777	5.32013	0.353008	4.77182	84.3813	0.230385	5.62333	2.78516	23.1811	-0.223712	-0.37387	-0.563769	-0.394833	2.64873	-0.568457	-0.362279	-0.470785	0.308975	FIL
AT1G72910		Toll-Interleukin-Resistance (TIR) domain-containing protein	4.35997	12.1419	1.30085	1.41429	44.6301	0.168838	6.7966	3.09265	1.52419	-0.291436	0.272577	-0.513151	-0.504929	2.62722	-0.595196	-0.114836	-0.383287	-0.496964	FIL
AT1G73480		alpha/beta-Hydrolases superfamily protein	9.13682	12.7241	8.18889	3.92132	25.9642	3.76612	11.9384	7.67507	12.6079	-0.221128	0.300311	-0.358917	-0.979241	2.22486	-1.0018	0.186101	-0.433604	0.283419	FIL
AT1G73540	atnudt21, NUDT21	nudix hydrolase homolog 21	6.33391	23.8308	4.64098	6.82885	90.4955	10.6992	16.5573	10.8572	13.9285	-0.539682	0.12861	-0.604343	-0.520778	2.67487	-0.372951	-0.149201	-0.366916	-0.249607	FIL
AT1G74450		Protein of unknown function (DUF793)	2.56736	3.72568	5.28373	5.74254	22.2264	3.30826	4.42588	4.11357	7.98309	-0.635985	-0.453188	-0.20731	-0.134905	2.46644	-0.519062	-0.342689	-0.391975	0.218678	FIL
AT1G76600		unknown protein; FUNCTIONS IN: molecular_function unknown; INVOLVED IN: N-terminal protein myristoylation; LOCATED IN: nucleolus, nucleus; EXPRESSED IN: 24 plant structures; EXPRESSED DURING: 15 growth stages; BEST Arabidopsis thaliana protein match is: unknown protein (TAIR:AT1G21010.1); Has 220 Blast hits to 220 proteins in 14 species: Archae - 0; Bacteria - 0; Metazoa - 0; Fungi - 0; Plants - …	10.6016	8.19095	9.15372	1.98962	67.6262	6.46336	6.88343	7.99863	23.8978	-0.265	-0.386321	-0.337868	-0.698411	2.60484	-0.473264	-0.452123	-0.395999	0.404147	FIL
AT1G76650	CML38	calmodulin-like 38	3.15469	3.81797	1.30204	1.58748	75.6205	16.8665	2.81412	2.73738	11.5577	-0.420822	-0.393236	-0.497873	-0.486002	2.593	0.149444	-0.434986	-0.438178	-0.0713452	FIL
AT1G76680	OPR1	12-oxophytodienoate reductase 1	106.485	57.4999	55.4738	25.0642	248.338	35.9686	77.594	30.9243	57.4047	0.432575	-0.290864	-0.320787	-0.769891	2.52754	-0.608849	0.00589596	-0.683347	-0.292271	FIL
AT1G79410	AtOCT5, 5-Oct	organic cation/carnitine transporter5	2.43719	3.50858	4.05159	2.2743	9.49869	1.20725	2.52737	2.99069	1.72275	-0.368955	0.0605214	0.278193	-0.434251	2.46172	-0.861989	-0.332807	-0.14708	-0.655348	FIL
AT1G80840	WRKY40, ATWRKY40	WRKY DNA-binding protein 40	8.8096	9.52712	3.05689	3.02193	118.426	1.34255	15.1217	8.93311	17.6139	-0.322465	-0.302924	-0.479132	-0.480084	2.66278	-0.52582	-0.150562	-0.319101	-0.0826917	FIL
AT2G05530		Glycine-rich protein family	2.64489	0.446645	0	0.0742467	10.2296	0.407395	0.167964	0.422589	2.16362	0.246868	-0.427073	-0.564006	-0.541243	2.5722	-0.439106	-0.512511	-0.434448	0.0993196	FIL
AT2G17040	anac036, NAC036	NAC domain containing protein 36	4.35576	10.3425	0.438757	1.74673	35.8022	1.16116	9.62838	6.38278	5.26734	-0.374733	0.187311	-0.742471	-0.619676	2.57753	-0.67465	0.120272	-0.184432	-0.289152	FIL
AT2G17290	CPK6, ATCDPK3, ATCPK6	Calcium-dependent protein kinase family protein	3.10119	1.87022	2.58298	5.49071	13.0458	3.15044	5.15777	5.74107	6.08668	-0.62257	-0.999139	-0.781098	0.108413	2.4196	-0.607504	0.00656274	0.185001	0.29073	FIL
AT2G19710		Regulator of Vps4 activity in the MVB pathway protein	2.77183	2.80473	3.8289	4.00371	11.2737	2.01199	4.67649	3.62166	2.65693	-0.505186	-0.49341	-0.12685	-0.0642837	2.53769	-0.777139	0.176509	-0.201024	-0.546308	FIL
AT2G22760		basic helix-loop-helix (bHLH) DNA-binding superfamily protein	0	0.0575872	0	0	1.42031	0	0.0245704	0.00795232	0.0923905	-0.333111	-0.225397	-0.333111	-0.333111	2.32353	-0.333111	-0.287153	-0.318237	-0.160299	FIL
AT2G22880		VQ motif-containing protein	4.8278	4.96485	5.54185	0.637088	40.3601	1.17581	5.9402	0.691004	3.27125	-0.215198	-0.204119	-0.157478	-0.553954	2.65705	-0.510406	-0.125277	-0.549596	-0.341021	FIL
AT2G23810	TET8	tetraspanin8	12.5842	34.9366	20.2437	11.1253	303.368	11.9523	77.5989	80.563	32.0705	-0.574911	-0.329454	-0.4908	-0.590932	2.61826	-0.581851	0.139032	0.171582	-0.360927	FIL
AT2G24600		Ankyrin repeat family protein	2.46527	1.12897	1.27804	1.28541	11.7154	1.19585	3.16105	0.573945	3.42066	-0.122157	-0.486066	-0.44547	-0.443462	2.39688	-0.467852	0.0673215	-0.637213	0.138019	FIL
AT2G26530	AR781	Protein of unknown function (DUF1645)	4.92393	16.174	3.87968	1.7252	52.4375	1.12687	12.4884	4.48073	9.57979	-0.444535	0.275607	-0.51138	-0.649293	2.59692	-0.687594	0.0396871	-0.472905	-0.146503	FIL
AT2G27080		Late embryogenesis abundant (LEA) hydroxyproline-rich glycoprotein family	11.5435	1.81815	3.0435	1.81623	66.7669	5.18965	5.26748	16.1137	22.9756	-0.16002	-0.6171	-0.55951	-0.61719	2.43541	-0.458644	-0.454986	0.0547725	0.377271	FIL
AT2G28630	KCS12	3-ketoacyl-CoA synthase 12	4.93217	7.09353	8.29454	5.46082	18.3433	2.96151	5.3787	8.68653	4.4035	-0.481611	-0.0389751	0.206986	-0.373345	2.26492	-0.885192	-0.390164	0.287263	-0.58988	FIL
AT2G30020		Protein phosphatase 2C family protein	15.1715	14.3977	9.18919	5.97282	56.5806	13.9021	11.3109	14.2852	8.17395	-0.0921308	-0.14371	-0.490875	-0.705257	2.66792	-0.176746	-0.349453	-0.151206	-0.558544	FIL
AT2G31880	SOBIR1, EVR	Leucine-rich repeat protein kinase family protein	18.3662	12.0337	10.373	6.38464	73.777	5.57394	10.172	12.303	12.0084	0.0231074	-0.282865	-0.363106	-0.555811	2.70041	-0.594981	-0.372817	-0.26985	-0.284085	FIL
AT2G33580		Protein kinase superfamily protein	4.39138	2.01968	3.45376	1.85836	12.8297	2.49091	5.08274	3.49333	3.72783	0.00563605	-0.682842	-0.266546	-0.729672	2.45519	-0.546049	0.206328	-0.255058	-0.186985	FIL
AT2G34600	JAZ7, TIFY5B	jasmonate-zim-domain protein 7	1.08804	2.00751	0.0563211	0.254057	17.8299	0.0371356	0.472182	0.939301	0.532437	-0.235475	-0.0903219	-0.398349	-0.367133	2.4075	-0.401378	-0.332698	-0.258956	-0.323186	FIL
AT2G35930	PUB23	plant U-box 23	13.9423	7.1662	8.37622	3.40091	62.7914	6.78604	11.2056	5.77511	11.1048	-0.0311093	-0.405492	-0.338638	-0.613524	2.6678	-0.426496	-0.182312	-0.48235	-0.187881	FIL
AT2G36800	DOGT1, UGT73C5	don-glucosyltransferase 1	10.2686	19.5443	3.40769	2.98271	56.4795	3.16898	6.58586	7.84913	11.8224	-0.197912	0.358537	-0.609499	-0.634993	2.57428	-0.623819	-0.41884	-0.343056	-0.104698	FIL
AT2G37760		NAD(P)-linked oxidoreductase superfamily protein	21.7226	17.295	1.93881	6.42027	45.5969	8.55146	4.84619	8.56948	15.3939	0.555709	0.215911	-0.962601	-0.618671	2.38795	-0.455112	-0.739474	-0.453729	0.0700108	FIL
AT2G38470	WRKY33, ATWRKY33	WRKY DNA-binding protein 33	12.4603	19.2935	8.42495	10.5705	191.474	7.49273	47.8208	23.8083	42.9074	-0.491399	-0.371529	-0.56219	-0.524552	2.64892	-0.578543	0.128907	-0.292328	0.0427139	FIL
AT2G39650		Protein of unknown function (DUF506)	5.38232	5.8188	2.52192	1.85954	31.6445	1.8979	6.35173	6.03452	5.19657	-0.222321	-0.174512	-0.535639	-0.608193	2.65434	-0.603992	-0.116136	-0.150882	-0.242668	FIL
AT2G40000	HSPRO2, ATHSPRO2	ortholog of sugar beet HS1 PRO-1 2	107.393	119.9	55.2264	28.0317	609.712	14.8077	82.2426	147.739	130.012	-0.208297	-0.136927	-0.505969	-0.661148	2.65805	-0.736607	-0.351809	0.0219279	-0.0792236	FIL
AT2G40140	CZF1, ZFAR1, SZF2, ATSZF2	zinc finger (CCCH-type) family protein	17.024	17.1952	12.9099	8.15539	91.9844	13.3726	16.2494	17.5906	19.9327	-0.269951	-0.263156	-0.433282	-0.622036	2.70598	-0.414913	-0.300705	-0.247459	-0.154477	FIL
AT2G41100	TCH3, ATCAL4	Calcium-binding EF hand family protein	211.577	46.3084	131.565	47.3429	694.365	82.8338	80.924	146.891	328.754	0.0729286	-0.738813	-0.320064	-0.733732	2.44421	-0.559414	-0.568794	-0.244785	0.64846	FIL
AT2G41640		Glycosyltransferase family 61 protein	13.7243	8.09891	7.93856	6.78596	34.07	3.29394	7.22702	6.59321	13.3562	0.280116	-0.352139	-0.370162	-0.499707	2.56684	-0.892187	-0.450134	-0.52137	0.238744	FIL
AT2G46400	WRKY46, ATWRKY46	WRKY DNA-binding protein 46	1.43279	2.86018	0.635906	0.521255	18.0579	1.15303	3.26923	2.01483	3.56155	-0.405682	-0.152834	-0.546841	-0.567151	2.53929	-0.455238	-0.0803755	-0.302579	-0.0285938	FIL
AT3G03480	CHAT	acetyl CoA:(Z)-3-hexen-1-ol acetyltransferase	1.31016	1.6834	0.047947	1.01484	6.06545	0.0167382	0.0874821	0.0706159	0.0600489	0.0826786	0.27625	-0.571941	-0.0704811	2.54891	-0.588127	-0.551437	-0.560184	-0.565665	FIL
AT3G04210		Disease resistance protein (TIR-NBS class)	3.7803	3.80573	1.0366	2.87864	19.2192	0.587584	9.25761	9.2733	2.54726	-0.350632	-0.346263	-0.822123	-0.505578	2.30247	-0.899285	0.590617	0.593313	-0.562524	FIL
AT3G04640		glycine-rich protein	36.6711	12.014	13.0527	3.00002	100.23	6.04824	23.0423	12.7491	15.4233	0.395297	-0.418382	-0.384107	-0.715844	2.49274	-0.615253	-0.0544511	-0.394124	-0.305878	FIL
AT3G08720	ATPK19, ATPK2	serine/threonine protein kinase 2	8.7477	6.37611	6.52679	5.10449	30.3333	2.48781	10.2058	7.18595	11.7797	-0.131982	-0.413171	-0.395306	-0.563942	2.42733	-0.87419	0.0409	-0.317152	0.227512	FIL
AT3G09870		SAUR-like auxin-responsive protein family	0	0.192468	0	0.332924	5.76371	0	0.592831	0.287003	0.590567	-0.467899	-0.363447	-0.467899	-0.287221	2.66007	-0.467899	-0.146169	-0.312142	-0.147398	FIL
AT3G14620	CYP72A8	cytochrome P450, family 72, subfamily A, polypeptide 8	11.1093	12.766	2.39131	3.80098	55.4795	6.32596	13.1899	11.9146	13.5866	-0.218016	-0.111717	-0.777385	-0.686937	2.6289	-0.524927	-0.0845138	-0.166342	-0.0590635	FIL
AT3G16720	ATL2, TL2	TOXICOS EN LEVADURA 2	35.7211	23.1199	19.7908	5.36681	91.2751	7.49396	23.8697	20.8566	20.5796	0.324712	-0.176891	-0.309409	-0.883567	2.53608	-0.798893	-0.147044	-0.266982	-0.27801	FIL
AT3G19580	AZF2, ZF2	zinc-finger protein 2	13.1818	16.1416	9.05805	1.7023	40.1976	4.07233	12.4467	8.56085	6.38668	0.0674571	0.32833	-0.296003	-0.944331	2.4486	-0.73544	0.00267014	-0.339826	-0.531455	FIL
AT3G22370	AOX1A, ATAOX1A	alternative oxidase 1A	19.4298	31.498	5.69521	6.08376	63.5607	4.57604	23.2701	9.32662	30.5657	-0.112633	0.526602	-0.840133	-0.819552	2.22491	-0.899414	0.0907831	-0.647783	0.477218	FIL
AT3G27540		beta-1,4-N-acetylglucosaminyltransferase family protein	0.256759	2.89815	0.96824	1.25441	6.85273	0.800234	1.51802	2.58781	1.56595	-0.921577	0.414983	-0.561563	-0.416757	2.41603	-0.646575	-0.283372	0.257951	-0.259116	FIL
AT3G28450		Leucine-rich repeat protein kinase family protein	2.06061	4.70563	4.54288	2.73646	14.2413	3.86546	6.42697	6.28873	3.93464	-0.941825	-0.200835	-0.246427	-0.75249	2.47054	-0.436205	0.281395	0.242666	-0.416823	FIL
AT3G29000		Calcium-binding EF-hand family protein	0.249967	2.77947	0	0.322294	24.0008	0.0592943	0.891059	0.404186	2.44647	-0.426276	-0.0905279	-0.459455	-0.416676	2.72624	-0.451585	-0.341182	-0.405806	-0.134728	FIL
AT3G45640	ATMPK3, MPK3, ATMAPK3	mitogen-activated protein kinase 3	29.2893	51.0219	37.7162	21.3297	274.236	23.0728	61.5505	82.5801	48.562	-0.520303	-0.242063	-0.412414	-0.622209	2.61573	-0.599893	-0.107266	0.161975	-0.273556	FIL
AT3G46620		zinc finger (C3HC4-type RING finger) family protein	21.4264	22.1786	22.7401	7.38	90.8522	20.1929	21.2049	23.1376	20.9592	-0.267892	-0.236205	-0.212553	-0.859604	2.65671	-0.319855	-0.277222	-0.195805	-0.287574	FIL
AT3G47960		Major facilitator superfamily protein	14.9415	24.907	9.62633	6.60454	89.3549	8.13934	20.9023	18.1399	5.47812	-0.260671	0.106815	-0.456673	-0.568104	2.48338	-0.511507	-0.0408649	-0.14273	-0.609641	FIL
AT3G49530	ANAC062, NTL6, NAC062	NAC domain containing protein 62	13.7701	16.0489	9.28082	9.13734	64.252	10.3605	19.1136	26.6402	22.7326	-0.436516	-0.3037	-0.698171	-0.706534	2.50578	-0.635244	-0.125076	0.313608	0.0858564	FIL
AT3G50060	MYB77	myb domain protein 77	48.3568	39.3886	23.4326	15.8568	188.728	20.4429	42.0768	63.0349	69.1277	-0.152436	-0.315974	-0.606934	-0.745082	2.40728	-0.661454	-0.266952	0.115225	0.226328	FIL
AT3G50950	ZAR1	HOPZ-ACTIVATED RESISTANCE 1	21.119	20.0215	13.3006	29.4699	65.0172	20.1867	23.356	26.9442	29.5422	-0.440646	-0.514558	-0.967187	0.121762	2.51575	-0.503432	-0.28999	-0.0483345	0.126632	FIL
AT3G52400	SYP122, ATSYP122	syntaxin of plants 122	42.2408	10.4183	19.0854	5.85692	113.303	7.76894	32.8789	26.5109	27.9168	0.316764	-0.646447	-0.38411	-0.784511	2.46769	-0.726638	0.0333949	-0.159351	-0.116797	FIL
AT3G52950		CBS / octicosapeptide/Phox/Bemp1 (PB1) domains-containing protein	7.14818	7.93806	5.77621	8.14675	18.0862	4.45677	6.60315	7.13507	7.24072	-0.216768	-0.028785	-0.543283	0.020881	2.38636	-0.857295	-0.346479	-0.219886	-0.194745	FIL
AT3G54810	BME3-ZF, BME3, GATA8	Plant-specific GATA-type zinc finger transcription factor family protein	32.8584	19.3508	65.5756	23.4532	131.93	39.5883	40.3397	63.1708	42.6245	-0.532723	-0.929633	0.428649	-0.809088	2.37842	-0.334968	-0.31289	0.357987	-0.245752	FIL
AT3G55840		Hs1pro-1 protein	8.74369	0.87612	8.23918	1.41262	18.4403	3.21498	1.06223	0.737053	3.01329	0.600642	-0.689963	0.517881	-0.601954	2.19128	-0.306294	-0.659433	-0.712776	-0.339379	FIL
AT3G55980	SZF1, ATSZF1	salt-inducible zinc finger 1	41.8069	40.3153	15.7328	14.8895	326.292	11.8373	48.9894	55.5206	61.9424	-0.278393	-0.293896	-0.549399	-0.558164	2.67845	-0.589887	-0.20374	-0.135858	-0.0691115	FIL
AT3G56410		Protein of unknown function (DUF3133)	1.91418	2.02037	3.20714	5.08147	10.787	1.86355	4.30104	3.1807	2.18777	-0.695844	-0.657438	-0.228213	0.449682	2.51322	-0.714156	0.167422	-0.237778	-0.596896	FIL
AT3G57530	CPK32, ATCPK32, CDPK32	calcium-dependent protein kinase 32	7.51839	15.475	10.5384	15.3295	96.127	9.50036	33.1095	30.5061	25.9943	-0.71126	-0.422579	-0.601688	-0.427856	2.50364	-0.63935	0.217235	0.12278	-0.0409169	FIL
AT3G59080		Eukaryotic aspartyl protease family protein	6.55453	6.38693	5.47924	5.6616	42.6077	2.17347	8.14094	10.4539	15.156	-0.40249	-0.416408	-0.49178	-0.476637	2.59129	-0.766284	-0.270758	-0.0786923	0.311758	FIL
AT3G61190	BAP1	BON association protein 1	0.90115	2.35121	0.727494	0.167325	20.4216	0.581512	2.7003	1.20066	2.6408	-0.424109	-0.1894	-0.452217	-0.542887	2.73551	-0.475846	-0.132896	-0.375629	-0.142526	FIL
AT4G00970	CRK41	cysteine-rich RLK (RECEPTOR-like protein kinase) 41	0.862032	0.928004	0.391989	3.03232	46.9342	0.511632	1.96963	1.17842	7.37503	-0.415863	-0.411408	-0.447605	-0.269307	2.69533	-0.439525	-0.341069	-0.394498	0.0239502	FIL
AT4G01950	ATGPAT3, GPAT3	glycerol-3-phosphate acyltransferase 3	16.7629	9.14664	45.2536	6.27035	135.519	6.78928	36.9475	17.6075	7.21792	-0.351893	-0.536516	0.338746	-0.60624	2.52685	-0.593661	0.137399	-0.331417	-0.58327	FIL
AT4G11280	ACS6, ATACS6	1-aminocyclopropane-1-carboxylic acid (acc) synthase 6	22.8212	28.0247	10.952	5.31191	119.882	3.88915	32.6652	46.7487	21.1651	-0.267285	-0.121852	-0.599016	-0.756652	2.44548	-0.796417	0.00784525	0.401466	-0.313572	FIL
AT4G12720	AtNUDT7, GFG1, ATNUDX7	MutT/nudix family protein	18.2504	11.4586	18.937	11.3789	109.315	17.1211	20.2909	22.9624	51.9152	-0.399955	-0.608238	-0.378898	-0.610684	2.39275	-0.434586	-0.337379	-0.255451	0.632446	FIL
AT4G13395	DVL10, RTFL12	ROTUNDIFOLIA like 12	2.61759	6.35258	0.583856	0.486695	20.5497	0.206072	2.45172	1.59295	2.3244	-0.216996	0.319062	-0.508884	-0.522828	2.35668	-0.563104	-0.240802	-0.364056	-0.259075	FIL
AT4G15760	MO1	monooxygenase 1	71.5746	30.792	53.7243	30.6475	288.227	18.1992	96.8225	66.032	129.777	-0.190557	-0.684415	-0.406716	-0.686164	2.433	-0.836908	0.115183	-0.257675	0.514253	FIL
AT4G17250		unknown protein; BEST Arabidopsis thaliana protein match is: unknown protein (TAIR:AT5G47580.1); Has 31 Blast hits to 31 proteins in 6 species: Archae - 0; Bacteria - 0; Metazoa - 0; Fungi - 0; Plants - 31; Viruses - 0; Other Eukaryotes - 0 (source: NCBI BLink).	3.31121	4.85818	3.97413	2.9295	16.0861	1.39831	6.15902	3.80991	5.55891	-0.474925	-0.113291	-0.319954	-0.564156	2.51145	-0.9221	0.190805	-0.358345	0.0505182	FIL
AT4G17490	ATERF6, ERF-6-6, ERF6	ethylene responsive element binding factor 6	16.3736	17.2937	3.05031	0.838526	89.0433	2.88453	11.0628	4.83141	11.6222	-0.039824	-0.00560878	-0.535274	-0.617523	2.66253	-0.541439	-0.237313	-0.469041	-0.216511	FIL
AT4G18010	IP5PII, AT5PTASE2, 5PTASE2	myo-inositol polyphosphate 5-phosphatase 2	17.671	10.9022	6.2798	20.8473	121.376	10	15.5037	23.7552	42.4976	-0.344064	-0.534968	-0.665337	-0.254481	2.58079	-0.560413	-0.40519	-0.172469	0.356135	FIL
AT4G18197	ATPUP7, PEX17, PUP7	purine permease 7	5.63015	5.52508	8.85827	4.64706	25.1776	3.22438	7.20825	5.09521	3.60355	-0.303999	-0.31971	0.178678	-0.450994	2.61879	-0.663717	-0.0680369	-0.383986	-0.607022	FIL
AT4G18205		Nucleotide-sugar transporter family protein	4.3109	4.6109	15.3962	6.30436	31.5095	1.04325	14.3228	9.10436	6.90067	-0.6586	-0.626095	0.54252	-0.442603	2.28843	-1.01266	0.426211	-0.139217	-0.377992	FIL
AT4G18880	AT-HSFA4A, HSF A4A	heat shock transcription factor A4A	1.24858	4.55521	3.33213	2.46719	13.9069	3.58829	5.85198	3.56606	5.65041	-0.967861	-0.0931678	-0.416706	-0.645505	2.38061	-0.348945	0.249861	-0.354826	0.196541	FIL
AT4G23180	CRK10, RLK4	cysteine-rich RLK (RECEPTOR-like protein kinase) 10	9.78036	10.3505	15.6967	9.20846	81.9017	5.9342	28.6697	14.7684	12.5894	-0.478543	-0.454202	-0.225945	-0.50296	2.60066	-0.642754	0.327933	-0.265579	-0.35861	FIL
AT4G23810	WRKY53, ATWRKY53	WRKY family transcription factor	8.29739	4.02238	4.04308	1.09821	26.0197	12.4654	6.02032	2.87788	4.62091	0.0761831	-0.486287	-0.483564	-0.871027	2.40794	0.624575	-0.223415	-0.636871	-0.407538	FIL
AT4G24380		CONTAINS InterPro DOMAIN/s: Serine hydrolase (InterPro:IPR005645); BEST Arabidopsis thaliana protein match is: alpha/beta-Hydrolases superfamily protein (TAIR:AT5G65400.1); Has 35333 Blast hits to 34131 proteins in 2444 species: Archae - 798; Bacteria - 22429; Metazoa - 974; Fungi - 991; Plants - 531; Viruses - 0; Other Eukaryotes - 9610 (source: NCBI BLink).	5.58252	7.39956	1.38984	1.566	30.6457	2.32898	7.82654	5.66199	4.84975	-0.203664	-0.00784178	-0.655511	-0.636525	2.4974	-0.554299	0.0381739	-0.1951	-0.282635	FIL
AT4G24570	DIC2	dicarboxylate carrier 2	71.5966	22.9214	58.306	6.43415	395.528	17.4756	79.879	42.4905	24.1869	-0.0696244	-0.479316	-0.181489	-0.618087	2.65685	-0.525153	8.70692e-05	-0.314606	-0.468665	FIL
AT4G27280		Calcium-binding EF-hand family protein	317.704	164.888	150.353	19.8454	873.75	56.7228	120.422	245.416	237.908	0.28926	-0.302463	-0.358746	-0.864088	2.44234	-0.721293	-0.474644	0.00935286	-0.0197215	FIL
AT4G27300		S-locus lectin protein kinase family protein	5.5096	10.3245	6.09303	8.74066	31.5656	5.40962	6.12347	8.60155	8.37001	-0.564994	0.0299679	-0.492901	-0.165745	2.65464	-0.577348	-0.489141	-0.182934	-0.211544	FIL
AT4G27654		unknown protein; FUNCTIONS IN: molecular_function unknown; INVOLVED IN: biological_process unknown; LOCATED IN: endomembrane system; EXPRESSED IN: 17 plant structures; EXPRESSED DURING: 9 growth stages; Has 30201 Blast hits to 17322 proteins in 780 species: Archae - 12; Bacteria - 1396; Metazoa - 17338; Fungi - 3422; Plants - 5037; Viruses - 0; Other Eukaryotes - 2996 (source: NCBI BLink).	0.222847	1.30322	0.960254	0.0776836	24.9852	0.104319	1.62465	0.336639	0.608722	-0.348572	-0.22846	-0.26659	-0.364711	2.4044	-0.361749	-0.192725	-0.335921	-0.305672	FIL
AT4G29780		unknown protein; BEST Arabidopsis thaliana protein match is: unknown protein (TAIR:AT5G12010.1); Has 945 Blast hits to 944 proteins in 87 species: Archae - 0; Bacteria - 0; Metazoa - 519; Fungi - 43; Plants - 365; Viruses - 0; Other Eukaryotes - 18 (source: NCBI BLink).	22.622	5.56505	17.7451	2.86733	90.1574	5.46895	13.817	6.31041	18.9589	0.0820514	-0.545042	-0.0972463	-0.644223	2.56496	-0.548575	-0.241661	-0.517639	-0.0526238	FIL
AT4G30280	ATXTH18, XTH18	xyloglucan endotransglucosylase/hydrolase 18	19.015	1.87141	16.9444	3.61991	223.7	4.35966	11.9046	6.36275	52.2699	-0.263348	-0.503903	-0.292402	-0.479368	2.60874	-0.468989	-0.36312	-0.440882	0.203276	FIL
AT4G30290	ATXTH19, XTH19	xyloglucan endotransglucosylase/hydrolase 19	13.6628	23.9549	33.2921	6.69002	112.923	3.59363	12.526	8.11297	15.4958	-0.264279	-0.0361046	0.1709	-0.418866	1.93631	-0.487513	-0.289482	-0.387319	-0.223641	FIL
AT4G31800	WRKY18, ATWRKY18	WRKY DNA-binding protein 18	36.628	6.42927	24.5714	19.3266	126.423	28.8189	31.1855	16.9457	25.3189	0.0423542	-0.779596	-0.285801	-0.428557	2.48639	-0.170192	-0.105781	-0.49336	-0.265458	FIL
AT4G33050	EDA39	calmodulin-binding family protein	6.82592	6.94522	5.8013	5.14131	42.739	3.32248	10.2839	5.66736	18.2823	-0.387242	-0.3777	-0.469191	-0.521977	2.48509	-0.667447	-0.110673	-0.479903	0.529038	FIL
AT4G33920		Protein phosphatase 2C family protein	8.12661	8.38297	10.3751	8.17406	47.8902	6.14885	16.5701	16.1333	13.5466	-0.546149	-0.525892	-0.368485	-0.542399	2.59574	-0.702419	0.121008	0.0864956	-0.117896	FIL
AT4G34150		Calcium-dependent lipid-binding (CaLB domain) family protein	108.325	57.6946	91.189	32.372	440.339	72.6229	137.375	106.681	109.299	-0.166312	-0.585078	-0.308046	-0.794522	2.57978	-0.461606	0.0739578	-0.179911	-0.15826	FIL
AT4G34390	XLG2	extra-large GTP-binding protein 2	2.69937	5.17581	3.92511	5.424	22.6989	3.30878	7.62798	7.25702	9.84746	-0.798965	-0.391197	-0.597136	-0.35033	2.49415	-0.698621	0.0125759	-0.0485065	0.378034	FIL
AT4G34410	RRTF1	redox responsive transcription factor 1	0.304755	0.234328	0.0344128	0.144486	18.822	0.090761	0.14257	0.0975688	0.766104	-0.280913	-0.290863	-0.319109	-0.303557	2.33533	-0.311147	-0.303827	-0.310186	-0.21573	FIL
AT5G02290	NAK	Protein kinase superfamily protein	7.63416	8.8676	8.60032	8.8203	31.4145	13.5595	12.7509	14.5963	15.5081	-0.764218	-0.604284	-0.638941	-0.610418	2.31925	0.00408711	-0.100753	0.138523	0.256753	FIL
AT5G04380		S-adenosyl-L-methionine-dependent methyltransferases superfamily protein	0	0.423851	0	0.27551	3.88246	0.130263	0.471835	0.0371261	0.409417	-0.492363	-0.158785	-0.492363	-0.275532	2.5632	-0.389843	-0.121021	-0.463144	-0.170145	FIL
AT5G06320	NHL3	NDR1/HIN1-like 3	129.954	65.6337	96.5549	11.3767	483.753	31.9289	180.74	102.487	41.6811	0.0200947	-0.436461	-0.216979	-0.821585	2.5314	-0.675702	0.380578	-0.17487	-0.60648	FIL
AT5G06860	PGIP1, ATPGIP1	polygalacturonase inhibiting protein 1	0.797614	0.761976	0.084997	0.0232656	3.46029	0.497496	1.12152	0.589518	1.1582	-0.143817	-0.178858	-0.844526	-0.905226	2.47436	-0.43892	0.174675	-0.348435	0.210742	FIL
AT5G08790	ATAF2, anac081	NAC (No Apical Meristem) domain transcriptional regulator superfamily protein	38.8693	30.8664	23.638	18.0295	146.055	37.4023	36.7748	28.4758	72.8065	-0.231351	-0.431889	-0.61302	-0.753558	2.45451	-0.268113	-0.283837	-0.491794	0.61905	FIL
AT5G11650		alpha/beta-Hydrolases superfamily protein	8.0132	6.37832	6.57022	7.88788	27.3665	4.3397	11.7975	9.05833	11.5062	-0.327334	-0.5589	-0.53172	-0.345085	2.4139	-0.847654	0.208677	-0.179301	0.167421	FIL
AT5G13190		CONTAINS InterPro DOMAIN/s: LPS-induced tumor necrosis factor alpha factor (InterPro:IPR006629); Has 30201 Blast hits to 17322 proteins in 780 species: Archae - 12; Bacteria - 1396; Metazoa - 17338; Fungi - 3422; Plants - 5037; Viruses - 0; Other Eukaryotes - 2996 (source: NCBI BLink).	137.934	71.1174	145.22	22.7378	298.035	64.1841	66.112	74.05	100.403	0.355078	-0.461115	0.444083	-1.05209	2.31078	-0.545808	-0.522258	-0.425292	-0.103378	FIL
AT5G17350		unknown protein; FUNCTIONS IN: molecular_function unknown; INVOLVED IN: N-terminal protein myristoylation; LOCATED IN: cellular_component unknown; EXPRESSED IN: 15 plant structures; EXPRESSED DURING: 8 growth stages; BEST Arabidopsis thaliana protein match is: unknown protein (TAIR:AT3G03280.1); Has 1807 Blast hits to 1807 proteins in 277 species: Archae - 0; Bacteria - 0; Metazoa - 736; Fungi - …	13.3941	3.16443	3.45267	1.28318	42.1843	1.4258	1.57372	2.07884	5.36477	0.397266	-0.387185	-0.365082	-0.531447	2.60501	-0.52051	-0.509167	-0.470432	-0.218455	FIL
AT5G19240		Glycoprotein membrane precursor GPI-anchored	22.275	54.2247	15.2216	9.85314	299.348	5.29714	43.3837	22.808	11.7971	-0.342958	0.00461054	-0.419688	-0.47809	2.67121	-0.527653	-0.113325	-0.337159	-0.456943	FIL
AT5G20230	ATBCB, BCB, SAG14	blue-copper-binding protein	15.3832	6.11794	5.22601	10.7348	97.2555	0.872653	21.5033	2.00181	48.6153	-0.243682	-0.537061	-0.565303	-0.39087	2.34876	-0.70315	-0.0498925	-0.667396	0.808595	FIL
AT5G24030	SLAH3	SLAC1 homologue 3	21.6761	2.33643	17.6061	23.5125	52.5139	6.50154	15.9432	5.74757	21.6216	0.189304	-1.00339	-0.0617005	0.302552	2.0911	-0.746527	-0.164253	-0.793026	0.185942	FIL
AT5G24590	ANAC091, TIP	TCV-interacting protein	12.0414	11.8105	12.3176	7.58862	47.0443	20.3731	15.6119	21.095	18.0958	-0.535292	-0.554597	-0.512191	-0.907677	2.39203	0.161493	-0.236682	0.22187	-0.0289512	FIL
AT5G26030	FC1, FC-I, ATFC-I	ferrochelatase 1	11.6124	11.4673	13.4163	7.38394	63.0434	14.976	28.0293	22.3193	12.0356	-0.509878	-0.518222	-0.406106	-0.75312	2.4487	-0.316388	0.434508	0.106039	-0.485535	FIL
AT5G27420	CNI1, ATL31	carbon/nitrogen insensitive 1	8.51644	6.17188	2.7682	0.854057	39.8113	1.16702	8.51768	3.77191	10.9126	-0.0542695	-0.250252	-0.534767	-0.694771	2.56168	-0.66861	-0.0541655	-0.450866	0.146024	FIL
AT5G35735		Auxin-responsive family protein	57.6271	25.072	40.3186	10.6501	155.098	19.6165	34.4756	24.5348	35.7388	0.291858	-0.448434	-0.101732	-0.776381	2.5083	-0.572489	-0.234599	-0.46065	-0.205875	FIL
AT5G38260		Protein kinase superfamily protein	0.0354137	0.253946	0.0699798	0.343812	1.23058	0.0131146	0.471515	0.333412	0.270826	-0.8175	-0.222851	-0.723443	0.0216816	2.43466	-0.878178	0.369174	-0.00661855	-0.17692	FIL
AT5G39670		Calcium-binding EF-hand family protein	0.137423	1.52774	0	0.1356	12.9352	0.652294	0.996176	0.606012	1.77627	-0.484221	-0.138583	-0.518385	-0.484675	2.69735	-0.356223	-0.270733	-0.367729	-0.0767987	FIL
AT5G42050		DCD (Development and Cell Death) domain protein	59.7077	68.4129	44.5552	24.5918	254.25	37.0707	101.686	80.877	74.5067	-0.347142	-0.216568	-0.574425	-0.87387	2.57094	-0.68669	0.282526	-0.0296087	-0.125162	FIL
AT5G42380	CML39, CML37	calmodulin like 37	0.64413	2.47291	0.202498	0.162928	31.6564	0.0317835	1.28118	0.512708	4.9076	-0.388767	-0.211394	-0.431601	-0.435439	2.61911	-0.448159	-0.32698	-0.401514	0.0247462	FIL
AT5G45340	CYP707A3	cytochrome P450, family 707, subfamily A, polypeptide 3	2.99505	1.9379	1.82196	1.70024	32.5125	2.57716	3.38569	6.74732	7.17702	-0.378733	-0.48503	-0.496688	-0.508926	2.58926	-0.420752	-0.339454	-0.00144081	0.0417659	FIL
AT5G46710		PLATZ transcription factor family protein	5.14754	16.0059	5.87277	6.97831	54.7851	2.2536	11.2747	20.4824	16.2081	-0.654952	0.0356473	-0.608827	-0.538513	2.50204	-0.839009	-0.265258	0.320359	0.0485116	FIL
AT5G47070		Protein kinase superfamily protein	5.63624	3.80081	4.30785	4.22599	21.3204	3.77843	5.56946	4.55767	8.11989	-0.209376	-0.535954	-0.445737	-0.460302	2.58131	-0.539936	-0.221257	-0.401286	0.232541	FIL
AT5G47230	ERF5, ATERF-5, ATERF5	ethylene responsive element binding factor 5	7.65816	14.7725	5.49955	1.79478	69.5177	7.15092	14.2865	13.6527	6.72122	-0.393786	-0.0442296	-0.499847	-0.681878	2.64563	-0.418709	-0.0681064	-0.0992496	-0.439822	FIL
AT5G48380	BIR1	BAK1-interacting receptor-like kinase 1	9.74386	10.0312	10.7841	6.97998	30.5619	7.69358	12.2466	11.8224	11.7508	-0.38471	-0.343111	-0.234139	-0.784782	2.62871	-0.681488	-0.0224337	-0.083838	-0.0942112	FIL
AT5G48540		receptor-like protein kinase-related family protein	12.9368	14.2375	9.61513	1.58289	28.8495	5.44188	4.62376	5.89755	8.60373	0.340525	0.502283	-0.072582	-1.07153	2.31953	-0.591595	-0.693343	-0.534926	-0.198367	FIL
AT5G51190		Integrase-type DNA-binding superfamily protein	20.5326	42.3311	10.2036	2.10296	197.426	10.6532	13.3033	27.6965	24.9618	-0.29799	0.0575777	-0.466474	-0.598608	2.58743	-0.45914	-0.415913	-0.181135	-0.225744	FIL
AT5G52750		Heavy metal transport/detoxification superfamily protein	6.26215	6.70679	3.1856	1.87176	54.1194	0.543993	7.51051	2.51195	13.1119	-0.266939	-0.239871	-0.454227	-0.534208	2.64642	-0.615037	-0.190944	-0.495236	0.150047	FIL
AT5G54710		Ankyrin repeat family protein	13.017	14.6715	9.62779	16.3793	54.8521	6.87434	20.8777	1.34806	16.3921	-0.267401	-0.159461	-0.488528	-0.0480361	2.46207	-0.668173	0.245459	-1.02873	-0.0472011	FIL
AT5G55050		GDSL-like Lipase/Acylhydrolase superfamily protein	4.45929	2.57054	1.21721	2.40619	13.1413	5.28091	2.03661	2.85189	4.6762	0.0454332	-0.471709	-0.842254	-0.516709	2.4226	0.270394	-0.617901	-0.394675	0.104825	FIL
AT5G57220	CYP81F2	cytochrome P450, family 81, subfamily F, polypeptide 2	3.55504	1.21895	3.95713	0.854045	27.0827	2.58461	5.55146	1.20181	10.4236	-0.320695	-0.596645	-0.273198	-0.639748	2.4585	-0.435327	-0.0848687	-0.598669	0.490651	FIL
AT5G58430	ATEXO70B1, EXO70B1	exocyst subunit exo70 family protein B1	20.9902	14.5374	16.0405	17.0901	57.8866	10.7241	16.0352	18.0467	17.987	-0.0034561	-0.474666	-0.364901	-0.288255	2.69086	-0.753126	-0.365292	-0.218404	-0.222759	FIL
AT5G59450		GRAS family transcription factor	6.62802	9.93787	5.44278	5.87952	26.8352	5.1558	8.01517	9.13684	9.86803	-0.455813	0.0425181	-0.634263	-0.568509	2.58658	-0.677471	-0.246964	-0.078085	0.0320027	FIL
AT5G59820	RHL41, ZAT12	C2H2-type zinc finger family protein	38.8853	17.2861	8.65216	1.91372	165.356	3.65169	18.7557	10.924	27.0352	0.12865	-0.306225	-0.480058	-0.615729	2.67499	-0.580737	-0.276636	-0.434318	-0.109938	FIL
AT5G61600	ERF104	ethylene response factor 104	50.1631	71.0024	27.1753	10.1442	382.136	15.9321	36.4835	66.2498	61.8908	-0.251608	-0.0766416	-0.444613	-0.587605	2.53563	-0.53901	-0.366461	-0.116545	-0.153142	FIL
AT5G61820		FUNCTIONS IN: molecular_function unknown; INVOLVED IN: biological_process unknown; LOCATED IN: vacuole; EXPRESSED IN: 24 plant structures; EXPRESSED DURING: 15 growth stages; CONTAINS InterPro DOMAIN/s: Stress up-regulated Nod 19 (InterPro:IPR011692); Has 30201 Blast hits to 17322 proteins in 780 species: Archae - 12; Bacteria - 1396; Metazoa - 17338; Fungi - 3422; Plants - 5037; Viruses - 0; Oth…	31.8493	42.3349	20.5271	19.1843	172.82	25.4926	81.4467	21.0867	59.4045	-0.432512	-0.214826	-0.667562	-0.695439	2.49408	-0.564478	0.597144	-0.655946	0.139541	FIL
AT5G66210	CPK28	calcium-dependent protein kinase 28	13.362	8.3031	16.4038	15.7825	66.5872	7.00765	20.2389	13.9451	19.1062	-0.362066	-0.634643	-0.198174	-0.231648	2.50573	-0.704443	0.00846507	-0.330651	-0.0525682	FIL
AT5G66650		Protein of unknown function (DUF607)	12.5305	10.0745	5.26237	4.05968	45.3235	7.8764	12.9679	5.05072	9.56119	0.000605537	-0.197387	-0.585327	-0.682284	2.64428	-0.374592	0.0358662	-0.602389	-0.238769	FIL
AT5G66675		Protein of unknown function (DUF677)	6.50714	7.69817	4.49841	4.88674	29.2913	4.3625	10.8106	8.58242	8.79109	-0.388436	-0.233443	-0.649839	-0.599305	2.57654	-0.667525	0.171593	-0.118372	-0.0912171	FIL
AT5G67300	ATMYBR1, ATMYB44, MYBR1, MYB44	myb domain protein r1	142.16	73.7368	82.4764	19.9794	330.373	153.473	81.2841	138.012	99.1213	0.199076	-0.57281	-0.474217	-1.17925	2.32233	0.326706	-0.487668	0.152284	-0.286445	FIL
AT5G67450	AZF1, ZF1	zinc-finger protein 1	7.05929	2.99218	2.43768	1.67064	38.92	1.86547	4.7962	3.62405	2.69077	-0.0240955	-0.373717	-0.421384	-0.487321	2.71476	-0.470573	-0.218637	-0.3194	-0.399628	FIL
AT1G01370	HTR12, CENH3	Histone superfamily protein	8.49529	10.4241	13.4056	8.73915	5.97886	33.5222	6.58235	13.2428	9.27978	-0.353014	-0.1685	0.116708	-0.329687	-0.593738	2.04108	-0.536008	0.101132	-0.27797	LAS
AT1G03360	ATRRP4, RRP4	ribosomal RNA processing 4	9.02248	7.12183	5.39803	9.31564	9.75277	19.7228	9.39968	8.36161	7.35221	-0.106014	-0.53324	-0.920712	-0.0401175	0.0581405	2.29919	-0.021226	-0.254563	-0.481454	LAS
AT1G03790	SOM	Zinc finger C-x8-C-x5-C-x3-H type family protein	0.90305	0.0902287	2.09129	1.1541	0.650368	12.7216	3.25866	4.86636	1.72138	-0.542515	-0.747832	-0.242366	-0.479099	-0.606342	2.44284	0.0525101	0.458612	-0.335807	LAS
AT1G03880	CRU2, CRB	cruciferin 2	2.10445	0	0.788038	0.261924	0	36.297	0.128799	0.198362	0.275846	-0.124779	-0.23671	-0.194796	-0.222779	-0.23671	1.69383	-0.229859	-0.226159	-0.222038	LAS
AT1G03890		RmlC-like cupins superfamily protein	0	0	0	0.0400542	0	1.66021	0	0.00729914	0.0444258	-0.242491	-0.242491	-0.242491	-0.192596	-0.242491	1.8256	-0.242491	-0.233398	-0.18715	LAS
AT1G04540		Calcium-dependent lipid-binding (CaLB domain) family protein	1.59366	0.426577	1.15489	1.68852	0.382661	3.98057	0.509348	0.851437	0.749426	0.274407	-0.684495	-0.0860935	0.352352	-0.720578	2.23555	-0.616489	-0.33542	-0.419234	LAS
AT1G04900		Protein of unknown function (DUF185)	1.25759	3.66894	1.59348	4.47554	3.61269	9.35119	3.77433	3.26948	3.07121	-0.828484	-0.0383722	-0.718425	0.22592	-0.0568039	1.82349	-0.00383934	-0.169261	-0.234228	LAS
AT1G05510		Protein of unknown function (DUF1264)	0.307559	0.171837	0.871447	1.08868	0.0813513	25.929	2.68257	5.54649	1.26638	-0.335651	-0.347306	-0.287227	-0.268572	-0.355077	1.8646	-0.131697	0.114243	-0.253313	LAS
AT1G07370	PCNA1, ATPCNA1	proliferating cellular nuclear antigen 1	23.2876	16.1522	19.0047	16.7822	10.7005	77.9034	20.5648	36.7583	13.5304	-0.13327	-0.474301	-0.337969	-0.444189	-0.734859	2.47705	-0.263404	0.510552	-0.599607	LAS
AT1G07645	ATDSI-1VOC, DSI-1VOC	dessication-induced 1VOC superfamily protein	0.614484	0.144391	0.988487	0.513884	0.0494542	44.2133	4.02166	10.6887	0.866505	-0.425278	-0.457083	-0.399973	-0.432084	-0.463507	2.52457	-0.194752	0.256331	-0.408226	LAS
AT1G07930		GTP binding Elongation factor Tu family protein	127.588	80.7776	140.056	101.069	113.676	287.912	125.276	119.557	78.7003	-0.0468141	-0.796264	0.1528	-0.471399	-0.26956	2.51999	-0.0838291	-0.175405	-0.829523	LAS
AT1G11320		unknown protein; FUNCTIONS IN: molecular_function unknown; INVOLVED IN: biological_process unknown; LOCATED IN: mitochondrion, plastid; EXPRESSED IN: 7 plant structures; EXPRESSED DURING: C globular stage, F mature embryo stage, petal differentiation and expansion stage, E expanded cotyledon stage, D bilateral stage; Has 46 Blast hits to 46 proteins in 14 species: Archae - 0; Bacteria - 2; Metazo…	1.61405	2.28699	0.839948	1.64669	1.69244	5.74723	2.02745	1.72066	2.20471	-0.27357	0.0417989	-0.636354	-0.258275	-0.236835	1.66343	-0.0798308	-0.223608	0.0032383	LAS
AT1G13400	NUB, JGL	C2H2 and C2HC zinc fingers superfamily protein	2.62293	1.6344	1.77782	1.4789	1.44875	7.99698	1.87188	2.08495	1.73372	0.0459868	-0.381973	-0.319884	-0.449293	-0.462348	2.37257	-0.279163	-0.186919	-0.338974	LAS
AT1G14760	KNATM	KNOX Arabidopsis thaliana meinox	0.991412	2.29129	4.28924	0.79549	1.09122	51.42	2.64639	8.651	1.75566	-0.419953	-0.344379	-0.22822	-0.431344	-0.41415	2.51193	-0.323734	0.0253702	-0.37552	LAS
AT1G15405		other RNA	12.7265	0.667297	71.4949	10.7414	0.896559	582.29	3.12266	1.73772	23.9523	-0.215065	-0.254421	-0.0232713	-0.221544	-0.253673	1.64374	-0.246408	-0.250928	-0.178429	LAS
AT1G17232		Potential natural antisense gene, locus overlaps with AT1G17230	0.708242	0	0	0	0	2.60912	0	0	0	0.378249	-0.410487	-0.410487	-0.410487	-0.410487	2.49516	-0.410487	-0.410487	-0.410487	LAS
AT1G18100	E12A11, MFT	PEBP (phosphatidylethanolamine-binding protein) family protein	0.952136	0.0250975	1.95845	0.59141	0.0111745	50.324	1.61075	12.0952	1.49701	-0.343166	-0.390495	-0.291791	-0.361583	-0.391205	2.17741	-0.309542	0.225718	-0.315349	LAS
AT1G22220		F-box family protein	7.29067	0.756307	2.58125	0.595424	1.10323	16.1586	1.03205	5.0918	0.769858	0.605208	-0.571894	-0.243148	-0.600876	-0.509399	2.20268	-0.522221	0.209104	-0.569453	LAS
AT1G26250		Proline-rich extensin-like family protein	0.0132037	0	0.0822385	0.161662	0.0195828	1.86265	0.114205	0	0.263624	-0.363787	-0.381812	-0.269544	-0.16112	-0.355079	2.16099	-0.225905	-0.381812	-0.0219263	LAS
AT1G28290	AGP31	arabinogalactan protein 31	598.618	164.333	192.324	99.727	75.7216	1509.38	227.419	737.728	267.494	0.371992	-0.587833	-0.52597	-0.73062	-0.783675	2.3849	-0.448405	0.679444	-0.359833	LAS
AT1G28360	ERF12, ATERF12	ERF domain protein 12	5.30369	0.458146	1.66525	4.13737	1.12652	22.142	3.30237	5.65347	3.99406	-0.000825703	-0.725438	-0.544926	-0.175239	-0.625488	2.51721	-0.300106	0.0514821	-0.19667	LAS
AT1G29090		Cysteine proteinases superfamily protein	0.351277	0	0.992704	0.572626	0	10.6949	0.0871473	0.822721	0.916807	-0.374201	-0.479111	-0.182638	-0.308095	-0.479111	2.71495	-0.453084	-0.233404	-0.205305	LAS
AT1G29965		Ribosomal protein L18ae/LX family protein	39.0896	2.64278	0.954526	0.0393297	0.561777	103.122	0.0790016	0.687881	0.640825	0.657882	-0.400018	-0.449021	-0.475585	-0.460421	2.51648	-0.474433	-0.45676	-0.458126	LAS
AT1G30020		Protein of unknown function, DUF538	0.468783	0	0	0	0	10.0972	0	0	0	-0.159517	-0.265555	-0.265555	-0.265555	-0.265555	2.0184	-0.265555	-0.265555	-0.265555	LAS
AT1G33790		jacalin lectin family protein	1.66454	0.211738	3.8968	1.73976	1.10138	21.575	2.73831	5.9296	2.48315	-0.459564	-0.687525	-0.109298	-0.447761	-0.54793	2.6646	-0.291078	0.209671	-0.331116	LAS
AT1G43170	ARP1, emb2207, RPL3A, RP1	ribosomal protein 1	271.769	213.67	299.207	212.968	257.26	818.404	364.692	362.184	252.01	-0.357863	-0.666526	-0.212093	-0.670253	-0.434947	2.54623	0.135808	0.122479	-0.462836	LAS
AT1G43800		Plant stearoyl-acyl-carrier-protein desaturase family protein	273.224	1.37849	30.6714	6.89297	8.99937	849.023	18.8953	6.4876	3.31857	0.421872	-0.397219	-0.308957	-0.380603	-0.374257	2.1568	-0.344439	-0.381825	-0.391373	LAS
AT1G48500	JAZ4, TIFY6A	jasmonate-zim-domain protein 4	0	0.0553062	0.122681	0.426722	0.0201781	2.09268	0.423812	0.261743	0.400556	-0.5677	-0.49341	-0.402908	0.00549462	-0.540596	2.2433	0.00158606	-0.216114	-0.0296522	LAS
AT1G48630	RACK1B_AT	receptor for activated C kinase 1B	44.1164	35.6484	52.455	38.3396	42.0296	125.328	55.8559	61.5844	46.0081	-0.392344	-0.678981	-0.110087	-0.587884	-0.46298	2.35662	0.00503094	0.198936	-0.328309	LAS
AT1G54850		HSP20-like chaperones superfamily protein	8.19819	13.314	12.9199	9.31018	10.9597	28.1284	10.6368	11.8287	10.9535	-0.617571	0.0520093	0.000432196	-0.472028	-0.256124	1.991	-0.298387	-0.14239	-0.256945	LAS
AT1G56020		unknown protein; BEST Arabidopsis thaliana protein match is: unknown protein (TAIR:AT3G12970.1); Has 3011 Blast hits to 958 proteins in 192 species: Archae - 0; Bacteria - 193; Metazoa - 479; Fungi - 286; Plants - 158; Viruses - 8; Other Eukaryotes - 1887 (source: NCBI BLink).	7.21039	1.92705	7.08121	6.51417	4.26529	28.0045	6.19862	9.73785	5.86471	-0.168102	-0.839226	-0.184512	-0.25654	-0.542207	2.4733	-0.296623	0.152952	-0.339038	LAS
AT1G60630		Leucine-rich repeat protein kinase family protein	1.88528	2.06996	3.22643	1.9805	2.50873	7.17772	2.36515	2.80454	1.79609	-0.59751	-0.485251	0.217711	-0.539633	-0.218545	2.61951	-0.305819	-0.0387381	-0.651728	LAS
AT1G62110		Mitochondrial transcription termination factor family protein	0.502758	1.49416	0.414982	1.37917	1.14292	3.94348	1.22174	1.44241	0.995527	-0.588412	0.0668508	-0.646427	-0.00914955	-0.165299	1.68571	-0.113205	0.0326465	-0.262719	LAS
AT1G62500		Bifunctional inhibitor/lipid-transfer protein/seed storage 2S albumin superfamily protein	65.0292	7.53182	9.69957	4.08113	9.09057	243.188	5.95046	67.3071	49.4796	0.181651	-0.576992	-0.548389	-0.622521	-0.556425	2.53234	-0.597857	0.211706	-0.0235159	LAS
AT1G62710	BETA-VPE, BETAVPE	beta vacuolar processing enzyme	2.73486	0.507317	2.57718	1.96691	2.23309	24.3171	7.25887	9.22934	3.04971	-0.360364	-0.607268	-0.377842	-0.445485	-0.415981	2.03184	0.141081	0.359491	-0.325467	LAS
AT1G66620		Protein with RING/U-box and TRAF-like domains	5.86433	2.27729	2.52799	3.27256	1.5777	14.1986	3.56182	5.94396	2.74478	0.295613	-0.587217	-0.525515	-0.342264	-0.759398	2.3468	-0.271072	0.315211	-0.47216	LAS
AT1G67100	LBD40	LOB domain-containing protein 40	3.05396	0.09621	1.44242	0.676497	1.52152	24.8728	2.31362	6.23191	0.755236	-0.18347	-0.545816	-0.380895	-0.474726	-0.371205	2.4895	-0.274166	0.205854	-0.46508	LAS
AT1G69600	ZFHD1, ATHB29, ZHD11	zinc finger homeodomain 1	8.84123	0.827657	7.50025	3.34764	0.706536	65.4403	5.58931	15.1467	6.83918	-0.178287	-0.549193	-0.240354	-0.432556	-0.554799	2.44138	-0.328801	0.113558	-0.270951	LAS
AT1G73190	ALPHA-TIP, TIP3;1	Aquaporin-like superfamily protein	0.885636	0.247638	1.96723	1.05625	0.279977	91.1375	5.11067	21.4917	2.62133	-0.35519	-0.372648	-0.325595	-0.350522	-0.371763	2.11435	-0.239582	0.208649	-0.307697	LAS
AT1G73220	AtOCT1, 1-Oct	organic cation/carnitine transporter1	1.63416	0.324151	0.300574	0.712284	0.3462	7.48705	1.41414	1.76718	0.88756	-0.00745497	-0.537478	-0.547017	-0.380442	-0.528557	2.36059	-0.0964762	0.0463612	-0.309526	LAS
AT1G74440		Protein of unknown function (DUF962)	2.95794	0.640791	1.1035	0.758443	1.4162	13.0275	0.736719	1.43575	0.957786	0.0934432	-0.449859	-0.341366	-0.422273	-0.268049	2.45447	-0.427366	-0.263465	-0.375533	LAS
AT1G74480		RWP-RK domain-containing protein	0	0	0.0743884	0.115162	0	2.05551	0.144423	0.0371216	0	-0.275848	-0.275848	-0.199742	-0.158027	-0.275848	1.82712	-0.128091	-0.23787	-0.275848	LAS
AT1G77120	ADH1, ADH, ATADH, ATADH1	alcohol dehydrogenase 1	35.4726	1.07345	11.1312	5.97737	4.43585	124.25	49.4083	9.82413	3.65728	0.190358	-0.605791	-0.37301	-0.492293	-0.52797	2.24506	0.512893	-0.403262	-0.54599	LAS
AT1G77760	NIA1, GNR1, NR1	nitrate reductase 1	38.7106	27.7998	46.6807	43.6073	68.9879	145.997	44.0333	38.4354	59.7308	-0.523256	-0.833557	-0.296585	-0.383993	0.337828	2.52796	-0.371877	-0.531082	0.0745581	LAS
AT1G78190		Trm112p-like protein	7.70531	7.57244	4.99494	3.415	4.1538	35.2934	3.67725	2.85859	5.53259	-0.0449125	-0.0540852	-0.232015	-0.341081	-0.29008	1.85954	-0.322977	-0.379491	-0.1949	LAS
AT1G79075		other RNA	5.80936	4.05774	13.8843	1.1655	2.67301	42.5473	11.5718	6.08065	0.598195	-0.233385	-0.335292	0.236405	-0.503559	-0.415854	1.90398	0.101868	-0.217601	-0.536564	LAS
AT1G79530	GAPCP-1	glyceraldehyde-3-phosphate dehydrogenase of plastid 1	17.3372	4.51053	16.5666	11.9385	5.50652	60.0685	18.9371	24.2987	12.9568	-0.107032	-0.875166	-0.153179	-0.430339	-0.81552	2.45195	-0.011222	0.309861	-0.369356	LAS
AT1G79780		Uncharacterised protein family (UPF0497)	0.0810683	0.0603409	0	0	0	1.01894	0.0442738	0.176448	0.072493	-0.252319	-0.317336	-0.506612	-0.506612	-0.506612	2.68958	-0.367735	0.0468646	-0.279218	LAS
AT1G80390	IAA15	indole-3-acetic acid inducible 15	0.159129	0.344123	0.283086	0.131921	0	10.4552	0.424398	0.838679	0	-0.308432	-0.2626	-0.277722	-0.315173	-0.347857	2.24243	-0.242712	-0.140074	-0.347857	LAS
AT2G02100	LCR69, PDF2.2	low-molecular-weight cysteine-rich 69	1662.85	974.332	1153.18	179.295	576.389	9241.53	476.13	1765.31	353.146	-0.0546544	-0.293736	-0.231631	-0.569808	-0.43192	2.577	-0.466734	-0.0190728	-0.509439	LAS
AT2G02120	PDF2.1, LCR70	Scorpion toxin-like knottin superfamily protein	17.1472	0.460006	4.53795	2.45019	0.580917	76.3153	25.638	23.5045	4.11294	-0.00127198	-0.453202	-0.342761	-0.399303	-0.449927	1.60115	0.228683	0.170902	-0.354271	LAS
AT2G13547		unknown protein; Has 30201 Blast hits to 17322 proteins in 780 species: Archae - 12; Bacteria - 1396; Metazoa - 17338; Fungi - 3422; Plants - 5037; Viruses - 0; Other Eukaryotes - 2996 (source: NCBI BLink).	0	0	0	0	0	4.53193	0.192197	0.055409	0.105676	-0.225556	-0.225556	-0.225556	-0.225556	-0.225556	1.65764	-0.14569	-0.202531	-0.181643	LAS
AT2G16060	GLB1, AHB1, ARATH GLB1, NSHB1, ATGLB1, HB1	hemoglobin 1	72.2191	2.22526	74.4903	5.45555	6.27842	169.949	60.3407	15.0268	9.55619	0.437374	-0.737905	0.475509	-0.683665	-0.669848	2.07838	0.237921	-0.522952	-0.61481	LAS
AT2G21720		Plant protein of unknown function (DUF639)	0	0.00846337	0.0518767	0.617	0.035595	4.36692	1.12964	1.14719	0.245554	-0.441194	-0.436774	-0.414098	-0.118927	-0.422602	1.8397	0.148833	0.157997	-0.312938	LAS
AT2G22410	SLO1	SLOW GROWTH 1	0.328636	0.650116	0.214585	0.894036	0.817368	4.2352	0.641559	0.470529	0.438141	-0.372196	-0.184339	-0.438842	-0.0418041	-0.0866049	1.91061	-0.189339	-0.28928	-0.308207	LAS
AT2G22470	AGP2, ATAGP2	arabinogalactan protein 2	35.0872	4.90249	25.1674	5.14616	18.9698	75.1736	5.28048	19.348	20.488	0.51837	-0.807365	0.0826843	-0.796663	-0.189518	2.279	-0.790763	-0.172908	-0.122837	LAS
AT2G27510	ATFD3, FD3	ferredoxin 3	119.562	65.7998	104.167	24.1448	59.5347	271.958	91.0313	122.161	65.1903	0.244909	-0.532093	0.0224042	-1.13411	-0.622639	2.4474	-0.167435	0.282469	-0.540902	LAS
AT2G28610	PRS, WOX3, PRS1	Homeodomain-like superfamily protein	0.15227	0.358304	0	0.212081	0.17852	6.84252	1.02317	1.01502	0.256788	-0.31333	-0.246302	-0.362866	-0.293872	-0.30479	1.86315	-0.030008	-0.0326586	-0.279327	LAS
AT2G28790		Pathogenesis-related thaumatin superfamily protein	224.35	30.9863	26.9966	30.4913	25.5063	484.848	25.3143	131.899	71.6578	0.710658	-0.568155	-0.594541	-0.571428	-0.604396	2.43347	-0.605667	0.0992321	-0.299172	LAS
AT2G31980	AtCYS2, CYS2	PHYTOCYSTATIN 2	8.59744	4.21533	9.99017	3.52895	17.7787	41.7699	19.0341	16.5691	6.40967	-0.419368	-0.746776	-0.315311	-0.798058	0.266603	2.0591	0.360404	0.176231	-0.582827	LAS
AT2G35300	LEA18	Late embryogenesis abundant protein, group 1 protein	26.3967	1.61456	25.1761	4.84	2.95443	302.213	51.5597	49.0159	15.1968	-0.20902	-0.402145	-0.218532	-0.377009	-0.391703	1.94039	-0.0129278	-0.0327513	-0.296299	LAS
AT2G38380		Peroxidase superfamily protein	7.0155	1.03107	6.44499	3.48114	0.135479	20.4863	4.88634	6.20758	5.30821	0.125845	-0.706535	0.0464919	-0.365752	-0.831104	1.99951	-0.170302	0.0134709	-0.111624	LAS
AT2G40010		Ribosomal protein L10 family protein	3.38278	0.469187	0.603825	1.39551	0.461175	13.9463	0.535364	0.613323	2.77982	0.154859	-0.494066	-0.464079	-0.287753	-0.495851	2.50761	-0.479327	-0.461964	0.0205664	LAS
AT2G40205		Ribosomal protein L41 family	43.4322	11.7149	98.9541	23.0707	9.04017	471.387	77.2819	26.1714	21.9599	-0.213352	-0.368668	0.0585306	-0.31306	-0.381765	1.88228	-0.0475949	-0.297876	-0.318499	LAS
AT2G42740	RPL16A	ribosomal protein large subunit 16A	18.4814	22.2143	22.159	12.8411	12.8272	54.7002	15.0109	20.8866	25.0601	-0.280187	-0.031479	-0.0351653	-0.655988	-0.656913	2.13296	-0.511419	-0.119942	0.158131	LAS
AT2G47115		unknown protein; FUNCTIONS IN: molecular_function unknown; INVOLVED IN: biological_process unknown; LOCATED IN: endomembrane system; BEST Arabidopsis thaliana protein match is: unknown protein (TAIR:AT1G10660.1); Has 35333 Blast hits to 34131 proteins in 2444 species: Archae - 798; Bacteria - 22429; Metazoa - 974; Fungi - 991; Plants - 531; Viruses - 0; Other Eukaryotes - 9610 (source: NCBI BLink…	274.208	0	0	0.0456252	0	551.861	0	0.0128873	0.054167	0.95867	-0.482451	-0.482451	-0.482211	-0.482451	2.41789	-0.482451	-0.482383	-0.482166	LAS
AT2G47770	ATTSPO, TSPO	TSPO(outer membrane tryptophan-rich sensory protein)-related	11.8425	6.735	6.86568	1.90929	17.4512	57.5371	8.31812	12.3169	5.23126	-0.137908	-0.431056	-0.423556	-0.708032	0.184009	2.48478	-0.340191	-0.110677	-0.517365	LAS
AT3G01570		Oleosin family protein	3.9095	1.01744	2.84583	1.87356	1.331	80.3173	12.337	9.66353	1.38598	-0.233779	-0.310323	-0.261931	-0.287664	-0.302024	1.7885	-0.0107288	-0.0814867	-0.300568	LAS
AT3G02480		Late embryogenesis abundant protein (LEA) family protein	37.2572	2.75103	186.481	6.32007	6.09889	1150.48	318.445	144.839	26.4884	-0.354644	-0.425983	-0.0461334	-0.418604	-0.419061	1.94687	0.226693	-0.132227	-0.376908	LAS
AT3G02515			43.0498	0.0830242	0.814866	42.7665	17.0934	97.6645	20.2466	0	34.9955	0.441652	-0.864721	-0.842469	0.433039	-0.347533	2.10217	-0.251663	-0.867245	0.196768	LAS
AT3G03341		unknown protein; Has 30201 Blast hits to 17322 proteins in 780 species: Archae - 12; Bacteria - 1396; Metazoa - 17338; Fungi - 3422; Plants - 5037; Viruses - 0; Other Eukaryotes - 2996 (source: NCBI BLink).	3.95319	0.21041	4.18896	1.27226	2.11569	68.006	17.1189	7.0039	3.78139	-0.292872	-0.429754	-0.284249	-0.39092	-0.360074	2.04969	0.18863	-0.1813	-0.299155	LAS
AT3G03900	APK3	adenosine-5'-phosphosulfate (APS) kinase 3	5.18656	8.44646	6.92838	5.04017	4.46689	20.9552	10.3473	6.39899	5.79403	-0.510827	0.0466303	-0.212969	-0.535859	-0.633893	2.18568	0.371683	-0.303496	-0.406946	LAS
AT3G04510	LSH2	Protein of unknown function (DUF640)	4.98786	1.80121	0.203533	0.180703	0.176172	14.2194	0.637087	3.32917	0.66546	0.401897	-0.214808	-0.524003	-0.528422	-0.529298	2.18845	-0.440099	0.080894	-0.434608	LAS
AT3G04770	RPSAb	40s ribosomal protein SA B	8.29397	6.35131	8.39023	8.62644	7.00135	17.68	7.00398	6.22333	7.15513	-0.0597609	-0.562111	-0.0348703	0.0262098	-0.39402	2.36735	-0.393337	-0.595207	-0.354252	LAS
AT3G06600		unknown protein; FUNCTIONS IN: molecular_function unknown; INVOLVED IN: biological_process unknown; LOCATED IN: cellular_component unknown; EXPRESSED IN: 15 plant structures; EXPRESSED DURING: 7 growth stages; Has 30201 Blast hits to 17322 proteins in 780 species: Archae - 12; Bacteria - 1396; Metazoa - 17338; Fungi - 3422; Plants - 5037; Viruses - 0; Other Eukaryotes - 2996 (source: NCBI BLink).	1.20728	1.05654	1.17766	0.903403	0.671947	10.906	1.62834	1.29482	1.0622	-0.200142	-0.230169	-0.206043	-0.260674	-0.306779	1.73182	-0.116267	-0.182705	-0.229041	LAS
AT3G06900	U4.2	U4.2; snRNA	0.0748518	0	0	0	0	6.62681	0	0	0	-0.19388	-0.215547	-0.215547	-0.215547	-0.215547	1.70271	-0.215547	-0.215547	-0.215547	LAS
AT3G07200		RING/U-box superfamily protein	9.64273	10.4434	12.4113	10.8552	7.54854	30.0865	12.1981	14.7682	8.9216	-0.385254	-0.292993	-0.0662418	-0.245542	-0.62656	1.97041	-0.0908055	0.205332	-0.468347	LAS
AT3G08770	LTP6	lipid transfer protein 6	372.814	176.207	350.124	159.975	171.342	1825.99	516.629	691.774	108.474	-0.214657	-0.587765	-0.257717	-0.618571	-0.596999	2.5431	0.0582678	0.390647	-0.716306	LAS
AT3G10040		sequence-specific DNA binding transcription factors	49.6708	3.03173	14.1101	9.96114	8.4685	149.667	22.1145	13.2935	8.95967	0.324505	-0.487436	-0.294573	-0.366802	-0.392787	2.06534	-0.155224	-0.308789	-0.384236	LAS
AT3G11050	ATFER2, FER2	ferritin 2	3.69938	1.35533	1.37859	1.61394	2.50423	18.1976	6.00542	5.98233	4.43704	-0.17551	-0.487195	-0.484102	-0.452808	-0.334427	1.7523	0.131121	0.12805	-0.0774243	LAS
AT3G12430		Polynucleotidyl transferase, ribonuclease H-like superfamily protein	0.727187	0.765385	0.728313	0.446664	0.0209895	4.04207	0.303462	0.576398	0.849685	-0.163638	-0.134269	-0.162773	-0.379324	-0.706613	2.38508	-0.489428	-0.279575	-0.0694535	LAS
AT3G12460		Polynucleotidyl transferase, ribonuclease H-like superfamily protein	2.2111	0.756717	5.79152	1.4573	1.02881	13.5308	1.49738	4.69875	1.2693	-0.306081	-0.630705	0.493083	-0.474332	-0.569973	2.22051	-0.465386	0.249174	-0.516294	LAS
AT3G12970		unknown protein; BEST Arabidopsis thaliana protein match is: unknown protein (TAIR:AT1G56020.1); Has 2408 Blast hits to 418 proteins in 91 species: Archae - 0; Bacteria - 41; Metazoa - 198; Fungi - 63; Plants - 125; Viruses - 13; Other Eukaryotes - 1968 (source: NCBI BLink).	5.02939	2.4812	4.09463	3.55515	4.09546	16.3967	2.56109	4.87772	3.80998	-0.037629	-0.564841	-0.231027	-0.342644	-0.230855	2.31424	-0.548313	-0.069009	-0.28992	LAS
AT3G13960	AtGRF5, GRF5	growth-regulating factor 5	1.4654	2.75733	1.7048	7.7617	2.66613	30.1504	7.21678	12.9665	5.39795	-0.612597	-0.491661	-0.590187	-0.023212	-0.500198	2.07255	-0.074221	0.464004	-0.244478	LAS
AT3G14880		BEST Arabidopsis thaliana protein match is: transcription factor-related (TAIR:AT4G18650.1); Has 560 Blast hits to 560 proteins in 40 species: Archae - 0; Bacteria - 0; Metazoa - 2; Fungi - 0; Plants - 558; Viruses - 0; Other Eukaryotes - 0 (source: NCBI BLink).	1.11964	0.0486957	0.506748	0.390297	0.172099	4.84799	0.989456	0.215969	0.0307315	0.12415	-0.557628	-0.266026	-0.34016	-0.479068	2.49766	0.0412722	-0.45114	-0.569064	LAS
AT3G15170	CUC1, ANAC054, ATNAC1	NAC (No Apical Meristem) domain transcriptional regulator superfamily protein	3.43877	0.581473	2.35758	3.58062	0.336994	23.3324	2.50428	9.29014	3.61474	-0.279688	-0.67732	-0.430151	-0.259948	-0.711343	2.48878	-0.409736	0.534609	-0.2552	LAS
AT3G18000	NMT1, XPL1, PEAMT	S-adenosyl-L-methionine-dependent methyltransferases superfamily protein	6.28452	0	0	0	0	24.3594	0	0	0	0.327704	-0.387477	-0.387477	-0.387477	-0.387477	2.38464	-0.387477	-0.387477	-0.387477	LAS
AT3G20120	CYP705A21	cytochrome P450, family 705, subfamily A, polypeptide 21	5.96629	5.27297	7.18123	6.28588	3.804	14.8274	4.54248	6.64536	5.80556	-0.212462	-0.412282	0.137695	-0.120353	-0.835655	2.34141	-0.622818	-0.0167465	-0.258786	LAS
AT3G21352		unknown protein; FUNCTIONS IN: molecular_function unknown; INVOLVED IN: biological_process unknown; LOCATED IN: endomembrane system; BEST Arabidopsis thaliana protein match is: unknown protein (TAIR:AT3G21351.1); Has 26 Blast hits to 26 proteins in 5 species: Archae - 0; Bacteria - 0; Metazoa - 0; Fungi - 0; Plants - 26; Viruses - 0; Other Eukaryotes - 0 (source: NCBI BLink).	0.716113	0.12692	1.34325	0.241113	0.056744	11.4304	1.2202	1.23684	0.960753	-0.247542	-0.368108	-0.11921	-0.344741	-0.382468	1.94492	-0.144389	-0.140985	-0.197481	LAS
AT3G23290	LSH4	Protein of unknown function (DUF640)	78.1719	22.1623	23.5676	12.7195	10.2222	340.83	23.5011	152.683	37.0454	0.00278744	-0.528537	-0.515206	-0.618114	-0.641804	2.49444	-0.515837	0.709622	-0.387351	LAS
AT3G25900	HMT-1, ATHMT-1	Homocysteine S-methyltransferase family protein	3.93273	1.45441	4.31211	3.0609	1.79957	11.3941	2.4452	5.14077	3.7825	-0.0683359	-0.859048	0.0527058	-0.346495	-0.748927	2.31222	-0.542938	0.317089	-0.116268	LAS
AT3G27220		Galactose oxidase/kelch repeat superfamily protein	18.1856	2.95845	9.41793	6.93738	3.44812	50.2823	5.69864	4.95002	5.55568	0.322685	-0.46368	-0.130097	-0.258199	-0.438392	1.98024	-0.32217	-0.360831	-0.329553	LAS
AT3G27360		Histone superfamily protein	16.5048	18.0049	10.0032	12.0142	11.927	62.726	17.1349	27.2043	19.9835	-0.30857	-0.219855	-0.693072	-0.574143	-0.579298	2.42491	-0.271309	0.324185	-0.102845	LAS
AT3G28420		Putative membrane lipoprotein	1.63251	1.39995	0.0622351	1.81609	0.572277	7.10488	0.382318	1.69611	1.27676	-0.0465762	-0.124529	-0.572926	0.0149599	-0.401962	1.78775	-0.465635	-0.0252572	-0.165822	LAS
AT3G50410	OBP1	OBF binding protein 1	10.7575	3.09073	1.31597	5.89696	2.3631	41.5731	4.65784	11.2937	10.4483	0.0458698	-0.538016	-0.673177	-0.3243	-0.59343	2.39271	-0.418668	0.0866987	0.0223147	LAS
AT3G52561		unknown protein; FUNCTIONS IN: molecular_function unknown; INVOLVED IN: biological_process unknown; LOCATED IN: cellular_component unknown; BEST Arabidopsis thaliana protein match is: unknown protein (TAIR:AT3G11600.1); Has 30201 Blast hits to 17322 proteins in 780 species: Archae - 12; Bacteria - 1396; Metazoa - 17338; Fungi - 3422; Plants - 5037; Viruses - 0; Other Eukaryotes - 2996 (source: NC…	0	0	0.973439	0	0	11.2777	0.0854397	0.538225	0	-0.275159	-0.275159	-0.0879207	-0.275159	-0.275159	1.89407	-0.258724	-0.171633	-0.275159	LAS
AT3G54560	HTA11	histone H2A 11	103.712	48.9695	108.025	40.9785	25.5642	232.882	59.8378	80.0494	47.4326	0.316687	-0.522367	0.382805	-0.644848	-0.881109	2.29653	-0.355783	-0.0459925	-0.545923	LAS
AT3G54770		RNA-binding (RRM/RBD/RNP motifs) family protein	2.8167	0.473919	2.79938	1.99241	1.18123	7.93638	2.24943	1.56809	2.49464	0.0874088	-0.915247	0.0799966	-0.26537	-0.612534	2.27851	-0.155369	-0.446967	-0.0504267	LAS
AT3G61111		Zinc-binding ribosomal protein family protein	1.45224	1.48062	1.44094	0.261941	0.819037	21.5511	0.456515	1.16667	0.458719	-0.15142	-0.149005	-0.152381	-0.25269	-0.205292	1.55859	-0.236136	-0.175715	-0.235948	LAS
AT4G10270		Wound-responsive family protein	38.0788	5.57046	59.9613	4.23198	10.1824	201.858	23.1023	20.1679	6.90724	-0.0438425	-0.512814	0.271839	-0.532123	-0.446281	2.31887	-0.259896	-0.302229	-0.493529	LAS
AT4G12430	TPPF	Haloacid dehalogenase-like hydrolase (HAD) superfamily protein	0.179029	0	0	0	0	1.92145	0	0	0	-0.0599531	-0.25741	-0.25741	-0.25741	-0.25741	1.86183	-0.25741	-0.25741	-0.25741	LAS
AT4G13690		unknown protein; Has 37 Blast hits to 37 proteins in 16 species: Archae - 0; Bacteria - 2; Metazoa - 2; Fungi - 0; Plants - 27; Viruses - 0; Other Eukaryotes - 6 (source: NCBI BLink).	1.18197	1.63912	0.888444	1.61029	0.571536	8.53569	1.57245	1.65538	0.999814	-0.323898	-0.157672	-0.43063	-0.168155	-0.545863	2.35003	-0.181914	-0.151762	-0.390134	LAS
AT4G14622	CPuORF60	conserved peptide upstream open reading frame 60	7.70669	0	0	0	0	16.9622	0	0	0	0.872254	-0.48147	-0.48147	-0.48147	-0.48147	2.49804	-0.48147	-0.48147	-0.48147	LAS
AT4G14690	ELIP2	Chlorophyll A-B binding family protein	14.1837	3.00779	16.0892	0.705429	3.89727	64.4332	7.87224	17.7738	10.7138	-0.0560217	-0.567222	0.0311372	-0.672534	-0.526536	2.24244	-0.344717	0.108194	-0.214741	LAS
AT4G15390		HXXXD-type acyl-transferase family protein	2.79961	0.112697	2.44562	0.769749	0.158076	8.05593	2.50153	1.47576	1.96456	0.210213	-0.824479	0.0738966	-0.571458	-0.807004	2.23435	0.0954242	-0.299584	-0.111353	LAS
AT4G18670		Leucine-rich repeat (LRR) family protein	102	17.4737	101.277	49.6436	26.9109	247.437	87.9737	35.673	107.359	0.185587	-0.806883	0.177092	-0.429159	-0.696075	1.89323	0.0208952	-0.593196	0.248505	LAS
AT4G21610	LOL2	lsd one like 2	8.21413	4.8495	6.65689	4.94149	2.9758	22.4901	4.45622	4.73596	5.06774	0.114384	-0.248716	-0.053668	-0.238789	-0.450919	1.655	-0.291157	-0.260969	-0.225164	LAS
AT4G25140	OLEO1, OLE1	oleosin 1	2.84675	0.238684	3.71915	2.74379	0.0865963	163.454	15.256	35.7306	3.95114	-0.31181	-0.34797	-0.299714	-0.313237	-0.350078	1.91495	-0.13976	0.144113	-0.296498	LAS
AT4G26740	ATS1, CLO1, ATPXG1	seed gene 1	0.0606278	0.104172	0.492823	0.528189	0	15.0921	1.11066	3.46689	0.19092	-0.402962	-0.395259	-0.326505	-0.320248	-0.413687	2.25616	-0.217207	0.19962	-0.379913	LAS
AT4G28310		unknown protein; BEST Arabidopsis thaliana protein match is: unknown protein (TAIR:AT1G52270.1); Has 30201 Blast hits to 17322 proteins in 780 species: Archae - 12; Bacteria - 1396; Metazoa - 17338; Fungi - 3422; Plants - 5037; Viruses - 0; Other Eukaryotes - 2996 (source: NCBI BLink).	13.8312	16.9015	18.8147	15.3842	8.47293	46.8412	14.4016	22.9153	7.77265	-0.377925	-0.12231	0.0369726	-0.248636	-0.824034	2.37033	-0.33044	0.378374	-0.882336	LAS
AT4G30840		Transducin/WD40 repeat-like superfamily protein	7.42421	6.01663	5.83027	8.46166	6.65466	17.293	6.50718	8.07405	8.29203	-0.222392	-0.586582	-0.634801	0.0460326	-0.421502	2.33102	-0.45966	-0.0542548	0.00214247	LAS
AT4G31020		alpha/beta-Hydrolases superfamily protein	1.09104	0.320411	0.076346	1.22897	0.250278	4.52556	0.970199	1.45654	1.12245	-0.0801612	-0.534978	-0.679021	0.00123886	-0.576369	1.94684	-0.151482	0.135552	-0.0616239	LAS
AT4G31840	ENODL15, AtENODL15	early nodulin-like protein 15	125.343	57.2637	47.6882	31.1306	35.4906	323.912	51.8206	109.613	49.8542	0.351207	-0.375857	-0.478121	-0.654952	-0.608388	2.47187	-0.433989	0.183218	-0.454989	LAS
AT4G32840	PFK6	phosphofructokinase 6	6.28922	4.50987	5.79226	6.20766	4.87865	23.7922	5.56302	8.81349	4.79543	-0.228549	-0.489258	-0.301363	-0.240499	-0.435225	2.33596	-0.334952	0.141303	-0.447417	LAS
AT4G37230		Photosystem II manganese-stabilising protein (PsbO) family	0.0994559	0.620977	0.0929361	0.169595	0.0367116	7.42508	0.162692	0.32093	0.523161	-0.253728	-0.114544	-0.255468	-0.235009	-0.270473	1.70134	-0.236851	-0.194621	-0.140649	LAS
AT4G37390	YDK1, GH3.2, BRU6, GH3-2, AUR3	Auxin-responsive GH3 family protein	3.61045	1.46934	3.27013	3.78954	3.48611	11.0451	3.67867	2.45318	2.2249	-0.0641181	-0.551819	-0.141635	-0.0233246	-0.0924398	1.62935	-0.0485785	-0.32772	-0.379717	LAS
AT5G01300		PEBP (phosphatidylethanolamine-binding protein) family protein	2.493	0.936943	0.449908	0.763656	1.58667	29.8857	1.8656	5.82952	1.17177	-0.22121	-0.358617	-0.401625	-0.373919	-0.301244	2.19769	-0.276613	0.073419	-0.337881	LAS
AT5G03350		Legume lectin family protein	6.88344	2.09478	10.4278	2.21529	0.745466	45.7474	6.01827	16.5623	8.40855	-0.292323	-0.631428	-0.0413302	-0.622894	-0.726978	2.45979	-0.353589	0.393075	-0.184323	LAS
AT5G03870		Glutaredoxin family protein	4.43979	3.13265	0.832725	6.67926	2.31181	18.3976	5.21815	7.44485	4.42478	-0.213018	-0.40693	-0.748118	0.119201	-0.528699	1.85759	-0.0975512	0.232773	-0.215245	LAS
AT5G05000	TOC34, ATTOC34, OEP34	translocon at the outer envelope membrane of chloroplasts 34	10.4437	12.2957	13.2641	12.2809	10.8612	34.1414	13.6252	16.9079	12.7909	-0.588837	-0.358545	-0.238115	-0.360388	-0.53692	2.358	-0.193222	0.214994	-0.296965	LAS
AT5G06250		AP2/B3-like transcriptional factor family protein	11.9324	4.03387	1.8122	1.28028	1.16403	30.1384	4.24886	12.5118	2.14616	0.365238	-0.315797	-0.507356	-0.553218	-0.563242	1.935	-0.297261	0.415194	-0.478561	LAS
AT5G10120		Ethylene insensitive 3 family protein	1.56693	0.208668	0.421462	1.07274	0.0548567	9.57423	0.422574	2.83109	0.654029	-0.0916219	-0.505795	-0.440908	-0.242315	-0.552696	2.35004	-0.440569	0.293858	-0.369991	LAS
AT5G10400		Histone superfamily protein	19.1855	10.9191	21.45	73.4951	19.0132	164.4	8.31801	10.5797	11.8227	-0.36104	-0.52235	-0.316849	0.698757	-0.364402	2.47268	-0.573107	-0.528973	-0.504718	LAS
AT5G10820		Major facilitator superfamily protein	2.34236	2.15871	3.54452	3.79199	2.30937	8.87456	4.06237	3.80169	2.6261	-0.579457	-0.656504	-0.075098	0.0287245	-0.593296	2.16108	0.142162	0.0327976	-0.460415	LAS
AT5G11930		Thioredoxin superfamily protein	27.5933	9.38541	10.3925	4.02727	3.0074	97.4949	10.3183	29.5874	6.48593	0.186653	-0.424507	-0.390702	-0.604356	-0.638588	2.53294	-0.393192	0.253584	-0.521829	LAS
AT5G16860		Tetratricopeptide repeat (TPR)-like superfamily protein	0.542695	0.467884	0.727885	0.774559	0.533184	2.10802	0.6068	0.502173	0.59236	-0.285849	-0.383482	-0.0441688	0.0167436	-0.298262	1.75698	-0.202191	-0.338733	-0.221035	LAS
AT5G23530	AtCXE18, CXE18	carboxyesterase 18	22.7926	4.29313	10.1073	6.58418	6.52499	54.293	12.039	22.7634	8.60857	0.398656	-0.763207	-0.398044	-0.619317	-0.623035	2.37703	-0.27673	0.396818	-0.492175	LAS
AT5G26200		Mitochondrial substrate carrier family protein	1.23812	0.819206	0.955388	0.246567	0.95367	7.12442	0.411826	0.333114	0.750302	-0.0772194	-0.249536	-0.193519	-0.485086	-0.194225	2.34406	-0.417108	-0.449486	-0.277879	LAS
AT5G28640	AN3, GIF, GIF1, ATGIF1	SSXT family protein	29.2327	18.1884	19.2322	20.5561	10.8543	170.714	13.4771	43.6876	28.2688	-0.198799	-0.415666	-0.39517	-0.369173	-0.55968	2.57935	-0.508178	0.0850396	-0.217726	LAS
AT5G37570		Pentatricopeptide repeat (PPR-like) superfamily protein	0.2673	0.969297	0.557277	0.75716	0.869496	3.00417	0.808263	0.708588	0.833033	-0.539833	-0.00431574	-0.318625	-0.166144	-0.080449	1.54799	-0.12716	-0.203197	-0.108265	LAS
AT5G37890		Protein with RING/U-box and TRAF-like domains	6.24015	6.98254	5.63941	4.58461	4.70641	15.4434	5.47489	6.92922	5.09913	-0.1387	0.0489588	-0.290554	-0.557183	-0.526394	2.18766	-0.33214	0.0354809	-0.427124	LAS
AT5G41685		Mitochondrial outer membrane translocase complex, subunit Tom7	70.8872	71.7874	67.4966	10.6401	24.3932	188.742	32.3962	32.4169	16.7908	0.218872	0.233355	0.164321	-0.750442	-0.529168	2.11503	-0.400409	-0.400076	-0.651483	LAS
AT5G45428	CPuORF24	conserved peptide upstream open reading frame 24	0	0	0	0	0	7.78149	0	0	0	-0.221482	-0.221482	-0.221482	-0.221482	-0.221482	1.77186	-0.221482	-0.221482	-0.221482	LAS
AT5G45472		Potential natural antisense gene, locus overlaps with AT5G45470	3.17352	0	0	0	0	8.90973	0	0	0	0.611169	-0.448156	-0.448156	-0.448156	-0.448156	2.52592	-0.448156	-0.448156	-0.448156	LAS
AT5G47600		HSP20-like chaperones superfamily protein	5.35383	2.81449	3.53642	9.53472	7.34461	75.7705	6.36865	13.7487	11.2454	-0.393864	-0.496698	-0.467463	-0.224553	-0.313244	2.45777	-0.352767	-0.0539011	-0.155275	LAS
AT5G48820	ICK6	inhibitor/interactor with cyclin-dependent kinase	4.13324	3.96185	4.08745	3.66736	2.36102	38.8111	4.23229	13.5769	9.31963	-0.433452	-0.447692	-0.437256	-0.47216	-0.5807	2.44782	-0.425221	0.351191	-0.00253078	LAS
AT5G50012	CPuORF36	conserved peptide upstream open reading frame 36	1.9587	0	0	0	0	9.22121	0	0	0	0.185582	-0.321753	-0.321753	-0.321753	-0.321753	2.06669	-0.321753	-0.321753	-0.321753	LAS
AT5G53950	CUC2, ANAC098, ATCUC2	NAC (No Apical Meristem) domain transcriptional regulator superfamily protein	1.3574	0.923899	2.15126	1.6599	0.349855	25.8349	3.81455	12.5216	2.65614	-0.529027	-0.581878	-0.432241	-0.492147	-0.651865	2.45522	-0.229457	0.832083	-0.370687	LAS
AT5G55650		unknown protein; Has 1807 Blast hits to 1807 proteins in 277 species: Archae - 0; Bacteria - 0; Metazoa - 736; Fungi - 347; Plants - 385; Viruses - 0; Other Eukaryotes - 339 (source: NCBI BLink).	0.0498985	0.0769707	0	0.120466	0.169402	4.30663	0.260322	0.1462	0.0971512	-0.225186	-0.213703	-0.246352	-0.195253	-0.174496	1.5804	-0.13593	-0.184338	-0.205143	LAS
AT5G56030	HSP81-2, ERD8, HSP90.2, AtHsp90.2	heat shock protein 81-2	46.7801	59.3057	73.1196	64.8053	56.3708	202.141	69.885	60.0327	66.3018	-0.506095	-0.300664	-0.0741055	-0.210467	-0.3488	2.04195	-0.127155	-0.288741	-0.185923	LAS
AT5G57390	AIL5, CHO1, EMK	AINTEGUMENTA-like 5	6.29991	1.45394	2.429	6.64603	1.53147	21.8616	6.01786	7.24111	6.95753	-0.0679319	-0.86027	-0.700842	-0.0113398	-0.847593	2.47647	-0.114048	0.0859596	0.0395919	LAS
AT5G58420		Ribosomal protein S4 (RPS4A) family protein	242.701	175.935	270.547	118.855	167.452	588.073	212.234	228.195	140.051	0.0325602	-0.453342	0.235218	-0.868756	-0.515079	2.54608	-0.189173	-0.0730124	-0.714501	LAS
AT5G58500	LSH5	Protein of unknown function (DUF640)	13.1984	4.18414	9.09669	1.10957	2.65156	27.5827	2.27011	8.52751	4.35964	0.600043	-0.462729	0.116456	-0.825216	-0.643417	2.29594	-0.688389	0.0493498	-0.442036	LAS
AT5G61495		unknown protein; FUNCTIONS IN: molecular_function unknown; INVOLVED IN: biological_process unknown; LOCATED IN: cellular_component unknown; Has 0 Blast hits to 0 proteins in 0 species (source: NCBI BLink).	0	0	0	0	0	2.39808	0	0	0	-0.265825	-0.265825	-0.265825	-0.265825	-0.265825	2.1266	-0.265825	-0.265825	-0.265825	LAS
AT5G63140	ATPAP29, PAP29	purple acid phosphatase 29	8.21641	6.61919	4.35284	7.76559	6.29592	23.0734	5.57114	10.4037	9.11176	-0.146778	-0.42953	-0.830733	-0.226585	-0.486756	2.48329	-0.615062	0.240429	0.0117216	LAS
AT5G64060	anac103, NAC103	NAC domain containing protein 103	1.54626	1.43204	2.3193	1.67472	2.66428	7.64843	1.86061	2.36552	1.42823	-0.413853	-0.461003	-0.0947453	-0.360825	0.0476597	2.1051	-0.284093	-0.0756661	-0.462576	LAS
AT5G64100		Peroxidase superfamily protein	1.38148	0.0552569	24.6556	1.4053	0.101701	85.2115	4.56475	20.2839	6.13474	-0.456212	-0.497665	0.271259	-0.455467	-0.496214	2.16404	-0.356714	0.134617	-0.307641	LAS
AT5G65410	ATHB25, ZFHD2, HB25, ZHD1	homeobox protein 25	81.2192	30.8161	54.9737	21.3386	23.575	280.893	18.0939	108.261	43.7769	0.0927888	-0.52597	-0.229406	-0.642318	-0.614863	2.54402	-0.68215	0.424758	-0.366861	LAS
AT5G65770	LINC4	little nuclei4	2.2917	0	0	0	0	6.46331	0	0	0	0.590747	-0.43571	-0.43571	-0.43571	-0.43571	2.45922	-0.43571	-0.43571	-0.43571	LAS
AT1G01030	NGA3	AP2/B3-like transcriptional factor family protein	2.07802	2.00945	2.0866	1.97046	2.09358	1.57206	4.62785	1.52501	2.22658	-0.161143	-0.227999	-0.152776	-0.266019	-0.145974	-0.654466	2.325	-0.700335	-0.0162922	PTL
AT1G01980		FAD-binding Berberine family protein	0.101011	0	0	0.118625	0.00823274	0.213174	1.73431	0.122494	0	-0.278969	-0.461588	-0.461588	-0.247124	-0.446704	-0.0761886	2.67388	-0.24013	-0.461588	PTL
AT1G04180	YUC9	YUCCA 9	13.6977	0.444586	40.4204	6.885	30.3872	2.57127	110.406	1.66434	8.7183	-0.289426	-0.665013	0.467881	-0.482495	0.183547	-0.604744	2.45123	-0.630446	-0.43054	PTL
AT1G06000		UDP-Glycosyltransferase superfamily protein	16.126	14.3498	20.0194	2.40268	7.03184	12.8833	57.4468	10.077	2.78536	0.0137335	-0.0953903	0.252926	-0.829367	-0.544972	-0.185482	2.5523	-0.357893	-0.805857	PTL
AT1G06090		Fatty acid desaturase family protein	1.75974	0.353085	0.569815	2.52863	0.220818	3.57172	11.5884	0.83242	0.95749	-0.205985	-0.604452	-0.543058	0.0118204	-0.64192	0.307302	2.5782	-0.468669	-0.43324	PTL
AT1G06550		ATP-dependent caseinolytic (Clp) protease/crotonase family protein	15.9263	27.1222	23.4227	22.0621	14.073	22.4206	59.1719	27.75	12.1473	-0.651082	0.16127	-0.107158	-0.205878	-0.785555	-0.179872	2.48673	0.20682	-0.925277	PTL
AT1G09995		DNA repair DEAD helicase RAD3/XP-D subfamily protein	0	0	0	0.105114	0	0.0520873	2.02583	0	0.124865	-0.389919	-0.389919	-0.389919	-0.230087	-0.389919	-0.310718	2.69046	-0.389919	-0.200055	PTL
AT1G12220	RPS5	Disease resistance protein (CC-NBS-LRR class) family	0	0.0056366	0	0.0751263	0	0.0027441	1.17449	0	0.0668158	-0.393948	-0.378863	-0.393948	-0.192891	-0.393948	-0.386604	2.74928	-0.393948	-0.215132	PTL
AT1G14120		2-oxoglutarate (2OG) and Fe(II)-dependent oxygenase superfamily protein	4.83292	12.1948	8.47377	3.91218	23.0137	3.2184	52.0139	2.23593	3.45072	-0.483389	-0.0248646	-0.256624	-0.540736	0.648972	-0.583947	2.4552	-0.645138	-0.569477	PTL
AT1G16705		p300/CBP acetyltransferase-related protein-related	1.3129	2.29011	2.40714	1.53511	1.69798	1.43203	6.09027	1.87191	0.628029	-0.532991	0.0962688	0.171628	-0.389901	-0.285022	-0.456277	2.54332	-0.173024	-0.974004	PTL
AT1G22550		Major facilitator superfamily protein	4.00372	7.41326	7.50132	5.99495	4.9214	5.30631	18.1103	7.72234	3.79798	-0.73372	0.0497289	0.0699621	-0.276172	-0.522855	-0.434408	2.50771	0.120748	-0.780995	PTL
AT1G28710		Nucleotide-diphospho-sugar transferase family protein	14.0401	1.85805	5.21041	11.1436	1.63369	13.7178	145.516	8.0462	5.38069	-0.198475	-0.469851	-0.395172	-0.263001	-0.474849	-0.205656	2.73038	-0.332	-0.391378	PTL
AT1G31690		Copper amine oxidase family protein	6.84008	1.75953	6.91204	1.95657	2.55185	3.12313	101.876	11.1481	0.654507	-0.266184	-0.427905	-0.263893	-0.421633	-0.402684	-0.3845	2.75893	-0.129054	-0.463079	PTL
AT1G49860	ATGSTF14, GSTF14	glutathione S-transferase (class phi) 14	1.21638	0.0933247	0.626513	0.949438	0.174399	1.29155	9.80604	1.1726	0.870139	-0.192065	-0.561633	-0.386175	-0.27991	-0.534953	-0.167331	2.63455	-0.206473	-0.306005	PTL
AT1G52410	TSA1	TSK-associating protein 1	7.08142	6.25664	1.12722	2.34667	3.87838	4.13127	16.7467	5.23188	2.06572	0.357308	0.178905	-0.930613	-0.666841	-0.335525	-0.280824	2.44796	-0.0427561	-0.727612	PTL
AT1G54010		GDSL-like Lipase/Acylhydrolase superfamily protein	112.072	80.7372	263.218	14.6504	207.403	131.944	595.67	59.6029	23.9362	-0.298444	-0.473576	0.546314	-0.842936	0.234363	-0.187383	2.4044	-0.591696	-0.791038	PTL
AT1G55010	PDF1.5	plant defensin 1.5	0.852283	0	1.18889	0.341997	0.0658511	11.2695	125.938	4.86705	0.835286	-0.377442	-0.398469	-0.369137	-0.390032	-0.396844	-0.120433	2.70861	-0.278391	-0.377861	PTL
AT1G55020	LOX1, ATLOX1	lipoxygenase 1	4.09909	1.91785	6.92064	7.09194	3.15389	6.35158	20.6639	3.81796	9.51845	-0.537222	-0.933052	-0.0251955	0.00589095	-0.708749	-0.128464	2.4688	-0.588239	0.446229	PTL
AT1G55320	AAE18	acyl-activating enzyme 18	2.95782	5.32534	5.1184	2.68551	2.80428	2.81712	15.7072	4.99463	2.05833	-0.476215	0.0923039	0.0426105	-0.541607	-0.513086	-0.510003	2.58532	0.0128895	-0.692213	PTL
AT1G60270	BGLU6	beta glucosidase 6	2.04453	8.52271	9.94052	8.08462	8.71046	3.57047	27.3055	7.34829	2.31321	-0.850332	-0.0162497	0.166296	-0.0726551	0.00792368	-0.653864	2.40208	-0.16746	-0.81574	PTL
AT1G64400	LACS3	AMP-dependent synthetase and ligase family protein	2.93415	20.4262	9.59827	2.0708	18.845	2.27012	70.2094	12.8651	2.49569	-0.611238	0.22328	-0.293303	-0.652427	0.147847	-0.642918	2.59836	-0.137449	-0.632156	PTL
AT1G64690	BLT	branchless trichome	5.06097	7.16333	7.81295	3.31328	3.40519	5.12269	16.6395	6.03268	3.9651	-0.354786	0.162914	0.322881	-0.785151	-0.762518	-0.33959	2.4964	-0.115505	-0.624643	PTL
AT1G65060	4CL3	4-coumarate:CoA ligase 3	5.03291	8.55765	14.6758	1.93345	8.73345	5.8013	40.0974	7.01605	1.13881	-0.457761	-0.15327	0.375261	-0.725514	-0.138082	-0.391382	2.57135	-0.286444	-0.794161	PTL
AT1G67850		Protein of unknown function (DUF707)	2.68359	2.86217	2.19669	3.9995	4.08656	4.44993	25.0697	10.835	2.7237	-0.534821	-0.510088	-0.602255	-0.352571	-0.340513	-0.290188	2.56558	0.594118	-0.529266	PTL
AT1G67940	ATNAP3, AtSTAR1, NAP3	non-intrinsic ABC protein 3	13.369	15.2309	13.799	3.27666	13.8694	15.8849	34.2541	14.7288	7.00258	-0.140018	0.0714714	-0.0911803	-1.2864	-0.0831858	0.145761	2.23229	0.0144385	-0.863178	PTL
AT1G70550		Protein of Unknown Function (DUF239)	7.32817	7.90384	5.58426	6.83183	3.92989	3.65602	19.2662	6.57633	3.81558	0.0248991	0.146433	-0.343269	-0.0798875	-0.692533	-0.750353	2.5452	-0.133827	-0.716666	PTL
AT1G70560	WEI8, TAA1, SAV3	tryptophan aminotransferase of Arabidopsis 1	28.5085	20.1216	53.0182	11.878	37.074	25.9658	198.382	22.4428	6.53209	-0.285848	-0.432281	0.142087	-0.576214	-0.136296	-0.330244	2.6801	-0.391753	-0.669552	PTL
AT1G72140		Major facilitator superfamily protein	4.07792	2.00632	7.34559	2.26291	8.01248	0.497515	18.7242	0.138307	1.15489	-0.141486	-0.49233	0.411923	-0.448874	0.524866	-0.74786	2.33898	-0.808695	-0.636527	PTL
AT1G74650	ATY13, ATMYB31, MYB31	myb domain protein 31	0.838084	0.920081	1.77721	1.23082	0.962765	0.344995	6.46223	0.672291	0.996035	-0.40071	-0.35632	0.107693	-0.188101	-0.333213	-0.667647	2.64396	-0.490463	-0.315202	PTL
AT1G75110	RRA2	Nucleotide-diphospho-sugar transferase family protein	1.24316	1.43719	1.62813	1.21485	1.22355	1.00179	13.158	1.79609	1.05076	-0.356438	-0.306902	-0.258152	-0.363666	-0.361444	-0.418061	2.68549	-0.215271	-0.405558	PTL
AT1G75120	RRA1	Nucleotide-diphospho-sugar transferase family protein	2.38874	1.34178	2.01935	7.49436	1.28236	7.37688	82.602	4.50474	3.50299	-0.391262	-0.431768	-0.405553	-0.193725	-0.434067	-0.19827	2.71219	-0.309393	-0.348151	PTL
AT1G76790		O-methyltransferase family protein	10.7749	12.1823	11.5054	3.44973	23.1618	24.7117	50.7723	16.4973	2.70882	-0.450024	-0.353065	-0.399701	-0.954679	0.403346	0.510123	2.30552	-0.0557941	-1.00572	PTL
AT1G77510	ATPDIL1-2, PDI6, ATPDI6, PDIL1-2	PDI-like 1-2	26.7904	19.8608	20.6304	7.5766	30.4442	60.7217	249.167	46.3901	10.4275	-0.347247	-0.441041	-0.430624	-0.60731	-0.297792	0.112021	2.66268	-0.081961	-0.568723	PTL
AT1G77610		EamA-like transporter family protein	11.4402	11.6662	15.6204	10.3764	11.1517	18.1003	41.0688	19.6566	7.37986	-0.481625	-0.459107	-0.065066	-0.58763	-0.510372	0.182047	2.47085	0.337139	-0.886236	PTL
AT1G77855		unknown protein; BEST Arabidopsis thaliana protein match is: unknown protein (TAIR:AT1G22030.1); Has 120 Blast hits to 120 proteins in 17 species: Archae - 0; Bacteria - 0; Metazoa - 0; Fungi - 0; Plants - 120; Viruses - 0; Other Eukaryotes - 0 (source: NCBI BLink).	2.01601	4.74961	1.88484	2.05774	4.91756	2.12822	17.6242	2.53796	2.13476	-0.490559	0.0603619	-0.516995	-0.48215	0.0942113	-0.467944	2.65507	-0.385368	-0.466626	PTL
AT1G78570	RHM1, ROL1, ATRHM1	rhamnose biosynthesis 1	29.5624	57.3869	86.8823	19.9607	47.4523	43.421	210.062	45.9936	12.0922	-0.54807	-0.0694396	0.437933	-0.713236	-0.240332	-0.309677	2.55683	-0.265425	-0.848588	PTL
AT2G11240			0	0	2.79393	0.0853537	0.72234	0.273391	27.7692	0	0.148939	-0.387382	-0.387382	-0.081	-0.378022	-0.30817	-0.357402	2.65779	-0.387382	-0.371049	PTL
AT2G12170		BEST Arabidopsis thaliana protein match is: Transcriptional factor B3 family protein (TAIR:AT2G24645.1); Has 18 Blast hits to 18 proteins in 1 species: Archae - 0; Bacteria - 0; Metazoa - 0; Fungi - 0; Plants - 18; Viruses - 0; Other Eukaryotes - 0 (source: NCBI BLink).	0	0	0.0134828	0.0215284	0.0226334	0	1.22901	0	0	-0.328825	-0.328825	-0.297813	-0.279307	-0.276766	-0.328825	2.49801	-0.328825	-0.328825	PTL
AT2G14580	ATPRB1, PRB1	basic pathogenesis-related protein 1	43.2367	0.133439	24.4355	1.84113	1.22341	123.225	279.745	23.539	3.72885	-0.133187	-0.594597	-0.334449	-0.576316	-0.582929	0.723061	2.39857	-0.344046	-0.556109	PTL
AT2G18540		RmlC-like cupins superfamily protein	0.0202283	0.0520652	0	1.57807	0.11801	1.42672	23.2779	1.85627	0.403906	-0.403925	-0.399871	-0.406501	-0.205569	-0.391475	-0.224841	2.5574	-0.170147	-0.355072	PTL
AT2G19190	FRK1	FLG22-induced receptor-like kinase 1	0.265596	0.10581	0.0266728	0.166455	0.133332	0.0277977	1.27148	0.116078	0.0417417	0.0669731	-0.342173	-0.544812	-0.186886	-0.271702	-0.541932	2.64264	-0.315881	-0.506227	PTL
AT2G22080		unknown protein; Has 96314 Blast hits to 34847 proteins in 1702 species: Archae - 612; Bacteria - 27969; Metazoa - 24311; Fungi - 12153; Plants - 4409; Viruses - 1572; Other Eukaryotes - 25288 (source: NCBI BLink).	28.6158	54.1774	55.9543	49.6245	57.8404	68.7627	192.754	89.5091	37.8067	-0.801345	-0.312997	-0.27905	-0.399978	-0.243017	-0.0343481	2.33448	0.362007	-0.625755	PTL
AT2G22770	NAI1	basic helix-loop-helix (bHLH) DNA-binding superfamily protein	3.2294	13.2562	10.5527	4.41912	19.0123	5.79012	44.4817	4.19027	4.85727	-0.678337	0.0799723	-0.124491	-0.588362	0.51529	-0.484675	2.4415	-0.605668	-0.555225	PTL
AT2G23910		NAD(P)-binding Rossmann-fold superfamily protein	1.51824	2.66304	6.95453	2.55133	4.81764	5.05976	16.0752	4.21222	0.627577	-0.747452	-0.497541	0.439303	-0.521926	-0.0271865	0.025669	2.43037	-0.159352	-0.941887	PTL
AT2G30660		ATP-dependent caseinolytic (Clp) protease/crotonase family protein	0.493256	0.0794859	0.189291	0.271765	0.113821	0.0360441	4.31047	0.174523	0.0647675	-0.105492	-0.409055	-0.328497	-0.267989	-0.383865	-0.440926	2.69501	-0.339331	-0.419853	PTL
AT2G34840		Coatomer epsilon subunit	0	0.0843152	0.233426	0.0834331	0.0609393	0.144342	10.7544	0.0673218	0.283018	-0.375291	-0.350973	-0.307969	-0.351228	-0.357715	-0.333661	2.72638	-0.355874	-0.293666	PTL
AT2G38750	ANNAT4	annexin 4	10.0966	40.0998	52.6492	4.44738	48.6476	13.8791	138.792	20.4998	2.75068	-0.629412	0.0758338	0.370817	-0.7622	0.276757	-0.540501	2.39567	-0.384877	-0.802082	PTL
AT2G39350		ABC-2 type transporter family protein	2.13669	0.48505	2.43683	1.71627	1.51497	3.49615	14.4164	1.32526	1.24079	-0.247338	-0.6328	-0.177291	-0.345455	-0.392436	0.0699364	2.61852	-0.436711	-0.456423	PTL
AT2G40920		F-box and associated interaction domains-containing protein	1.10067	0.788268	2.19761	0.835819	0.869572	0.278	11.0721	0.212628	0.78373	-0.272361	-0.36538	0.0542589	-0.351221	-0.341171	-0.517314	2.6967	-0.536779	-0.366731	PTL
AT2G44910	ATHB4, ATHB-4, HB4	homeobox-leucine zipper protein 4	12.4269	2.26635	46.5368	9.21448	44.41	22.0884	127.009	10.9826	33.2341	-0.505782	-0.741364	0.285092	-0.580265	0.235778	-0.28177	2.15092	-0.539269	-0.0233452	PTL
AT3G05727		S locus-related glycoprotein 1 (SLR1) binding pollen coat protein family	383.782	13.0762	187.419	21.6207	27.8476	162.902	2215.93	154.427	51.567	0.0381886	-0.502902	-0.248428	-0.490431	-0.481342	-0.284213	2.71243	-0.296584	-0.44672	PTL
AT3G06490	MYB108, AtMYB108, BOS1	myb domain protein 108	2.30121	0.18824	0.484263	0.725748	0.434807	2.19927	16.4077	1.35063	0.613835	-0.0882914	-0.508592	-0.449709	-0.401674	-0.459546	-0.108569	2.71769	-0.277375	-0.423935	PTL
AT3G10290		Nucleotide-sugar transporter family protein	2.75486	0.377913	1.61289	0.770545	0.557689	4.05648	31.2529	2.52381	0.676712	-0.228506	-0.475513	-0.347177	-0.434712	-0.456831	-0.0932436	2.73296	-0.252515	-0.444463	PTL
AT3G13790	ATBFRUCT1	Glycosyl hydrolases family 32 protein	7.35763	6.51542	23.0871	3.9043	5.29534	15.0662	55.419	19.8514	5.79056	-0.523278	-0.575421	0.450559	-0.73708	-0.650958	-0.046031	2.45227	0.250233	-0.620298	PTL
AT3G14210	ESM1	epithiospecifier modifier 1	25.5365	22.0159	18.8798	18.5096	20.9848	4.71401	54.4848	6.72226	25.3381	0.248158	0.00728034	-0.207293	-0.232622	-0.0632738	-1.17653	2.22881	-1.03912	0.234583	PTL
AT3G15950	NAI2	DNA topoisomerase-related	26.777	50.4972	81.6357	30.5409	117.851	56.2757	283.913	39.94	23.3722	-0.643321	-0.350995	0.032753	-0.596935	0.479068	-0.279782	2.52559	-0.481101	-0.685282	PTL
AT3G18010	WOX1	WUSCHEL related homeobox 1	3.48682	2.95644	1.01042	2.05	1.68227	1.35943	9.71903	1.30547	2.39338	0.222874	0.0265206	-0.693926	-0.309056	-0.445197	-0.564718	2.53013	-0.584694	-0.181934	PTL
AT3G20370		TRAF-like family protein	8.62476	21.8192	34.5634	7.80669	50.749	21.5936	193.413	17.6224	14.3069	-0.554663	-0.329768	-0.112549	-0.568607	0.16333	-0.333614	2.59498	-0.401301	-0.457812	PTL
AT3G24600		Late embryogenesis abundant protein, group 2	0.0803217	0.0123668	0	0.178526	0.010427	0.0851043	1.50202	0.0847784	0.0593505	-0.300251	-0.442601	-0.468506	-0.094534	-0.446664	-0.290232	2.67788	-0.290915	-0.344181	PTL
AT3G27884		other RNA	0.174654	0.0484978	0.374577	0.431609	0.0837638	0.17404	5.25303	0.196451	0.672952	-0.399175	-0.476813	-0.27614	-0.241042	-0.45511	-0.399553	2.72611	-0.385761	-0.0925171	PTL
AT3G28310		Protein of unknown function (DUF677)	0.242036	0	0.152762	0.0975678	0	0	24.4747	0.259808	0	-0.322196	-0.352647	-0.333428	-0.340372	-0.352647	-0.352647	2.72654	-0.31996	-0.352647	PTL
AT3G28320		Protein of unknown function (DUF677)	0.0970382	0.126066	1.27702	0.102179	0.0843453	1.19549	66.6101	0.699127	0	-0.359909	-0.358552	-0.304769	-0.359668	-0.360502	-0.308579	2.7482	-0.331773	-0.364443	PTL
AT3G43955			0	0	0	0.0997965	0	0	1.55046	0	0.0668643	-0.386061	-0.386061	-0.386061	-0.184125	-0.386061	-0.386061	2.75125	-0.386061	-0.250763	PTL
AT3G52550		BEST Arabidopsis thaliana protein match is: ovate family protein 18 (TAIR:AT3G52540.1); Has 5496 Blast hits to 1338 proteins in 151 species: Archae - 0; Bacteria - 23; Metazoa - 3754; Fungi - 379; Plants - 301; Viruses - 154; Other Eukaryotes - 885 (source: NCBI BLink).	0.569902	0.644593	0.137817	0.731967	0.465522	0.171397	5.71399	0.32325	0.70638	-0.279916	-0.236517	-0.530978	-0.185749	-0.340566	-0.511466	2.70904	-0.423233	-0.200616	PTL
AT3G54990	SMZ	Integrase-type DNA-binding superfamily protein	3.82972	15.0732	9.21504	2.52051	8.9274	9.26263	31.513	13.5419	4.39878	-0.803442	0.470585	-0.19322	-0.951791	-0.225813	-0.187827	2.3334	0.297065	-0.73896	PTL
AT3G57200		unknown protein; BEST Arabidopsis thaliana protein match is: unknown protein (TAIR:AT2G41451.1); Has 94 Blast hits to 94 proteins in 31 species: Archae - 0; Bacteria - 12; Metazoa - 0; Fungi - 0; Plants - 77; Viruses - 0; Other Eukaryotes - 5 (source: NCBI BLink).	1.20661	0.843201	1.87802	1.50169	0.710753	2.17839	14.9625	1.76261	0.99425	-0.379546	-0.461331	-0.228446	-0.313137	-0.491138	-0.160848	2.7162	-0.254419	-0.427338	PTL
AT3G59340		Eukaryotic protein of unknown function (DUF914)	0.282421	0.540209	0.775884	0.315606	0.388191	0.305668	4.7647	0.198888	0.340471	-0.410117	-0.232935	-0.0709526	-0.387309	-0.33742	-0.39414	2.67062	-0.467531	-0.370219	PTL
AT3G62830	UXS2, ATUXS2, AUD1	NAD(P)-binding Rossmann-fold superfamily protein	35.3078	17.5366	40.2466	16.0579	35.1894	49.5912	109.901	37.0747	21.1276	-0.173837	-0.801987	0.000732635	-0.854254	-0.178021	0.331035	2.46277	-0.111383	-0.675058	PTL
AT4G13260	YUC2	Flavin-binding monooxygenase family protein	5.23016	4.44767	13.4306	3.39159	6.54363	1.22641	47.2031	1.81907	3.05025	-0.306841	-0.361866	0.269822	-0.436131	-0.214477	-0.588388	2.64473	-0.546711	-0.460134	PTL
AT4G13630		Protein of unknown function, DUF593	0.535889	1.06617	0.322161	0.561354	0.995578	0.734292	5.86925	0.94399	0.78558	-0.460377	-0.146106	-0.587044	-0.445285	-0.187941	-0.342793	2.70046	-0.218515	-0.312397	PTL
AT4G14740		Plant protein of unknown function (DUF828) with plant pleckstrin homology-like region	23.9966	17.2717	24.7071	13.4835	16.8847	24.1981	78.6953	34.2074	9.79554	-0.148732	-0.478816	-0.113856	-0.664758	-0.497814	-0.138838	2.53613	0.352464	-0.845782	PTL
AT4G15320	ATCSLB06, CSLB06, ATCSLB6	cellulose synthase-like B6	0.171537	0.0839437	0.154438	0.293288	0.0442734	0.400261	7.60407	0.214644	0.0363292	-0.343859	-0.380202	-0.350954	-0.293345	-0.396661	-0.248961	2.73991	-0.325974	-0.399957	PTL
AT4G16870			0	0.00420026	0.00903633	0.131754	0.00677445	0.162576	19.7348	0.00702	0.218526	-0.343728	-0.343087	-0.342349	-0.323624	-0.342694	-0.318921	2.66744	-0.342656	-0.310385	PTL
AT4G18290	KAT2	potassium channel in Arabidopsis thaliana 2	1.50808	1.61153	1.20585	3.67731	2.55776	0.303712	13.2132	0.455266	2.73954	-0.395588	-0.368701	-0.474132	0.16816	-0.122792	-0.708583	2.64638	-0.669197	-0.0755505	PTL
AT4G19500		nucleoside-triphosphatases;transmembrane receptors;nucleotide binding;ATP binding	0	0.0833807	0.0920059	0.234041	0.0696018	0.0222141	7.37391	0.0503974	0.199471	-0.385946	-0.3503	-0.346613	-0.285892	-0.356191	-0.376449	2.76646	-0.364401	-0.300671	PTL
AT4G19510		Disease resistance protein (TIR-NBS-LRR class)	0.155428	0.134502	0.139604	0.924822	0.381076	0.0745066	4.46283	0.288747	0.824729	-0.491118	-0.506566	-0.502799	0.0768697	-0.324538	-0.550856	2.68873	-0.392698	0.00297838	PTL
AT4G20480		Putative endonuclease or glycosyl hydrolase	4.15779	3.8636	5.17495	1.16228	5.16074	2.07837	41.5494	0.945045	3.20351	-0.266581	-0.290206	-0.184895	-0.507142	-0.186037	-0.433573	2.73624	-0.524587	-0.343216	PTL
AT4G21650		Subtilase family protein	0.195954	0.06791	0	0.086702	0.0515304	0	4.53033	0.233391	0.351468	-0.28717	-0.375331	-0.422089	-0.362393	-0.386609	-0.422089	2.69717	-0.261393	-0.180094	PTL
AT4G22485		Bifunctional inhibitor/lipid-transfer protein/seed storage 2S albumin superfamily protein	340.889	1.05126	79.6147	19.18	9.85846	265.82	3994.6	135.145	12.0083	-0.155668	-0.42163	-0.360145	-0.407442	-0.414737	-0.214418	2.70378	-0.316686	-0.413055	PTL
AT4G22490		Bifunctional inhibitor/lipid-transfer protein/seed storage 2S albumin superfamily protein	509.877	3.21396	121.924	23.3765	34.0708	519.722	2264.28	74.5952	43.8542	0.15383	-0.551881	-0.386535	-0.523798	-0.508902	0.167543	2.59747	-0.452457	-0.495275	PTL
AT4G22505		Bifunctional inhibitor/lipid-transfer protein/seed storage 2S albumin superfamily protein	1079.25	2.47779	173.139	54.1607	25.2501	369.943	7467.65	245.009	27.6347	0.0123285	-0.432276	-0.361809	-0.410935	-0.422873	-0.280547	2.65013	-0.332133	-0.421888	PTL
AT4G22513		Bifunctional inhibitor/lipid-transfer protein/seed storage 2S albumin superfamily protein	169.357	1.24678	56.7107	7.23359	4.74458	281.38	1424.88	66.9517	20.5739	-0.125242	-0.497619	-0.374762	-0.484358	-0.489871	0.122898	2.65584	-0.352078	-0.454808	PTL
AT4G22517		Bifunctional inhibitor/lipid-transfer protein/seed storage 2S albumin superfamily protein	209.41	1.59907	15.728	4.06601	6.10508	312.632	660.527	49.1796	18.6084	0.299585	-0.623751	-0.560974	-0.61279	-0.60373	0.758215	2.30396	-0.412343	-0.548176	PTL
AT4G22520		Bifunctional inhibitor/lipid-transfer protein/seed storage 2S albumin superfamily protein	53.3169	0.80966	31.7379	4.59801	2.7872	112.514	591.51	24.1903	17.4497	-0.214947	-0.497841	-0.331208	-0.477431	-0.487187	0.103991	2.68468	-0.371873	-0.408189	PTL
AT4G27860		vacuolar iron transporter (VIT) family protein	2.58901	4.22752	6.04938	4.92614	8.23491	6.63994	23.6814	2.92271	3.47095	-0.685214	-0.429019	-0.144156	-0.319783	0.19757	-0.0518158	2.61277	-0.633037	-0.547315	PTL
AT4G30140	CDEF1	GDSL-like Lipase/Acylhydrolase superfamily protein	157.772	1.55801	26.2091	7.78882	6.13808	54.9267	1319.14	49.986	9.70332	-0.0564661	-0.428694	-0.369955	-0.413847	-0.41778	-0.301526	2.71085	-0.313299	-0.409285	PTL
AT4G31805		WRKY family transcription factor	6.45265	6.62322	10.6779	4.36317	7.54834	6.35441	25.4886	2.90847	4.17646	-0.257407	-0.233487	0.335142	-0.550435	-0.103749	-0.271184	2.41218	-0.754441	-0.576619	PTL
AT4G32210			0.104633	0.0686316	0.346439	0.0130381	0.0152056	0.0579541	6.21311	0.0319253	0.172875	-0.34327	-0.361557	-0.220444	-0.389796	-0.388695	-0.366981	2.75955	-0.380202	-0.308607	PTL
AT4G35810		2-oxoglutarate (2OG) and Fe(II)-dependent oxygenase superfamily protein	2.75522	1.03644	3.59826	4.20858	0.519347	10.7282	59.42	4.76869	1.34285	-0.384283	-0.477778	-0.338425	-0.305226	-0.505906	0.0494194	2.69807	-0.274758	-0.461111	PTL
AT4G36250	ALDH3F1	aldehyde dehydrogenase 3F1	17.9799	48.3199	97.3484	29.1436	78.8699	37.7656	202.934	48.1705	18.0668	-0.817263	-0.281819	0.583442	-0.620244	0.25733	-0.468082	2.44682	-0.284455	-0.815729	PTL
AT4G36640		Sec14p-like phosphatidylinositol transfer family protein	4.13989	15.7014	11.2368	3.11706	13.4009	2.7694	31.801	8.66078	2.94081	-0.685996	0.577167	0.0893835	-0.797747	0.325828	-0.835731	2.33616	-0.192061	-0.817003	PTL
AT4G37980	ELI3-1, ELI3, ATCAD7, CAD7	elicitor-activated gene 3-1	178.012	130.973	163.542	43.6947	227.141	17.8705	456.27	27.7869	43.1125	0.255862	-0.0894278	0.149646	-0.730103	0.6165	-0.919667	2.29844	-0.846875	-0.734376	PTL
AT5G03200		RING/U-box superfamily protein	0.190231	0.042624	0.465173	0.265053	0.122019	0.016323	7.09366	0.0893818	0.193603	-0.336695	-0.402804	-0.213558	-0.303185	-0.367245	-0.414583	2.75512	-0.381862	-0.335185	PTL
AT5G04860		unknown protein; BEST Arabidopsis thaliana protein match is: unknown protein (TAIR:AT3G11760.1); Has 1807 Blast hits to 1807 proteins in 277 species: Archae - 0; Bacteria - 0; Metazoa - 736; Fungi - 347; Plants - 385; Viruses - 0; Other Eukaryotes - 339 (source: NCBI BLink).	2.51987	1.53808	1.52638	2.02456	1.88329	2.90374	8.60299	3.69168	2.23845	-0.216943	-0.66796	-0.673333	-0.44448	-0.509375	-0.0405992	2.57754	0.32137	-0.346224	PTL
AT5G11570		Major facilitator superfamily protein	0.111649	0.0755205	0.152346	0.181262	0.0440681	0	1.06768	0.0997642	0.0155664	-0.2518	-0.361993	-0.127676	-0.0394813	-0.457924	-0.592332	2.66411	-0.28805	-0.544854	PTL
AT5G17700		MATE efflux family protein	5.10411	5.68268	10.4739	2.63131	17.2341	2.89856	113.608	2.75645	1.20462	-0.367499	-0.350953	-0.213935	-0.438215	-0.0206122	-0.430572	2.73544	-0.434636	-0.479015	PTL
AT5G19100		Eukaryotic aspartyl protease family protein	5.68557	1.24135	9.24215	0.535067	1.97345	8.23624	24.9385	2.13273	1.22749	-0.0561952	-0.612224	0.388779	-0.700588	-0.520629	0.262926	2.35259	-0.5007	-0.613958	PTL
AT5G26280		TRAF-like family protein	19.9304	60.4556	126.28	18.9173	125.39	61.1703	767.276	42.0851	35.2435	-0.512612	-0.339076	-0.0572027	-0.516951	-0.0610164	-0.336016	2.68766	-0.417742	-0.447039	PTL
AT5G35870		unknown protein; BEST Arabidopsis thaliana protein match is: unknown protein (TAIR:AT2G04480.1); Has 1807 Blast hits to 1807 proteins in 277 species: Archae - 0; Bacteria - 0; Metazoa - 736; Fungi - 347; Plants - 385; Viruses - 0; Other Eukaryotes - 339 (source: NCBI BLink).	0.0425917	0.0315765	0	0.21532	0.0270758	0.162998	7.45104	0.402394	0.0380864	-0.375037	-0.379692	-0.393035	-0.302048	-0.381593	-0.324158	2.7555	-0.222998	-0.376941	PTL
AT5G35900	LBD35	LOB domain-containing protein 35	0	0	0	0.0408606	0	0.050619	1.0255	0.0148922	0	-0.383939	-0.383939	-0.383939	-0.259198	-0.383939	-0.229407	2.74678	-0.338476	-0.383939	PTL
AT5G38320		unknown protein; BEST Arabidopsis thaliana protein match is: unknown protein (TAIR:AT1G67050.1); Has 1807 Blast hits to 1807 proteins in 277 species: Archae - 0; Bacteria - 0; Metazoa - 736; Fungi - 347; Plants - 385; Viruses - 0; Other Eukaryotes - 339 (source: NCBI BLink).	2.82427	0	0.173697	0.247996	0.172786	0.892188	27.2428	1.18808	0.715299	-0.103664	-0.431452	-0.411292	-0.402669	-0.411398	-0.327904	2.73037	-0.293562	-0.348434	PTL
AT5G38530	TSBtype2	tryptophan synthase beta type 2	14.0273	26.7768	30.3201	9.97327	30.7716	17.1036	71.7214	18.1692	12.8343	-0.633292	0.055811	0.247328	-0.852409	0.27173	-0.467019	2.48505	-0.409423	-0.697771	PTL
AT5G38930		RmlC-like cupins superfamily protein	21.7074	0.111743	10.2964	1.89527	0.76632	32.4191	195.129	12.3071	2.95394	-0.14997	-0.504489	-0.337296	-0.47521	-0.493743	0.0258744	2.69695	-0.304287	-0.457831	PTL
AT5G38940		RmlC-like cupins superfamily protein	38.6351	0.287185	30.0781	3.67229	2.20678	111.412	507.979	32.7677	4.8861	-0.267866	-0.508488	-0.321559	-0.487248	-0.496443	0.18879	2.67713	-0.304683	-0.479632	PTL
AT5G43580		Serine protease inhibitor, potato inhibitor I-type family protein	4.09356	0.178207	7.59968	1.27133	0.330138	21.2573	60.5143	7.50848	6.00226	-0.424843	-0.633021	-0.238425	-0.5749	-0.624942	0.487745	2.57502	-0.243274	-0.323359	PTL
AT5G43890	YUC5, SUPER1	Flavin-binding monooxygenase family protein	11.129	1.06354	24.5158	4.75917	27.2161	2.48631	118.507	3.14401	6.80897	-0.292989	-0.559825	0.0618935	-0.461854	0.133478	-0.522108	2.55359	-0.504672	-0.407514	PTL
AT5G44730		Haloacid dehalogenase-like hydrolase (HAD) superfamily protein	6.22272	11.1196	6.2238	6.34873	9.57263	12.9633	36.0515	8.6915	6.56056	-0.560516	-0.043177	-0.560403	-0.547204	-0.206607	0.151608	2.59082	-0.299697	-0.524825	PTL
AT5G49330	MYB111, ATMYB111, PFG3	myb domain protein 111	4.89623	10.5756	17.2743	4.32938	6.10477	1.80411	42.5643	3.0255	2.84385	-0.436485	0.0155891	0.548798	-0.481606	-0.340286	-0.682615	2.56185	-0.585393	-0.599852	PTL
AT5G50200	WR3, ATNRT3.1, NRT3.1	nitrate transmembrane transporters	15.3789	2.40614	21.882	1.48098	6.03242	21.298	44.4782	12.8326	2.36539	0.0790509	-0.820889	0.530175	-0.885069	-0.569329	0.489663	2.09771	-0.0975901	-0.823717	PTL
AT5G50770	AtHSD6, HSD6	hydroxysteroid dehydrogenase 6	0.582857	0.674761	0.286242	0.856212	0.671567	0.200365	2.7652	0.266527	0.676663	-0.233069	-0.121936	-0.591743	0.0974801	-0.125798	-0.695589	2.40587	-0.615584	-0.119635	PTL
AT5G59330		Bifunctional inhibitor/lipid-transfer protein/seed storage 2S albumin superfamily protein	42.0737	0.13239	15.6145	1.75409	0.928011	48.802	184.332	12.3983	4.30801	0.131077	-0.59313	-0.325797	-0.565128	-0.579392	0.247255	2.58748	-0.381334	-0.521029	PTL
AT5G60780	ATNRT2.3, NRT2.3	nitrate transporter 2.3	0.749372	0.0116111	0.751648	0.567385	0.0289572	0.819853	11.167	1.66075	0.0696419	-0.291254	-0.504192	-0.290597	-0.34378	-0.499185	-0.270911	2.71557	-0.0282056	-0.487443	PTL
AT5G60970	TCP5	TEOSINTE BRANCHED 1, cycloidea and PCF transcription factor 5	7.38917	9.3903	4.46192	6.08745	8.84642	4.06987	35.4296	12.697	5.92837	-0.325899	-0.114747	-0.634769	-0.463251	-0.172135	-0.676136	2.63281	0.234165	-0.480036	PTL
AT5G61270	PIF7	phytochrome-interacting factor7	7.67184	18.2542	21.7801	9.19268	19.0122	6.58448	57.2353	17.0022	14.8586	-0.726701	-0.0517617	0.173119	-0.629702	-0.0034113	-0.796052	2.43445	-0.131612	-0.26833	PTL
AT5G63180		Pectin lyase-like superfamily protein	42.8103	76.7232	98.5351	17.5871	75.5097	40.1736	209.915	89.191	13.0526	-0.533066	0.0517553	0.427897	-0.968034	0.0308283	-0.578535	2.34862	0.26676	-1.04623	PTL
AT1G07175		unknown protein; FUNCTIONS IN: molecular_function unknown; INVOLVED IN: biological_process unknown; LOCATED IN: endomembrane system; BEST Arabidopsis thaliana protein match is: unknown protein (TAIR:AT2G29995.1); Has 30201 Blast hits to 17322 proteins in 780 species: Archae - 12; Bacteria - 1396; Metazoa - 17338; Fungi - 3422; Plants - 5037; Viruses - 0; Other Eukaryotes - 2996 (source: NCBI BLin…	0	0.0696334	0	0.164328	0	0	0.424172	2.97006	0	-0.419983	-0.347439	-0.419983	-0.248786	-0.419983	-0.419983	0.0219192	2.67422	-0.419983	UFO'
AT1G30660		nucleic acid binding;nucleic acid binding	0.159216	0.0555045	0	0.415818	0.0453238	0.161159	0.303191	2.88103	0.0887932	-0.333044	-0.449164	-0.511309	-0.0457395	-0.460563	-0.330868	-0.171842	2.71442	-0.411892	UFO'
AT2G22190	TPPE	Haloacid dehalogenase-like hydrolase (HAD) superfamily protein	7.05575	12.6277	1.44516	5.62933	8.0832	3.95868	8.44679	27.4912	5.57145	-0.247737	0.491418	-0.99202	-0.436961	-0.111439	-0.658585	-0.0632064	2.46317	-0.44464	UFO'
AT2G33530	scpl46	serine carboxypeptidase-like 46	14.3331	10.5592	4.53377	5.11938	7.93082	16.3938	9.31294	34.1151	3.95609	0.262446	-0.129491	-0.755253	-0.694436	-0.402456	0.476462	-0.258917	2.31689	-0.815248	UFO'
AT2G45650	AGL6	AGAMOUS-like 6	0.529367	0.681443	0.113696	0.0820692	0.0719391	0.130155	0.578746	3.16582	0.516066	-0.126214	0.0301179	-0.553518	-0.58603	-0.596443	-0.536598	-0.0754534	2.58402	-0.139887	UFO'
AT3G05730		Encodes a defensin-like (DEFL) family protein.	276.826	182.196	707.777	132.598	152.92	2462.86	1232.71	5556.09	326.9	-0.524208	-0.576489	-0.286116	-0.603891	-0.592664	0.683531	0.00389975	2.39248	-0.496543	UFO'
AT3G10000	EDA31	Homeodomain-like superfamily protein	1.14679	1.83456	0.707791	1.14913	0.374968	7.51355	3.16431	17.9474	2.30151	-0.517543	-0.393466	-0.596742	-0.517121	-0.656786	0.631062	-0.153569	2.51339	-0.309225	UFO'
AT3G16670		Pollen Ole e 1 allergen and extensin family protein	98.9383	4.39539	25.8562	16.0282	21.7024	201.886	318.524	1333.51	94.3253	-0.327319	-0.554728	-0.503107	-0.526747	-0.513098	-0.0796935	0.200861	2.64225	-0.338415	UFO'
AT3G17180	scpl33	serine carboxypeptidase-like 33	0.0999665	0.166349	0.0331675	0.203016	0.0436813	0.0582038	0.130571	1.586	0	-0.323624	-0.187585	-0.460516	-0.112443	-0.43897	-0.409209	-0.260905	2.72174	-0.528487	UFO'
AT3G45680		Major facilitator superfamily protein	1.21915	1.19635	0.19061	0.967162	0.0932539	1.1625	0.970807	4.55382	0.727621	-0.00916394	-0.0264163	-0.787725	-0.199907	-0.86142	-0.0520453	-0.197147	2.51505	-0.38123	UFO'
AT3G57040	ARR9, ATRR4	response regulator 9	2.03957	9.79338	6.12014	8.23674	5.48577	12.0401	9.90683	25.4755	11.0292	-1.1696	-0.0323779	-0.57112	-0.260686	-0.664161	0.297147	-0.0157386	2.26767	0.14887	UFO'
AT4G03050	AOP3	2-oxoglutarate (2OG) and Fe(II)-dependent oxygenase superfamily protein	37.2047	43.5634	3.87954	14.4114	69.9109	46.3191	14.3305	140.255	5.15543	-0.105443	0.0447101	-0.89237	-0.643674	0.66687	0.109783	-0.645584	2.32795	-0.862242	UFO'
AT4G12030	BAT5, BASS5	bile acid transporter 5	4.55838	3.04107	0.483847	2.57968	2.05373	4.77723	3.89221	13.2728	0.548813	0.170238	-0.229358	-0.902823	-0.350869	-0.489382	0.227874	-0.0052026	2.46524	-0.885713	UFO'
AT5G23010	MAM1, IMS3	methylthioalkylmalate synthase 1	59.5857	17.0079	6.83056	21.1361	25.8215	82.4404	23.5437	184.65	13.5701	0.204872	-0.567189	-0.751735	-0.492333	-0.407373	0.619297	-0.448676	2.47266	-0.629526	UFO'
AT5G44400		FAD-binding Berberine family protein	5.2494	5.86041	0.37079	2.00101	0.363604	4.70402	2.55639	14.1752	1.92886	0.262462	0.40629	-0.885933	-0.502189	-0.887625	0.134082	-0.371456	2.36354	-0.519173	UFO'
AT5G45650		subtilase family protein	12.632	16.6226	2.57815	6.62677	12.4298	10.4574	11.5289	39.4991	5.10787	-0.0393605	0.333173	-0.977925	-0.599971	-0.0582338	-0.242363	-0.14234	2.46879	-0.741765	UFO'
AT5G46730		glycine-rich protein	105.737	19.9088	26.3087	15.8943	71.8499	172.384	70.6399	514.312	21.7028	-0.0472693	-0.591417	-0.550842	-0.616868	-0.262114	0.375268	-0.269785	2.54307	-0.580043	UFO'
AT5G62550		unknown protein; FUNCTIONS IN: molecular_function unknown; INVOLVED IN: biological_process unknown; LOCATED IN: plasma membrane; EXPRESSED IN: 17 plant structures; EXPRESSED DURING: 9 growth stages; Has 14949 Blast hits to 9947 proteins in 971 species: Archae - 43; Bacteria - 3248; Metazoa - 4424; Fungi - 1542; Plants - 562; Viruses - 55; Other Eukaryotes - 5075 (source: NCBI BLink).	3.65977	6.25831	1.62488	6.94543	3.54222	7.27633	6.95065	14.8425	5.09126	-0.680873	0.00390827	-1.21712	0.184982	-0.711851	0.272182	0.186357	2.26606	-0.30364	UFO'
AT5G62680		Major facilitator superfamily protein	29.3581	9.51409	7.28346	15.8033	10.5097	34.7111	14.9387	78.1846	8.09813	0.277511	-0.610357	-0.710161	-0.328965	-0.565813	0.517019	-0.367648	2.46213	-0.673711	UFO'
AT1G01480	ACS2, AT-ACC2	1-amino-cyclopropane-1-carboxylate synthase 2	0.0921085	0.0645321	0.0323031	0.153947	0.039807	0.0063295	0.469941	0.0167664	7.82803	-0.260056	-0.268252	-0.277831	-0.241676	-0.2756	-0.28555	-0.147758	-0.282448	2.03917	WUS
AT1G08500	ENODL18, AtENODL18	early nodulin-like protein 18	4.31233	6.22517	14.8323	65.8534	16.2255	19.7877	13.4116	5.89056	145.334	-0.615384	-0.57352	-0.385146	0.73149	-0.354656	-0.276693	-0.416241	-0.580844	2.47099	WUS
AT1G13880		ELM2 domain-containing protein	15.5773	25.4561	16.2208	601.887	93.4489	95.4598	56.6243	47.2222	3501.92	-0.42602	-0.417239	-0.425448	0.0951239	-0.356803	-0.355016	-0.389535	-0.397892	2.67283	WUS
AT1G15520	PDR12, ATPDR12, ABCG40, ATABCG40	pleiotropic drug resistance 12	0.496294	0.272707	0.193432	1.30832	0.209558	0.173369	0.354556	0.157274	7.3007	-0.233476	-0.311784	-0.33955	0.0509265	-0.333901	-0.346576	-0.283118	-0.352213	2.14969	WUS
AT1G15830		unknown protein; Has 165982 Blast hits to 57214 proteins in 2459 species: Archae - 263; Bacteria - 44622; Metazoa - 55751; Fungi - 10656; Plants - 17613; Viruses - 2527; Other Eukaryotes - 34550 (source: NCBI BLink).	12.3905	7.80243	10.5958	9.02107	5.96589	15.4364	6.34205	6.22211	48.4377	-0.0897657	-0.436196	-0.225279	-0.34418	-0.574867	0.140223	-0.546464	-0.555521	2.63205	WUS
AT1G17190	ATGSTU26, GSTU26	glutathione S-transferase tau 26	2.5083	2.89646	12.8631	22.4705	9.75321	12.8819	15.3632	5.03992	50.9059	-0.790103	-0.765483	-0.133307	0.476085	-0.330563	-0.132113	0.025278	-0.629525	2.27973	WUS
AT1G19480		DNA glycosylase superfamily protein	18.1471	9.92915	28.7769	413.537	23.2434	197.463	119.519	26.7625	3123.26	-0.412816	-0.420857	-0.402416	-0.0259613	-0.40783	-0.237372	-0.313632	-0.404387	2.62527	WUS
AT1G26680		transcriptional factor B3 family protein	0.0304374	0.044892	0	4.14371	0.0281171	0.809758	0.101625	0.802493	10.5044	-0.524785	-0.520568	-0.533663	0.675055	-0.525462	-0.297457	-0.504019	-0.299576	2.53047	WUS
AT1G27510		Protein of unknown function (DUF3506)	20.3598	25.6988	12.4009	291.54	50.0493	16.7062	39.0362	29.3638	1398.6	-0.427385	-0.415308	-0.445387	0.186009	-0.360229	-0.435649	-0.38514	-0.407018	2.69011	WUS
AT1G30620	HSR8, MUR4, UXE1	NAD(P)-binding Rossmann-fold superfamily protein	5.15199	3.8256	4.20325	34.8748	9.22882	13.4305	10.8278	10.4001	69.9381	-0.58628	-0.646868	-0.629618	0.77143	-0.400055	-0.208128	-0.327017	-0.346551	2.37309	WUS
AT1G32350	AOX1D	alternative oxidase 1D	0.442263	0.716794	0.0179413	0.0848628	0.354874	0	0.226601	0.00882071	18.3244	-0.245982	-0.208457	-0.303982	-0.294834	-0.257927	-0.306434	-0.27546	-0.305228	2.1983	WUS
AT1G50400		Eukaryotic porin family protein	1.14734	1.00212	0.687263	3.32633	2.86199	1.02586	1.19135	0.600536	13.3775	-0.414494	-0.450864	-0.529725	0.131261	0.0149607	-0.444918	-0.40347	-0.551447	2.6487	WUS
AT1G56250	AtPP2-B14, PP2-B14	phloem protein 2-B14	0	0.0802136	0	0.0786279	1.17238	0	0.194179	0.0368975	8.08774	-0.358251	-0.331451	-0.358251	-0.33198	0.0334645	-0.358251	-0.293373	-0.345923	2.34402	WUS
AT1G60095		Mannose-binding lectin superfamily protein	0.304962	0.654792	1.7694	194.231	6.98902	17.6047	50.6762	7.01127	745.801	-0.476422	-0.474954	-0.470279	0.336957	-0.448387	-0.403862	-0.265151	-0.448294	2.65039	WUS
AT1G63540		hydroxyproline-rich glycoprotein family protein	23.926	13.4144	14.6184	664.259	31.2578	89.7225	74.9596	43.8479	7380.77	-0.38554	-0.390031	-0.389516	-0.11196	-0.382407	-0.357428	-0.363736	-0.377028	2.75765	WUS
AT1G63550		Receptor-like protein kinase-related family protein	0.0745919	0.534861	0.0957223	8.35627	2.23686	0.829761	4.93249	1.37103	588.047	-0.358083	-0.355635	-0.357971	-0.314027	-0.346581	-0.354066	-0.33224	-0.351187	2.76979	WUS
AT1G64880		Ribosomal protein S5 family protein	29.3933	37.9484	32.5995	1908.2	121.678	302.523	358.095	105.602	7716.46	-0.455368	-0.45198	-0.454099	0.288732	-0.418819	-0.347195	-0.325186	-0.425186	2.5891	WUS
AT1G67980	CCOAMT	caffeoyl-CoA 3-O-methyltransferase	0	0	0.0238623	0.0372202	0.0477191	0	0.214476	0.00963607	2.80217	-0.31144	-0.31144	-0.290105	-0.278163	-0.268776	-0.31144	-0.119684	-0.302824	2.19387	WUS
AT1G69920	ATGSTU12, GSTU12	glutathione S-transferase TAU 12	0.591548	0.133731	0.0102388	0.0817432	0.0685981	0.013502	0.395841	0.0484277	3.75717	0.0192151	-0.335609	-0.43132	-0.375901	-0.386089	-0.428791	-0.132465	-0.401722	2.47268	WUS
AT1G70850	MLP34	MLP-like protein 34	23.6222	3.7007	28.9137	30.3506	2.79126	16.5325	15.0142	13.3404	73.5558	0.0246165	-0.899047	0.269958	0.336581	-0.941213	-0.304096	-0.374495	-0.452102	2.3398	WUS
AT1G71080		RNA polymerase II transcription elongation factor	90.1228	44.5384	103.278	564.086	68.6557	273.612	219.373	50.8782	1750.8	-0.479973	-0.563615	-0.455835	0.389694	-0.519363	-0.143292	-0.242815	-0.551983	2.56718	WUS
AT1G72330	ALAAT2	alanine aminotransferase 2	6.08528	4.35111	2.90229	5.33629	6.15191	3.88795	3.8501	4.24079	13.46	0.118836	-0.293161	-0.637365	-0.0591048	0.134666	-0.403195	-0.412188	-0.31937	1.87088	WUS
AT1G73340		Cytochrome P450 superfamily protein	0.0939212	0.0328074	0.319068	2.70397	0.209818	1.37314	0.767295	0.325044	17.6358	-0.455047	-0.466114	-0.414275	0.0176045	-0.434059	-0.223395	-0.333106	-0.413193	2.72159	WUS
AT1G74310	ATHSP101, HSP101, HOT1	heat shock protein 101	6.03336	3.85013	2.64806	4.33339	5.64907	5.66156	2.76012	3.78145	24.23	-0.0732387	-0.382926	-0.553437	-0.314376	-0.12775	-0.125979	-0.537541	-0.392667	2.50791	WUS
AT2G01020			0	0	0	0	0	0	0	0	2.06474	-0.294116	-0.294116	-0.294116	-0.294116	-0.294116	-0.294116	-0.294116	-0.294116	2.35293	WUS
AT2G01023		unknown protein; Has 30201 Blast hits to 17322 proteins in 780 species: Archae - 12; Bacteria - 1396; Metazoa - 17338; Fungi - 3422; Plants - 5037; Viruses - 0; Other Eukaryotes - 2996 (source: NCBI BLink).	0	0	0	0	0	0	0	0	3.01157	-0.27989	-0.27989	-0.27989	-0.27989	-0.27989	-0.27989	-0.27989	-0.27989	2.23912	WUS
AT2G01530	MLP329	MLP-like protein 329	3.31461	1.60397	12.0199	11.4624	1.50642	11.7641	9.15582	4.2013	45.9353	-0.573761	-0.697945	0.0581992	0.0177242	-0.705026	0.0396309	-0.149718	-0.509391	2.52029	WUS
AT2G01970		Endomembrane protein 70 protein family	42.4159	35.4074	61.4106	1092.2	97.4779	199.049	184.548	102.941	3110.73	-0.493183	-0.500028	-0.474631	0.532162	-0.439403	-0.340196	-0.35436	-0.434067	2.50371	WUS
AT2G04070		MATE efflux family protein	0.509798	0.0115896	0	0.204204	0.0388508	0	0.0824938	0.0785873	8.79716	-0.163789	-0.306823	-0.310151	-0.251524	-0.298997	-0.310151	-0.286467	-0.287588	2.21549	WUS
AT2G07080			0	1.18435	1.46448	6.1429	1.74431	2.69394	3.5016	2.38166	15.0658	-0.794578	-0.546779	-0.488168	0.490689	-0.42962	-0.23093	-0.0619463	-0.296268	2.3576	WUS
AT2G15880		Leucine-rich repeat (LRR) family protein	17.8425	2.086	2.77376	19.6222	5.15983	22.1824	14.8724	0.612531	125.09	-0.084962	-0.32758	-0.31699	-0.0575576	-0.280249	-0.0181355	-0.130695	-0.350269	1.56644	WUS
AT2G17630		Pyridoxal phosphate (PLP)-dependent transferases superfamily protein	10.8683	6.81803	9.32689	440.483	22.4227	70.6978	112.615	28.5243	1551.67	-0.470487	-0.478443	-0.473515	0.373427	-0.44779	-0.352961	-0.27062	-0.435804	2.55619	WUS
AT2G18193		P-loop containing nucleoside triphosphate hydrolases superfamily protein	2.08236	0.620637	0.37361	1.30165	2.23778	0.97568	1.0905	0.487052	18.0764	-0.144231	-0.36734	-0.405045	-0.263394	-0.120507	-0.313148	-0.295622	-0.387729	2.29702	WUS
AT2G23270		unknown protein; FUNCTIONS IN: molecular_function unknown; INVOLVED IN: biological_process unknown; LOCATED IN: endomembrane system; EXPRESSED IN: stem, sperm cell, root, stamen; EXPRESSED DURING: 4 anthesis; BEST Arabidopsis thaliana protein match is: unknown protein (TAIR:AT4G37290.1); Has 36 Blast hits to 35 proteins in 6 species: Archae - 0; Bacteria - 0; Metazoa - 0; Fungi - 0; Plants - 36; …	0.398918	0.108587	0.2362	0.0723641	0.351266	0	0.284711	0	5.82395	-0.180509	-0.308479	-0.25223	-0.324445	-0.201512	-0.356341	-0.230848	-0.356341	2.2107	WUS
AT2G23390		CONTAINS InterPro DOMAIN/s: Protein of unknown function DUF482 (InterPro:IPR007434), Acyl-CoA N-acyltransferase (InterPro:IPR016181); Has 2165 Blast hits to 2163 proteins in 543 species: Archae - 0; Bacteria - 1044; Metazoa - 0; Fungi - 0; Plants - 33; Viruses - 0; Other Eukaryotes - 1088 (source: NCBI BLink).	71.1278	57.4768	32.538	397.875	57.7598	76.8962	81.863	42.2292	827.71	-0.417718	-0.468767	-0.562026	0.804169	-0.467708	-0.396147	-0.377573	-0.525786	2.41156	WUS
AT2G27810	ATNAT12, NAT12	nucleobase-ascorbate transporter 12	15.717	15.7536	20.139	132.788	23.6167	49.7399	25.9929	30.3161	389.886	-0.51121	-0.51091	-0.47504	0.446362	-0.446595	-0.232923	-0.427159	-0.391798	2.54927	WUS
AT2G31345		unknown protein; FUNCTIONS IN: molecular_function unknown; INVOLVED IN: biological_process unknown; LOCATED IN: endomembrane system; BEST Arabidopsis thaliana protein match is: unknown protein (TAIR:AT1G06135.1); Has 35333 Blast hits to 34131 proteins in 2444 species: Archae - 798; Bacteria - 22429; Metazoa - 974; Fungi - 991; Plants - 531; Viruses - 0; Other Eukaryotes - 9610 (source: NCBI BLink…	0	0	0	0.0267497	0	0	0	0	1.14928	-0.284183	-0.284183	-0.284183	-0.226008	-0.284183	-0.284183	-0.284183	-0.284183	2.21529	WUS
AT2G38040	CAC3	acetyl Co-enzyme a carboxylase carboxyltransferase alpha subunit	49.3269	56.0724	54.2468	166.505	76.7176	50.2506	57.2575	72.7303	520.182	-0.492647	-0.447287	-0.459563	0.295324	-0.308457	-0.486435	-0.439317	-0.335269	2.67365	WUS
AT2G42620	MAX2, ORE9, PPS	RNI-like superfamily protein	17.8659	11.2051	15.99	41.0409	18.2493	10.3467	15.2793	17.0715	93.1943	-0.339431	-0.595541	-0.411559	0.551657	-0.32469	-0.628547	-0.438886	-0.369974	2.55697	WUS
AT2G47330		P-loop containing nucleoside triphosphate hydrolases superfamily protein	17.1513	14.1603	18.006	54.9777	21.331	34.7316	23.8146	21.3593	220.617	-0.458157	-0.503534	-0.44519	0.115725	-0.394745	-0.191439	-0.357065	-0.394316	2.62872	WUS
AT3G03530	NPC4	non-specific phospholipase C4	2.93534	1.20845	0.799417	3.21045	1.70154	3.14487	3.50326	1.86707	10.1931	-0.0847743	-0.698881	-0.844341	0.0130608	-0.523532	-0.0102593	0.11719	-0.464668	2.4962	WUS
AT3G08590		Phosphoglycerate mutase, 2,3-bisphosphoglycerate-independent	132.678	86.9058	84.5607	4697.51	270.474	1182	540.928	344.676	19011.2	-0.455748	-0.463211	-0.463594	0.288532	-0.433281	-0.28466	-0.389185	-0.421183	2.62233	WUS
AT3G14120		FUNCTIONS IN: molecular_function unknown; INVOLVED IN: transport; LOCATED IN: nuclear pore; EXPRESSED IN: 22 plant structures; EXPRESSED DURING: 13 growth stages; CONTAINS InterPro DOMAIN/s: Nuclear pore protein 84/107 (InterPro:IPR007252).	3.96516	4.80236	3.41357	28.8118	7.04182	11.0446	6.74964	8.53557	69.5522	-0.565262	-0.525909	-0.59119	0.602653	-0.420644	-0.232495	-0.434378	-0.35043	2.51765	WUS
AT3G16860	COBL8	COBRA-like protein 8 precursor	2.28526	1.55592	0.827956	10.861	17.4033	2.4419	2.48548	1.95291	45.2514	-0.472676	-0.520781	-0.568795	0.0929522	0.524463	-0.462344	-0.45947	-0.494596	2.36125	WUS
[truncated: 45 more rows]
