# Supplementary material for: A gene expression map of shoot domains reveals regulatory mechanisms
Source: Nat Commun. 2019 Jan 11;10:141. doi: 10.1038/s41467-018-08083-z (PMC6329838; doi:10.1038/s41467-018-08083-z)
Supplement: Supplementary file 6 — Supplementary Data 3 [file 41467_2018_8083_MOESM6_ESM.xlsx]

## Sheet: Supplementary Data 3
Supplementary Data 3. Gene Ontology terms of domain specifically expressed genes.
AS1 domain
GO term	Ontology	Description	Number in input list	Number in BG/Ref	p-value	FDR
GO:0010876	Biological Process	lipid localization	14	24	1.5e-18	1.2e-15
GO:0051707	Biological Process	response to other organism	25	599	2e-08	8.5e-06
GO:0009607	Biological Process	response to biotic stimulus	25	638	6.5e-08	1.4e-05
GO:0006869	Biological Process	lipid transport	13	163	6.1e-08	1.4e-05
GO:0042592	Biological Process	homeostatic process	14	216	2.1e-07	3.6e-05
GO:0033036	Biological Process	macromolecule localization	20	462	3.1e-07	4.4e-05
GO:0051704	Biological Process	multi-organism process	25	776	2.1e-06	0.00025
GO:0019725	Biological Process	cellular homeostasis	11	174	5.3e-06	0.00056
GO:0045454	Biological Process	cell redox homeostasis	7	72	2.2e-05	0.0021
GO:0015979	Biological Process	photosynthesis	9	162	9.8e-05	0.0072
GO:0065007	Biological Process	biological regulation	71	4188	8.8e-05	0.0072
GO:0050896	Biological Process	response to stimulus	69	4057	0.0001	0.0072
GO:0065008	Biological Process	regulation of biological quality	19	665	0.00016	0.01
GO:0031323	Biological Process	regulation of cellular metabolic process	40	2036	0.00023	0.014
GO:0009889	Biological Process	regulation of biosynthetic process	37	1881	0.00039	0.019
GO:0044272	Biological Process	sulfur compound biosynthetic process	7	115	0.00034	0.019
GO:0031326	Biological Process	regulation of cellular biosynthetic process	37	1881	0.00039	0.019
GO:0050794	Biological Process	regulation of cellular process	57	3375	0.00052	0.022
GO:0010556	Biological Process	regulation of macromolecule biosynthetic process	36	1843	0.00053	0.022
GO:0034641	Biological Process	cellular nitrogen compound metabolic process	15	506	0.00053	0.022
GO:0019219	Biological Process	regulation of nucleobase, nucleoside, nucleotide and nucleic acid metabolic process	36	1847	0.00055	0.022
GO:0045449	Biological Process	regulation of transcription	35	1802	0.00069	0.027
GO:0080090	Biological Process	regulation of primary metabolic process	37	1952	0.00076	0.027
GO:0006576	Biological Process	cellular biogenic amine metabolic process	5	62	0.00075	0.027
GO:0006950	Biological Process	response to stress	42	2320	0.00082	0.027
GO:0051171	Biological Process	regulation of nitrogen compound metabolic process	36	1888	0.00081	0.027
GO:0050789	Biological Process	regulation of biological process	60	3697	0.00098	0.031
GO:0019222	Biological Process	regulation of metabolic process	40	2210	0.0011	0.033
GO:0044271	Biological Process	cellular nitrogen compound biosynthetic process	12	394	0.0015	0.044
GO:0008289	Molecular Function	lipid binding	14	323	1.8e-05	0.0019
GO:0003700	Molecular Function	transcription factor activity	46	2173	1.3e-05	0.0019
GO:0030528	Molecular Function	transcription regulator activity	48	2417	4.1e-05	0.0029
GO:0003677	Molecular Function	DNA binding	51	2892	0.00041	0.021
GO:0009536	Cellular Component	plastid	69	2965	1.6e-09	4.4e-07
GO:0009507	Cellular Component	chloroplast	64	2740	6.2e-09	8.3e-07
GO:0009579	Cellular Component	thylakoid	19	376	6.4e-08	5.7e-06
GO:0009521	Cellular Component	photosystem	9	66	1.1e-07	7.3e-06
GO:0044435	Cellular Component	plastid part	28	867	4.8e-07	2e-05
GO:0009522	Cellular Component	photosystem I	6	22	4.3e-07	2e-05
GO:0009538	Cellular Component	photosystem I reaction center	5	11	5.3e-07	2e-05
GO:0044434	Cellular Component	chloroplast part	25	746	1.1e-06	3.6e-05
GO:0034357	Cellular Component	photosynthetic membrane	13	273	1.4e-05	0.00042
GO:0044425	Cellular Component	membrane part	33	1360	1.8e-05	0.0005
GO:0043227	Cellular Component	membrane-bounded organelle	116	7622	3.8e-05	0.00084
GO:0043231	Cellular Component	intracellular membrane-bounded organelle	116	7615	3.6e-05	0.00084
GO:0010287	Cellular Component	plastoglobule	7	81	4.4e-05	0.00092
GO:0031225	Cellular Component	anchored to membrane	12	272	6.1e-05	0.0012
GO:0009941	Cellular Component	chloroplast envelope	11	265	0.0002	0.0036
GO:0043229	Cellular Component	intracellular organelle	118	8149	0.00026	0.0043
GO:0043226	Cellular Component	organelle	118	8155	0.00027	0.0043
GO:0044464	Cellular Component	cell part	197	15217	0.00051	0.0072
GO:0005623	Cellular Component	cell	197	15217	0.00051	0.0072
GO:0005737	Cellular Component	cytoplasm	99	6822	0.00092	0.012
GO:0044424	Cellular Component	intracellular part	128	9302	0.0011	0.014
GO:0005622	Cellular Component	intracellular	132	9671	0.0012	0.014
GO:0009526	Cellular Component	plastid envelope	11	331	0.0012	0.014
GO:0016020	Cellular Component	membrane	64	4068	0.0014	0.016
GO:0044444	Cellular Component	cytoplasmic part	91	6289	0.0017	0.019
GO:0009532	Cellular Component	plastid stroma	10	322	0.0032	0.033
AS2 domain
GO term	Ontology	Description	Number in input list	Number in BG/Ref	p-value	FDR
GO:0009507	Cellular Component	chloroplast	38	2740	3e-20	3.8e-18
GO:0009536	Cellular Component	plastid	38	2965	4.3e-19	2.7e-17
GO:0009579	Cellular Component	thylakoid	17	376	5.1e-17	2.1e-15
GO:0009534	Cellular Component	chloroplast thylakoid	15	290	6.2e-16	1.2e-14
GO:0055035	Cellular Component	plastid thylakoid membrane	14	231	7.7e-16	1.2e-14
GO:0031976	Cellular Component	plastid thylakoid	15	293	7.2e-16	1.2e-14
GO:0009535	Cellular Component	chloroplast thylakoid membrane	14	231	7.7e-16	1.2e-14
GO:0031984	Cellular Component	organelle subcompartment	15	295	7.9e-16	1.2e-14
GO:0042651	Cellular Component	thylakoid membrane	14	244	1.6e-15	2.2e-14
GO:0034357	Cellular Component	photosynthetic membrane	14	273	6.9e-15	8.6e-14
GO:0044434	Cellular Component	chloroplast part	19	746	1.5e-14	1.8e-13
GO:0044436	Cellular Component	thylakoid part	14	307	3.2e-14	3.4e-13
GO:0044435	Cellular Component	plastid part	19	867	2.1e-13	2e-12
GO:0044444	Cellular Component	cytoplasmic part	40	6289	4.5e-10	4e-09
GO:0043227	Cellular Component	membrane-bounded organelle	43	7622	2.9e-09	2.3e-08
GO:0043231	Cellular Component	intracellular membrane-bounded organelle	43	7615	2.8e-09	2.3e-08
GO:0005737	Cellular Component	cytoplasm	40	6822	5.1e-09	3.7e-08
GO:0031090	Cellular Component	organelle membrane	14	842	1.3e-08	9.1e-08
GO:0043226	Cellular Component	organelle	43	8155	2.4e-08	1.5e-07
GO:0043229	Cellular Component	intracellular organelle	43	8149	2.3e-08	1.5e-07
GO:0044424	Cellular Component	intracellular part	44	9302	4e-07	2.4e-06
GO:0005622	Cellular Component	intracellular	44	9671	1.2e-06	7.1e-06
GO:0044446	Cellular Component	intracellular organelle part	19	2561	7.2e-06	3.8e-05
GO:0044422	Cellular Component	organelle part	19	2562	7.2e-06	3.8e-05
GO:0005623	Cellular Component	cell	51	15217	0.00089	0.0043
GO:0044464	Cellular Component	cell part	51	15217	0.00089	0.0043
GO:0016020	Cellular Component	membrane	19	4068	0.0027	0.013
ATML1 domain
GO term	Ontology	Description	Number in input list	Number in BG/Ref	p-value	FDR
GO:0009733	Biological Process	response to auxin stimulus	26	360	5.2e-20	2.7e-17
GO:0009725	Biological Process	response to hormone stimulus	34	982	2e-16	5.1e-14
GO:0009719	Biological Process	response to endogenous stimulus	35	1068	3.4e-16	5.9e-14
GO:0010033	Biological Process	response to organic substance	37	1342	8.5e-15	1.1e-12
GO:0042221	Biological Process	response to chemical stimulus	41	2085	1.2e-11	1.2e-09
GO:0050896	Biological Process	response to stimulus	54	4057	7.1e-09	6.1e-07
GO:0010876	Biological Process	lipid localization	5	24	6.7e-07	4.8e-05
GO:0009664	Biological Process	plant-type cell wall organization	7	79	7.5e-07	4.8e-05
GO:0009827	Biological Process	plant-type cell wall modification	6	50	9.2e-07	5.3e-05
GO:0009831	Biological Process	plant-type cell wall modification during multidimensional cell growth	5	27	1.1e-06	5.8e-05
GO:0042547	Biological Process	cell wall modification during multidimensional cell growth	5	29	1.5e-06	7.2e-05
GO:0060560	Biological Process	developmental growth involved in morphogenesis	9	186	2.4e-06	9.3e-05
GO:0009826	Biological Process	unidimensional cell growth	9	186	2.4e-06	9.3e-05
GO:0000902	Biological Process	cell morphogenesis	10	259	4.5e-06	0.00017
GO:0016049	Biological Process	cell growth	10	265	5.5e-06	0.00019
GO:0009828	Biological Process	plant-type cell wall loosening	5	40	6.4e-06	0.00021
GO:0008361	Biological Process	regulation of cell size	10	274	7.3e-06	0.00021
GO:0032535	Biological Process	regulation of cellular component size	10	277	8e-06	0.00021
GO:0090066	Biological Process	regulation of anatomical structure size	10	277	8e-06	0.00021
GO:0032989	Biological Process	cellular component morphogenesis	10	289	1.1e-05	0.00029
GO:0065008	Biological Process	regulation of biological quality	15	665	1.2e-05	0.0003
GO:0048589	Biological Process	developmental growth	9	242	1.8e-05	0.0004
GO:0009825	Biological Process	multidimensional cell growth	5	50	1.7e-05	0.0004
GO:0040007	Biological Process	growth	10	340	4.3e-05	0.00093
GO:0006631	Biological Process	fatty acid metabolic process	8	225	7.2e-05	0.0015
GO:0048869	Biological Process	cellular developmental process	12	520	7.5e-05	0.0015
GO:0042545	Biological Process	cell wall modification	6	123	0.00011	0.0022
GO:0032787	Biological Process	monocarboxylic acid metabolic process	10	408	0.00019	0.0034
GO:0009416	Biological Process	response to light stimulus	12	596	0.00026	0.0046
GO:0009314	Biological Process	response to radiation	12	613	0.00033	0.0056
GO:0006629	Biological Process	lipid metabolic process	14	841	0.00053	0.0088
GO:0009628	Biological Process	response to abiotic stimulus	19	1471	0.0012	0.019
GO:0009653	Biological Process	anatomical structure morphogenesis	11	637	0.0016	0.024
GO:0006869	Biological Process	lipid transport	5	163	0.0031	0.047
GO:0030312	Cellular Component	external encapsulating structure	13	407	1.3e-06	0.00017
GO:0005618	Cellular Component	cell wall	12	403	6.6e-06	0.00045
GO:0009505	Cellular Component	plant-type cell wall	9	254	2.6e-05	0.0012
GO:0005576	Cellular Component	extracellular region	9	285	6.2e-05	0.0021
GO:0031225	Cellular Component	anchored to membrane	7	272	0.0013	0.035
CLV3 domain
GO term	Ontology	Description	Number in input list	Number in BG/Ref	p-value	FDR
GO:0046907	Biological Process	intracellular transport	17	463	1.2e-06	0.00048
GO:0051649	Biological Process	establishment of localization in cell	18	525	1.4e-06	0.00048
GO:0051641	Biological Process	cellular localization	19	569	1.1e-06	0.00048
GO:0009987	Biological Process	cellular process	141	11684	3.1e-06	0.00079
GO:0051169	Biological Process	nuclear transport	7	71	5.1e-06	0.00086
GO:0006913	Biological Process	nucleocytoplasmic transport	7	71	5.1e-06	0.00086
GO:0033036	Biological Process	macromolecule localization	15	462	2e-05	0.0025
GO:0006259	Biological Process	DNA metabolic process	14	405	1.9e-05	0.0025
GO:0006606	Biological Process	protein import into nucleus	5	41	4.7e-05	0.0045
GO:0016043	Biological Process	cellular component organization	25	1179	5.4e-05	0.0045
GO:0005982	Biological Process	starch metabolic process	5	41	4.7e-05	0.0045
GO:0051170	Biological Process	nuclear import	5	42	5.2e-05	0.0045
GO:0009791	Biological Process	post-embryonic development	18	705	6.6e-05	0.005
GO:0034504	Biological Process	protein localization in nucleus	5	45	7.1e-05	0.005
GO:0043412	Biological Process	macromolecule modification	30	1636	0.00013	0.0085
GO:0006281	Biological Process	DNA repair	9	214	0.00015	0.0093
GO:0016070	Biological Process	RNA metabolic process	30	1657	0.00016	0.0093
GO:0006974	Biological Process	response to DNA damage stimulus	9	221	0.00019	0.01
GO:0070727	Biological Process	cellular macromolecule localization	11	341	0.00027	0.013
GO:0016310	Biological Process	phosphorylation	22	1079	0.00026	0.013
GO:0008104	Biological Process	protein localization	12	408	0.00032	0.014
GO:0043687	Biological Process	post-translational protein modification	24	1248	0.00031	0.014
GO:0006796	Biological Process	phosphate metabolic process	23	1178	0.00034	0.014
GO:0006793	Biological Process	phosphorus metabolic process	23	1179	0.00034	0.014
GO:0006886	Biological Process	intracellular protein transport	10	311	0.00052	0.021
GO:0006605	Biological Process	protein targeting	7	155	0.00054	0.021
GO:0006139	Biological Process	nucleobase, nucleoside, nucleotide and nucleic acid metabolic process	46	3198	0.00057	0.021
GO:0006464	Biological Process	protein modification process	26	1474	0.00063	0.022
GO:0006996	Biological Process	organelle organization	15	640	0.00063	0.022
GO:0034613	Biological Process	cellular protein localization	10	322	0.00067	0.022
GO:0006468	Biological Process	protein amino acid phosphorylation	19	946	0.0008	0.026
GO:0051179	Biological Process	localization	31	1922	0.00084	0.026
GO:0033365	Biological Process	protein localization in organelle	5	80	0.00086	0.026
GO:0043414	Biological Process	macromolecule methylation	5	83	0.001	0.029
GO:0017038	Biological Process	protein import	5	86	0.0012	0.033
GO:0006073	Biological Process	cellular glucan metabolic process	5	87	0.0012	0.034
GO:0044042	Biological Process	glucan metabolic process	5	89	0.0013	0.036
GO:0032259	Biological Process	methylation	5	90	0.0014	0.037
GO:0040029	Biological Process	regulation of gene expression, epigenetic	7	189	0.0016	0.041
GO:0016458	Biological Process	gene silencing	6	138	0.0016	0.041
GO:0000003	Biological Process	reproduction	21	1186	0.002	0.046
GO:0044260	Biological Process	cellular macromolecule metabolic process	77	6447	0.002	0.046
GO:0030029	Biological Process	actin filament-based process	5	97	0.0019	0.046
GO:0051301	Biological Process	cell division	5	99	0.0021	0.048
GO:0045184	Biological Process	establishment of protein localization	10	381	0.0023	0.049
GO:0015031	Biological Process	protein transport	10	381	0.0023	0.049
GO:0016818	Molecular Function	hydrolase activity, acting on acid anhydrides, in phosphorus-containing anhydrides	42	837	2.8e-19	5.1e-17
GO:0016817	Molecular Function	hydrolase activity, acting on acid anhydrides	42	839	3.1e-19	5.1e-17
GO:0017111	Molecular Function	nucleoside-triphosphatase activity	40	792	1.7e-18	1.4e-16
GO:0016462	Molecular Function	pyrophosphatase activity	41	832	1.4e-18	1.4e-16
GO:0004386	Molecular Function	helicase activity	19	182	1.7e-14	1.1e-12
GO:0032559	Molecular Function	adenyl ribonucleotide binding	44	1384	2.9e-13	1.6e-11
GO:0005524	Molecular Function	ATP binding	43	1377	9.9e-13	4.7e-11
GO:0030554	Molecular Function	adenyl nucleotide binding	44	1465	1.9e-12	6.2e-11
GO:0001882	Molecular Function	nucleoside binding	44	1465	1.9e-12	6.2e-11
GO:0001883	Molecular Function	purine nucleoside binding	44	1465	1.9e-12	6.2e-11
GO:0032555	Molecular Function	purine ribonucleotide binding	46	1631	4.5e-12	1.2e-10
GO:0032553	Molecular Function	ribonucleotide binding	46	1631	4.5e-12	1.2e-10
GO:0017076	Molecular Function	purine nucleotide binding	46	1713	2.2e-11	5.7e-10
GO:0016787	Molecular Function	hydrolase activity	70	3468	3.2e-11	7.6e-10
GO:0000166	Molecular Function	nucleotide binding	53	2267	8.4e-11	1.9e-09
GO:0016887	Molecular Function	ATPase activity	23	482	1.2e-10	2.6e-09
GO:0005488	Molecular Function	binding	150	11258	1.1e-09	2.1e-08
GO:0003824	Molecular Function	catalytic activity	134	9638	1.1e-09	2.1e-08
GO:0070035	Molecular Function	purine NTP-dependent helicase activity	12	128	3.7e-09	6.2e-08
GO:0008026	Molecular Function	ATP-dependent helicase activity	12	128	3.7e-09	6.2e-08
GO:0042623	Molecular Function	ATPase activity, coupled	18	359	6.4e-09	1e-07
GO:0016772	Molecular Function	transferase activity, transferring phosphorus-containing groups	39	1887	7.4e-07	1.1e-05
GO:0003774	Molecular Function	motor activity	8	101	5e-06	7.2e-05
GO:0016301	Molecular Function	kinase activity	31	1641	5.8e-05	0.0008
GO:0016779	Molecular Function	nucleotidyltransferase activity	8	207	0.00059	0.0079
GO:0005515	Molecular Function	protein binding	43	2944	0.00065	0.0083
GO:0016740	Molecular Function	transferase activity	47	3321	0.0007	0.0086
GO:0046930	Cellular Component	pore complex	5	26	6.5e-06	0.00062
GO:0005643	Cellular Component	nuclear pore	5	26	6.5e-06	0.00062
GO:0005635	Cellular Component	nuclear envelope	6	58	1.9e-05	0.0012
GO:0005622	Cellular Component	intracellular	115	9671	9.9e-05	0.0047
GO:0043234	Cellular Component	protein complex	27	1443	0.0002	0.0073
GO:0005634	Cellular Component	nucleus	41	2621	0.00023	0.0073
GO:0005856	Cellular Component	cytoskeleton	8	192	0.00037	0.01
GO:0005773	Cellular Component	vacuole	11	383	0.00068	0.013
GO:0044430	Cellular Component	cytoskeletal part	7	160	0.00064	0.013
GO:0043229	Cellular Component	intracellular organelle	96	8149	0.0007	0.013
GO:0043226	Cellular Component	organelle	96	8155	0.00072	0.013
GO:0044424	Cellular Component	intracellular part	106	9302	0.0011	0.017
GO:0044428	Cellular Component	nuclear part	13	543	0.0012	0.018
GO:0043231	Cellular Component	intracellular membrane-bounded organelle	89	7615	0.0015	0.02
GO:0043227	Cellular Component	membrane-bounded organelle	89	7622	0.0016	0.02
GO:0000151	Cellular Component	ubiquitin ligase complex	8	259	0.0023	0.028
GO:0015630	Cellular Component	microtubule cytoskeleton	5	117	0.0042	0.047
FIL domain
GO term	Ontology	Description	Number in input list	Number in BG/Ref	p-value	FDR
GO:0010200	Biological Process	response to chitin	29	151	5.5e-36	3.5e-33
GO:0009743	Biological Process	response to carbohydrate stimulus	31	240	1.3e-33	4.1e-31
GO:0050896	Biological Process	response to stimulus	76	4057	3.3e-27	7e-25
GO:0010033	Biological Process	response to organic substance	44	1342	5e-24	6.4e-22
GO:0042221	Biological Process	response to chemical stimulus	53	2085	4.5e-24	6.4e-22
GO:0006950	Biological Process	response to stress	49	2320	7e-19	7.4e-17
GO:0006952	Biological Process	defense response	27	766	1.3e-15	1.2e-13
GO:0009611	Biological Process	response to wounding	13	197	3e-11	2.4e-09
GO:0051707	Biological Process	response to other organism	19	599	1.5e-10	1.1e-08
GO:0009607	Biological Process	response to biotic stimulus	19	638	4.3e-10	2.7e-08
GO:0051704	Biological Process	multi-organism process	20	776	1.6e-09	9.4e-08
GO:0009617	Biological Process	response to bacterium	12	247	4.8e-09	2.1e-07
GO:0009605	Biological Process	response to external stimulus	15	429	4.1e-09	2.1e-07
GO:0002376	Biological Process	immune system process	14	368	4.9e-09	2.1e-07
GO:0006955	Biological Process	immune response	14	367	4.7e-09	2.1e-07
GO:0009628	Biological Process	response to abiotic stimulus	26	1471	1.2e-08	4.7e-07
GO:0006970	Biological Process	response to osmotic stress	14	408	1.7e-08	6.4e-07
GO:0042742	Biological Process	defense response to bacterium	10	177	2.5e-08	8.7e-07
GO:0009651	Biological Process	response to salt stress	13	366	3.8e-08	1.3e-06
GO:0009719	Biological Process	response to endogenous stimulus	21	1068	6.1e-08	1.9e-06
GO:0009751	Biological Process	response to salicylic acid stimulus	10	200	7.3e-08	2.2e-06
GO:0050832	Biological Process	defense response to fungus	8	108	9e-08	2.6e-06
GO:0009620	Biological Process	response to fungus	9	158	1.2e-07	3.2e-06
GO:0080134	Biological Process	regulation of response to stress	7	83	2.6e-07	6.9e-06
GO:0002252	Biological Process	immune effector process	5	31	7.6e-07	1.9e-05
GO:0009409	Biological Process	response to cold	11	328	7.6e-07	1.9e-05
GO:0009266	Biological Process	response to temperature stimulus	13	485	8.6e-07	2e-05
GO:0031347	Biological Process	regulation of defense response	6	66	1.3e-06	2.9e-05
GO:0009753	Biological Process	response to jasmonic acid stimulus	9	215	1.4e-06	3e-05
GO:0009737	Biological Process	response to abscisic acid stimulus	11	378	2.9e-06	6.1e-05
GO:0050794	Biological Process	regulation of cellular process	36	3375	4.1e-06	8.4e-05
GO:0065007	Biological Process	biological regulation	41	4188	6.2e-06	0.00012
GO:0045087	Biological Process	innate immune response	10	347	8.9e-06	0.00017
GO:0050789	Biological Process	regulation of biological process	37	3697	1.2e-05	0.00023
GO:0009725	Biological Process	response to hormone stimulus	16	982	2.4e-05	0.00045
GO:0006355	Biological Process	regulation of transcription, DNA-dependent	16	987	2.6e-05	0.00046
GO:0051252	Biological Process	regulation of RNA metabolic process	16	996	2.9e-05	0.0005
GO:0043687	Biological Process	post-translational protein modification	18	1248	3.6e-05	0.00061
GO:0048583	Biological Process	regulation of response to stimulus	7	188	4.3e-05	0.00071
GO:0006351	Biological Process	transcription, DNA-dependent	16	1039	4.7e-05	0.00074
GO:0032774	Biological Process	RNA biosynthetic process	16	1040	4.8e-05	0.00074
GO:0009723	Biological Process	response to ethylene stimulus	7	199	6.1e-05	0.00087
GO:0006468	Biological Process	protein amino acid phosphorylation	15	946	6e-05	0.00087
GO:0006796	Biological Process	phosphate metabolic process	17	1178	6e-05	0.00087
GO:0006793	Biological Process	phosphorus metabolic process	17	1179	6.1e-05	0.00087
GO:0006464	Biological Process	protein modification process	19	1474	9.6e-05	0.0013
GO:0031323	Biological Process	regulation of cellular metabolic process	23	2036	0.00012	0.0017
GO:0043412	Biological Process	macromolecule modification	20	1636	0.00013	0.0017
GO:0012501	Biological Process	programmed cell death	7	244	0.00021	0.0027
GO:0010556	Biological Process	regulation of macromolecule biosynthetic process	21	1843	0.00022	0.0028
GO:0051716	Biological Process	cellular response to stimulus	13	840	0.00024	0.0029
GO:0016310	Biological Process	phosphorylation	15	1079	0.00024	0.003
GO:0009889	Biological Process	regulation of biosynthetic process	21	1881	0.00029	0.0034
GO:0031326	Biological Process	regulation of cellular biosynthetic process	21	1881	0.00029	0.0034
GO:0007165	Biological Process	signal transduction	16	1228	0.00031	0.0036
GO:0007242	Biological Process	intracellular signaling cascade	11	659	0.00038	0.0044
GO:0019222	Biological Process	regulation of metabolic process	23	2210	0.00039	0.0044
GO:0045449	Biological Process	regulation of transcription	20	1802	0.00044	0.0048
GO:0080090	Biological Process	regulation of primary metabolic process	21	1952	0.00047	0.005
GO:0016265	Biological Process	death	7	286	0.00053	0.0055
GO:0008219	Biological Process	cell death	7	286	0.00053	0.0055
GO:0019219	Biological Process	regulation of nucleobase, nucleoside, nucleotide and nucleic acid metabolic process	20	1847	0.00059	0.0061
GO:0010468	Biological Process	regulation of gene expression	21	2001	0.00064	0.0065
GO:0051171	Biological Process	regulation of nitrogen compound metabolic process	20	1888	0.00077	0.0077
GO:0060255	Biological Process	regulation of macromolecule metabolic process	21	2060	0.00092	0.0091
GO:0009414	Biological Process	response to water deprivation	6	229	0.00094	0.0091
GO:0006350	Biological Process	transcription	20	1923	0.00096	0.0092
GO:0009415	Biological Process	response to water	6	240	0.0012	0.011
GO:0009408	Biological Process	response to heat	5	161	0.0012	0.011
GO:0006979	Biological Process	response to oxidative stress	7	332	0.0012	0.011
GO:0009987	Biological Process	cellular process	75	11684	0.0015	0.014
GO:0070887	Biological Process	cellular response to chemical stimulus	8	452	0.0017	0.015
GO:0016070	Biological Process	RNA metabolic process	17	1657	0.0027	0.023
GO:0019748	Biological Process	secondary metabolic process	8	489	0.0027	0.023
GO:0006725	Biological Process	cellular aromatic compound metabolic process	7	399	0.0034	0.029
GO:0006790	Biological Process	sulfur metabolic process	5	220	0.0045	0.038
GO:0009755	Biological Process	hormone-mediated signaling pathway	6	321	0.0049	0.04
GO:0032870	Biological Process	cellular response to hormone stimulus	6	321	0.0049	0.04
GO:0032501	Biological Process	multicellular organismal process	19	2094	0.0057	0.046
GO:0003700	Molecular Function	transcription factor activity	31	2173	5.3e-08	8.5e-06
GO:0030528	Molecular Function	transcription regulator activity	32	2417	1.7e-07	1.3e-05
GO:0003677	Molecular Function	DNA binding	32	2892	7.4e-06	0.0004
GO:0016740	Molecular Function	transferase activity	33	3321	4.6e-05	0.0018
GO:0016301	Molecular Function	kinase activity	20	1641	0.00013	0.0042
GO:0005488	Molecular Function	binding	77	11258	0.00016	0.0042
GO:0016772	Molecular Function	transferase activity, transferring phosphorus-containing groups	20	1887	0.00077	0.015
GO:0005509	Molecular Function	calcium ion binding	6	215	0.00068	0.015
GO:0016563	Molecular Function	transcription activator activity	5	177	0.0018	0.032
GO:0004672	Molecular Function	protein kinase activity	12	953	0.0023	0.037
GO:0003824	Molecular Function	catalytic activity	63	9638	0.003	0.044
GO:0005634	Cellular Component	nucleus	28	2621	5.5e-05	0.002
GO:0044464	Cellular Component	cell part	98	15217	9e-05	0.002
GO:0005623	Cellular Component	cell	98	15217	9e-05	0.002
LAS domain
GO term	Ontology	Description	Number in input list	Number in BG/Ref	p-value	FDR
GO:0009791	Biological Process	post-embryonic development	14	705	3.2e-07	0.0001
GO:0007275	Biological Process	multicellular organismal development	20	2020	3.7e-05	0.006
GO:0032501	Biological Process	multicellular organismal process	20	2094	6.1e-05	0.0066
GO:0032502	Biological Process	developmental process	20	2304	0.00022	0.018
GO:0022621	Biological Process	shoot system development	7	358	0.00035	0.019
GO:0048367	Biological Process	shoot development	7	355	0.00033	0.019
GO:0050896	Biological Process	response to stimulus	28	4057	0.00051	0.023
GO:0042221	Biological Process	response to chemical stimulus	17	2085	0.0013	0.05
GO:0048856	Biological Process	anatomical structure development	15	1726	0.0014	0.05
GO:0005198	Molecular Function	structural molecule activity	10	659	0.00015	0.011
GO:0003735	Molecular Function	structural constituent of ribosome	8	494	0.00046	0.018
GO:0009055	Molecular Function	electron carrier activity	6	294	0.00075	0.019
GO:0003677	Molecular Function	DNA binding	21	2892	0.0015	0.029
GO:0030528	Molecular Function	transcription regulator activity	18	2417	0.0026	0.039
GO:0043232	Cellular Component	intracellular non-membrane-bounded organelle	13	1040	0.00011	0.006
GO:0043228	Cellular Component	non-membrane-bounded organelle	13	1040	0.00011	0.006
GO:0022626	Cellular Component	cytosolic ribosome	7	336	0.00024	0.0092
GO:0044445	Cellular Component	cytosolic part	7	360	0.00036	0.01
GO:0005840	Cellular Component	ribosome	8	524	0.00067	0.015
GO:0030529	Cellular Component	ribonucleoprotein complex	9	703	0.0011	0.02
GO:0005829	Cellular Component	cytosol	10	912	0.0018	0.029
GO:0033279	Cellular Component	ribosomal subunit	6	389	0.003	0.043
PTL domain
GO term	Ontology	Description	Number in input list	Number in BG/Ref	p-value	FDR
GO:0010876	Biological Process	lipid localization	7	24	3.8e-12	1.5e-09
GO:0006869	Biological Process	lipid transport	7	163	7.4e-07	0.00015
GO:0006575	Biological Process	cellular amino acid derivative metabolic process	7	315	4.8e-05	0.0047
GO:0050896	Biological Process	response to stimulus	27	4057	3.9e-05	0.0047
GO:0051707	Biological Process	response to other organism	9	599	7.9e-05	0.0062
GO:0009607	Biological Process	response to biotic stimulus	9	638	0.00013	0.0082
GO:0009698	Biological Process	phenylpropanoid metabolic process	5	175	0.0002	0.0088
GO:0010817	Biological Process	regulation of hormone levels	5	168	0.00016	0.0088
GO:0006725	Biological Process	cellular aromatic compound metabolic process	7	399	0.0002	0.0088
GO:0009611	Biological Process	response to wounding	5	197	0.00033	0.012
GO:0006810	Biological Process	transport	15	1846	0.00035	0.012
GO:0051234	Biological Process	establishment of localization	15	1851	0.00036	0.012
GO:0051179	Biological Process	localization	15	1922	0.00054	0.012
GO:0033036	Biological Process	macromolecule localization	7	462	0.00048	0.012
GO:0006952	Biological Process	defense response	9	766	0.00047	0.012
GO:0006950	Biological Process	response to stress	17	2320	0.00046	0.012
GO:0051704	Biological Process	multi-organism process	9	776	0.00052	0.012
GO:0042398	Biological Process	cellular amino acid derivative biosynthetic process	5	233	0.0007	0.014
GO:0019748	Biological Process	secondary metabolic process	7	489	0.00067	0.014
GO:0019438	Biological Process	aromatic compound biosynthetic process	5	237	0.00076	0.015
GO:0002376	Biological Process	immune system process	6	368	0.00084	0.016
GO:0009605	Biological Process	response to external stimulus	6	429	0.0018	0.032
GO:0046483	Biological Process	heterocycle metabolic process	6	460	0.0026	0.044
GO:0005215	Molecular Function	transporter activity	13	1477	0.00043	0.039
GO:0048037	Molecular Function	cofactor binding	5	246	0.00089	0.04
UFO' domain
GO term	Ontology	Description	Number in input list	Number in BG/Ref	p-value	FDR
GO:0005623	Cellular Component	cell	13	15217	0.012	0.034
GO:0044464	Cellular Component	cell part	13	15217	0.012	0.034
GO:0012505	Cellular Component	endomembrane system	5	3416	0.024	0.044
WUS domain
GO term	Ontology	Description	Number in input list	Number in BG/Ref	p-value	FDR
GO:0042221	Biological Process	response to chemical stimulus	15	2085	8.2e-05	0.0095
GO:0010035	Biological Process	response to inorganic substance	5	279	0.00051	0.029
GO:0005623	Cellular Component	cell	54	15217	3.5e-05	0.0014
GO:0044464	Cellular Component	cell part	54	15217	3.5e-05	0.0014
GO:0005737	Cellular Component	cytoplasm	28	6822	0.0011	0.029
