# Supplementary material for: A gene expression map of shoot domains reveals regulatory mechanisms
Source: Nat Commun. 2019 Jan 11;10:141. doi: 10.1038/s41467-018-08083-z (PMC6329838; doi:10.1038/s41467-018-08083-z)
Supplement: Supplementary file 7 — Supplementary Data 4 [file 41467_2018_8083_MOESM7_ESM.xlsx]

## Sheet: Supplementary Data 4
Supplementary Data 4. Domain-enriched genes.
Column A: Gene ID. Column B: Gene name. Column C: Gene description. Column D to L: RPKM of genes in different domains. Column M to U: z-score of genes in different domains. Column V: enriched domain.
GID	Gene_name	Description	AS1	AS2	ATML1	CLV3	FIL	LAS	PTL	UFO'	WUS	AS1	AS2	ATML1	CLV3	FIL	LAS	PTL	UFO'	WUS	Enriched domain
AT1G01450		Protein kinase superfamily protein	1.14498	0	0	0.117707	0	0.591239	0.00951442	0	0	2.15251	-0.475168	-0.475168	-0.205036	-0.475168	0.881702	-0.453333	-0.475168	-0.475168	AS1
AT1G01470	LEA14, LSR3	Late embryogenesis abundant protein	204.005	51.9243	86.0825	26.4323	91.1053	82.8505	74.8248	70.7557	129.019	2.18905	-0.751162	-0.0907726	-1.244	0.00633306	-0.153259	-0.308421	-0.38709	0.739329	AS1
AT1G01640		BTB/POZ domain-containing protein	4.27792	1.16805	1.27598	1.82851	1.76812	1.00676	1.38784	1.2666	0.907496	2.32018	-0.429846	-0.334403	0.154198	0.100789	-0.572474	-0.235489	-0.3427	-0.660249	AS1
AT1G01990		unknown protein; Has 32 Blast hits to 32 proteins in 6 species: Archae - 0; Bacteria - 0; Metazoa - 0; Fungi - 0; Plants - 32; Viruses - 0; Other Eukaryotes - 0 (source: NCBI BLink).	63.4947	11.9304	25.1099	17.0195	8.15178	23.8445	7.53091	6.32376	16.9623	2.25023	-0.419995	0.262499	-0.156461	-0.615668	0.196968	-0.64782	-0.710332	-0.159424	AS1
AT1G02160		Cox19 family protein (CHCH motif)	189.88	48.3596	71.3011	24.3109	25.3984	41.4868	32.557	25.8227	30.5589	2.13898	-0.095506	0.266722	-0.475214	-0.458042	-0.204021	-0.345016	-0.451344	-0.376562	AS1
AT1G02170	LOL3, ATMCPB1, MCP1B, ATMC1, MC1	metacaspase 1	135.134	18.2126	62.8763	25.294	30.7273	35.8843	25.4422	24.4983	36.1627	2.337	-0.654831	0.488043	-0.473628	-0.334598	-0.202641	-0.469836	-0.493989	-0.195516	AS1
AT1G02335	GL22	germin-like protein subfamily 2 member 2 precursor	59.7683	5.8861	3.00148	3.6228	1.4829	35.3536	0.827887	23.0033	8.13389	2.03741	-0.452347	-0.585639	-0.556929	-0.655808	0.909272	-0.686075	0.338596	-0.348483	AS1
AT1G02710		glycine-rich protein	254.539	1.4958	6.75004	5.31448	1.6641	46.4412	9.45093	2.20665	26.8363	2.43071	-0.428399	-0.369032	-0.385252	-0.426497	0.0794343	-0.338515	-0.420367	-0.142079	AS1
AT1G02950	ATGSTF4, GST31, GSTF4	glutathione S-transferase F4	4.52825	1.18357	0.133623	1.05646	0.351196	0.436947	0.484271	0.636722	2.08631	2.4248	-0.0199128	-0.787348	-0.112821	-0.628319	-0.565641	-0.531051	-0.41962	0.639919	AS1
AT1G02952		other RNA	3.51539	0	0	0.0360677	0	0.0595753	0	0	0	2.41442	-0.311071	-0.311071	-0.283108	-0.311071	-0.264882	-0.311071	-0.311071	-0.311071	AS1
AT1G03020		Thioredoxin superfamily protein	5.6471	0.474674	0.388438	0.443318	0.411521	0.325447	0.140437	1.08389	1.60386	2.48309	-0.384836	-0.432651	-0.402222	-0.419853	-0.467578	-0.570159	-0.0470486	0.241258	AS1
AT1G03140		splicing factor Prp18 family protein	121.439	41.4007	53.3571	38.4127	39.4198	59.5841	32.6539	44.1828	53.2943	2.32582	-0.424302	-0.0134775	-0.52697	-0.492366	0.200481	-0.724843	-0.328709	-0.015636	AS1
AT1G03600	PSB27	photosystem II family protein	2998.97	1187.97	1293.85	255.483	536.217	546.932	301.011	371.939	943.15	2.0832	0.253303	0.36029	-0.688911	-0.405248	-0.394421	-0.642908	-0.571239	0.00593085	AS1
AT1G03730		unknown protein; BEST Arabidopsis thaliana protein match is: unknown protein (TAIR:AT4G03600.1); Has 50 Blast hits to 50 proteins in 10 species: Archae - 0; Bacteria - 0; Metazoa - 0; Fungi - 0; Plants - 50; Viruses - 0; Other Eukaryotes - 0 (source: NCBI BLink).	36.9409	9.30171	19.9151	3.6586	15.7625	13.0762	8.34536	8.97536	7.16122	2.17719	-0.41001	0.583464	-0.938239	0.19476	-0.0566998	-0.49953	-0.440558	-0.610373	AS1
AT1G03980	ATPCS2, PCS2	phytochelatin synthase 2	5.95539	0.100912	0.308781	0.305299	0.145972	3.10338	0.150926	0.195237	0.202829	2.3485	-0.52059	-0.41872	-0.420426	-0.498507	0.950827	-0.496079	-0.474364	-0.470643	AS1
AT1G04330		unknown protein; FUNCTIONS IN: molecular_function unknown; INVOLVED IN: biological_process unknown; LOCATED IN: chloroplast; BEST Arabidopsis thaliana protein match is: unknown protein (TAIR:AT3G23170.1); Has 74 Blast hits to 74 proteins in 6 species: Archae - 0; Bacteria - 0; Metazoa - 0; Fungi - 0; Plants - 74; Viruses - 0; Other Eukaryotes - 0 (source: NCBI BLink).	36.3626	1.70401	3.60288	0.718483	3.47209	2.17383	0.347445	0.626285	1.98096	2.56304	-0.330753	-0.172209	-0.413038	-0.183129	-0.291525	-0.444018	-0.420737	-0.307629	AS1
AT1G04370	ATERF14, ERF14	Ethylene-responsive element binding factor 14	1.9641	0.132013	0	0.0378621	0	0	0	0	0.505498	2.10149	-0.202828	-0.368868	-0.321247	-0.368868	-0.368868	-0.368868	-0.368868	0.266926	AS1
AT1G04630	MEE4	GRIM-19 protein	332.907	77.0885	150.414	31.6548	55.0939	109.644	51.2063	56.8674	68.0904	2.29605	-0.266162	0.468244	-0.721214	-0.486455	0.0599078	-0.525392	-0.468692	-0.356285	AS1
AT1G04778		unknown protein; FUNCTIONS IN: molecular_function unknown; INVOLVED IN: biological_process unknown; LOCATED IN: cellular_component unknown; Has 0 Blast hits to 0 proteins in 0 species (source: NCBI BLink).	8.84326	0.233931	0.124606	0.517998	0.255243	0.903754	0.483456	0.419132	0.294834	2.59893	-0.38383	-0.421706	-0.285413	-0.376446	-0.151765	-0.29738	-0.319665	-0.362729	AS1
AT1G04930		hydroxyproline-rich glycoprotein family protein	22.0011	5.02743	9.09244	3.9737	3.30046	10.1723	3.39809	3.45679	4.14754	2.23336	-0.323406	0.288913	-0.482131	-0.583542	0.451579	-0.568836	-0.559994	-0.455946	AS1
AT1G05100	MAPKKK18	mitogen-activated protein kinase kinase kinase 18	3.26742	0.61322	1.39599	0.759407	1.29438	0.735631	1.19715	1.09731	1.11759	2.07507	-0.689709	0.125672	-0.537433	0.0198318	-0.562199	-0.0814569	-0.185449	-0.164323	AS1
AT1G05400		unknown protein; BEST Arabidopsis thaliana protein match is: unknown protein (TAIR:AT1G06810.1); Has 31 Blast hits to 31 proteins in 2 species: Archae - 0; Bacteria - 0; Metazoa - 0; Fungi - 0; Plants - 31; Viruses - 0; Other Eukaryotes - 0 (source: NCBI BLink).	2.09079	1.12575	0.705369	0.661	0.725948	0.637567	0.707533	0.444987	0.430428	2.16297	0.498668	-0.226313	-0.302831	-0.190823	-0.343245	-0.222581	-0.675367	-0.700475	AS1
AT1G05420	ATOFP12, OFP12	ovate family protein 12	17.1136	2.44015	4.34957	1.85577	2.20957	10.1314	0.886682	3.16775	0.995046	2.13234	-0.407497	-0.0769949	-0.508646	-0.447407	0.92378	-0.676387	-0.281556	-0.65763	AS1
AT1G05562		Potential natural antisense gene, locus overlaps with AT1G05560	46.6456	0	0	0	0	23.8604	0	0	0.017476	2.39154	-0.482869	-0.482869	-0.482869	-0.482869	0.987466	-0.482869	-0.482869	-0.481793	AS1
AT1G05760	RTM1	Mannose-binding lectin superfamily protein	15.0209	0	0	0	0	4.11662	0	0	0	2.61196	-0.43073	-0.43073	-0.43073	-0.43073	0.403146	-0.43073	-0.43073	-0.43073	AS1
AT1G05940	CAT9	cationic amino acid transporter 9	41.9802	18.8263	18.2971	16.0385	21.463	12.8104	16.7996	14.3817	17.8559	2.4649	-0.111468	-0.170358	-0.421677	0.181924	-0.780869	-0.336987	-0.606025	-0.219446	AS1
AT1G06002		Potential natural antisense gene, locus overlaps with AT1G06000	58.5918	0	0	0	0	41.3125	0	0	0	2.18213	-0.510044	-0.510044	-0.510044	-0.510044	1.38818	-0.510044	-0.510044	-0.510044	AS1
AT1G06150		basic helix-loop-helix (bHLH) DNA-binding superfamily protein	2.0166	0.74498	0.269011	0.552932	0.576763	0.691211	0.281513	0.291902	0.632909	2.43827	0.130469	-0.733347	-0.218072	-0.174821	0.0328848	-0.710657	-0.691804	-0.0729244	AS1
AT1G06160	ORA59	octadecanoid-responsive Arabidopsis AP2/ERF 59	42.8562	10.5789	7.2396	1.50066	6.99765	6.57478	2.76663	12.3634	3.56189	2.19078	0.00579679	-0.220257	-0.608749	-0.236636	-0.265261	-0.523051	0.126597	-0.469216	AS1
AT1G06530		Tropomyosin-related	91.6122	64.8127	67.8956	40.6094	55.4467	52.2445	61.0537	49.1388	54.3058	2.00725	0.322642	0.516437	-1.19877	-0.266102	-0.46739	0.0863565	-0.662614	-0.337815	AS1
AT1G06680	PSBP-1, OEE2, PSII-P, OE23	photosystem II subunit P-1	9196.6	5377.05	3846.81	1987.42	4435.08	2613.81	2040.05	2261.01	3859.28	2.19625	0.595094	-0.0463833	-0.82584	0.200219	-0.563255	-0.803775	-0.711152	-0.0411567	AS1
AT1G06760		winged-helix DNA-binding transcription factor family protein	838.256	221.298	385.346	178.214	178.015	581.923	290.24	301.048	197.11	2.10799	-0.568721	0.143012	-0.755644	-0.756509	0.99587	-0.269612	-0.222723	-0.673664	AS1
AT1G06830		Glutaredoxin family protein	62.7559	6.62012	6.68881	6.80395	3.92233	4.25052	1.73671	8.41425	27.6076	2.50123	-0.397091	-0.393544	-0.387599	-0.536379	-0.519434	-0.649223	-0.304459	0.686503	AS1
AT1G07090	LSH6	Protein of unknown function (DUF640)	402.091	42.9966	164.664	11.3282	39.732	110.596	12.04	37.1441	22.4999	2.12912	-0.349869	0.490056	-0.56849	-0.372406	0.116798	-0.563576	-0.390271	-0.491367	AS1
AT1G07130	STN1, ATSTN1	Nucleic acid-binding, OB-fold-like protein	161.521	0.793443	0.217386	0.0850557	1.03318	20.1881	0.290283	0.461768	0.682761	2.34252	-0.328975	-0.33855	-0.340749	-0.32499	-0.0066121	-0.337338	-0.334488	-0.330815	AS1
AT1G07320	RPL4	ribosomal protein L4	1121.46	427.614	456.15	196.638	298.323	275.134	207.798	176.041	324.203	2.39503	0.132318	0.225378	-0.620926	-0.289318	-0.364939	-0.584532	-0.688097	-0.204919	AS1
AT1G07600	MT1A, MT1, LSR4, MT-Q, ATMT-2, ATMT-Q, ATMT1	metallothionein 1A	742.402	0	0	0	0	367.672	0	0	0	2.27965	-0.454197	-0.454197	-0.454197	-0.454197	0.899731	-0.454197	-0.454197	-0.454197	AS1
AT1G07640	OBP2	Dof-type zinc finger DNA-binding family protein	56.8815	9.12416	8.08619	8.94235	6.52175	6.80571	3.1243	4.69592	13.977	2.69479	-0.246649	-0.310579	-0.257847	-0.406934	-0.389445	-0.616188	-0.51939	0.0522431	AS1
AT1G07728		other RNA	7.6888	0.0297001	0	0	0	3.79522	0.0228998	0.0303935	0.166584	2.13193	-0.42539	-0.435307	-0.435307	-0.435307	0.831888	-0.427661	-0.425159	-0.379686	AS1
AT1G07830		ribosomal protein L29 family protein	112.175	21.9171	51.7938	21.278	20.5764	56.5624	19.218	22.2735	30.7112	2.13319	-0.520181	0.358128	-0.538972	-0.559595	0.498314	-0.599528	-0.509704	-0.261656	AS1
AT1G07950	MED22B	Surfeit locus protein 5 subunit 22 of Mediator complex	150.297	20.8652	52.5328	9.8852	11.4276	14.0417	12.7647	11.5213	12.0772	2.30674	-0.234819	0.387014	-0.450425	-0.420139	-0.368807	-0.393882	-0.418299	-0.407382	AS1
AT1G08160		Late embryogenesis abundant (LEA) hydroxyproline-rich glycoprotein family	80.6591	4.01723	2.16999	2.2024	1.36097	5.44786	0.750511	3.52182	3.29724	2.57279	-0.278033	-0.346745	-0.345539	-0.376837	-0.224819	-0.399545	-0.296461	-0.304815	AS1
AT1G08315		ARM repeat superfamily protein	67.7064	7.02842	27.4224	5.21832	13.4684	15.9943	8.19096	6.63728	8.42236	2.19006	-0.472034	0.4227	-0.551448	-0.189494	-0.0786799	-0.421031	-0.489194	-0.410879	AS1
AT1G08490	ATSUFS, SUFS, ATCPNIFS, ATNFS2, CPNIFS	chloroplastic NIFS-like cysteine desulfurase	40.6183	21.6827	21.9652	16.1542	20.0443	20.0462	13.3109	12.6016	25.9887	2.14737	0.0338863	0.0654114	-0.58318	-0.148987	-0.148773	-0.90053	-0.979699	0.514498	AS1
AT1G08650	PPCK1, ATPPCK1	phosphoenolpyruvate carboxylase kinase 1	84.7325	21.045	61.5747	7.54799	27.4714	11.8748	38.9453	20.5403	7.98927	2.00459	-0.384837	1.13576	-0.891217	-0.143728	-0.728884	0.286747	-0.40377	-0.874661	AS1
AT1G08770	PRA1.E	prenylated RAB acceptor 1.E	135.648	29.4286	80.9489	7.31958	19.5074	28.7403	15.1129	13.6955	14.4033	2.00763	-0.183219	0.879419	-0.63923	-0.387848	-0.197415	-0.478489	-0.507723	-0.493125	AS1
AT1G09240	NAS3, ATNAS3	nicotianamine synthase 3	8.06169	1.25338	0.270415	0.870895	4.66304	0.524056	1.27418	2.4994	1.8762	2.1314	-0.416321	-0.784154	-0.55945	0.859601	-0.68924	-0.408536	0.0499509	-0.183256	AS1
AT1G09460		Carbohydrate-binding X8 domain superfamily protein	23.0062	2.77861	4.72378	9.73956	5.33068	7.26118	4.54088	4.60349	13.6541	2.20116	-0.848039	-0.554815	0.201287	-0.463329	-0.172316	-0.582387	-0.572949	0.791387	AS1
AT1G09750		Eukaryotic aspartyl protease family protein	424.508	104.815	158.54	100.152	111.108	239.839	92.7252	78.4413	104.954	2.22158	-0.435681	0.0108741	-0.474441	-0.383374	0.686631	-0.536171	-0.654897	-0.434522	AS1
AT1G10380		Putative membrane lipoprotein	74.9661	3.13648	2.28102	9.29797	3.29777	7.67602	2.52792	4.79137	39.0694	2.41041	-0.542772	-0.577943	-0.289451	-0.536141	-0.356135	-0.567792	-0.474734	0.934563	AS1
AT1G10460	GLP7	germin-like protein 7	5.70427	0.23958	3.03	0.171763	0.156891	1.53761	0.353035	0.717895	0.790426	2.23535	-0.610099	0.842867	-0.645411	-0.653155	0.0657835	-0.551023	-0.361041	-0.323274	AS1
AT1G10770		Plant invertase/pectin methylesterase inhibitor superfamily protein	2.52775	0.164139	0.436506	0.47091	0.201382	0.386489	0.132603	0.0445429	0.0289957	2.26523	-0.35985	-0.0573525	-0.0191427	-0.318488	-0.112903	-0.394875	-0.492677	-0.509944	AS1
AT1G10960	ATFD1, FD1	ferredoxin 1	13843.8	1828.82	2158.49	240.972	895.297	1273.02	447.438	361.673	1017.02	2.60101	-0.142246	-0.066976	-0.504785	-0.355389	-0.269148	-0.457644	-0.477226	-0.327598	AS1
AT1G11430		plastid developmental protein DAG, putative	286.732	200.289	85.8356	53.7028	162.555	104.325	79.4513	84.3221	97.3901	2.00768	0.912335	-0.537944	-0.945108	0.434195	-0.303662	-0.61884	-0.557121	-0.391532	AS1
AT1G11580	ATPMEPCRA, PMEPCRA	methylesterase PCR A	41.3279	4.6193	6.32983	7.63518	5.95577	18.9476	10.1551	15.5929	4.87297	2.37842	-0.68486	-0.542119	-0.433189	-0.573333	0.510816	-0.22291	0.230871	-0.663692	AS1
AT1G11915		unknown protein; FUNCTIONS IN: molecular_function unknown; INVOLVED IN: biological_process unknown; LOCATED IN: endomembrane system; EXPRESSED IN: root; BEST Arabidopsis thaliana protein match is: unknown protein (TAIR:AT3G17350.1); Has 261 Blast hits to 261 proteins in 13 species: Archae - 0; Bacteria - 0; Metazoa - 0; Fungi - 0; Plants - 261; Viruses - 0; Other Eukaryotes - 0 (source: NCBI BLin…	1.48778	0.289605	0.0997734	0.125511	0.116984	0.308734	0.17832	0.137092	0.0938367	2.51105	-0.055014	-0.461567	-0.406446	-0.424707	-0.0140464	-0.293348	-0.381643	-0.474281	AS1
AT1G12090	ELP	extensin-like protein	3978.11	1064.76	1964.86	186.645	717.877	496.677	181.969	353.085	568.157	1.9484	0.00523779	0.605591	-0.58045	-0.226126	-0.373663	-0.583568	-0.469437	-0.325987	AS1
AT1G12140	FMO GS-OX5	flavin-monooxygenase glucosinolate S-oxygenase 5	25.8614	10.0071	15.9372	10.3747	12.6953	8.21679	13.2159	10.9433	11.7627	2.34076	-0.595808	0.502579	-0.527718	-0.0978879	-0.927419	-0.00145889	-0.42241	-0.27064	AS1
AT1G12200		Flavin-binding monooxygenase family protein	107.122	12.1645	7.72874	12.2534	21.9604	20.8088	12.9969	13.9847	7.59155	2.70543	-0.387744	-0.532236	-0.384847	-0.068652	-0.106164	-0.360631	-0.328453	-0.536704	AS1
AT1G12310		Calcium-binding EF-hand family protein	541.618	120.117	338.624	31.565	61.302	201.346	88.4577	95.3061	71.7934	2.07494	-0.292772	0.934652	-0.790199	-0.623157	0.163517	-0.470614	-0.432145	-0.564223	AS1
AT1G12320		Protein of unknown function (DUF1442)	48.5811	18.7219	16.1738	10.4438	2.37564	6.51386	5.97027	6.96308	8.55902	2.38735	0.337161	0.162204	-0.231221	-0.785197	-0.501061	-0.538384	-0.470216	-0.360636	AS1
AT1G12550		D-isomer specific 2-hydroxyacid dehydrogenase family protein	24.3558	7.68526	16.3397	5.51736	9.68926	5.39175	8.25961	6.96005	7.40062	2.09544	-0.368371	0.910711	-0.688773	-0.0721902	-0.707338	-0.283484	-0.475553	-0.410439	AS1
AT1G12630		Integrase-type DNA-binding superfamily protein	8.91845	0.525304	1.18867	0.875944	0.563142	0.836516	0.407068	1.2251	1.3072	2.40672	-0.415437	-0.192381	-0.297536	-0.402714	-0.310793	-0.455193	-0.180135	-0.152529	AS1
AT1G13380		Protein of unknown function (DUF1218)	204.244	26.8727	52.8763	28.4588	20.0769	41.8575	18.0992	19.9433	41.1178	2.42598	-0.370896	0.0391418	-0.345886	-0.478056	-0.134609	-0.509241	-0.480162	-0.146273	AS1
AT1G14490		Predicted AT-hook DNA-binding family protein	9.86905	2.13165	4.52823	1.64847	1.99931	7.03409	2.01953	2.34644	2.6134	2.0406	-0.560481	0.245177	-0.722913	-0.604971	1.08757	-0.598174	-0.488278	-0.398532	AS1
AT1G14580		C2H2-like zinc finger protein	28.1913	17.3112	9.31821	13.7955	17.0669	5.40049	6.05672	6.22785	8.51337	2.05058	0.634943	-0.405051	0.177503	0.60315	-0.914797	-0.829413	-0.807146	-0.509771	AS1
AT1G14730		Cytochrome b561/ferric reductase transmembrane protein family	8.36673	0.839488	2.95268	2.09059	1.28109	2.19277	3.20478	1.00311	2.29093	2.29937	-0.750281	0.105878	-0.243399	-0.571367	-0.202001	0.208016	-0.68399	-0.162229	AS1
AT1G14810		semialdehyde dehydrogenase family protein	96.6601	50.1621	42.4014	32.4217	44.3974	74.4901	37.5427	54.897	46.1095	2.11937	-0.149779	-0.528514	-1.01553	-0.431106	1.03745	-0.765624	0.0812854	-0.347552	AS1
AT1G14890		Plant invertase/pectin methylesterase inhibitor superfamily protein	190.831	24.1548	39.9199	3.18607	30.9723	73.2267	18.2192	29.0484	16.9731	2.28687	-0.370482	-0.119136	-0.70479	-0.261788	0.41188	-0.465113	-0.292463	-0.48498	AS1
AT1G15000	scpl50	serine carboxypeptidase-like 50	63.214	13.6296	16.8787	11.0449	10.043	26.3586	6.5549	10.7098	9.70966	2.47037	-0.280314	-0.100069	-0.423699	-0.479279	0.425827	-0.672781	-0.442288	-0.497771	AS1
AT1G15125		S-adenosyl-L-methionine-dependent methyltransferases superfamily protein	82.8501	14.816	21.9753	21.3616	26.0037	34.3057	13.1522	43.8131	20.2014	2.29183	-0.711997	-0.395903	-0.422999	-0.218042	0.148511	-0.785458	0.568277	-0.47422	AS1
AT1G15140		FAD/NAD(P)-binding oxidoreductase	261.736	77.6524	87.648	32.7346	53.27	37.851	34.2702	40.706	53.9979	2.46475	0.0279537	0.16027	-0.566643	-0.294807	-0.498914	-0.546315	-0.461121	-0.285171	AS1
AT1G15820	LHCB6, CP24	light harvesting complex photosystem II subunit 6	12654.1	3438.47	3725.55	777.022	2300.3	1275.32	939.667	1235.47	2827.36	2.4344	0.0509509	0.125197	-0.637384	-0.243416	-0.50851	-0.595319	-0.518814	-0.107102	AS1
AT1G15950	CCR1, IRX4, ATCCR1	cinnamoyl coa reductase 1	140.551	41.7497	47.8196	19.3727	40.4374	90.9777	31.6386	48.1696	25.9423	2.23419	-0.318383	-0.161564	-0.896499	-0.352287	0.95344	-0.579607	-0.152522	-0.726772	AS1
AT1G16022		unknown protein; FUNCTIONS IN: molecular_function unknown; INVOLVED IN: biological_process unknown; LOCATED IN: endomembrane system; Has 30201 Blast hits to 17322 proteins in 780 species: Archae - 12; Bacteria - 1396; Metazoa - 17338; Fungi - 3422; Plants - 5037; Viruses - 0; Other Eukaryotes - 2996 (source: NCBI BLink).	2.71214	0.350602	0.0508591	0.219717	0.0672009	1.34407	0.119137	0	0.143566	2.13676	-0.203949	-0.501048	-0.33368	-0.48485	0.780757	-0.433372	-0.551458	-0.409159	AS1
AT1G16080		unknown protein; LOCATED IN: apoplast, chloroplast stroma, chloroplast, chloroplast envelope; EXPRESSED IN: 23 plant structures; EXPRESSED DURING: 14 growth stages; Has 81 Blast hits to 81 proteins in 28 species: Archae - 0; Bacteria - 2; Metazoa - 0; Fungi - 0; Plants - 62; Viruses - 0; Other Eukaryotes - 17 (source: NCBI BLink).	299.359	184.564	76.0904	54.0628	123.02	44.2344	52.8523	52.4596	122.518	2.24704	0.869323	-0.432515	-0.696878	0.130703	-0.814833	-0.711406	-0.716119	0.124687	AS1
AT1G16400	CYP79F2	cytochrome P450, family 79, subfamily F, polypeptide 2	12.3826	3.16561	0.616004	1.39908	6.92169	2.44727	2.70079	4.34219	1.30979	2.31558	-0.206587	-0.904268	-0.689984	0.821241	-0.403156	-0.33378	0.115376	-0.714419	AS1
AT1G17160		pfkB-like carbohydrate kinase family protein	53.4649	12.0317	29.5263	10.414	12.5623	25.8207	15.1827	18.1355	11.3689	2.01951	-0.553541	0.532893	-0.654001	-0.520591	0.302772	-0.357858	-0.174485	-0.5947	AS1
AT1G17530	ATTIM23-1, TIM23-1	translocase of inner mitochondrial membrane 23	87.3382	27.2028	55.7309	18.4072	23.4924	39.6011	25.3331	21.7937	32.0246	2.15202	-0.407116	0.806933	-0.781423	-0.565016	0.12051	-0.486683	-0.637305	-0.201918	AS1
AT1G17700	PRA1.F1	prenylated RAB acceptor 1.F1	71.0249	23.7823	23.8237	4.52783	7.35849	8.98015	0.882293	17.2719	3.97119	2.24688	0.246601	0.248356	-0.568646	-0.448794	-0.380132	-0.723	-0.029052	-0.592214	AS1
AT1G17745	PGDH	D-3-phosphoglycerate dehydrogenase	34.1041	11.1755	5.86385	3.10173	25.8336	9.95093	10.4363	13.2443	4.70276	2.00611	-0.189767	-0.69847	-0.962999	1.21404	-0.307048	-0.260563	0.0083592	-0.809668	AS1
AT1G18170		FKBP-like peptidyl-prolyl cis-trans isomerase family protein	157.237	101.18	67.9608	25.7285	66.0492	27.7564	28.2683	31.3506	41.4077	2.03972	0.854432	0.152025	-0.740955	0.111606	-0.698075	-0.687251	-0.622079	-0.409426	AS1
AT1G18250	ATLP-1	Pathogenesis-related thaumatin superfamily protein	185.419	16.7054	28.473	31.8542	10.8838	122.347	24.034	39.992	23.3276	2.07634	-0.582571	-0.397115	-0.343827	-0.674319	1.08234	-0.467073	-0.215575	-0.478206	AS1
AT1G18680		HNH endonuclease domain-containing protein	38.9046	9.74551	18.7038	6.16156	5.30886	12.3581	4.58264	4.31671	13.1515	1.85351	-0.199691	0.431098	-0.452051	-0.512093	-0.0157299	-0.563229	-0.581954	0.0401353	AS1
AT1G19170		Pectin lyase-like superfamily protein	16.7592	7.72064	11.8733	7.64348	7.90597	7.68414	8.48858	9.65337	7.55144	2.1487	-0.517715	0.707357	-0.540478	-0.46304	-0.528481	-0.291168	0.0524521	-0.567628	AS1
AT1G19200		Protein of unknown function (DUF581)	11.4187	2.48761	4.56013	1.01252	3.17917	0.17422	2.5675	1.16623	1.17129	2.40723	-0.17161	0.426822	-0.597537	0.028077	-0.839593	-0.14854	-0.553153	-0.551692	AS1
AT1G19640	JMT	jasmonic acid carboxyl methyltransferase	1.14935	0.393272	0	0.110862	0.216188	0	0.0342239	0.0532216	0.0993567	2.21046	0.395536	-0.548496	-0.282377	-0.0295476	-0.548496	-0.466343	-0.42074	-0.309995	AS1
AT1G20340	DRT112, PETE2	Cupredoxin superfamily protein	12289.5	6100.36	5390.53	1031.55	4202.7	2503.16	1580.53	1645.7	3803.77	2.22936	0.506014	0.308362	-0.905381	-0.0223843	-0.495617	-0.75252	-0.734373	-0.133465	AS1
AT1G20530		Protein of unknown function (DUF630 and DUF632)	2.23002	0.266348	0	0.693767	0.110815	0.825132	0.314683	0.497262	0.244788	2.24714	-0.420479	-0.782309	0.160163	-0.631768	0.338621	-0.354817	-0.106785	-0.449768	AS1
AT1G20620	CAT3, SEN2, ATCAT3	catalase 3	3437.84	1417.69	1193.87	893.428	2322.93	1028.22	638.392	1575.79	630.386	2.2145	-0.0471932	-0.297768	-0.634132	0.966286	-0.483222	-0.919661	0.129819	-0.928624	AS1
AT1G20700	WOX14, ATWOX14	WUSCHEL related homeobox 14	4.30187	0.258948	0.0616315	0.467366	0.15871	0.311238	1.71584	0.169873	0.231981	2.34238	-0.403505	-0.537519	-0.261951	-0.471585	-0.367991	0.585995	-0.464003	-0.421821	AS1
AT1G20990		Cysteine/Histidine-rich C1 domain family protein	8.44433	0.154536	0.319564	1.06932	0.230931	2.02684	0.223423	0.444842	5.80552	2.07455	-0.6276	-0.573808	-0.329416	-0.602699	-0.0173044	-0.605146	-0.532972	1.2144	AS1
AT1G21140		Vacuolar iron transporter (VIT) family protein	22.5046	0.848594	0	0.970407	1.80228	7.48284	2.88952	10.8727	3.66398	2.24751	-0.643776	-0.757071	-0.627513	-0.516451	0.241958	-0.371293	0.694534	-0.267896	AS1
AT1G21350		Thioredoxin superfamily protein	206.432	98.9226	35.0352	26.3677	56.9377	22.2593	18.0051	22.7675	53.0027	2.30356	0.61265	-0.392176	-0.528498	-0.0476915	-0.593115	-0.660026	-0.585123	-0.109582	AS1
AT1G21500		unknown protein; Has 29 Blast hits to 29 proteins in 12 species: Archae - 0; Bacteria - 0; Metazoa - 0; Fungi - 2; Plants - 27; Viruses - 0; Other Eukaryotes - 0 (source: NCBI BLink).	3873.45	584.335	1365.06	153.823	250.253	392.476	143.088	179.757	512.992	2.16548	-0.173535	0.381668	-0.479688	-0.411114	-0.309973	-0.487322	-0.461246	-0.22427	AS1
AT1G21600	PTAC6	plastid transcriptionally active 6	149.879	85.515	59.4278	66.3199	66.5954	60.1454	49.5039	44.7797	51.9683	2.22569	0.421925	-0.309155	-0.116007	-0.108287	-0.289043	-0.587265	-0.719659	-0.518203	AS1
AT1G21651		zinc ion binding	2.85534	0.103985	0	0.181846	0.152262	1.84472	0.102484	0.0629186	0.0409654	2.07395	-0.449226	-0.544587	-0.377822	-0.404953	1.14715	-0.450602	-0.486887	-0.507019	AS1
AT1G22030		CONTAINS InterPro DOMAIN/s: Protein BYPASS related (InterPro:IPR008511); BEST Arabidopsis thaliana protein match is: unknown protein (TAIR:AT1G77855.1); Has 99 Blast hits to 99 proteins in 17 species: Archae - 0; Bacteria - 0; Metazoa - 3; Fungi - 0; Plants - 96; Viruses - 0; Other Eukaryotes - 0 (source: NCBI BLink).	13.5714	2.58857	2.87276	4.12753	1.0982	3.36523	4.38893	4.06819	4.49492	2.34867	-0.497526	-0.423881	-0.0987053	-0.883756	-0.296256	-0.0309647	-0.114085	-0.00349767	AS1
AT1G22150	SULTR1;3	sulfate transporter 1;3	5.48601	0.464104	0.0533765	0.953989	0.35418	0.419929	2.71098	1.01603	1.49859	2.24195	-0.540542	-0.768114	-0.269111	-0.601447	-0.565018	0.704385	-0.234738	0.0326385	AS1
AT1G22230		unknown protein; LOCATED IN: chloroplast; BEST Arabidopsis thaliana protein match is: unknown protein (TAIR:AT1G78110.1); Has 2358 Blast hits to 1759 proteins in 159 species: Archae - 2; Bacteria - 36; Metazoa - 1046; Fungi - 203; Plants - 157; Viruses - 72; Other Eukaryotes - 842 (source: NCBI BLink).	1.66348	0.285175	0.425311	0.468936	1.00975	0.228122	0.593749	0.672429	0.41111	2.10694	-0.729847	-0.441423	-0.351636	0.761449	-0.84727	-0.0947503	0.0671866	-0.470651	AS1
AT1G22710	SUC2, SUT1, ATSUC2	sucrose-proton symporter 2	146.308	19.7163	46.8634	42.0784	57.5006	18.2736	32.9996	23.6284	89.7988	2.2511	-0.803589	-0.148527	-0.263988	0.10815	-0.838402	-0.48306	-0.70919	0.887511	AS1
AT1G23040		hydroxyproline-rich glycoprotein family protein	296.973	34.5876	101.413	9.30149	32.3581	15.3872	9.14408	15.0707	26.2112	2.2473	-0.241516	0.392348	-0.481363	-0.262664	-0.423638	-0.482856	-0.42664	-0.320969	AS1
AT1G23052			35.4617	0	0	0	0	7.54063	0	0	0	2.54709	-0.396631	-0.396631	-0.396631	-0.396631	0.229327	-0.396631	-0.396631	-0.396631	AS1
AT1G23090	AST91, SULTR3;3	sulfate transporter 91	58.6663	37.5526	30.0083	21.3993	15.9561	25.7944	13.2676	37.2629	14.6957	2.01238	0.613667	0.113883	-0.45644	-0.81703	-0.165276	-0.995134	0.594479	-0.900532	AS1
AT1G23130		Polyketide cyclase/dehydrase and lipid transport superfamily protein	887.998	74.1965	11.4569	150.828	137.404	29.6659	23.7351	118.622	512.61	2.33045	-0.492941	-0.710608	-0.227075	-0.273649	-0.647434	-0.66801	-0.33881	1.02808	AS1
AT1G23530		unknown protein; BEST Arabidopsis thaliana protein match is: unknown protein (TAIR:AT1G70470.1); Has 38 Blast hits to 38 proteins in 12 species: Archae - 0; Bacteria - 0; Metazoa - 0; Fungi - 0; Plants - 37; Viruses - 0; Other Eukaryotes - 1 (source: NCBI BLink).	11.6492	1.10563	0.179842	0.839749	0.515496	1.61099	0.23651	1.47663	2.41119	2.55721	-0.303744	-0.554952	-0.375889	-0.463874	-0.166616	-0.539576	-0.203073	0.0505161	AS1
AT1G24360		NAD(P)-binding Rossmann-fold superfamily protein	153.509	64.4452	70.9849	57.5087	68.6227	96.9702	73.8312	87.5879	77.4559	2.28856	-0.620195	-0.406613	-0.846736	-0.483761	0.442049	-0.313655	0.135628	-0.195274	AS1
AT1G24388		unknown protein; FUNCTIONS IN: molecular_function unknown; INVOLVED IN: biological_process unknown; LOCATED IN: cellular_component unknown; BEST Arabidopsis thaliana protein match is: unknown protein (TAIR:AT4G17700.1); Has 30201 Blast hits to 17322 proteins in 780 species: Archae - 12; Bacteria - 1396; Metazoa - 17338; Fungi - 3422; Plants - 5037; Viruses - 0; Other Eukaryotes - 2996 (source: NC…	55.9426	14.3393	2.87938	6.55307	0.372027	0	12.5134	7.30137	17.8222	2.57214	0.0755479	-0.612156	-0.3917	-0.762622	-0.784947	-0.0340245	-0.346795	0.284553	AS1
AT1G24390		unknown protein; Has 1 Blast hits to 1 proteins in 1 species: Archae - 0; Bacteria - 0; Metazoa - 0; Fungi - 0; Plants - 1; Viruses - 0; Other Eukaryotes - 0 (source: NCBI BLink).	18.7439	5.20374	0.503572	1.4287	0.311394	0	5.53626	5.70185	3.37325	2.47573	0.116748	-0.702122	-0.540945	-0.735603	-0.789855	0.174679	0.203528	-0.202162	AS1
AT1G24575		unknown protein; Has 7 Blast hits to 7 proteins in 2 species: Archae - 0; Bacteria - 0; Metazoa - 0; Fungi - 0; Plants - 7; Viruses - 0; Other Eukaryotes - 0 (source: NCBI BLink).	46.8739	6.82668	1.40713	3.91379	3.23202	1.12375	1.2719	4.49699	13.6307	2.61801	-0.164736	-0.541322	-0.367143	-0.414516	-0.561013	-0.550718	-0.326618	0.308056	AS1
AT1G25280	AtTLP10, TLP10	tubby like protein 10	37.1546	14.5132	19.4864	17.4086	17.5717	22.966	15.9959	18.9532	18.0643	2.13089	-0.720594	-0.0942611	-0.355947	-0.335404	0.343963	-0.533861	-0.16142	-0.273368	AS1
AT1G25370		Protein of unknown function (DUF1639)	30.3686	6.96157	14.9945	4.04236	11.3106	5.77334	10.7824	5.3402	4.31573	2.12075	-0.369183	0.485318	-0.679715	0.0934455	-0.495581	0.0372576	-0.541657	-0.650634	AS1
AT1G25380	ATNDT2, NDT2	NAD+ transporter 2	31.8279	15.706	17.5738	19.9952	11.9967	12.9268	15.9522	16.0209	15.9093	2.13574	-0.275064	0.00423653	0.36633	-0.829727	-0.690642	-0.238242	-0.227969	-0.244661	AS1
AT1G25510		Eukaryotic aspartyl protease family protein	26.6896	3.28348	6.45659	5.95906	4.23081	17.0815	4.882	7.9805	2.87614	2.0292	-0.629692	-0.269232	-0.325751	-0.522077	0.937743	-0.448104	-0.0961194	-0.675965	AS1
AT1G26110	DCP5	decapping 5	213.062	80.9607	118.626	60.177	87.8501	112.975	94.3978	97.5499	58.5294	2.22802	-0.438418	0.321849	-0.857932	-0.299356	0.207785	-0.167194	-0.103568	-0.891188	AS1
AT1G26220		Acyl-CoA N-acyltransferases (NAT) superfamily protein	173.876	0	0	0	0	34.1583	0	0	0	2.56773	-0.393689	-0.393689	-0.393689	-0.393689	0.188089	-0.393689	-0.393689	-0.393689	AS1
AT1G26450		Carbohydrate-binding X8 domain superfamily protein	24.157	5.75422	3.51928	3.2508	3.19628	5.88893	5.01768	3.6481	3.84486	2.64097	-0.107693	-0.441505	-0.481606	-0.489748	-0.0875721	-0.217704	-0.422264	-0.392877	AS1
AT1G27020		unknown protein; BEST Arabidopsis thaliana protein match is: unknown protein (TAIR:AT1G27030.1); Has 514 Blast hits to 514 proteins in 175 species: Archae - 0; Bacteria - 311; Metazoa - 0; Fungi - 0; Plants - 65; Viruses - 0; Other Eukaryotes - 138 (source: NCBI BLink).	106.758	14.4103	51.0874	28.3305	42.2657	45.2515	21.6443	24.8004	26.2508	2.27611	-0.876674	0.375497	-0.401431	0.0743228	0.17626	-0.629701	-0.52195	-0.472432	AS1
AT1G27050	ATHB54, HB54	homeobox protein 54	99.2588	30.2424	60.0857	11.1497	17.6099	21.0976	14.67	13.0096	13.9273	2.06814	-0.0299591	0.877277	-0.610376	-0.413988	-0.307961	-0.503361	-0.553837	-0.525937	AS1
AT1G27130	ATGSTU13, GST12, GSTU13	glutathione S-transferase tau 13	176.426	34.9768	108.934	12.2103	102.038	46.6744	52.527	65.8767	34.8852	2.00088	-0.671147	0.72593	-1.10122	0.595658	-0.450175	-0.339616	-0.0874354	-0.672876	AS1
AT1G27340		Galactose oxidase/kelch repeat superfamily protein	41.1048	14.8251	33.1971	18.343	16.5931	18.8575	8.57711	9.65708	14.6742	2.02833	-0.443074	1.28467	-0.112246	-0.276814	-0.0638569	-1.03065	-0.92909	-0.457268	AS1
AT1G27650	ATU2AF35A	U2 snRNP auxiliary factor small subunit, putative	123.911	43.6354	59.6572	49.9156	43.4118	67.0606	37.8357	45.529	51.2249	2.33672	-0.510133	0.058056	-0.287415	-0.518061	0.320605	-0.71581	-0.442978	-0.240981	AS1
AT1G27710		Glycine-rich protein family	3.01741	0.0427985	0	0.492597	0.159781	0	0.834269	0.0583288	0.538831	2.17421	-0.470032	-0.508077	-0.0701909	-0.366043	-0.508077	0.233533	-0.456227	-0.0290918	AS1
AT1G28200	FIP1	FH interacting protein 1	230.07	55.993	121.88	21.8115	56.7497	69.8005	53.2882	56.3547	39.7921	2.07416	-0.30667	0.594461	-0.774165	-0.296321	-0.117828	-0.343664	-0.301724	-0.528247	AS1
AT1G28330		dormancy-associated protein-like 1	1213.22	177.55	628.519	267.231	423.412	271.747	176.208	297.496	314.924	2.04675	-0.621971	0.54009	-0.390881	0.0115673	-0.379245	-0.62543	-0.312894	-0.267985	AS1
AT1G28390		Protein kinase superfamily protein	7.8675	1.5896	1.31858	2.09671	0.920115	3.4804	2.17784	2.64314	1.83805	2.36201	-0.485023	-0.60793	-0.255047	-0.788633	0.372461	-0.218254	-0.00723979	-0.372347	AS1
AT1G29160		Dof-type zinc finger DNA-binding family protein	81.5757	5.04099	14.4682	4.26412	2.53802	13.0629	3.45742	5.06167	7.13768	2.37983	-0.363352	-0.0254586	-0.391197	-0.453065	-0.0758296	-0.420111	-0.362611	-0.288202	AS1
AT1G29195		unknown protein; FUNCTIONS IN: molecular_function unknown; INVOLVED IN: biological_process unknown; LOCATED IN: chloroplast; EXPRESSED IN: 13 plant structures; EXPRESSED DURING: 4 anthesis, C globular stage, 4 leaf senescence stage, petal differentiation and expansion stage; BEST Arabidopsis thaliana protein match is: unknown protein (TAIR:AT2G30230.1); Has 180 Blast hits to 180 proteins in 14 sp…	11.2373	3.87344	5.33927	0.859913	1.80406	5.22844	1.40982	5.31523	1.38951	2.06528	-0.0509645	0.370289	-0.916994	-0.645665	0.338438	-0.758963	0.363379	-0.764799	AS1
AT1G29380		Carbohydrate-binding X8 domain superfamily protein	6.98176	1.32069	0.333624	1.4104	0.598364	1.58726	1.12666	1.14982	1.45306	2.30629	-0.200516	-0.637606	-0.160793	-0.520375	-0.0824767	-0.286439	-0.276183	-0.141902	AS1
AT1G29520		AWPM-19-like family protein	62.8922	6.68707	5.17122	4.85296	1.89861	9.13646	2.69151	3.33612	6.92904	2.73605	-0.25685	-0.337568	-0.354515	-0.511833	-0.126421	-0.469612	-0.435286	-0.243965	AS1
AT1G30282		other RNA	10.3209	0.0569217	0	0.0231668	0.0121779	1.62644	0.0325638	0	0.10316	2.52469	-0.36482	-0.380844	-0.374322	-0.377416	0.0770318	-0.371677	-0.380844	-0.351803	AS1
AT1G31200	ATPP2-A9, PP2-A9	phloem protein 2-A9	11.8094	3.09039	4.41113	3.81912	1.55207	0.847397	3.13893	1.94083	3.11607	2.4295	-0.197947	0.200054	0.021654	-0.661513	-0.873862	-0.18332	-0.544361	-0.190206	AS1
AT1G31750		proline-rich family protein	39.2324	2.76022	9.71259	1.30341	2.13062	12.7477	3.52394	3.51595	1.92311	2.29367	-0.431829	0.0877096	-0.540694	-0.478878	0.314518	-0.374757	-0.375354	-0.494385	AS1
AT1G32260		unknown protein; FUNCTIONS IN: molecular_function unknown; INVOLVED IN: biological_process unknown; LOCATED IN: mitochondrion; EXPRESSED IN: 22 plant structures; EXPRESSED DURING: 13 growth stages; BEST Arabidopsis thaliana protein match is: unknown protein (TAIR:AT2G35480.1); Has 48 Blast hits to 48 proteins in 14 species: Archae - 0; Bacteria - 0; Metazoa - 0; Fungi - 0; Plants - 48; Viruses - …	31.603	17.9056	18.7601	6.81853	8.67293	16.887	9.49059	10.6145	8.07167	2.14133	0.44486	0.550693	-0.928312	-0.698638	0.318705	-0.597368	-0.458166	-0.773106	AS1
AT1G33250		Protein of unknown function (DUF604)	49.9295	6.32004	16.6721	22.2238	5.36993	11.5977	6.12962	5.44076	16.5746	2.24483	-0.605515	0.0711036	0.433966	-0.667615	-0.260561	-0.617961	-0.662985	0.0647327	AS1
AT1G34430	EMB3003	2-oxoacid dehydrogenases acyltransferase family protein	132.516	72.6267	75.9914	33.3047	72.0863	70.4999	55.5391	77.4062	52.1755	2.14912	0.0448753	0.163099	-1.33673	0.0258882	-0.0298503	-0.55551	0.212808	-0.673694	AS1
AT1G43650		nodulin MtN21 /EamA-like transporter family protein	7.74401	0.740399	0.294877	1.47391	0.903658	2.8324	1.40985	1.40048	1.38958	2.348	-0.525407	-0.708193	-0.224463	-0.458425	0.33289	-0.250745	-0.25459	-0.259065	AS1
AT1G47271		Cystathionine beta-synthase (CBS) family protein	4.33779	0.583416	0.882287	0.99009	0.172897	0.48231	0.438104	0.637901	1.95127	2.19545	-0.401621	-0.194879	-0.120306	-0.685596	-0.471561	-0.502141	-0.363932	0.544586	AS1
AT1G47485		Encodes CEP1, a 15-amino-acid peptide, which is mainly expressed in the lateral root primordia. When overexpressed or externally applied, CEP1 arrests root growth. CEP1 is a candidate for a novel peptide plant hormone.	1.81031	0	0.0387811	0.156402	0	0.0203076	0.0987839	0.600463	0	2.34868	-0.471727	-0.411307	-0.228057	-0.471727	-0.440088	-0.317825	0.463776	-0.471727	AS1
AT1G47500	ATRBP47C', RBP47C'	RNA-binding protein 47C'	37.0123	23.9324	17.56	18.6245	23.0486	24.2764	22.7626	21.3386	18.3952	2.03585	0.136214	-0.789272	-0.634666	0.00785436	0.186173	-0.0336837	-0.240495	-0.667977	AS1
AT1G47655		Dof-type zinc finger DNA-binding family protein	13.4736	1.17012	1.46231	1.33267	0.466038	4.26131	1.05162	2.13689	2.63366	2.33184	-0.436426	-0.370683	-0.399853	-0.594844	0.259087	-0.463088	-0.218904	-0.107132	AS1
AT1G47860			21.061	1.56019	5.96265	2.89592	0.768548	10.1425	2.0089	3.97227	1.95713	2.05342	-0.535219	0.0491856	-0.357908	-0.640306	0.604043	-0.475655	-0.215027	-0.482527	AS1
AT1G48600	PMEAMT, AtPMEAMT	S-adenosyl-L-methionine-dependent methyltransferases superfamily protein	77.1824	0	0	0	0	36.523	0	0	0	2.43131	-0.475875	-0.475875	-0.475875	-0.475875	0.899814	-0.475875	-0.475875	-0.475875	AS1
AT1G48760	delta-ADR	delta-adaptin	381.969	2.85113	2.52821	6.39515	4.20118	153.472	2.85934	3.81568	4.15306	2.29776	-0.428778	-0.4311	-0.40329	-0.419069	0.654456	-0.428719	-0.421841	-0.419415	AS1
AT1G49470		Family of unknown function (DUF716)	17.6742	5.57789	3.55229	2.3492	4.02567	5.47677	3.31456	10.4316	1.40308	2.16089	-0.0739914	-0.448237	-0.670516	-0.360775	-0.0926733	-0.492158	0.822777	-0.845318	AS1
AT1G49650		alpha/beta-Hydrolases superfamily protein	27.884	20.7139	12.994	8.73031	10.2154	11.1117	10.5356	9.2961	8.20738	2.12648	1.08111	-0.0444233	-0.666056	-0.449539	-0.318858	-0.40285	-0.583567	-0.742299	AS1
AT1G50640	ERF3, ATERF3	ethylene responsive element binding factor 3	114.887	42.4001	76.7034	34.9338	42.4285	49.6433	26.1081	30.0916	38.9972	2.0611	-0.266087	0.835218	-0.50579	-0.265174	-0.0335446	-0.789139	-0.661251	-0.375337	AS1
AT1G50910		unknown protein; Has 1105 Blast hits to 802 proteins in 217 species: Archae - 2; Bacteria - 177; Metazoa - 445; Fungi - 210; Plants - 58; Viruses - 6; Other Eukaryotes - 207 (source: NCBI BLink).	43.9332	0.612888	0.840379	1.66021	0.818672	32.2376	0.930233	0.676881	0.585776	2.12494	-0.521082	-0.507187	-0.457111	-0.508513	1.41057	-0.501698	-0.517173	-0.522738	AS1
AT1G51170		Protein kinase superfamily protein	26.7474	8.34758	10.6392	3.56121	4.63861	7.30716	8.02321	11.1873	8.3678	2.46081	-0.221791	0.112321	-0.919623	-0.762543	-0.37348	-0.269083	0.192226	-0.218843	AS1
AT1G51340		MATE efflux family protein	7.85023	1.13742	0.25298	3.07228	1.06069	0.404462	2.47412	1.76593	5.94913	2.01162	-0.591636	-0.934626	0.15871	-0.621393	-0.875881	-0.0732579	-0.347898	1.27436	AS1
AT1G51400		Photosystem II 5 kD protein	517.228	163.646	64.5746	16.0416	95.6807	381.582	45.1453	40.0505	162.667	2.03243	-0.00885426	-0.580809	-0.860998	-0.401228	1.24933	-0.692977	-0.722391	-0.0145065	AS1
AT1G51402		unknown protein; FUNCTIONS IN: molecular_function unknown; INVOLVED IN: biological_process unknown; LOCATED IN: endomembrane system; Has 30201 Blast hits to 17322 proteins in 780 species: Archae - 12; Bacteria - 1396; Metazoa - 17338; Fungi - 3422; Plants - 5037; Viruses - 0; Other Eukaryotes - 2996 (source: NCBI BLink).	1682.11	0	0	0.0608823	0	740.657	0	0	0	2.49449	-0.475279	-0.475279	-0.475171	-0.475279	0.832353	-0.475279	-0.475279	-0.475279	AS1
AT1G51680	4CL1, 4CL.1, AT4CL1	4-coumarate:CoA ligase 1	160.597	58.4363	46.8352	24.8214	26.7203	84.6209	36.4425	95.3427	22.9646	2.14042	-0.0743221	-0.32582	-0.803057	-0.761889	0.493333	-0.551122	0.72577	-0.84331	AS1
AT1G51790		Leucine-rich repeat protein kinase family protein	1.02244	0.175371	0.186811	0.470145	0.244013	0.238127	0.412195	0.0793963	0.205929	2.17242	-0.512885	-0.476618	0.421582	-0.295282	-0.313941	0.237875	-0.817136	-0.416012	AS1
AT1G52140		unknown protein; BEST Arabidopsis thaliana protein match is: unknown protein (TAIR:AT3G16330.1); Has 114 Blast hits to 114 proteins in 15 species: Archae - 0; Bacteria - 0; Metazoa - 0; Fungi - 0; Plants - 114; Viruses - 0; Other Eukaryotes - 0 (source: NCBI BLink).	89.8334	16.4784	4.11674	5.19265	9.88195	13.1212	1.27257	23.373	11.8298	2.35599	-0.0996624	-0.513485	-0.477468	-0.320487	-0.21205	-0.608698	0.131142	-0.255281	AS1
AT1G52720		unknown protein; BEST Arabidopsis thaliana protein match is: unknown protein (TAIR:AT3G15630.1); Has 61 Blast hits to 61 proteins in 13 species: Archae - 0; Bacteria - 0; Metazoa - 0; Fungi - 0; Plants - 61; Viruses - 0; Other Eukaryotes - 0 (source: NCBI BLink).	69.0307	41.084	24.6008	13.2066	29.9379	39.1078	10.0687	26.0741	20.1191	2.18721	0.606594	-0.325666	-0.970099	-0.0238084	0.494822	-1.14757	-0.242338	-0.579139	AS1
AT1G53230	TCP3	TEOSINTE BRANCHED 1, cycloidea and PCF transcription factor 3	5.79034	2.03028	2.27381	1.44302	1.72785	0.902885	2.71912	0.910402	0.795547	2.16514	-0.0207169	0.120855	-0.362113	-0.19653	-0.676114	0.379733	-0.671744	-0.738514	AS1
AT1G53233		other RNA	114.013	0.596781	0.248597	0.0456583	0.175952	19.9723	0.338383	0.183523	0.33762	2.51181	-0.368335	-0.377177	-0.382331	-0.379022	0.123698	-0.374897	-0.37883	-0.374917	AS1
AT1G53490		RING/U-box superfamily protein	22.3637	0.873042	1.29375	1.66238	0.422027	8.19162	1.4665	1.97272	1.35251	2.42872	-0.476819	-0.419939	-0.3701	-0.537797	0.512655	-0.396583	-0.328142	-0.411995	AS1
AT1G54200		unknown protein; BEST Arabidopsis thaliana protein match is: unknown protein (TAIR:AT3G13980.1); Has 1084 Blast hits to 581 proteins in 136 species: Archae - 0; Bacteria - 72; Metazoa - 212; Fungi - 78; Plants - 102; Viruses - 0; Other Eukaryotes - 620 (source: NCBI BLink).	73.8091	6.99033	22.0916	7.37018	5.94444	13.231	5.24098	9.12084	7.23912	2.44686	-0.420129	0.227819	-0.403831	-0.465005	-0.15236	-0.495188	-0.328715	-0.409454	AS1
AT1G54320		LEM3 (ligand-effect modulator 3) family protein / CDC50 family protein	72.0831	34.9554	46.5235	31.1495	39.3438	31.5695	40.974	42.3823	30.7505	2.23333	-0.441303	0.392053	-0.715476	-0.125167	-0.685215	-0.00772642	0.0937212	-0.744219	AS1
AT1G54355		other RNA	14.1818	0.0152307	0.0231555	0.275102	0.0129569	10.436	0.142024	0.00898356	0	2.15519	-0.524568	-0.523069	-0.47541	-0.524998	1.44664	-0.500584	-0.52575	-0.527449	AS1
AT1G54575		unknown protein; Has 35333 Blast hits to 34131 proteins in 2444 species: Archae - 798; Bacteria - 22429; Metazoa - 974; Fungi - 991; Plants - 531; Viruses - 0; Other Eukaryotes - 9610 (source: NCBI BLink).	68.6123	5.84267	4.30203	3.99796	13.0623	7.08599	3.7882	10.3638	20.0607	2.63823	-0.464231	-0.540379	-0.555408	-0.107394	-0.402779	-0.565775	-0.240768	0.23851	AS1
AT1G55610	BRL1	BRI1 like	1.95507	0.263025	0.523006	0.962021	0.29228	0.716864	0.86228	0.760839	0.347071	2.15374	-0.851621	-0.38985	0.389916	-0.799659	-0.045524	0.21276	0.0325824	-0.702342	AS1
AT1G55770		Plant invertase/pectin methylesterase inhibitor superfamily protein	5.99036	0.0324425	2.34333	0.115307	0.147385	1.30406	0.274383	0.118117	0.0427796	2.36884	-0.548142	0.583265	-0.507572	-0.491866	0.0744409	-0.429689	-0.506196	-0.543081	AS1
AT1G56190		Phosphoglycerate kinase family protein	305.085	155.324	168.076	96.658	88.474	76.0883	72.1948	65.7382	96.0205	2.21799	0.375003	0.531935	-0.346947	-0.44766	-0.600081	-0.647994	-0.72745	-0.354792	AS1
AT1G56242		other RNA	1.41404	0	0	0.012157	0.0126673	0.0635228	0	0.00886158	0.035957	2.02466	-0.280215	-0.280215	-0.260399	-0.259567	-0.176673	-0.280215	-0.26577	-0.221605	AS1
AT1G58100		TCP family transcription factor	158.139	21.6012	74.8995	17.6114	28.6702	32.5693	15.2005	21.0917	29.1315	2.2674	-0.452673	0.609118	-0.532157	-0.311848	-0.23417	-0.580186	-0.462824	-0.302657	AS1
AT1G59850		ARM repeat superfamily protein	2.79144	0.298842	0.339539	0.22112	0.114657	2.01143	0.162901	0.466949	0.0603717	2.11752	-0.428785	-0.387211	-0.508182	-0.61694	1.3207	-0.567655	-0.257057	-0.672394	AS1
AT1G59950		NAD(P)-linked oxidoreductase superfamily protein	1.45515	0.132777	0.450002	0.173859	0.231348	0.0520859	0.297003	0.088553	0.398281	2.15951	-0.458434	0.16959	-0.377102	-0.263289	-0.618181	-0.133309	-0.545986	0.0671952	AS1
AT1G60870	MEE9	maternal effect embryo arrest 9	335.08	90.9723	143.355	39.8389	66.7538	67.0798	50.2985	60.5451	60.2536	2.29664	-0.104285	0.410924	-0.607207	-0.342486	-0.33928	-0.504331	-0.403551	-0.406419	AS1
AT1G61730		DNA-binding storekeeper protein-related transcriptional regulator	61.7218	22.7744	26.5066	17.4238	26.1938	28.8542	26.8641	35.5899	19.5716	2.2045	-0.460145	-0.204799	-0.826213	-0.226203	-0.0441874	-0.180336	0.416646	-0.679265	AS1
AT1G61760		Late embryogenesis abundant (LEA) hydroxyproline-rich glycoprotein family	4.27553	1.31853	0.33316	0.326985	0.811039	1.18658	0.643742	0.581486	0.668506	2.2125	0.134404	-0.55809	-0.56243	-0.222249	0.0416727	-0.339821	-0.383573	-0.322417	AS1
AT1G61930		Protein of unknown function, DUF584	32.655	2.66651	12.2831	0.492557	1.20069	14.9236	5.07143	3.80686	1.28772	2.05263	-0.471191	0.338139	-0.65415	-0.594554	0.560364	-0.268793	-0.37522	-0.587229	AS1
AT1G62050		Ankyrin repeat family protein	19.2193	5.33294	8.76514	4.69867	3.52175	7.5067	5.78362	5.3378	4.3382	2.24414	-0.341529	0.297554	-0.459631	-0.678778	0.0632287	-0.257612	-0.340625	-0.526751	AS1
AT1G62333		unknown protein; FUNCTIONS IN: molecular_function unknown; INVOLVED IN: biological_process unknown; LOCATED IN: chloroplast; Has 30201 Blast hits to 17322 proteins in 780 species: Archae - 12; Bacteria - 1396; Metazoa - 17338; Fungi - 3422; Plants - 5037; Viruses - 0; Other Eukaryotes - 2996 (source: NCBI BLink).	3.46425	0.622278	0.145194	0.136864	0.0639492	0.549027	0.200863	0.659895	0.818075	2.02671	-0.087614	-0.442547	-0.448744	-0.50299	-0.14211	-0.401132	-0.0596284	0.0580522	AS1
AT1G62840		Protein of unknown function (DUF1442)	3.33375	0.0599356	0.264424	0.0167076	0.0866238	0.220775	0.0771492	0.045639	0	2.30883	-0.317866	-0.153797	-0.352549	-0.296453	-0.188819	-0.304055	-0.329337	-0.365954	AS1
AT1G63310		unknown protein; BEST Arabidopsis thaliana protein match is: unknown protein (TAIR:AT2G20362.1); Has 78 Blast hits to 77 proteins in 11 species: Archae - 0; Bacteria - 0; Metazoa - 0; Fungi - 0; Plants - 78; Viruses - 0; Other Eukaryotes - 0 (source: NCBI BLink).	43.8451	11.1355	2.84769	6.97406	2.77919	7.44673	2.03074	5.89927	15.0018	2.5528	0.0194437	-0.622446	-0.30286	-0.627752	-0.266251	-0.685719	-0.386102	0.318891	AS1
AT1G63390		FAD/NAD(P)-binding oxidoreductase family protein	53.3352	15.3264	21.4062	15.4465	7.23562	15.2016	12.0929	11.6314	16.2672	2.2775	-0.218979	0.180354	-0.21109	-0.750395	-0.227178	-0.431361	-0.461671	-0.157185	AS1
AT1G64105	ANAC027, NAC027	NAC domain containing protein 27	19.8441	0	0	0	0.291531	15.2274	0.0948275	0.0760543	0.075916	2.10354	-0.523872	-0.523872	-0.523872	-0.485272	1.49229	-0.511316	-0.513802	-0.51382	AS1
AT1G64142	CPuORF23	conserved peptide upstream open reading frame 23	54.2361	0	0	0	0	30.8963	0	0	0	2.32278	-0.490688	-0.490688	-0.490688	-0.490688	1.11204	-0.490688	-0.490688	-0.490688	AS1
AT1G64190		6-phosphogluconate dehydrogenase family protein	37.1642	17.2341	21.425	18.0208	23.9484	23.273	23.0952	21.5922	21.3816	2.21732	-0.90591	-0.249162	-0.782635	0.146283	0.0404364	0.0125799	-0.222951	-0.255964	AS1
AT1G64360		unknown protein; Has 6 Blast hits to 6 proteins in 2 species: Archae - 0; Bacteria - 0; Metazoa - 0; Fungi - 0; Plants - 6; Viruses - 0; Other Eukaryotes - 0 (source: NCBI BLink).	51.4894	15.4526	0	2.93007	12.5279	0.742404	0.455895	2.55651	7.69386	2.53058	0.309683	-0.642641	-0.462064	0.129439	-0.596887	-0.614545	-0.485087	-0.168479	AS1
AT1G64370		unknown protein; Has 773 Blast hits to 375 proteins in 118 species: Archae - 0; Bacteria - 97; Metazoa - 421; Fungi - 108; Plants - 31; Viruses - 0; Other Eukaryotes - 116 (source: NCBI BLink).	1132.97	84.3646	17.3067	115.108	125.128	37.2689	31.915	227.688	591.976	2.40285	-0.492179	-0.677316	-0.407301	-0.379639	-0.622204	-0.636985	-0.0964852	0.90926	AS1
AT1G64630	ATWNK10, WNK10	with no lysine (K) kinase 10	12.5567	0	0	0	0	6.92993	0	0	0	2.25039	-0.468893	-0.468893	-0.468893	-0.468893	1.03185	-0.468893	-0.468893	-0.468893	AS1
AT1G64900	CYP89A2, CYP89	cytochrome P450, family 89, subfamily A, polypeptide 2	58.1251	39.7036	8.85829	9.90951	31.8531	7.03028	8.40087	5.53875	13.6128	2.05211	1.05172	-0.623353	-0.566267	0.62539	-0.722625	-0.648194	-0.803623	-0.365155	AS1
AT1G65030		Transducin/WD40 repeat-like superfamily protein	34.2729	9.41539	12.7766	8.84973	7.74875	16.2333	9.49981	8.97882	10.2931	2.27392	-0.39808	-0.0367774	-0.458885	-0.577232	0.334797	-0.389005	-0.445009	-0.303732	AS1
AT1G65484		unknown protein; FUNCTIONS IN: molecular_function unknown; INVOLVED IN: biological_process unknown; LOCATED IN: endomembrane system.	7.98795	3.11875	3.13167	0.0717952	1.2703	0.0591012	5.02723	0.656217	0.567233	2.00841	0.248174	0.252843	-0.853316	-0.42005	-0.857905	0.938098	-0.642044	-0.674213	AS1
AT1G65500		unknown protein; FUNCTIONS IN: molecular_function unknown; INVOLVED IN: biological_process unknown; LOCATED IN: endomembrane system; EXPRESSED IN: 14 plant structures; EXPRESSED DURING: 9 growth stages; BEST Arabidopsis thaliana protein match is: unknown protein (TAIR:AT1G65486.1); Has 23 Blast hits to 23 proteins in 2 species: Archae - 0; Bacteria - 0; Metazoa - 0; Fungi - 0; Plants - 23; Viruse…	42.5861	7.44421	6.66359	1.04821	5.14086	4.35756	10.0172	2.93393	1.38265	2.66727	-0.128867	-0.190978	-0.637777	-0.312138	-0.374462	0.0758548	-0.487736	-0.611167	AS1
AT1G65910	anac028, NAC028	NAC domain containing protein 28	1.31491	0.415134	0	0.455812	0.216769	0.277281	0.237264	0.426726	0.387613	2.12165	0.00123014	-0.977081	0.0970934	-0.466239	-0.323636	-0.417941	0.0285492	-0.0636274	AS1
AT1G66140	ZFP4	zinc finger protein 4	76.7964	21.1443	32.7457	10.8907	14.4434	20.2374	15.4455	23.8504	8.14271	2.13182	-0.152306	0.323849	-0.573141	-0.427328	-0.189526	-0.386201	-0.0412391	-0.685927	AS1
AT1G66820		glycine-rich protein	687.847	181.15	357.97	13.2054	52.1058	61.1037	31.4659	29.6795	32.6457	2.11029	0.0814941	0.789472	-0.590951	-0.435196	-0.399168	-0.517837	-0.52499	-0.513113	AS1
AT1G66890		FUNCTIONS IN: molecular_function unknown; INVOLVED IN: biological_process unknown; LOCATED IN: chloroplast; EXPRESSED IN: 22 plant structures; EXPRESSED DURING: 13 growth stages; BEST Arabidopsis thaliana protein match is: 50S ribosomal protein-related (TAIR:AT5G16200.1); Has 36 Blast hits to 36 proteins in 7 species: Archae - 0; Bacteria - 0; Metazoa - 0; Fungi - 0; Plants - 36; Viruses - 0; Oth…	126.581	51.4955	46.9373	5.40833	22.6085	24.5929	14.2631	24.8242	21.0284	2.17717	0.341507	0.230068	-0.785214	-0.36471	-0.316199	-0.568736	-0.310543	-0.403341	AS1
AT1G67030	ZFP6	zinc finger protein 6	11.6513	0.84435	4.51176	1.06727	0.25791	4.25072	1.71891	0.972505	2.51105	2.2789	-0.596856	0.379048	-0.537537	-0.752909	0.309585	-0.364134	-0.562754	-0.153345	AS1
AT1G67740	PSBY, YCF32	photosystem II BY	4640.51	1863.05	1565.64	279.628	1223	1009.57	470.315	544.397	912.896	2.3642	0.344131	0.127822	-0.807501	-0.121381	-0.27661	-0.668813	-0.614932	-0.34692	AS1
AT1G67860		unknown protein; BEST Arabidopsis thaliana protein match is: unknown protein (TAIR:AT1G67865.1); Has 13 Blast hits to 13 proteins in 2 species: Archae - 0; Bacteria - 0; Metazoa - 0; Fungi - 0; Plants - 13; Viruses - 0; Other Eukaryotes - 0 (source: NCBI BLink).	612.578	17.2845	1.8226	13.7668	19.2604	7.30747	2.92403	6.71207	17.7477	2.37184	-0.26796	-0.336525	-0.28356	-0.259198	-0.312203	-0.331641	-0.314843	-0.265906	AS1
AT1G67865		unknown protein; BEST Arabidopsis thaliana protein match is: unknown protein (TAIR:AT1G67860.1); Has 13 Blast hits to 13 proteins in 2 species: Archae - 0; Bacteria - 0; Metazoa - 0; Fungi - 0; Plants - 13; Viruses - 0; Other Eukaryotes - 0 (source: NCBI BLink).	195.248	14.0519	0.320786	6.46025	6.21852	0.382247	0.378349	1.42507	11.5635	2.37547	-0.171122	-0.364104	-0.277817	-0.281215	-0.36324	-0.363294	-0.348583	-0.206094	AS1
AT1G67870		glycine-rich protein	4626.95	107.784	52.6223	194.494	143.659	137.327	80.7568	279.752	876.787	2.48224	-0.39061	-0.425677	-0.335488	-0.367804	-0.37183	-0.407791	-0.28129	0.0982481	AS1
AT1G68220		Protein of unknown function (DUF1218)	81.7469	22.8484	41.5801	13.2867	22.5621	44.4067	29.3068	31.2734	21.9766	2.1624	-0.523715	0.330558	-0.959787	-0.536772	0.459464	-0.229178	-0.13949	-0.563477	AS1
AT1G68430		unknown protein; FUNCTIONS IN: molecular_function unknown; INVOLVED IN: biological_process unknown; LOCATED IN: chloroplast; EXPRESSED IN: 21 plant structures; EXPRESSED DURING: 13 growth stages; BEST Arabidopsis thaliana protein match is: unknown protein (TAIR:AT1G66890.1); Has 35 Blast hits to 35 proteins in 6 species: Archae - 0; Bacteria - 0; Metazoa - 0; Fungi - 0; Plants - 35; Viruses - 0; …	21.0958	5.89261	2.83194	1.32577	1.12907	10.5882	1.42385	3.91471	1.33843	2.31887	0.0577248	-0.397484	-0.621495	-0.65075	0.756098	-0.606907	-0.236446	-0.619613	AS1
AT1G68810		basic helix-loop-helix (bHLH) DNA-binding superfamily protein	16.7671	4.15852	1.42081	6.78749	1.13597	10.4808	1.94447	7.48905	5.74849	2.16468	-0.421808	-0.983417	0.117492	-1.04185	0.875129	-0.875994	0.261409	-0.0956454	AS1
AT1G69572		other RNA	7.62144	0	0	0	0	3.85908	0	0	0	2.40683	-0.483813	-0.483813	-0.483813	-0.483813	0.979854	-0.483813	-0.483813	-0.483813	AS1
AT1G69880	ATH8, TH8	thioredoxin H-type 8	15.6315	0.18386	0.592954	0.667692	0.978031	2.86516	1.41941	1.18071	10.1449	2.22459	-0.665376	-0.588842	-0.57486	-0.516801	-0.163754	-0.434227	-0.478883	1.19815	AS1
AT1G70370	PG2	polygalacturonase 2	175.948	77.7578	53.9786	37.3493	80.7604	115.63	55.9719	115.178	61.7999	2.01109	-0.185296	-0.717207	-1.08919	-0.118132	0.661865	-0.672621	0.651741	-0.542254	AS1
AT1G70470		unknown protein; BEST Arabidopsis thaliana protein match is: unknown protein (TAIR:AT1G23530.1); Has 64 Blast hits to 64 proteins in 22 species: Archae - 0; Bacteria - 2; Metazoa - 7; Fungi - 10; Plants - 43; Viruses - 0; Other Eukaryotes - 2 (source: NCBI BLink).	14.838	5.96727	1.43699	1.78718	1.99172	5.92089	2.62517	4.18203	1.97539	2.42351	0.338933	-0.725656	-0.643363	-0.595297	0.328034	-0.446439	-0.0805871	-0.599135	AS1
AT1G70690	HWI1, PDLP5	Receptor-like protein kinase-related family protein	12.9169	3.6583	2.15422	0.871815	3.46812	3.23127	2.39632	3.23594	0.976937	2.39465	0.00042582	-0.388519	-0.72014	-0.0487527	-0.11	-0.325913	-0.108793	-0.692956	AS1
AT1G70800		Calcium-dependent lipid-binding (CaLB domain) family protein	5.66956	0.559301	0.247171	0.634889	1.02345	1.16707	1.87356	1.28216	2.5152	2.19099	-0.603974	-0.774688	-0.562632	-0.350117	-0.271565	0.114838	-0.208621	0.46577	AS1
AT1G71100	RSW10	Ribose 5-phosphate isomerase, type A protein	196.595	22.6999	65.7283	16.7455	35.7117	33.5889	27.6301	22.0689	19.8483	2.31469	-0.41167	0.262936	-0.505024	-0.207668	-0.24095	-0.334372	-0.421563	-0.456376	AS1
AT1G71170		6-phosphogluconate dehydrogenase family protein	59.1695	14.0973	28.7576	8.11126	17.6069	20.3727	15.1291	14.0861	14.8672	2.42077	-0.464637	0.473878	-0.847849	-0.239964	-0.0629051	-0.398588	-0.465352	-0.415354	AS1
AT1G71180		6-phosphogluconate dehydrogenase family protein	36.8025	11.8893	16.7841	14.1377	11.0564	22.8841	10.6288	9.77614	16.9202	2.17338	-0.528754	0.00214218	-0.284889	-0.619096	0.663754	-0.665477	-0.757957	0.016898	AS1
AT1G71520		Integrase-type DNA-binding superfamily protein	4.81604	0.126391	0.77161	0.207128	0.613808	0.129592	0.299345	0	1.54963	2.23485	-0.473268	-0.100675	-0.426645	-0.1918	-0.47142	-0.373393	-0.546255	0.348604	AS1
AT1G71960	ABCG25, ATABCG25	ATP-binding casette family G25	16.7406	3.23059	2.79548	4.51603	6.18205	5.3284	2.4765	6.83522	7.53402	2.34213	-0.654717	-0.751234	-0.369575	-1.17116e-05	-0.189371	-0.821992	0.144878	0.299888	AS1
AT1G72210		basic helix-loop-helix (bHLH) DNA-binding superfamily protein	11.2641	1.48	1.61545	0.784944	1.15028	4.81609	1.1268	2.11073	2.22225	2.18455	-0.386953	-0.351356	-0.569631	-0.473613	0.489848	-0.479784	-0.221184	-0.191873	AS1
AT1G72230		Cupredoxin superfamily protein	25.1564	5.39545	3.57153	2.66887	2.55385	13.2741	4.6109	3.70162	2.01566	2.4302	-0.213932	-0.457984	-0.578765	-0.594155	0.840285	-0.318909	-0.440576	-0.666169	AS1
AT1G72340		NagB/RpiA/CoA transferase-like superfamily protein	77.7771	20.3089	43.0224	20.0609	19.7334	21.5007	19.9251	22.2586	16.3983	2.15065	-0.383121	0.618318	-0.394054	-0.408491	-0.330574	-0.400039	-0.297157	-0.555536	AS1
AT1G72610	GLP1, ATGER1, GER1	germin-like protein 1	1893.28	5.74099	3.41089	0.0326973	3.85625	424.941	0.229766	2.41174	0.266344	2.64423	-0.410426	-0.414197	-0.419664	-0.413476	0.267978	-0.419345	-0.415814	-0.419286	AS1
AT1G72852		Potential natural antisense gene, locus overlaps with AT1G72850	1.77863	0.0278531	0	0	0.0504899	0.347274	0	0.0191904	0	2.54259	-0.363888	-0.410127	-0.410127	-0.326308	0.166386	-0.410127	-0.378269	-0.410127	AS1
AT1G73040		Mannose-binding lectin superfamily protein	23.9235	2.217	0.63973	1.92504	1.57262	1.47555	1.60814	1.3479	5.22871	2.68649	-0.306147	-0.523603	-0.3464	-0.394987	-0.40837	-0.39009	-0.425968	0.109074	AS1
AT1G73330	ATDR4, DR4	drought-repressed 4	36.3452	14.9033	11.1651	3.91922	4.00008	15.8526	6.11752	15.6081	11.4663	2.26349	0.160744	-0.205843	-0.916427	-0.908497	0.253835	-0.700847	0.229862	-0.176313	AS1
AT1G73600		S-adenosyl-L-methionine-dependent methyltransferases superfamily protein	48.1107	8.89061	0.338546	0.254646	3.67468	26.5831	1.19377	3.14355	0.514345	2.12082	-0.0790791	-0.558773	-0.563479	-0.371646	0.913312	-0.510803	-0.401438	-0.548912	AS1
AT1G73630		EF hand calcium-binding protein family	25.4906	4.24131	2.17939	3.74448	2.17358	1.01839	1.21042	4.64194	9.04712	2.52211	-0.22362	-0.490051	-0.287818	-0.490802	-0.64007	-0.615256	-0.171852	0.397363	AS1
AT1G73840	ESP1	hydroxyproline-rich glycoprotein family protein	102.876	32.5356	76.2645	28.6792	29.0531	65.9038	28.4137	30.5431	38.1432	2.01516	-0.570042	1.03711	-0.711773	-0.698033	0.656328	-0.721531	-0.643273	-0.363946	AS1
AT1G73880	UGT89B1	UDP-glucosyl transferase 89B1	23.7196	4.34644	10.0025	3.34836	3.24477	4.22377	2.91905	2.6929	3.93412	2.34189	-0.291724	0.477169	-0.427404	-0.441486	-0.3084	-0.485765	-0.516509	-0.347775	AS1
AT1G74055		unknown protein; FUNCTIONS IN: molecular_function unknown; INVOLVED IN: biological_process unknown; LOCATED IN: chloroplast; EXPRESSED IN: 15 plant structures; EXPRESSED DURING: 6 growth stages; Has 24 Blast hits to 24 proteins in 9 species: Archae - 0; Bacteria - 0; Metazoa - 0; Fungi - 0; Plants - 24; Viruses - 0; Other Eukaryotes - 0 (source: NCBI BLink).	6.87355	3.30004	1.99219	0.678472	0.807665	1.64434	0.51053	0.624314	1.39208	2.2389	0.603829	0.00541742	-0.595681	-0.536568	-0.153744	-0.672523	-0.620461	-0.269166	AS1
AT1G74070		Cyclophilin-like peptidyl-prolyl cis-trans isomerase family protein	101.782	80.7378	36.589	26.8781	41.4851	18.3478	31.3689	24.1996	45.444	2.02321	1.27069	-0.308052	-0.65531	-0.132972	-0.96035	-0.494721	-0.751091	0.00859538	AS1
AT1G74720	QKY	C2 calcium/lipid-binding plant phosphoribosyltransferase family protein	26.9384	9.3293	12.3019	19.0335	9.43511	14.5718	8.43897	10.6219	17.9533	2.06689	-0.810991	-0.325181	0.774988	-0.793698	0.0458005	-0.956499	-0.599748	0.598435	AS1
AT1G74970	RPS9, TWN3	ribosomal protein S9	644.529	432.53	299.708	144.2	214.935	218.398	121.166	126.258	341.173	2.13432	0.884342	0.101201	-0.815695	-0.398636	-0.378217	-0.951512	-0.921485	0.345685	AS1
AT1G75050		Pathogenesis-related thaumatin superfamily protein	1.61204	0.0253845	0.438141	0.172281	0.10502	0.0339282	0.178187	0.102001	0	2.23626	-0.460518	0.241028	-0.210844	-0.325165	-0.445996	-0.200806	-0.330296	-0.503663	AS1
AT1G75080	BZR1	Brassinosteroid signalling positive regulator (BZR1) family protein	83.7278	21.2303	54.6599	18.5466	28.0982	23.765	15.1285	22.2271	22.1908	2.06779	-0.43899	0.901875	-0.546633	-0.163518	-0.337322	-0.683734	-0.399008	-0.400464	AS1
AT1G75260		oxidoreductases, acting on NADH or NADPH	2.34767	0.223927	0.0907992	0.364155	0.134826	0.478797	0.154538	0.345987	0.608077	2.45298	-0.409338	-0.588762	-0.220343	-0.529424	-0.0658319	-0.502857	-0.244829	0.108408	AS1
AT1G75300		NmrA-like negative transcriptional regulator family protein	3.11898	0.526797	0.00836904	0.0477568	0.374978	1.66333	0.10087	0.143688	0.0197621	2.26137	-0.12947	-0.60763	-0.571302	-0.269497	0.918788	-0.522315	-0.482822	-0.597122	AS1
AT1G75390	AtbZIP44, bZIP44	basic leucine-zipper 44	52.3488	0	0	0	0	15.2886	0	0	0	2.39072	-0.400746	-0.400746	-0.400746	-0.400746	0.414508	-0.400746	-0.400746	-0.400746	AS1
AT1G75500	WAT1	Walls Are Thin 1	233.101	52.0852	165.29	92.0705	83.2579	93.4237	78.9327	129.66	68.6934	2.03278	-0.974033	0.906389	-0.309847	-0.45623	-0.287369	-0.528077	0.314547	-0.698159	AS1
AT1G75620		glyoxal oxidase-related protein	2.43605	0.169176	0.220838	0.215343	0.0692106	0.838009	0.084077	0.222001	0.062079	2.1819	-0.346251	-0.288634	-0.294763	-0.457739	0.399673	-0.441159	-0.287338	-0.465692	AS1
AT1G75810		unknown protein; FUNCTIONS IN: molecular_function unknown; INVOLVED IN: biological_process unknown; LOCATED IN: endomembrane system; EXPRESSED IN: 24 plant structures; EXPRESSED DURING: 15 growth stages; Has 13 Blast hits to 13 proteins in 5 species: Archae - 0; Bacteria - 0; Metazoa - 0; Fungi - 0; Plants - 13; Viruses - 0; Other Eukaryotes - 0 (source: NCBI BLink).	55.7831	27.5086	18.6465	3.14765	18.2237	17.1571	10.2644	9.96893	10.1747	2.28195	0.528522	-0.0210565	-0.982215	-0.0472772	-0.113423	-0.540873	-0.559196	-0.546435	AS1
AT1G76610		Protein of unknown function, DUF617	17.6944	8.06365	8.13821	1.80006	6.28872	3.19425	0.452772	3.8516	1.30632	2.15598	0.433002	0.446341	-0.687574	0.11546	-0.438148	-0.928608	-0.320547	-0.775906	AS1
AT1G76800		Vacuolar iron transporter (VIT) family protein	58.5928	2.15809	1.61635	1.43679	6.66773	7.8965	2.43222	11.9768	1.79054	2.50133	-0.434327	-0.462507	-0.471848	-0.199741	-0.135822	-0.420067	0.0764279	-0.453446	AS1
AT1G76880		Duplicated homeodomain-like superfamily protein	70.236	3.64789	9.75367	2.57323	2.98748	36.825	3.67488	4.34642	2.02137	2.24542	-0.467296	-0.218554	-0.511077	-0.494201	0.884301	-0.466197	-0.438839	-0.533559	AS1
AT1G77060		Phosphoenolpyruvate carboxylase family protein	95.1461	52.4934	25.0331	30.236	58.1466	26.2867	16.9698	25.8171	48.4157	2.10856	0.414394	-0.676328	-0.46967	0.638938	-0.626534	-0.996601	-0.645187	0.252427	AS1
AT1G77370		Glutaredoxin family protein	107.122	43.6642	48.3	18.2926	32.9257	26.3017	32.8173	17.7826	29.2229	2.2124	0.133069	0.284972	-0.698291	-0.218803	-0.435855	-0.222357	-0.715003	-0.340136	AS1
AT1G77400		CONTAINS InterPro DOMAIN/s: Protein of unknown function DUF688 (InterPro:IPR007789); BEST Arabidopsis thaliana protein match is: hydroxyproline-rich glycoprotein family protein (TAIR:AT1G21695.1); Has 328 Blast hits to 314 proteins in 61 species: Archae - 0; Bacteria - 12; Metazoa - 130; Fungi - 28; Plants - 92; Viruses - 10; Other Eukaryotes - 56 (source: NCBI BLink).	24.4124	7.47609	2.87624	3.30521	4.5444	6.90719	4.31631	3.12882	1.73314	2.39596	0.127751	-0.488289	-0.43084	-0.264879	0.05156	-0.295426	-0.454462	-0.641381	AS1
AT1G77670		Pyridoxal phosphate (PLP)-dependent transferases superfamily protein	43.7266	27.2523	16.0925	14.48	24.312	20.826	15.3059	16.6313	22.5341	2.34606	0.537925	-0.686923	-0.863907	0.215211	-0.167399	-0.773261	-0.627788	0.0200762	AS1
AT1G77700		Pathogenesis-related thaumatin superfamily protein	6.86589	1.56016	0.723941	0.483121	0.286728	0.297262	1.16353	0.990042	0.610944	2.68518	0.0583035	-0.355711	-0.474941	-0.572176	-0.56696	-0.13807	-0.223964	-0.411656	AS1
AT1G77992		other RNA	6.48001	0	0	0	0	2.48823	0	0	0	2.34147	-0.425494	-0.425494	-0.425494	-0.425494	0.636981	-0.425494	-0.425494	-0.425494	AS1
AT1G78020		Protein of unknown function (DUF581)	766.362	283.54	443.292	44.6228	112.54	115.616	72.9229	85.1806	40.9661	2.16519	0.257608	0.888775	-0.686334	-0.417998	-0.405848	-0.574523	-0.526094	-0.700781	AS1
AT1G78270	AtUGT85A4, UGT85A4	UDP-glucosyl transferase 85A4	16.6704	0.0984025	0.133764	0.11161	0.148589	7.222	0.187936	0.068514	0.138564	2.50241	-0.477374	-0.471016	-0.474999	-0.46835	0.80351	-0.461275	-0.482748	-0.470153	AS1
AT1G78310		VQ motif-containing protein	38.5409	11.737	17.3287	5.81063	11.8756	10.3373	6.16324	8.69207	11.6231	2.40126	-0.176021	0.361643	-0.745859	-0.162693	-0.310609	-0.711955	-0.468799	-0.18697	AS1
AT1G78410		VQ motif-containing protein	28.8734	5.56937	8.60423	0.277683	11.3494	1.67744	8.34052	1.31941	6.25407	2.17695	-0.256938	0.0600249	-0.809605	0.346733	-0.663414	0.0324825	-0.700807	-0.185428	AS1
AT1G78815	LSH7	Protein of unknown function (DUF640)	3.42718	0.105525	0.277352	0.401752	0.0951558	0.342114	0.784194	0.0981849	0.180161	2.36944	-0.448931	-0.303139	-0.197588	-0.45773	-0.24819	0.126908	-0.45516	-0.385605	AS1
AT1G79430	APL, WDY	Homeodomain-like superfamily protein	148.422	5.89624	3.77292	16.5466	3.39058	8.99754	10.627	4.277	23.851	2.53873	-0.395017	-0.438723	-0.175791	-0.446593	-0.33118	-0.297639	-0.428347	-0.0254359	AS1
AT1G79480		Carbohydrate-binding X8 domain superfamily protein	2.38261	0.252905	0.0167332	0.108124	0.0807591	0.311331	0.148768	0.0986371	0.0396658	2.43222	-0.157167	-0.444315	-0.333198	-0.366469	-0.0861295	-0.283781	-0.344732	-0.416432	AS1
AT1G79760	DTA4	downstream target of AGL15-4	15.2792	0.77656	0.871064	2.81581	0.334006	0.7522	0.698411	0.638597	2.20966	2.40496	-0.369584	-0.351505	0.0205512	-0.454251	-0.374245	-0.384536	-0.395979	-0.0954132	AS1
AT1G79850	RPS17, CS17, PRPS17	ribosomal protein S17	6317.67	1039.74	3178.37	162.721	382.097	1031.36	299.982	272.365	566.046	2.17662	-0.194295	0.766405	-0.588262	-0.489715	-0.198059	-0.526603	-0.539009	-0.407083	AS1
AT1G79870		D-isomer specific 2-hydroxyacid dehydrogenase family protein	201.916	70.653	106.629	29.1311	66.0995	68.0515	43.1404	49.3577	41.896	2.26477	-0.0814211	0.561618	-0.823582	-0.162811	-0.12792	-0.573181	-0.462053	-0.595423	AS1
AT1G80120		Protein of unknown function (DUF567)	32.6965	3.73552	12.7967	3.18931	11.0248	12.7625	12.1511	4.63109	6.45226	2.03556	-0.687684	0.164355	-0.739045	-0.00226672	0.161138	0.103644	-0.603473	-0.432225	AS1
AT1G80130		Tetratricopeptide repeat (TPR)-like superfamily protein	185.803	78.0799	37.0041	5.17227	118.749	18.8291	15.8724	3.80963	4.82067	2.11212	0.411482	-0.236987	-0.739521	1.05352	-0.523918	-0.570596	-0.761033	-0.745072	AS1
AT1G80180		unknown protein; FUNCTIONS IN: molecular_function unknown; INVOLVED IN: biological_process unknown; LOCATED IN: plasma membrane; EXPRESSED IN: 21 plant structures; EXPRESSED DURING: 10 growth stages; BEST Arabidopsis thaliana protein match is: unknown protein (TAIR:AT1G15400.3); Has 30201 Blast hits to 17322 proteins in 780 species: Archae - 12; Bacteria - 1396; Metazoa - 17338; Fungi - 3422; Pla…	674.211	207.167	379.94	34.4292	86.0883	45.1621	22.2803	40.9111	105.83	2.033	0.122058	0.828971	-0.584711	-0.373344	-0.540797	-0.63442	-0.55819	-0.29257	AS1
AT1G80230		Rubredoxin-like superfamily protein	459.061	72.3547	260.256	30.2223	47.023	112.661	55.416	75.5363	66.7302	2.19229	-0.392131	0.86365	-0.673709	-0.561427	-0.122756	-0.505335	-0.370867	-0.42972	AS1
AT1G80310		sulfate transmembrane transporters	46.5704	14.9054	29.0675	13.8943	32.5436	16.7743	19.942	13.7409	14.2147	2.02058	-0.627172	0.55703	-0.71172	0.847687	-0.470901	-0.206023	-0.724549	-0.684933	AS1
AT1G80325		other RNA	2.25337	0.173326	0.201735	0.399144	0.210652	1.43682	0.059041	0.0622091	0.276156	2.0183	-0.46616	-0.432228	-0.196438	-0.421577	1.04299	-0.602665	-0.598881	-0.343338	AS1
AT1G80360		Pyridoxal phosphate (PLP)-dependent transferases superfamily protein	70.8599	23.8972	28.1073	25.4496	25.9017	18.1139	28.0734	24.8684	26.6167	2.44195	-0.379214	-0.126303	-0.285957	-0.258797	-0.726632	-0.128337	-0.320871	-0.215843	AS1
AT1G80520		Sterile alpha motif (SAM) domain-containing protein	13.4377	3.50849	2.96699	1.25188	1.45819	3.09624	2.65066	5.40704	1.90833	2.37941	-0.114683	-0.250703	-0.681518	-0.629694	-0.218237	-0.33016	0.362209	-0.516626	AS1
AT1G80600	WIN1	HOPW1-1-interacting 1	222.667	63.5433	66.8619	52.6487	54.7539	46.6216	36.1309	36.7612	67.2759	2.54859	-0.141589	-0.0854832	-0.325775	-0.290183	-0.427671	-0.605028	-0.594372	-0.0784843	AS1
AT1G80610		unknown protein; BEST Arabidopsis thaliana protein match is: unknown protein (TAIR:AT1G15800.1); Has 73 Blast hits to 69 proteins in 15 species: Archae - 0; Bacteria - 0; Metazoa - 2; Fungi - 2; Plants - 55; Viruses - 0; Other Eukaryotes - 14 (source: NCBI BLink).	85.8731	15.7473	25.7026	8.9995	31.9136	16.9123	15.9501	16.4116	9.7904	2.33477	-0.366225	0.0172177	-0.626128	0.25644	-0.321357	-0.358415	-0.340639	-0.595666	AS1
AT1G80690		PPPDE putative thiol peptidase family protein	15.5669	6.81344	6.93865	8.09582	3.09045	7.82776	5.16117	6.69153	9.26882	2.07995	-0.239463	-0.206286	0.100332	-1.22595	0.0293034	-0.677268	-0.271767	0.411143	AS1
AT1G80760	NIP6;1, NIP6, NLM7	NOD26-like intrinsic protein 6;1	99.655	17.7224	4.26708	7.625	3.08387	27.0479	10.5238	56.4489	8.17165	2.31797	-0.262625	-0.686421	-0.580658	-0.723688	0.0310963	-0.489357	0.957125	-0.56344	AS1
AT2G01275		RING/FYVE/PHD zinc finger superfamily protein	2.91091	0.4591	0.141578	0.578461	0.174998	0.407303	0.592073	0.768745	0.959713	2.41521	-0.359789	-0.719167	-0.224694	-0.681341	-0.418414	-0.209288	-0.00932781	0.206814	AS1
AT2G01290	RPI2	ribose-5-phosphate isomerase 2	115.282	37.9911	42.7416	8.55644	31.9497	47.5824	16.1307	20.4057	11.6057	2.25845	0.0309808	0.167886	-0.817309	-0.14313	0.307397	-0.599023	-0.475822	-0.729432	AS1
AT2G01410		NHL domain-containing protein	81.0519	8.46303	36.2512	8.02729	8.68579	26.6512	9.46302	7.36373	6.38625	2.25782	-0.48835	0.562927	-0.504835	-0.479923	0.19974	-0.450519	-0.529939	-0.566918	AS1
AT2G01430	ATHB17, ATHB-17, HB17	homeobox-leucine zipper protein 17	10.3929	1.20731	3.87401	1.50316	0.996386	1.0522	1.1632	0.469766	2.56323	2.18544	-0.384049	0.361909	-0.301293	-0.443053	-0.427441	-0.396391	-0.590365	-0.00475723	AS1
AT2G01610		Plant invertase/pectin methylesterase inhibitor superfamily protein	85.9445	4.27112	3.04262	1.57659	5.42542	16.5425	14.082	6.48904	4.09079	2.60558	-0.424721	-0.470302	-0.524696	-0.381894	0.0305819	-0.0607096	-0.34243	-0.431412	AS1
AT2G01660	PDLP6	plasmodesmata-located protein 6	32.884	2.02988	3.08635	3.17385	3.22408	2.94082	2.21059	3.00945	2.3105	2.68795	-0.408072	-0.302062	-0.293281	-0.288241	-0.316665	-0.389939	-0.309778	-0.379913	AS1
AT2G01913		unknown protein; Has 35333 Blast hits to 34131 proteins in 2444 species: Archae - 798; Bacteria - 22429; Metazoa - 974; Fungi - 991; Plants - 531; Viruses - 0; Other Eukaryotes - 9610 (source: NCBI BLink).	14.2852	5.28697	1.38212	3.81908	1.25498	9.04023	3.10748	3.17312	4.35614	2.13172	0.0483002	-0.85582	-0.291573	-0.885258	0.917321	-0.456335	-0.441135	-0.167222	AS1
AT2G03500		Homeodomain-like superfamily protein	15.8395	0.901869	1.34492	3.25729	0.442547	1.20995	1.46896	0.813181	3.48006	2.61101	-0.473605	-0.382115	0.0127874	-0.568455	-0.409987	-0.3565	-0.491919	0.058789	AS1
AT2G03800	GEK1	D-aminoacyl-tRNA deacylases	27.9629	12.1391	12.5711	6.30908	11.0476	12.0034	7.89536	9.30734	10.082	2.3119	-0.00106985	0.0620675	-0.853246	-0.160615	-0.0209034	-0.621379	-0.41499	-0.301763	AS1
AT2G04160	AIR3	Subtilisin-like serine endopeptidase family protein	68.326	8.72318	7.15051	19.9137	19.1817	37.311	12.4263	42.5078	12.2543	2.14294	-0.826345	-0.904692	-0.268856	-0.305324	0.597842	-0.641864	0.856731	-0.650431	AS1
AT2G04790		unknown protein; FUNCTIONS IN: molecular_function unknown; INVOLVED IN: biological_process unknown; EXPRESSED IN: 17 plant structures; EXPRESSED DURING: 11 growth stages; Has 33 Blast hits to 33 proteins in 10 species: Archae - 0; Bacteria - 0; Metazoa - 0; Fungi - 0; Plants - 33; Viruses - 0; Other Eukaryotes - 0 (source: NCBI BLink).	58.1354	33.8902	9.8319	9.59185	14.3143	7.22645	7.88846	4.58043	10.2817	2.23688	0.908632	-0.40938	-0.422532	-0.163818	-0.552117	-0.51585	-0.697077	-0.38474	AS1
AT2G05100	LHCB2.1, LHCB2	photosystem II light harvesting complex gene 2.1	1693.95	994.979	709.003	110.941	703.988	413.021	394.915	383.241	765.038	2.1391	0.656532	0.0499517	-1.21859	0.0393149	-0.577849	-0.616254	-0.641016	0.168808	AS1
AT2G05812		Potential natural antisense gene, locus overlaps with AT2G05810	26.9882	0	0	0	0	10.747	0	0	0	2.40963	-0.443207	-0.443207	-0.443207	-0.443207	0.692821	-0.443207	-0.443207	-0.443207	AS1
AT2G11890		adenylate cyclases	179.341	69.1948	111.738	21.1705	39.3112	50.6881	39.0912	35.2257	46.0501	2.08803	0.0632028	0.845277	-0.819633	-0.486151	-0.277008	-0.490196	-0.561256	-0.362269	AS1
AT2G13820		Bifunctional inhibitor/lipid-transfer protein/seed storage 2S albumin superfamily protein	74.4569	8.29221	9.30328	4.17761	1.55693	34.3266	7.82313	16.0978	8.84129	2.2771	-0.406737	-0.365726	-0.573638	-0.67994	0.649293	-0.425765	-0.0901211	-0.384465	AS1
AT2G14560	LURP1	Protein of unknown function (DUF567)	27.6709	9.73204	4.31076	8.14218	10.1134	2.53518	5.81005	2.58723	0.742917	2.39943	0.215655	-0.444301	0.0221141	0.262083	-0.660451	-0.261786	-0.654115	-0.87863	AS1
AT2G15290	ATTIC21, TIC21, CIA5, PIC1	translocon at inner membrane of chloroplasts 21	280.32	61.6721	127.881	30.7289	38.6939	61.3722	47.9646	49.8785	80.5811	2.37252	-0.304823	0.505901	-0.683722	-0.586191	-0.308495	-0.472671	-0.449236	-0.0732818	AS1
AT2G15310	ATARFB1A, ARFB1A	ADP-ribosylation factor B1A	2.57915	0.406658	0.376362	0.461956	0.417946	0.381271	0.593095	0.304555	1.4513	2.09993	-0.428307	-0.463564	-0.363954	-0.415171	-0.457851	-0.211341	-0.547129	0.787392	AS1
AT2G15320		Leucine-rich repeat (LRR) family protein	45.2192	16.7339	18.3179	9.34567	18.1552	23.711	10.7658	28.3346	11.7311	2.24392	-0.316715	-0.174322	-0.98087	-0.188951	0.310474	-0.853212	0.726109	-0.766435	AS1
AT2G16050		Cysteine/Histidine-rich C1 domain family protein	18.6806	1.7857	1.29447	3.22782	2.04499	2.4826	1.33988	2.53051	13.7598	2.1092	-0.541776	-0.618855	-0.315493	-0.50109	-0.432426	-0.611729	-0.424908	1.33707	AS1
AT2G16850	PIP3B, PIP2;8	plasma membrane intrinsic protein 2;8	54.738	25.5283	6.30433	13.6289	11.2909	34.9283	12.9999	17.9091	13.5559	2.07674	0.267514	-0.923203	-0.469522	-0.614339	0.849747	-0.508486	-0.204412	-0.474044	AS1
AT2G17265	HSK, DMR1	homoserine kinase	75.2856	18.7511	22.3654	10.9012	17.173	32.3571	16.2831	28.1951	17.3289	2.52235	-0.401576	-0.214648	-0.807569	-0.483192	0.302118	-0.529217	0.0868634	-0.47513	AS1
AT2G17450	RHA3A	RING-H2 finger A3A	295.958	61.4516	137.414	20.5261	45.571	47.1876	17.7728	36.0327	30.0123	2.14048	-0.150749	0.591441	-0.550609	-0.305909	-0.290115	-0.577509	-0.399103	-0.457924	AS1
AT2G18196		Heavy metal transport/detoxification superfamily protein	11.4121	0.651055	1.52777	2.75438	0.591147	2.59378	2.34108	0.665681	5.23124	2.33139	-0.681576	-0.436106	-0.092669	-0.69835	-0.137635	-0.208389	-0.677481	0.600822	AS1
AT2G18250	ATCOAD, COAD	4-phosphopantetheine adenylyltransferase	62.4418	26.9654	19.664	10.1795	16.0258	10.7206	12.961	12.4769	17.1092	2.10062	0.30457	-0.0650709	-0.545238	-0.249265	-0.517844	-0.404424	-0.428933	-0.194411	AS1
AT2G18570		UDP-Glycosyltransferase superfamily protein	13.9631	2.85906	1.73094	1.92047	1.01961	8.37094	2.50359	6.33566	3.20715	2.13155	-0.411741	-0.670127	-0.626716	-0.833049	0.850708	-0.493157	0.384544	-0.332013	AS1
AT2G18917		other RNA	1.19653	0.394412	0	0.036632	0.321109	0.311725	0.0382698	0.0858799	0.40734	2.36628	0.224796	-0.828193	-0.730394	0.0290952	0.00404238	-0.726021	-0.598913	0.259311	AS1
AT2G19572		Potential natural antisense gene, locus overlaps with AT2G19570	63.1563	0	0	0	0	25.954	0	0	0.0403389	2.41089	-0.448471	-0.448471	-0.448471	-0.448471	0.72658	-0.448471	-0.448471	-0.446645	AS1
AT2G19582		other RNA	8.41889	0	0	0.0676497	0	3.73764	0	0	0	2.32381	-0.447026	-0.447026	-0.424761	-0.447026	0.783109	-0.447026	-0.447026	-0.447026	AS1
AT2G20260	PSAE-2	photosystem I subunit E-2	8717.11	2031.98	4050.65	506.786	951.046	889.058	428.407	529.842	1402.55	2.07183	-0.0428673	0.595697	-0.525328	-0.384796	-0.404405	-0.550122	-0.518035	-0.241973	AS1
AT2G20570	GPRI1	GBF's pro-rich region-interacting factor 1	312.188	185.334	167.439	44.3631	71.1463	48.5636	77.2683	33.2111	50.7859	2.02509	0.754323	0.575067	-0.657852	-0.389551	-0.615773	-0.328223	-0.769567	-0.593511	AS1
AT2G20585	NFD6	nuclear fusion defective 6	165.277	28.4924	84.6475	9.4385	13.0691	43.4407	15.7679	15.405	27.8028	2.15694	-0.292279	0.713216	-0.633452	-0.568443	-0.0246195	-0.52012	-0.526617	-0.304627	AS1
AT2G20820		unknown protein; Has 36 Blast hits to 36 proteins in 10 species: Archae - 0; Bacteria - 0; Metazoa - 0; Fungi - 0; Plants - 36; Viruses - 0; Other Eukaryotes - 0 (source: NCBI BLink).	1676.34	361.763	824.265	79.9933	146.696	429.871	185.148	171.468	254.411	1.97573	-0.157611	0.592952	-0.614877	-0.50663	-0.0470844	-0.444229	-0.466428	-0.331825	AS1
AT2G20920		Protein of unknown function (DUF3353)	432.361	140.193	157.036	82.7614	96.493	49.3382	43.0618	50.7156	114.369	2.36566	0.082833	0.214428	-0.365909	-0.258617	-0.627059	-0.676099	-0.616296	-0.118946	AS1
AT2G20940		Protein of unknown function (DUF1279)	54.4164	18.5648	17.6154	3.93336	6.37117	23.3818	7.10647	7.85969	18.2851	2.08669	0.0599796	0.00631153	-0.767145	-0.629334	0.332286	-0.587768	-0.545187	0.0441656	AS1
AT2G21050	LAX2	like AUXIN RESISTANT 2	25.1487	3.94577	6.30361	11.6613	3.27252	13.9377	4.96656	6.769	5.0321	2.09553	-0.656564	-0.350523	0.344888	-0.743951	0.640366	-0.524068	-0.290116	-0.515561	AS1
AT2G21170	TIM, PDTPI	triosephosphate isomerase	598.175	326.662	282.855	316.532	314.402	254.494	214.37	194.29	488.63	2.03137	-0.0428235	-0.377484	-0.12021	-0.136486	-0.594144	-0.900666	-1.05406	1.19451	AS1
AT2G21187		other RNA	23.7689	0.470979	0.139819	0.171611	0.271286	11.8558	0.235728	0.159133	0.35072	2.30722	-0.433807	-0.472769	-0.469028	-0.457302	0.905626	-0.461485	-0.470496	-0.447956	AS1
AT2G21600	ATRER1B, RER1B	endoplasmatic reticulum retrieval protein 1B	76.6851	46.1178	40.0104	28.3187	33.5707	33.3094	31.5019	37.1048	35.4515	2.01629	0.325645	-0.0121451	-0.658805	-0.368322	-0.382774	-0.482743	-0.172851	-0.264296	AS1
AT2G22330	CYP79B3	cytochrome P450, family 79, subfamily B, polypeptide 3	51.0876	19.6538	11.9232	25.0327	25.1158	14.6437	10.8375	14.9927	22.8155	2.26895	-0.165366	-0.764049	0.251189	0.257622	-0.553364	-0.84813	-0.526339	0.079486	AS1
AT2G22680		Zinc finger (C3HC4-type RING finger) family protein	14.6643	2.59682	6.10926	3.77449	6.58743	5.81359	4.42311	5.24682	5.5418	2.22825	-0.905663	0.00651153	-0.599824	0.130691	-0.0702717	-0.431377	-0.217461	-0.140857	AS1
AT2G23070		Protein kinase superfamily protein	96.2552	62.9242	67.803	45.4153	59.9964	57.0259	43.1329	48.4041	63.9237	2.11864	0.141306	0.430735	-0.897395	-0.0323869	-0.208607	-1.0328	-0.720087	0.200597	AS1
AT2G23120		Late embryogenesis abundant protein, group 6	1455.55	238.497	322.587	52.3441	340.897	210.599	152.246	295.54	375.87	2.14043	-0.287656	-0.11989	-0.659041	-0.0833616	-0.343314	-0.459732	-0.173852	-0.0135892	AS1
AT2G23310	ATRER1C1	Rer1 family protein	135.329	23.637	71.9893	18.5696	19.5519	28.7663	22.3267	23.0783	26.774	2.14614	-0.3981	0.70332	-0.51353	-0.491156	-0.28126	-0.427947	-0.410828	-0.326643	AS1
AT2G23320	WRKY15	WRKY DNA-binding protein 15	259.378	54.0665	98.8928	23.1029	90.5438	34.5261	30.8698	27.2674	63.11	2.25603	-0.266411	0.284321	-0.646827	0.181745	-0.506482	-0.551404	-0.595662	-0.155303	AS1
AT2G23340	DEAR3	DREB and EAR motif protein 3	54.2818	11.5246	28.9984	5.9108	6.71689	11.1319	7.65566	5.75575	10.4612	2.2166	-0.247957	0.759245	-0.571538	-0.525074	-0.270588	-0.470963	-0.580475	-0.30925	AS1
AT2G23672		other RNA	1106.63	1.21289	0	0.179321	0.290074	157.629	0.189784	0.155088	1.15834	2.49784	-0.361081	-0.364218	-0.363754	-0.363468	0.0434515	-0.363727	-0.363817	-0.361222	AS1
AT2G24260	LRL1	LJRHL1-like 1	30.5191	4.14047	13.1431	4.40076	5.19143	15.705	7.72215	20.2241	7.21583	2.02347	-0.8633	0.121915	-0.834816	-0.748288	0.402271	-0.471336	0.896828	-0.526746	AS1
AT2G24545		other RNA	6.9525	0.0233169	0.01863	0.0793255	0.0201361	4.67426	0.0179114	0	0	2.19926	-0.501298	-0.503125	-0.47947	-0.502538	1.31135	-0.503405	-0.510386	-0.510386	AS1
AT2G24760			5.61267	0.137993	0.175747	0.18839	0.0872141	2.99519	0.168527	0.0819762	0.198828	2.31574	-0.476243	-0.45699	-0.450542	-0.502139	0.980872	-0.460671	-0.504811	-0.445218	AS1
AT2G24762	AtGDU4, GDU4	glutamine dumper 4	626.93	69.3491	20.3069	6.53683	13.4739	148.339	19.8619	145.997	23.8154	2.40343	-0.237024	-0.469266	-0.534475	-0.501625	0.137039	-0.471374	0.125946	-0.452652	AS1
AT2G24790	COL3, ATCOL3	CONSTANS-like 3	1206.39	268.435	722.566	132.393	281.475	440.556	216.391	182.157	197.391	2.04653	-0.349666	0.810511	-0.697215	-0.316351	0.0900542	-0.482622	-0.57008	-0.531164	AS1
AT2G24850	TAT3, TAT	tyrosine aminotransferase 3	5.61919	1.46029	0.128355	0.225566	0.669683	0	0.150013	0.237333	0.797667	2.47401	0.230983	-0.48737	-0.434941	-0.195415	-0.556596	-0.47569	-0.428595	-0.126389	AS1
AT2G24940	AtMAPR2, MAPR2	membrane-associated progesterone binding protein 2	100.305	0	0	0	0	59.6269	0	0	0	2.05361	-0.442154	-0.442154	-0.442154	-0.442154	1.04147	-0.442154	-0.442154	-0.442154	AS1
AT2G25625		unknown protein; FUNCTIONS IN: molecular_function unknown; INVOLVED IN: biological_process unknown; LOCATED IN: chloroplast; EXPRESSED IN: 10 plant structures; EXPRESSED DURING: LP.06 six leaves visible, LP.04 four leaves visible, 4 anthesis, petal differentiation and expansion stage; Has 24 Blast hits to 24 proteins in 9 species: Archae - 0; Bacteria - 0; Metazoa - 0; Fungi - 0; Plants - 24; Vir…	90.2008	31.5755	21.0631	5.33221	18.1099	14.2722	7.46825	10.0049	18.5784	2.42726	0.27557	-0.110258	-0.68762	-0.218649	-0.359503	-0.609223	-0.516123	-0.201453	AS1
AT2G26140	ftsh4	FTSH protease 4	92.2625	28.4901	47.6277	31.8797	30.2822	30.2816	31.5943	34.863	26.2804	2.13336	-0.43468	0.335968	-0.298188	-0.362515	-0.362542	-0.309681	-0.178054	-0.523665	AS1
AT2G26692		other RNA	3.51796	1.13434	0.182938	0.088371	0.421682	0.497322	0.35644	0.598161	0.423734	2.235	0.273247	-0.509765	-0.587594	-0.313275	-0.251023	-0.36697	-0.168031	-0.311587	AS1
AT2G26695		Ran BP2/NZF zinc finger-like superfamily protein	61.1252	12.9828	5.30153	14.2209	9.35357	12.9492	11.7903	14.1504	25.0382	2.51427	-0.328487	-0.78206	-0.255383	-0.542791	-0.330473	-0.398903	-0.259544	0.383373	AS1
AT2G26700	PID2	AGC (cAMP-dependent, cGMP-dependent and protein kinase C) kinase family protein	8.44703	1.55446	1.75882	2.58087	1.0225	5.98087	1.7321	2.91544	3.09414	2.03233	-0.653647	-0.574009	-0.253662	-0.860947	1.07129	-0.584424	-0.123286	-0.0536452	AS1
AT2G26740	ATSEH, SEH	soluble epoxide hydrolase	189.999	61.0694	47.6945	35.8496	77.6282	36.3823	20.8493	27.6626	42.1279	2.40417	0.0212777	-0.225918	-0.444837	0.327319	-0.434991	-0.722075	-0.59615	-0.3288	AS1
AT2G27035	ENODL20, AtENODL20	early nodulin-like protein 20	3.86673	1.08559	0.0383338	0.234509	0.0817798	0.128967	0.197452	0.30752	1.21083	2.37996	0.225401	-0.585908	-0.43393	-0.55225	-0.515694	-0.462638	-0.377369	0.322429	AS1
AT2G27130		Bifunctional inhibitor/lipid-transfer protein/seed storage 2S albumin superfamily protein	130.321	15.8322	44.1716	4.24119	9.76979	25.3576	8.9735	14.0368	6.33785	2.23022	-0.284442	0.338012	-0.539029	-0.417597	-0.0752226	-0.435087	-0.323876	-0.492977	AS1
AT2G27140		HSP20-like chaperones superfamily protein	20.3982	3.77633	3.15586	2.86435	1.2076	4.86768	1.11664	2.14901	4.32549	2.59057	-0.183074	-0.286612	-0.335255	-0.611712	-0.000964197	-0.626891	-0.454621	-0.0914383	AS1
AT2G27300	ANAC040, NTL8	NTM1-like 8	2.94974	0.475813	0	0.358776	0.078288	0.357207	0.427382	0.382398	0.536554	2.56975	-0.157241	-0.681725	-0.28625	-0.595428	-0.287979	-0.210626	-0.260211	-0.0902865	AS1
AT2G27390		proline-rich family protein	1.59347	0	0	0	0	0.186228	0	0	0	2.17252	-0.3078	-0.3078	-0.3078	-0.3078	-0.0179257	-0.3078	-0.3078	-0.3078	AS1
AT2G27550	ATC	centroradialis	63.9324	0.16566	4.27418	3.11097	0.289931	6.91477	2.4877	1.4809	16.9334	2.48508	-0.512364	-0.319238	-0.373916	-0.506523	-0.195113	-0.403214	-0.45054	0.275828	AS1
AT2G27580		A20/AN1-like zinc finger family protein	382.385	35.1023	206.265	10.0904	27.6935	54.1289	25.6969	26.7871	47.5631	2.003	-0.381256	0.793858	-0.552975	-0.432121	-0.250629	-0.445829	-0.438343	-0.295706	AS1
AT2G27820	PD1, ADT3	prephenate dehydratase 1	145.224	59.199	73.0938	11.3879	40.6428	52.7043	38.6899	41.9955	16.702	2.35645	0.151381	0.507546	-1.07416	-0.324269	-0.0150956	-0.374326	-0.289593	-0.937941	AS1
AT2G28500	LBD11	LOB domain-containing protein 11	16.8926	1.9251	2.24969	0.548901	8.58716	3.59745	1.15451	1.7811	2.59648	2.15383	-0.42058	-0.364751	-0.657286	0.725293	-0.132936	-0.553122	-0.445348	-0.305103	AS1
AT2G28671		unknown protein; FUNCTIONS IN: molecular_function unknown; INVOLVED IN: biological_process unknown; LOCATED IN: cellular_component unknown; Has 30201 Blast hits to 17322 proteins in 780 species: Archae - 12; Bacteria - 1396; Metazoa - 17338; Fungi - 3422; Plants - 5037; Viruses - 0; Other Eukaryotes - 2996 (source: NCBI BLink).	15.7946	0	0	0.0414956	0	7.28821	0.0153219	0.0128704	0	2.40822	-0.468544	-0.468544	-0.460986	-0.468544	0.858898	-0.465753	-0.4662	-0.468544	AS1
AT2G28710		C2H2-type zinc finger family protein	7.8295	0.235166	0.927677	0.345783	0.299608	0.0742711	2.95707	0.461917	0.933562	2.45665	-0.520419	-0.248947	-0.477056	-0.495157	-0.583492	0.546598	-0.43153	-0.24664	AS1
AT2G28810		Dof-type zinc finger DNA-binding family protein	35.2831	5.34975	4.90022	7.73096	3.08343	2.35146	2.67336	2.99564	10.0231	2.30374	-0.248636	-0.286966	-0.0455936	-0.441882	-0.504296	-0.476848	-0.449367	0.149852	AS1
AT2G29600		Galactose oxidase/kelch repeat superfamily protein	2.79514	0	0.0046341	0.0517958	0	1.80117	0	0	0	2.08678	-0.47354	-0.469295	-0.426095	-0.47354	1.17631	-0.47354	-0.47354	-0.47354	AS1
AT2G30362		other RNA	8.39022	0	0.0158766	0.0100665	0.00995334	2.71867	0.00929244	0.0371659	0.0149389	2.50978	-0.437364	-0.431787	-0.433828	-0.433867	0.517594	-0.4341	-0.424309	-0.432116	AS1
AT2G30540		Thioredoxin superfamily protein	42.1914	4.2943	4.08731	2.70483	3.0473	2.17808	1.22246	4.4752	30.5997	2.17721	-0.429081	-0.443316	-0.538394	-0.514841	-0.57462	-0.64034	-0.41664	1.38002	AS1
AT2G30615		BEST Arabidopsis thaliana protein match is: F-box and associated interaction domains-containing protein (TAIR:AT2G43445.1); Has 51 Blast hits to 50 proteins in 3 species: Archae - 0; Bacteria - 0; Metazoa - 0; Fungi - 0; Plants - 51; Viruses - 0; Other Eukaryotes - 0 (source: NCBI BLink).	8.39153	0	0	0.517447	0	4.72656	0.0471965	0.012908	0.135241	2.25621	-0.505819	-0.505819	-0.335504	-0.505819	1.04991	-0.490285	-0.501571	-0.461305	AS1
AT2G31440		INVOLVED IN: positive regulation of catalytic activity, protein processing; LOCATED IN: integral to membrane; EXPRESSED IN: 24 plant structures; EXPRESSED DURING: 15 growth stages; CONTAINS InterPro DOMAIN/s: Aph-1 (InterPro:IPR009294); Has 268 Blast hits to 262 proteins in 79 species: Archae - 0; Bacteria - 0; Metazoa - 212; Fungi - 0; Plants - 34; Viruses - 0; Other Eukaryotes - 22 (source: NCB…	34.6155	12.3046	18.489	18.0499	10.4368	16.7314	11.7468	14.2517	21.9434	2.0015	-0.625787	0.10247	0.0507706	-0.845739	-0.104492	-0.691472	-0.396504	0.509255	AS1
AT2G31750	UGT74D1	UDP-glucosyl transferase 74D1	72.8503	16.1288	8.70666	9.91584	25.6127	16.1653	5.68255	9.35178	15.8652	2.39565	-0.176989	-0.513623	-0.45878	0.25316	-0.175333	-0.650783	-0.484363	-0.188941	AS1
AT2G32180	PTAC18	plastid transcriptionally active 18	31.8089	0	0	0.0242366	0	21.0057	1.04511	0	0.0359676	2.16912	-0.503351	-0.503351	-0.501315	-0.503351	1.26147	-0.415544	-0.503351	-0.500329	AS1
AT2G32210		unknown protein; BEST Arabidopsis thaliana protein match is: unknown protein (TAIR:AT2G32190.1); Has 214 Blast hits to 214 proteins in 21 species: Archae - 0; Bacteria - 0; Metazoa - 1; Fungi - 10; Plants - 203; Viruses - 0; Other Eukaryotes - 0 (source: NCBI BLink).	34.4037	1.38203	4.41853	0.996125	10.8507	4.01244	8.07036	1.03439	4.68625	2.01669	-0.482907	-0.253057	-0.512119	0.23383	-0.283796	0.0233712	-0.509222	-0.232792	AS1
AT2G32600		hydroxyproline-rich glycoprotein family protein	74.7843	32.4619	43.9643	23.8529	25.3292	43.0218	24.01	27.7094	37.0143	2.05851	-0.241477	0.383616	-0.709327	-0.629096	0.332393	-0.700789	-0.499748	0.00591952	AS1
AT2G32860	BGLU33	beta glucosidase 33	17.8387	8.21914	0.813979	4.99141	1.75624	3.54969	1.74208	4.208	4.91368	2.35808	0.543634	-0.853135	-0.0651846	-0.675404	-0.337122	-0.678075	-0.212951	-0.0798455	AS1
AT2G33051		other RNA	2.56568	0.0353586	0	0.0482899	0.00726325	1.82403	0.0554492	0.00935703	0.0545381	2.10448	-0.487303	-0.523521	-0.474058	-0.516081	1.34481	-0.466725	-0.513936	-0.467658	AS1
AT2G33220		GRIM-19 protein	306.94	118.403	183.339	35.3012	84.1306	139.968	133.657	98.9999	76.6455	2.06279	-0.145435	0.615124	-1.11877	-0.546854	0.107135	0.0332203	-0.372697	-0.634523	AS1
AT2G33430	DAL1, DAL	differentiation and greening-like 1	391.994	181.174	143.951	75.4375	90.8302	105.939	66.8714	61.59	149.416	2.14195	0.344274	0.0268685	-0.557356	-0.4261	-0.297269	-0.6304	-0.675435	0.0734633	AS1
AT2G33775	RALFL19	ralf-like 19	8.55772	0.210422	0.297514	0.0570059	0.135741	0.484501	0.0343246	0.0666408	0.704591	2.3444	-0.305246	-0.277601	-0.353945	-0.328952	-0.218246	-0.361144	-0.350886	-0.148384	AS1
AT2G33810	SPL3	squamosa promoter binding protein-like 3	1.1035	0	0	0	0	0.00850083	0	0	0	2.37578	-0.299549	-0.299549	-0.299549	-0.299549	-0.278939	-0.299549	-0.299549	-0.299549	AS1
AT2G33815		other RNA	4.08152	0	0	0	0	0.325745	0	0	0	2.49618	-0.34032	-0.34032	-0.34032	-0.34032	-0.11394	-0.34032	-0.34032	-0.34032	AS1
AT2G34140		Dof-type zinc finger DNA-binding family protein	13.0947	0.498573	0.496244	0.240498	0.544996	1.66692	0.877305	0.444984	0.805882	2.49158	-0.356293	-0.356819	-0.414641	-0.345797	-0.0921403	-0.270665	-0.368409	-0.286813	AS1
AT2G34540		unknown protein; BEST Arabidopsis thaliana protein match is: unknown protein (TAIR:AT2G34530.1); Has 35333 Blast hits to 34131 proteins in 2444 species: Archae - 798; Bacteria - 22429; Metazoa - 974; Fungi - 991; Plants - 531; Viruses - 0; Other Eukaryotes - 9610 (source: NCBI BLink).	2.85938	0.44626	0.226424	0.367507	0.089649	0.217087	0.151782	0.196746	0.537758	2.60315	-0.135727	-0.385241	-0.225112	-0.540479	-0.395837	-0.469958	-0.418924	-0.0318767	AS1
AT2G35040		AICARFT/IMPCHase bienzyme family protein	54.5456	34.1647	30.6107	29.2479	34.8225	37.0386	27.155	33.9151	32.4439	2.29562	-0.0838205	-0.498746	-0.657856	-0.00702878	0.251704	-0.90219	-0.112958	-0.284726	AS1
AT2G35150	EXL1	EXORDIUM like 1	4.32344	0.266632	0	0.501273	0.185963	0.39123	1.49198	0.268403	0.387197	2.56298	-0.446447	-0.64424	-0.272385	-0.506289	-0.354018	0.46254	-0.445133	-0.357009	AS1
AT2G35270	GIK	Predicted AT-hook DNA-binding family protein	1.05519	0	0.130728	0.20188	0.0371343	0.131857	0.405324	0.0525644	0.604748	2.00227	-0.762626	-0.420081	-0.233644	-0.665324	-0.417123	0.299436	-0.624893	0.821984	AS1
AT2G35430		Zinc finger C-x8-C-x5-C-x3-H type family protein	30.0753	6.44022	14.9312	4.31547	4.91904	12.4502	5.79729	7.21392	7.56485	2.20199	-0.44477	0.506084	-0.682708	-0.615119	0.228249	-0.516768	-0.358128	-0.318829	AS1
AT2G35570			1.34182	0.249652	0.0353542	0.154525	0.208317	0.143827	0.0984135	0.0228282	0.232772	2.2378	-0.0561587	-0.506266	-0.255962	-0.142979	-0.278431	-0.373817	-0.532575	-0.0916132	AS1
AT2G35860	FLA16	FASCICLIN-like arabinogalactan protein 16 precursor	97.1034	4.24072	5.05027	0.830764	4.86471	68.3965	6.79608	4.94018	1.55108	2.16012	-0.494196	-0.471056	-0.591663	-0.47636	1.33959	-0.421155	-0.474203	-0.571074	AS1
AT2G35945		other RNA	172.182	0	0	0	0	31.6907	0	0	0	2.50667	-0.37974	-0.37974	-0.37974	-0.37974	0.151515	-0.37974	-0.37974	-0.37974	AS1
AT2G36030		unknown protein; Has 1 Blast hits to 1 proteins in 1 species: Archae - 0; Bacteria - 0; Metazoa - 0; Fungi - 0; Plants - 1; Viruses - 0; Other Eukaryotes - 0 (source: NCBI BLink).	54.8221	0	0	0	0	38.5381	0	0	0	2.08764	-0.487208	-0.487208	-0.487208	-0.487208	1.32282	-0.487208	-0.487208	-0.487208	AS1
AT2G36080		AP2/B3-like transcriptional factor family protein	30.364	4.77062	10.8288	3.20206	9.51652	14.1245	7.24574	5.64124	5.12164	2.24142	-0.588171	0.0816165	-0.76159	-0.0634669	0.445993	-0.314523	-0.491915	-0.549363	AS1
AT2G36792		other RNA	4.82274	0.25092	0.0424468	0.0915951	0.345766	2.00323	0.190474	0.102319	0.272772	2.28086	-0.379082	-0.500374	-0.471779	-0.3239	0.640434	-0.41425	-0.46554	-0.366368	AS1
AT2G36950		Heavy metal transport/detoxification superfamily protein	148.986	84.5452	22.0371	27.7089	83.4682	59.629	38.8523	39.0968	66.3556	2.11326	0.521948	-1.02164	-0.88158	0.495352	-0.0933371	-0.606402	-0.600366	0.0727691	AS1
AT2G36970		UDP-Glycosyltransferase superfamily protein	52.727	13.0739	10.1677	6.59188	18.8169	6.79001	9.09298	3.37129	4.57344	2.45976	-0.0530915	-0.237259	-0.463862	0.310846	-0.451306	-0.305365	-0.667953	-0.591772	AS1
AT2G37250	ADK, ATPADK1	adenosine kinase	118.418	32.8859	81.9781	26.2124	37.6373	45.7999	35.2595	26.8277	30.5119	2.06972	-0.458317	0.992679	-0.655561	-0.31788	-0.0766234	-0.38816	-0.637375	-0.528483	AS1
AT2G37330	ALS3	aluminum sensitive 3	28.847	3.53857	6.4448	11.6877	6.15536	10.5713	4.42637	5.70205	11.2207	2.33334	-0.774191	-0.417345	0.226407	-0.452885	0.0893302	-0.665183	-0.508545	0.169074	AS1
AT2G37478	CPuORF52	conserved peptide upstream open reading frame 52	39.5226	0	0	0	0	19.3907	0	0	0	2.30259	-0.457068	-0.457068	-0.457068	-0.457068	0.896882	-0.457068	-0.457068	-0.457068	AS1
AT2G37530		unknown protein; BEST Arabidopsis thaliana protein match is: unknown protein (TAIR:AT1G07795.1); Has 39 Blast hits to 39 proteins in 11 species: Archae - 0; Bacteria - 0; Metazoa - 0; Fungi - 0; Plants - 39; Viruses - 0; Other Eukaryotes - 0 (source: NCBI BLink).	5.0692	1.84187	0.727173	0.307884	1.02952	0.989303	0.293014	0.228798	0.545099	2.1026	0.337047	-0.272759	-0.502135	-0.107354	-0.129358	-0.51027	-0.5454	-0.372365	AS1
AT2G37555		other RNA	34.6389	0.0605317	0.077921	0.181934	0.0211521	23.3255	0.0749157	0.0524315	0.0306663	2.22156	-0.508008	-0.506635	-0.498424	-0.511116	1.3285	-0.506872	-0.508647	-0.510365	AS1
AT2G37590	ATDOF2.4, DOF2.4	DNA binding with one finger 2.4	11.0102	1.57641	0.951669	1.71624	0.628236	5.8529	0.619173	2.39379	2.06925	2.20159	-0.384737	-0.556013	-0.346402	-0.644684	0.787683	-0.647168	-0.160648	-0.249623	AS1
AT2G37870		Bifunctional inhibitor/lipid-transfer protein/seed storage 2S albumin superfamily protein	69.6785	4.78119	1.53246	4.66514	6.79503	19.6513	9.2529	4.50588	12.6763	2.57023	-0.471316	-0.623575	-0.476755	-0.376934	0.225601	-0.26174	-0.48422	-0.101294	AS1
AT2G37980		O-fucosyltransferase family protein	1.35403	0.352532	0.438358	0.880649	0.532374	0.224601	0.704328	0.399784	0.465844	2.05551	-0.655627	-0.423289	0.774025	-0.168783	-1.00195	0.29671	-0.527712	-0.348884	AS1
AT2G38110	ATGPAT6, GPAT6	glycerol-3-phosphate acyltransferase 6	17.1178	4.73867	4.43639	4.4928	8.04042	3.31882	9.40557	2.06747	2.44589	2.23673	-0.30621	-0.368305	-0.356718	0.372039	-0.597877	0.652469	-0.854932	-0.777196	AS1
AT2G38230	ATPDX1.1, PDX1.1	pyridoxine biosynthesis 1.1	666.764	267.243	215.056	126.021	210.18	92.5318	92.948	87.0774	204.604	2.37705	0.260613	-0.015848	-0.487503	-0.0416762	-0.664912	-0.662707	-0.693807	-0.071213	AS1
AT2G38310	PYL4, RCAR10	PYR1-like 4	1654.46	168.694	726.346	101.311	212.235	533.858	126.803	182.242	207.923	2.05209	-0.447878	0.49043	-0.561256	-0.374615	0.166548	-0.518364	-0.425081	-0.381871	AS1
AT2G38860	YLS5	Class I glutamine amidotransferase-like superfamily protein	69.0348	11.3923	16.0021	9.20422	18.9155	38.9433	26.983	25.4231	11.4056	2.13193	-0.675132	-0.450643	-0.781685	-0.30877	0.666543	0.0841009	0.00813567	-0.674481	AS1
AT2G39010	PIP2E, PIP2;6	plasma membrane intrinsic protein 2E	859.532	423.464	616.499	243.894	385.14	179.997	192.9	266.801	347.386	2.031	0.142242	0.978344	-0.635538	-0.0237522	-0.912295	-0.856411	-0.536319	-0.187275	AS1
AT2G39030		Acyl-CoA N-acyltransferases (NAT) superfamily protein	31.4822	1.55919	0	0.326997	1.57456	0	0.043841	0.0575624	0.115474	2.27761	-0.193889	-0.322671	-0.295662	-0.192619	-0.322671	-0.31905	-0.317916	-0.313133	AS1
AT2G39290	PGPS1, PGP1, PGS1	phosphatidylglycerolphosphate synthase 1	67.1868	26.1827	37.4824	18.2144	20.4969	38.1022	14.7825	17.5045	22.4904	2.18848	-0.171365	0.478947	-0.62995	-0.49859	0.514617	-0.827463	-0.670811	-0.383861	AS1
AT2G39510		nodulin MtN21 /EamA-like transporter family protein	4.80926	0.090063	0.480189	2.68803	0.323519	0.999193	1.49701	0.191829	1.97463	2.11348	-0.85597	-0.610492	0.778743	-0.709073	-0.28392	0.0293175	-0.791936	0.329853	AS1
AT2G39700	ATEXPA4, ATEXP4, ATHEXP ALPHA 1.6, EXPA4	expansin A4	239.82	17.7726	30.0975	22.2089	11.8995	161.257	77.2761	98.1952	22.6513	2.08794	-0.736721	-0.579936	-0.680286	-0.811433	1.08854	0.0202212	0.286334	-0.674659	AS1
AT2G39880	MYB25, AtMYB25	myb domain protein 25	14.2572	5.60438	5.04289	6.43043	3.81259	3.95894	2.59824	4.5433	7.37934	2.09828	-0.0895613	-0.231533	0.119304	-0.54261	-0.505605	-0.849654	-0.357853	0.359231	AS1
AT2G40085		unknown protein; Has 35333 Blast hits to 34131 proteins in 2444 species: Archae - 798; Bacteria - 22429; Metazoa - 974; Fungi - 991; Plants - 531; Viruses - 0; Other Eukaryotes - 9610 (source: NCBI BLink).	52.8761	11.6522	23.2817	7.79966	5.82966	22.8194	6.57615	6.95136	4.17136	2.02115	-0.224481	0.409024	-0.434344	-0.541657	0.383845	-0.500993	-0.480554	-0.631992	AS1
AT2G40240		Tetratricopeptide repeat (TPR)-like superfamily protein	11.5193	2.45867	2.26013	1.86915	2.17642	2.76269	1.57652	2.1424	2.23197	2.53184	-0.232895	-0.293477	-0.412779	-0.31902	-0.140128	-0.502069	-0.329399	-0.30207	AS1
AT2G40765		unknown protein; FUNCTIONS IN: molecular_function unknown; INVOLVED IN: biological_process unknown; LOCATED IN: mitochondrion, mitochondrial respiratory chain complex III; EXPRESSED IN: 24 plant structures; EXPRESSED DURING: 15 growth stages; Has 32 Blast hits to 32 proteins in 11 species: Archae - 0; Bacteria - 0; Metazoa - 0; Fungi - 0; Plants - 32; Viruses - 0; Other Eukaryotes - 0 (source: NC…	1778.74	207.331	918.346	29.3347	73.4791	244.066	103.794	100.801	116.486	2.13295	-0.292664	0.804852	-0.567418	-0.499278	-0.235961	-0.452483	-0.457104	-0.432892	AS1
AT2G40830	RHC1A	RING-H2 finger C1A	58.4404	24.5083	41.3942	10.602	15.1307	32.9595	15.218	17.5178	19.0875	2.00428	-0.0983444	0.948	-0.960055	-0.679435	0.425338	-0.674023	-0.531515	-0.434247	AS1
AT2G40900		nodulin MtN21 /EamA-like transporter family protein	18.3071	2.36095	2.72744	3.69846	2.06149	5.85147	6.36511	5.69113	4.34985	2.48439	-0.661137	-0.588843	-0.3973	-0.720208	0.027404	0.128724	-0.00422625	-0.268807	AS1
AT2G41010	ATCAMBP25, CAMBP25	calmodulin (CAM)-binding protein of 25 kDa	97.1886	17.9954	28.7375	7.79804	44.6513	34.6619	17.064	20.7928	35.1073	2.11143	-0.525502	-0.167816	-0.865048	0.362073	0.0294495	-0.556516	-0.432354	0.0442813	AS1
AT2G41130		basic helix-loop-helix (bHLH) DNA-binding superfamily protein	17.4447	4.60738	1.73823	4.61044	1.42504	11.4678	3.99543	8.97932	5.04646	2.03837	-0.37243	-0.911246	-0.371855	-0.970062	0.915937	-0.487353	0.448606	-0.289971	AS1
AT2G41230		unknown protein; Has 75 Blast hits to 75 proteins in 8 species: Archae - 0; Bacteria - 0; Metazoa - 0; Fungi - 0; Plants - 75; Viruses - 0; Other Eukaryotes - 0 (source: NCBI BLink).	17.1972	0.170911	1.79998	0.289661	2.12238	2.83786	0.536915	0.52874	0.482667	2.23109	-0.423119	-0.169165	-0.404607	-0.118907	-0.00737128	-0.366063	-0.367337	-0.37452	AS1
AT2G41231		unknown protein.	188.217	0	0	0	0	29.9576	0	0	0	2.24373	-0.331707	-0.331707	-0.331707	-0.331707	0.0782131	-0.331707	-0.331707	-0.331707	AS1
AT2G41300	SSL1	strictosidine synthase-like 1	5.11134	0.668082	0.676536	1.12799	0.223045	0.222256	0.635901	0.45343	1.5581	2.61847	-0.345712	-0.340072	-0.0389013	-0.642604	-0.643131	-0.36718	-0.488911	0.248038	AS1
AT2G41380		S-adenosyl-L-methionine-dependent methyltransferases superfamily protein	49.4743	6.30312	6.22286	7.07809	38.9284	7.13668	13.8403	5.92927	13.571	2.0217	-0.625041	-0.629962	-0.57753	1.37515	-0.573938	-0.162954	-0.647961	-0.179461	AS1
AT2G41480		Peroxidase superfamily protein	2.98713	0.139319	0	0.30004	0.483305	0.399898	0.196821	0.814933	1.55676	2.19669	-0.617563	-0.75524	-0.458735	-0.27763	-0.360054	-0.560738	0.0500909	0.783175	AS1
AT2G42280		basic helix-loop-helix (bHLH) DNA-binding superfamily protein	44.0377	8.21926	19.0607	11.362	11.5715	5.92592	7.44366	3.80102	11.5518	2.17458	-0.389789	0.386385	-0.164787	-0.149791	-0.553978	-0.445318	-0.706107	-0.151199	AS1
AT2G42540	COR15A	cold-regulated 15a	132.6	53.1922	56.5359	11.4248	42.862	20.9413	34.9225	26.4517	6.58072	2.26605	0.261469	0.345877	-0.792912	0.000692594	-0.552677	-0.199735	-0.413572	-0.915197	AS1
AT2G42680	MBF1A, ATMBF1A	multiprotein bridging factor 1A	1830.67	236.237	513.378	90.6756	154.764	305.11	140.472	197.384	262.612	2.39039	-0.301064	0.166759	-0.546777	-0.438595	-0.184804	-0.462719	-0.366651	-0.256543	AS1
AT2G43018	CPuORF17	conserved peptide upstream open reading frame 17	22.0121	0	0	0	0	10.9902	0	0	0	2.37216	-0.474158	-0.474158	-0.474158	-0.474158	0.946949	-0.474158	-0.474158	-0.474158	AS1
AT2G43140		basic helix-loop-helix (bHLH) DNA-binding superfamily protein	66.2319	0.889345	13.703	3.50517	4.99873	3.76758	0.541513	0.959318	5.79203	2.20279	-0.410539	0.101934	-0.305921	-0.246187	-0.295426	-0.42445	-0.407741	-0.21446	AS1
AT2G43570	CHI	chitinase, putative	8.38826	1.18642	2.40307	0.77891	1.63275	5.24723	4.35272	3.41596	1.25105	2.03106	-0.779614	-0.304791	-0.938655	-0.605426	0.805204	0.456102	0.0905114	-0.754393	AS1
AT2G43620		Chitinase family protein	193.93	17.4976	17.3574	3.39418	15.0877	39.8769	56.3033	23.8135	5.5331	2.46477	-0.386647	-0.388914	-0.614581	-0.425595	-0.0249632	0.240513	-0.284574	-0.580013	AS1
AT2G44050	COS1	6,7-dimethyl-8-ribityllumazine synthase / DMRL synthase / lumazine synthase / riboflavin synthase	170.111	90.7024	109.076	31.9485	67.5375	106.461	61.4728	66.2292	79.3595	2.06603	0.0923052	0.548991	-1.36804	-0.483465	0.483988	-0.634204	-0.515983	-0.189626	AS1
AT2G44140		Peptidase family C54 protein	32.375	6.61741	9.15399	8.00703	5.77803	13.0343	5.7805	6.13115	8.90797	2.62286	-0.485828	-0.179687	-0.318114	-0.587133	0.28863	-0.586834	-0.544515	-0.20938	AS1
AT2G44300		Bifunctional inhibitor/lipid-transfer protein/seed storage 2S albumin superfamily protein	63.6606	22.4382	3.07044	5.15434	3.20118	31.5739	7.00255	43.1807	4.92974	2.02371	0.0923139	-0.815129	-0.717492	-0.809004	0.520347	-0.630898	1.06417	-0.728015	AS1
AT2G45040		Matrixin family protein	3.91645	0.433193	0.184757	0.201192	0.159591	2.24187	0.0565182	1.40243	0.391928	2.06724	-0.40063	-0.576646	-0.565001	-0.594476	0.880812	-0.667502	0.286069	-0.429866	AS1
AT2G45130	ATSPX3, SPX3	SPX domain gene 3	43.3131	3.33785	9.24909	1.35308	7.62289	1.71676	11.7333	3.27725	0.271034	2.28232	-0.384165	0.0101358	-0.516556	-0.0983377	-0.492298	0.175838	-0.388207	-0.588732	AS1
AT2G45315		other RNA	19.7234	0	0	0	0	13.0382	0	0	0	2.17621	-0.492552	-0.492552	-0.492552	-0.492552	1.27165	-0.492552	-0.492552	-0.492552	AS1
AT2G45630		D-isomer specific 2-hydroxyacid dehydrogenase family protein	25.3445	10.4167	14.4589	4.60555	8.49846	5.58785	6.19703	6.01401	6.66996	2.02706	0.0860642	0.611655	-0.669529	-0.163353	-0.541806	-0.462596	-0.486394	-0.401104	AS1
AT2G45685		other RNA	113.27	0.0490382	0	0.0407512	0.0214214	21.1645	0.00899858	0	0.0907653	2.44899	-0.371463	-0.372685	-0.37167	-0.372151	0.154548	-0.372461	-0.372685	-0.370424	AS1
AT2G45750		S-adenosyl-L-methionine-dependent methyltransferases superfamily protein	6.48942	0.717158	1.22754	1.07974	1.27306	1.73252	0.555031	1.18639	0.580127	2.48413	-0.478225	-0.216295	-0.292144	-0.192934	0.0428636	-0.56143	-0.237414	-0.54855	AS1
AT2G46090		Diacylglycerol kinase family protein	59.6932	16.9825	23.7533	14.844	10.1215	9.77219	11.948	11.9531	13.6975	2.29925	-0.12568	0.258737	-0.247095	-0.515221	-0.535053	-0.411519	-0.411229	-0.312188	AS1
AT2G46300		Late embryogenesis abundant (LEA) hydroxyproline-rich glycoprotein family	2.99523	0.218258	0.0162807	0.180933	0.0791858	1.35712	0.0861149	0.708612	0.385794	2.24176	-0.435209	-0.629913	-0.47119	-0.569273	0.66264	-0.562594	0.0374857	-0.273707	AS1
AT2G46490		unknown protein; BEST Arabidopsis thaliana protein match is: unknown protein (TAIR:AT5G35110.1); Has 34 Blast hits to 34 proteins in 7 species: Archae - 0; Bacteria - 0; Metazoa - 1; Fungi - 0; Plants - 33; Viruses - 0; Other Eukaryotes - 0 (source: NCBI BLink).	366.522	32.6763	195.439	66.6408	30.7694	97.3335	24.1773	23.3487	54.0766	2.03866	-0.505404	0.734925	-0.246579	-0.519936	-0.0126856	-0.570171	-0.576485	-0.342324	AS1
AT2G46572		other RNA	1.1624	0	0	0.0461424	0	0.550555	0.0226475	0	0.0558498	2.23734	-0.47673	-0.47673	-0.368993	-0.47673	0.808754	-0.423851	-0.47673	-0.346327	AS1
AT2G46630		unknown protein; LOCATED IN: chloroplast; EXPRESSED IN: 22 plant structures; EXPRESSED DURING: 13 growth stages; Has 110095 Blast hits to 59224 proteins in 2216 species: Archae - 177; Bacteria - 15429; Metazoa - 38345; Fungi - 18843; Plants - 13341; Viruses - 3084; Other Eukaryotes - 20876 (source: NCBI BLink).	210.91	6.64191	9.07764	13.256	4.09351	30.2715	11.3545	9.39778	30.9143	2.58704	-0.437911	-0.401841	-0.339964	-0.475649	-0.0879865	-0.368124	-0.3971	-0.0784673	AS1
AT2G47310		flowering time control protein-related / FCA gamma-related	10.4634	5.50847	3.07276	4.60095	4.94111	3.54808	4.79075	4.67879	3.20551	2.03297	0.196306	-0.706541	-0.140086	-0.0139984	-0.530355	-0.0697322	-0.111231	-0.657333	AS1
AT2G47450	CAO, CPSRP43	chloroplast signal recognition particle component (CAO)	605.764	174.151	295.094	126.536	145.904	136.16	127.451	90.7263	182.987	2.17677	-0.193699	0.470537	-0.455206	-0.348832	-0.402347	-0.450178	-0.651877	-0.145171	AS1
AT2G47560		RING/U-box superfamily protein	15.5568	1.34943	0.303143	0.527345	5.38677	8.44808	0.446198	1.67617	0.847156	2.02124	-0.429203	-0.609664	-0.570995	0.267145	0.795152	-0.584991	-0.372848	-0.515834	AS1
AT2G47590	PHR2	photolyase/blue-light receptor 2	367.299	124.369	91.5422	41.3413	103.707	111.58	52.8395	76.5513	79.0111	2.50994	0.0790323	-0.249455	-0.751797	-0.127729	-0.0489397	-0.636739	-0.399464	-0.37485	AS1
AT2G47710		Adenine nucleotide alpha hydrolases-like superfamily protein	752.251	135.802	279.936	53.415	152.794	213.384	114.24	117.805	115.127	2.25215	-0.331865	0.272312	-0.677213	-0.260637	-0.00665931	-0.42225	-0.407304	-0.41853	AS1
AT2G47840		Uncharacterised conserved protein ycf60	799.972	60.434	277.659	26.0326	36.8517	133.86	46.3037	37.5809	38.4545	2.25605	-0.358777	0.409275	-0.480412	-0.442159	-0.0991614	-0.408739	-0.43958	-0.436491	AS1
AT2G47860		Phototropic-responsive NPH3 family protein	14.8455	0.921883	3.08878	7.20805	0.491009	3.88401	4.28673	1.94394	3.08243	2.16883	-0.726863	-0.276213	0.580468	-0.816471	-0.110832	-0.0270778	-0.514307	-0.277536	AS1
AT2G47870		Thioredoxin superfamily protein	2.52993	0.0598133	0	0.223127	0	0.990532	0.0509651	0	0.650811	2.01664	-0.438001	-0.49744	-0.275711	-0.49744	0.486887	-0.446794	-0.49744	0.149295	AS1
AT2G47880		Glutaredoxin family protein	72.0223	8.93637	0.859074	1.65684	3.1082	1.06639	1.04829	2.22787	15.03	2.55068	-0.120082	-0.462037	-0.428263	-0.36682	-0.453261	-0.454027	-0.404089	0.137894	AS1
AT2G48010	RKF3	receptor-like kinase in in flowers 3	27.9129	4.58626	11.3734	5.80281	10.4757	11.8661	3.92605	4.42948	8.43921	2.10512	-0.616165	0.175617	-0.474243	0.0708955	0.233102	-0.693186	-0.634456	-0.16668	AS1
AT2G48030		DNAse I-like superfamily protein	64.7834	4.88608	32.1457	13.7979	6.82675	15.4009	11.1995	12.2784	12.8917	2.11545	-0.673874	0.595564	-0.258865	-0.5835	-0.184216	-0.379867	-0.329625	-0.301066	AS1
AT2G48090		unknown protein; FUNCTIONS IN: molecular_function unknown; INVOLVED IN: biological_process unknown; LOCATED IN: chloroplast; EXPRESSED IN: male gametophyte, root, flower, carpel; EXPRESSED DURING: 4 anthesis, petal differentiation and expansion stage; Has 3 Blast hits to 3 proteins in 1 species: Archae - 0; Bacteria - 0; Metazoa - 0; Fungi - 0; Plants - 3; Viruses - 0; Other Eukaryotes - 0 (sourc…	20.7101	0.724321	1.80497	1.49642	0.692565	1.87588	0.432911	1.19181	8.51001	2.55236	-0.52983	-0.363174	-0.410757	-0.534727	-0.352237	-0.574771	-0.457734	0.670871	AS1
AT2G48140	EDA4	Bifunctional inhibitor/lipid-transfer protein/seed storage 2S albumin superfamily protein	38.9658	1.62268	7.46703	1.43488	0.326754	10.2756	2.69575	0.331334	6.64654	2.23675	-0.439206	-0.0204074	-0.452664	-0.53207	0.180851	-0.362311	-0.531742	-0.0792023	AS1
AT3G01120	MTO1, CGS, ATCYS1, CGS1	Pyridoxal phosphate (PLP)-dependent transferases superfamily protein	731.813	200.921	284.588	91.627	169.474	288.401	146.788	292.547	103.278	2.43067	-0.284818	0.143138	-0.843849	-0.445667	0.162639	-0.561703	0.183845	-0.784254	AS1
AT3G01470	ATHB-1, ATHB1, HD-ZIP-1, HAT5, HB-1	homeobox 1	299.991	0	0	0	0	163.121	0	0	0	2.3138	-0.479052	-0.479052	-0.479052	-0.479052	1.03957	-0.479052	-0.479052	-0.479052	AS1
AT3G01670		unknown protein; BEST Arabidopsis thaliana protein match is: unknown protein (TAIR:AT3G01680.1); Has 121 Blast hits to 111 proteins in 12 species: Archae - 0; Bacteria - 0; Metazoa - 0; Fungi - 0; Plants - 121; Viruses - 0; Other Eukaryotes - 0 (source: NCBI BLink).	26.6259	5.32884	0.446442	9.14909	1.47211	6.94373	2.44805	4.26197	4.47689	2.45374	-0.181384	-0.785494	0.291305	-0.658586	0.018431	-0.53783	-0.31339	-0.286797	AS1
AT3G01680		CONTAINS InterPro DOMAIN/s: Mediator complex subunit Med28 (InterPro:IPR021640); BEST Arabidopsis thaliana protein match is: unknown protein (TAIR:AT3G01670.1); Has 122 Blast hits to 112 proteins in 13 species: Archae - 0; Bacteria - 0; Metazoa - 0; Fungi - 0; Plants - 122; Viruses - 0; Other Eukaryotes - 0 (source: NCBI BLink).	30.7935	9.29128	13.9347	8.1659	2.89955	6.70706	4.21899	5.50437	4.48334	2.38037	-0.029603	0.490827	-0.155736	-0.74599	-0.319242	-0.598106	-0.454041	-0.568478	AS1
AT3G01750		Ankyrin repeat family protein	8.38497	2.65338	4.15775	3.15529	1.63649	4.71688	2.73503	3.9652	2.44773	2.19959	-0.527134	0.188553	-0.288354	-1.0109	0.45455	-0.488287	0.0969474	-0.624966	AS1
AT3G01790		Ribosomal protein L13 family protein	95.604	40.0263	53.1166	37.3076	30.8666	58.0235	40.2866	36.9965	40.671	2.12045	-0.360382	0.223934	-0.481736	-0.769242	0.442965	-0.348762	-0.49562	-0.331602	AS1
AT3G01850		Aldolase-type TIM barrel family protein	126.62	36.3204	64.8274	25.0675	20.791	35.446	16.1835	16.9706	34.7891	2.22584	-0.146328	0.60255	-0.441942	-0.554286	-0.169299	-0.675325	-0.654649	-0.186557	AS1
AT3G01940		Protein of unknown function (DUF 3339)	39.6922	1.49303	9.63245	1.59495	0.84017	4.98375	0.635778	0.864253	5.36131	2.17757	-0.385082	0.160965	-0.378244	-0.42888	-0.150901	-0.442592	-0.427264	-0.125572	AS1
AT3G01950		Protein of unknown function (DUF 3339)	50.9577	5.5395	9.07966	5.61927	2.90158	14.7314	3.90687	4.14503	9.04256	2.56202	-0.407284	-0.175839	-0.402069	-0.579744	0.193652	-0.51402	-0.49845	-0.178265	AS1
AT3G02040	SRG3	senescence-related gene 3	121.112	51.0073	79.6072	11.7845	52.6233	35.4949	41.2603	64.639	40.2506	2.01365	-0.13163	0.743554	-1.33189	-0.08218	-0.606324	-0.429898	0.285513	-0.460797	AS1
AT3G02470		S-adenosylmethionine decarboxylase	934.908	0.0356992	0	0.0106279	0.0296999	518.979	0.0461656	0.0155862	0.572064	2.3792	-0.497158	-0.497268	-0.497235	-0.497176	1.09949	-0.497126	-0.49722	-0.495507	AS1
AT3G02910		AIG2-like (avirulence induced gene) family protein	209.298	35.7084	27.706	21.3496	70.7073	63.3997	15.5456	28.9846	44.2022	2.20227	-0.315048	-0.431095	-0.523273	0.192492	0.086519	-0.60744	-0.412554	-0.191874	AS1
AT3G03220	ATEXPA13, EXP13, ATEXP13, ATHEXP ALPHA 1.22, EXPA13	expansin A13	43.9765	9.83238	29.3496	7.30782	9.26782	18.6778	17.2383	16.3912	8.16768	2.03918	-0.620789	0.899679	-0.817462	-0.664771	0.0683032	-0.0438356	-0.10983	-0.750476	AS1
AT3G03270		Adenine nucleotide alpha hydrolases-like superfamily protein	80.2368	10.5272	23.1043	7.15868	4.68421	14.5434	6.29553	8.32594	32.5095	2.455	-0.425312	0.0943604	-0.564494	-0.666737	-0.259368	-0.600159	-0.516265	0.482971	AS1
AT3G03450	RGL2	RGA-like 2	21.7856	10.2053	6.42991	1.51744	2.57756	5.81271	2.93011	5.8391	2.25649	2.22691	0.529266	-0.0241875	-0.744342	-0.588931	-0.114667	-0.537248	-0.110799	-0.635999	AS1
AT3G03600	RPS2	ribosomal protein S2	111.412	25.115	57.1759	8.34081	23.8808	55.0056	28.6297	24.7721	13.8176	2.0694	-0.386066	0.526178	-0.863351	-0.421185	0.464427	-0.28606	-0.395822	-0.707516	AS1
AT3G03980		NAD(P)-binding Rossmann-fold superfamily protein	76.5297	37.1342	34.8052	10.8335	25.6369	35.3279	22.0847	25.2137	29.267	2.3352	0.222686	0.0977944	-1.18764	-0.393837	0.125828	-0.58432	-0.416532	-0.199179	AS1
AT3G04445		pseudogene, putative polyribonucleotide phophorylase, similar to polyribonucleotide phophorylase GB:AAC49669 from (Spinacia oleracea); blastp match of 58% identity and 7.3e-14 P-value to PIR	3.05799	0.363405	0.0271863	0.677348	0.159541	0.0188886	0.194484	0.120103	0.102233	2.44399	-0.155481	-0.479833	0.14738	-0.35215	-0.487837	-0.31844	-0.390195	-0.407435	AS1
AT3G04560		unknown protein; FUNCTIONS IN: molecular_function unknown; INVOLVED IN: biological_process unknown; EXPRESSED IN: 22 plant structures; EXPRESSED DURING: 16 growth stages; Has 227 Blast hits to 225 proteins in 83 species: Archae - 0; Bacteria - 17; Metazoa - 98; Fungi - 29; Plants - 51; Viruses - 1; Other Eukaryotes - 31 (source: NCBI BLink).	14.0957	9.25189	9.09562	9.33051	8.10578	10.1405	7.15938	8.13361	11.2675	2.03456	-0.167359	-0.238397	-0.131622	-0.688362	0.236579	-1.11858	-0.67571	0.74889	AS1
AT3G04720	PR4, HEL, PR-4	pathogenesis-related 4	1920.96	73.8701	303.482	27.2196	116.071	49.4362	81.6153	43.0907	88.5085	2.45485	-0.343277	0.00455799	-0.413947	-0.279347	-0.380292	-0.331544	-0.389904	-0.321102	AS1
AT3G04880	DRT102	DNA-damage-repair/toleration protein (DRT102)	320.06	40.8325	181.777	25.9325	33.6738	53.439	31.0271	24.0227	40.771	2.15534	-0.388792	0.895394	-0.524551	-0.454018	-0.273931	-0.478133	-0.541952	-0.389353	AS1
AT3G05545		RING/U-box superfamily protein	136.692	42.4687	94.5071	24.1433	45.8295	50.0724	38.1425	41.6054	44.7045	2.02619	-0.38684	0.945846	-0.856149	-0.300772	-0.192112	-0.497633	-0.40895	-0.329581	AS1
AT3G05570		unknown protein; BEST Arabidopsis thaliana protein match is: unknown protein (TAIR:AT4G39235.1); Has 73 Blast hits to 73 proteins in 11 species: Archae - 0; Bacteria - 0; Metazoa - 0; Fungi - 0; Plants - 73; Viruses - 0; Other Eukaryotes - 0 (source: NCBI BLink).	41.809	13.9525	16.5281	7.11713	10.6976	16.1882	11.445	10.5726	9.25984	2.2015	-0.110649	0.103131	-0.677994	-0.380807	0.0749188	-0.31877	-0.391182	-0.500145	AS1
AT3G05625		Tetratricopeptide repeat (TPR)-like superfamily protein	77.0715	47.1087	30.8896	15.6048	21.9695	19.423	19.0387	16.5073	24.4261	2.28018	0.82174	0.0322707	-0.711715	-0.401912	-0.525866	-0.544573	-0.667786	-0.282338	AS1
AT3G06050	PRXIIF, ATPRXIIF	peroxiredoxin IIF	288.335	141.224	157.17	38.0108	102.562	143.041	93.7958	108.133	121.178	2.14699	0.118823	0.338655	-1.30414	-0.414197	0.143874	-0.535057	-0.337395	-0.157547	AS1
AT3G06360	AGP27, ATAGP27	arabinogalactan protein 27	7.11894	1.95908	0.563668	0.964683	0.672429	1.75113	0.78494	1.33976	3.06247	2.3045	-0.0294191	-0.660597	-0.479209	-0.611402	-0.12348	-0.56051	-0.309552	0.469668	AS1
AT3G06380	ATTLP9, TLP9	tubby-like protein 9	63.5137	19.566	31.5605	35.7306	22.1318	24.0781	22.4687	17.3917	33.0573	2.22426	-0.687646	0.107089	0.383394	-0.517645	-0.388685	-0.495318	-0.831715	0.206263	AS1
AT3G06590		basic helix-loop-helix (bHLH) DNA-binding superfamily protein	181.454	36.2137	61.9058	15.0616	30.11	61.1758	16.6827	47.7527	19.0687	2.3143	-0.285398	0.174473	-0.664005	-0.394649	0.161405	-0.634989	-0.078859	-0.592281	AS1
AT3G06730	TRX P, TRX z	Thioredoxin z	261.93	82.2009	81.8017	20.2767	50.9983	55.7511	35.4231	29.4539	49.6384	2.38436	0.102059	0.0969903	-0.684288	-0.294169	-0.233814	-0.491951	-0.567752	-0.311438	AS1
AT3G06750		hydroxyproline-rich glycoprotein family protein	272.046	128.827	112.23	22.2234	86.9907	67.8097	31.5046	51.7416	71.1743	2.05146	0.402777	0.21172	-0.82441	-0.0788314	-0.299636	-0.717568	-0.484606	-0.260904	AS1
AT3G06780		glycine-rich protein	77.687	30.1877	33.1334	14.4279	35.5964	12.2539	17.7151	17.3065	44.6525	2.11745	-0.0573377	0.0775297	-0.778913	0.1903	-0.878451	-0.628407	-0.647115	0.604942	AS1
AT3G06790		plastid developmental protein DAG, putative	74.9428	34.3957	37.9227	18.4515	23.3345	54.9917	16.9028	20.9576	35.2006	2.02449	-0.042706	0.13711	-0.85558	-0.60663	1.00733	-0.934538	-0.727812	-0.00166822	AS1
AT3G06890		unknown protein; Has 91 Blast hits to 91 proteins in 12 species: Archae - 0; Bacteria - 0; Metazoa - 0; Fungi - 0; Plants - 91; Viruses - 0; Other Eukaryotes - 0 (source: NCBI BLink).	8.80179	2.76855	2.96407	0.434225	3.57183	2.3333	2.66883	2.6359	0.678806	2.26494	-0.0839374	-0.00781355	-0.992743	0.228798	-0.253389	-0.122758	-0.135579	-0.897522	AS1
AT3G07130	ATPAP15, PAP15	purple acid phosphatase 15	7.66121	1.98048	1.75086	1.71631	1.64076	3.19514	1.80643	2.96168	1.97944	2.44451	-0.379337	-0.49348	-0.510654	-0.548205	0.224463	-0.465856	0.108412	-0.379854	AS1
AT3G07350		Protein of unknown function (DUF506)	81.0141	37.2574	28.2505	12.0125	28.6176	20.7663	18.334	29.9723	35.2505	2.21009	0.221392	-0.187959	-0.925957	-0.171276	-0.528107	-0.638654	-0.109708	0.130184	AS1
AT3G07430	emb1990, YLMG1-1, ATYLMG1-1	YGGT family protein	226.946	99.5128	136.668	45.6552	57.5398	104.621	51.8753	45.2119	87.3859	2.28244	0.0772917	0.720231	-0.854681	-0.649025	0.165693	-0.747045	-0.862351	-0.132557	AS1
AT3G07565		Protein of unknown function (DUF3755)	44.448	15.3981	18.1948	11.2848	16.6641	12.016	11.7863	11.5444	21.6166	2.09181	-0.215026	0.00705534	-0.541661	-0.114491	-0.483596	-0.501836	-0.521043	0.278786	AS1
AT3G07590		Small nuclear ribonucleoprotein family protein	123.974	15.4306	55.2956	6.96803	7.98088	33.078	12.666	13.4428	14.6952	2.278	-0.395953	0.586121	-0.604429	-0.579477	0.0387904	-0.46406	-0.444924	-0.414069	AS1
AT3G07600		Heavy metal transport/detoxification superfamily protein	1.37035	0.0259447	0	0.0629817	0.0622736	0.190723	0.177013	0.0478606	0.155866	2.37182	-0.4307	-0.484785	-0.353494	-0.35497	-0.0872052	-0.115785	-0.385015	-0.159868	AS1
AT3G07910		FUNCTIONS IN: molecular_function unknown; INVOLVED IN: biological_process unknown; LOCATED IN: endomembrane system; EXPRESSED IN: 24 plant structures; EXPRESSED DURING: 15 growth stages; CONTAINS InterPro DOMAIN/s: Reactive oxygen species modulator 1 (InterPro:IPR018450); Has 192 Blast hits to 192 proteins in 80 species: Archae - 0; Bacteria - 0; Metazoa - 139; Fungi - 6; Plants - 39; Viruses - 0…	477.545	135.464	209.209	17.104	41.4848	71.5259	44.0932	44.5918	57.3893	2.10338	0.0793928	0.515722	-0.620903	-0.47665	-0.298907	-0.461217	-0.458267	-0.382548	AS1
AT3G09000		proline-rich family protein	61.3771	11.1993	33.3849	15.101	15.5237	29.9956	13.5634	16.0733	15.2021	2.12805	-0.690432	0.555731	-0.471271	-0.44753	0.365352	-0.557643	-0.416662	-0.465596	AS1
AT3G09030		BTB/POZ domain-containing protein	46.2383	9.41795	30.9568	14.4051	9.29273	11.2622	6.76605	6.40591	13.0638	2.0207	-0.474778	0.985008	-0.136774	-0.483265	-0.349782	-0.65451	-0.678919	-0.227681	AS1
AT3G09070		Protein of unknown function (DUF740)	70.38	6.83874	5.05607	8.58686	2.54305	28.4752	8.2359	18.2632	10.0698	2.43527	-0.496827	-0.579088	-0.41616	-0.695051	0.501583	-0.432355	0.0303525	-0.34773	AS1
AT3G09180		CONTAINS InterPro DOMAIN/s: Mediator complex subunit Med27 (InterPro:IPR021627); Has 112 Blast hits to 112 proteins in 38 species: Archae - 0; Bacteria - 0; Metazoa - 79; Fungi - 0; Plants - 23; Viruses - 0; Other Eukaryotes - 10 (source: NCBI BLink).	20.6863	10.4923	10.041	7.2537	10.9449	8.39632	8.15372	9.75127	8.70446	2.33736	0.000169067	-0.103308	-0.742344	0.103949	-0.480375	-0.535996	-0.169726	-0.409728	AS1
AT3G09430		unknown protein; Has 17 Blast hits to 17 proteins in 7 species: Archae - 0; Bacteria - 0; Metazoa - 0; Fungi - 0; Plants - 17; Viruses - 0; Other Eukaryotes - 0 (source: NCBI BLink).	6.33344	2.4742	3.80633	2.83011	1.20862	2.95177	2.22549	2.36455	2.91033	2.16841	-0.350837	0.518753	-0.118504	-1.17699	-0.0390892	-0.513189	-0.422414	-0.0661393	AS1
AT3G09580		FAD/NAD(P)-binding oxidoreductase family protein	47.0941	20.551	14.3685	9.1045	12.6419	12.5891	6.60018	7.5488	12.4073	2.46289	0.368667	-0.119127	-0.534453	-0.255355	-0.259523	-0.732042	-0.657196	-0.273864	AS1
AT3G10080		RmlC-like cupins superfamily protein	68.6981	12.7492	4.45514	4.01772	2.16385	35.1346	2.22479	17.1587	5.8951	2.3986	-0.194417	-0.578818	-0.599091	-0.685011	0.843058	-0.682187	0.00994402	-0.512081	AS1
AT3G10100			1.11427	0.170441	0.10766	0.479413	0.211794	0.274969	0.347025	0.179143	0.0748565	2.14543	-0.432676	-0.604164	0.41129	-0.319719	-0.147154	0.0496682	-0.408904	-0.693767	AS1
AT3G10370	SDP6	FAD-dependent oxidoreductase family protein	33.5357	13.8005	18.0744	10.8697	24.1226	16.1236	17.0843	19.9348	12.3254	2.05956	-0.631224	-0.0484974	-1.03082	0.776137	-0.314475	-0.183497	0.205162	-0.832347	AS1
AT3G10400		RNA recognition motif and CCHC-type zinc finger domains containing protein	34.3793	7.86398	18.4013	3.53859	6.26406	10.4397	5.93946	4.67553	5.52422	2.03339	-0.25132	0.656637	-0.624021	-0.389178	-0.0293811	-0.417148	-0.526055	-0.452927	AS1
AT3G10810		zinc finger (C3HC4-type RING finger) family protein	40.594	11.0198	25.6539	10.3787	12.6232	21.1637	12.9263	13.1694	15.4664	2.11	-0.665452	0.70792	-0.725619	-0.514977	0.286523	-0.486533	-0.463714	-0.248151	AS1
AT3G10912	CPuORF63	conserved peptide upstream open reading frame 63	5.11827	0	0	0	0	2.64738	0	0	0	2.05884	-0.41746	-0.41746	-0.41746	-0.41746	0.863381	-0.41746	-0.41746	-0.41746	AS1
AT3G10985	SAG20, WI12, ATWI-12	senescence associated gene 20	856.244	86.7199	285.422	35.8507	244.195	99.0182	33.1542	44.6193	179.279	2.26519	-0.420344	0.273098	-0.59787	0.129224	-0.377424	-0.60728	-0.567269	-0.0973264	AS1
AT3G11110		RING/U-box superfamily protein	43.0324	16.7065	16.1215	10.3328	10.0401	9.46974	3.2095	2.99969	15.4191	2.08066	0.184305	0.142163	-0.274817	-0.295903	-0.336989	-0.787939	-0.803053	0.091567	AS1
AT3G11280		Duplicated homeodomain-like superfamily protein	62.8193	17.6127	13.9988	22.109	23.4824	20.3498	14.4757	16.8433	31.1125	2.52677	-0.474191	-0.714091	-0.175714	-0.0845413	-0.292497	-0.682436	-0.525267	0.421966	AS1
AT3G11397	PRA1.A3	prenylated RAB acceptor 1.A3	16.9603	1.60821	0.445231	0.038457	0.242876	13.561	0.820095	0.279166	0.183984	2.03063	-0.336978	-0.516333	-0.579066	-0.547541	1.50638	-0.458522	-0.541944	-0.556623	AS1
AT3G11420		Protein of unknown function (DUF604)	29.0182	7.05506	11.1834	8.79458	12.9772	6.1623	4.85889	9.92078	13.3302	2.207	-0.556492	-0.0370447	-0.337619	0.188652	-0.668822	-0.832823	-0.195917	0.233069	AS1
AT3G11690		unknown protein; FUNCTIONS IN: molecular_function unknown; INVOLVED IN: biological_process unknown; LOCATED IN: chloroplast; EXPRESSED IN: 24 plant structures; EXPRESSED DURING: 15 growth stages; BEST Arabidopsis thaliana protein match is: unknown protein (TAIR:AT5G06380.1); Has 84 Blast hits to 84 proteins in 12 species: Archae - 0; Bacteria - 0; Metazoa - 0; Fungi - 0; Plants - 84; Viruses - 0;…	31.3138	5.37572	10.1279	3.05956	5.53067	11.9049	1.43464	8.31696	8.94307	2.24039	-0.430485	0.058854	-0.668984	-0.41453	0.241836	-0.836304	-0.127622	-0.0631512	AS1
AT3G11750	FOLB1	Dihydroneopterin aldolase	25.9704	18.3542	5.82709	9.39412	6.46329	7.5531	2.8549	8.41461	7.41877	2.05246	1.05808	-0.577463	-0.11175	-0.494401	-0.352115	-0.965514	-0.239636	-0.369653	AS1
AT3G11930		Adenine nucleotide alpha hydrolases-like superfamily protein	863.088	83.696	73.7361	41.2894	193.223	67.3975	28.328	109.614	92.9135	2.50622	-0.322637	-0.358787	-0.476555	0.0749004	-0.381793	-0.523599	-0.228567	-0.289181	AS1
AT3G12090	TET6	tetraspanin6	14.7907	0.528375	1.12223	3.21769	0.934295	2.13307	2.70637	1.30569	4.63743	2.38571	-0.624222	-0.498895	-0.0566689	-0.538557	-0.285567	-0.164578	-0.460178	0.242954	AS1
AT3G12500	ATHCHIB, PR3, PR-3, CHI-B, B-CHI, HCHIB	basic chitinase	39.5666	1.51168	7.0265	0.387991	0.317951	20.8837	15.359	1.71982	6.37035	2.12619	-0.643126	-0.241804	-0.724899	-0.729996	0.766606	0.364566	-0.62798	-0.289553	AS1
AT3G12502		other RNA	23.568	0	0	0	0	12.7236	0.0184923	0	0	2.0739	-0.428342	-0.428342	-0.428342	-0.428342	0.922534	-0.426379	-0.428342	-0.428342	AS1
AT3G12730		Homeodomain-like superfamily protein	17.4501	2.26839	0.884616	6.17601	1.35411	2.68361	2.90466	2.55897	12.5413	2.0745	-0.544481	-0.783196	0.129619	-0.702204	-0.472852	-0.434719	-0.494353	1.22769	AS1
AT3G12750	ZIP1	zinc transporter 1 precursor	16.4697	2.14541	0.461785	3.01583	0.685502	5.103	2.51219	5.27795	5.16057	2.2877	-0.458482	-0.781258	-0.291608	-0.738368	0.108536	-0.388164	0.142075	0.119571	AS1
AT3G13110	ATSERAT2;2, SAT-1, SAT-A, SAT3, SAT-M, SERAT2;2	serine acetyltransferase 2;2	168.066	114.839	46.208	14.7686	46.9536	44.1438	37.6395	41.3946	21.4464	2.26372	1.15393	-0.277047	-0.932567	-0.261502	-0.320087	-0.455702	-0.377409	-0.793333	AS1
AT3G13275		unknown protein; FUNCTIONS IN: molecular_function unknown; INVOLVED IN: biological_process unknown; LOCATED IN: endomembrane system; Has 29 Blast hits to 29 proteins in 10 species: Archae - 0; Bacteria - 0; Metazoa - 0; Fungi - 0; Plants - 29; Viruses - 0; Other Eukaryotes - 0 (source: NCBI BLink).	13.1778	4.24055	1.91438	1.03746	2.62055	2.594	0.969962	2.98896	4.20534	2.50444	0.130342	-0.487586	-0.720534	-0.299999	-0.307052	-0.738464	-0.202133	0.120988	AS1
AT3G13310		Chaperone DnaJ-domain superfamily protein	163.827	29.2078	57.9852	14.8461	28.1645	57.199	13.7419	38.4869	43.1174	2.35443	-0.420796	0.172463	-0.716867	-0.442303	0.156254	-0.739631	-0.229504	-0.134044	AS1
AT3G13700		RNA-binding (RRM/RBD/RNP motifs) family protein	12.055	0	0	0	0	7.3593	0	0	0	2.0183	-0.439869	-0.439869	-0.439869	-0.439869	1.06078	-0.439869	-0.439869	-0.439869	AS1
AT3G14180		sequence-specific DNA binding transcription factors	54.8085	14.0077	27.9757	20.7702	13.2304	35.6401	16.369	16.8434	21.6564	2.03047	-0.710965	0.227551	-0.256589	-0.763196	0.742531	-0.552311	-0.520439	-0.197049	AS1
AT3G14310	ATPME3, PME3	pectin methylesterase 3	831.039	84.0729	260.592	107.806	124.526	176.304	113.938	187.78	69.5245	2.39633	-0.52012	0.169079	-0.427458	-0.362175	-0.160014	-0.403514	-0.115207	-0.576922	AS1
AT3G15353	MT3, ATMT3	metallothionein 3	3594.73	828.073	332.528	245.142	801.496	499.011	250.376	614.542	1003.99	2.60736	-0.0773318	-0.558196	-0.642992	-0.103121	-0.396644	-0.637914	-0.284537	0.0933737	AS1
AT3G15360	ATHM4, TRX-M4, ATM4	thioredoxin M-type 4	2523.15	925.161	1038.99	232.122	452.689	222.529	208.651	212.506	467.231	2.15224	0.267753	0.401985	-0.549536	-0.289426	-0.56085	-0.577215	-0.572669	-0.272277	AS1
AT3G15680		Ran BP2/NZF zinc finger-like superfamily protein	517.035	40.9958	42.8929	17.3261	11.0726	102.153	9.37006	35.1557	29.3053	2.44578	-0.277339	-0.266487	-0.412739	-0.448512	0.0725049	-0.458251	-0.310747	-0.344214	AS1
AT3G16140	PSAH-1	photosystem I subunit H-1	6259.92	2171.55	2193.07	490.713	942.821	1137.77	441.311	606.521	1402.55	2.25086	0.215594	0.226308	-0.621156	-0.396088	-0.299038	-0.645749	-0.563504	-0.167227	AS1
AT3G16250	NDF4	NDH-dependent cyclic electron flow 1	553.841	324.762	232.463	51.2114	146.048	60.0079	70.8674	59.1389	81.8268	2.11185	0.83291	0.317606	-0.694312	-0.164841	-0.645202	-0.584574	-0.650053	-0.523387	AS1
AT3G16330		unknown protein; BEST Arabidopsis thaliana protein match is: unknown protein (TAIR:AT1G52140.1); Has 109 Blast hits to 109 proteins in 16 species: Archae - 0; Bacteria - 0; Metazoa - 0; Fungi - 0; Plants - 109; Viruses - 0; Other Eukaryotes - 0 (source: NCBI BLink).	75.5076	4.1594	5.39941	1.53923	3.80923	12.5804	0.66195	5.08071	2.13124	2.50983	-0.324088	-0.274835	-0.42816	-0.337996	0.0103905	-0.463005	-0.287493	-0.404645	AS1
AT3G16360	AHP4	HPT phosphotransmitter 4	44.6577	7.65707	5.60721	9.64673	2.6894	12.7963	5.95615	4.20011	13.0897	2.60323	-0.329229	-0.49169	-0.17154	-0.722938	0.0780756	-0.464034	-0.603209	0.101331	AS1
AT3G17670		tetratricopeptide repeat (TPR)-containing protein	114.361	28.4341	42.214	8.79227	13.2483	19.1587	7.73214	10.4131	12.832	2.24352	-0.00371573	0.356667	-0.517406	-0.400868	-0.246294	-0.545131	-0.475016	-0.411755	AS1
AT3G17730	anac057, NAC057	NAC domain containing protein 57	6.51365	1.21841	0.345367	1.07571	0.295326	2.51393	0.510443	0.89364	1.5227	2.42668	-0.217706	-0.653692	-0.288966	-0.678682	0.429263	-0.571255	-0.379891	-0.0657474	AS1
AT3G17950		unknown protein; FUNCTIONS IN: molecular_function unknown; INVOLVED IN: biological_process unknown; LOCATED IN: chloroplast; EXPRESSED IN: 17 plant structures; EXPRESSED DURING: 10 growth stages; Has 35333 Blast hits to 34131 proteins in 2444 species: Archae - 798; Bacteria - 22429; Metazoa - 974; Fungi - 991; Plants - 531; Viruses - 0; Other Eukaryotes - 9610 (source: NCBI BLink).	67.4642	9.46789	26.7333	9.05038	8.16561	22.2531	9.14374	15.3508	8.69462	2.1474	-0.45411	0.320355	-0.472838	-0.512526	0.119389	-0.46865	-0.190225	-0.488796	AS1
AT3G18050		unknown protein; BEST Arabidopsis thaliana protein match is: unknown protein (TAIR:AT4G28100.1); Has 67 Blast hits to 66 proteins in 12 species: Archae - 0; Bacteria - 0; Metazoa - 0; Fungi - 0; Plants - 67; Viruses - 0; Other Eukaryotes - 0 (source: NCBI BLink).	194.104	94.1705	110.204	65.907	97.7166	80.2304	40.9957	81.0082	91.9411	2.2788	-0.022371	0.346837	-0.673194	0.0592857	-0.343368	-1.24682	-0.32546	-0.0737083	AS1
AT3G18250		Putative membrane lipoprotein	20.3567	0.919838	4.40501	0.453895	0.262276	1.00277	11.8771	0.211344	0.643523	2.17165	-0.483483	-0.00739658	-0.547132	-0.573308	-0.472155	1.01332	-0.580265	-0.521228	AS1
AT3G18280		Bifunctional inhibitor/lipid-transfer protein/seed storage 2S albumin superfamily protein	609.888	22.012	23.0829	7.61374	3.356	162.125	19.4124	36.8172	22.1031	2.38432	-0.368531	-0.363516	-0.435954	-0.455892	0.28758	-0.380704	-0.299202	-0.368104	AS1
AT3G18360		VQ motif-containing protein	1.5436	0.101609	0.572773	0.141917	0.182507	0.151296	0.0819148	0.0484582	0.341671	2.21475	-0.464823	0.410714	-0.38992	-0.314493	-0.372491	-0.501418	-0.563589	-0.0187284	AS1
AT3G18535		tubulin-tyrosine ligases	88.9383	28.7828	1.13513	32.3196	33.2165	43.6817	22.6397	41.2659	25.7525	2.17186	-0.264048	-1.3836	-0.120833	-0.084512	0.33926	-0.512804	0.241436	-0.386756	AS1
AT3G19002		other RNA	14.2117	0.0556327	0	0.0150848	0.0158591	8.91002	0.0272488	0	0	2.24558	-0.487752	-0.498494	-0.495581	-0.495432	1.2219	-0.493233	-0.498494	-0.498494	AS1
AT3G19550		unknown protein; FUNCTIONS IN: molecular_function unknown; INVOLVED IN: biological_process unknown; LOCATED IN: mitochondrion; EXPRESSED IN: 15 plant structures; EXPRESSED DURING: 9 growth stages; Has 36 Blast hits to 36 proteins in 8 species: Archae - 0; Bacteria - 0; Metazoa - 0; Fungi - 0; Plants - 36; Viruses - 0; Other Eukaryotes - 0 (source: NCBI BLink).	1.63382	0.027621	0.0419927	0.142003	0.161477	0	0.0834641	0.0936366	0.0331873	2.13721	-0.336932	-0.314794	-0.160742	-0.130745	-0.379478	-0.250913	-0.235244	-0.328358	AS1
AT3G19640	MGT4, MRS2-3	magnesium transporter 4	59.0141	18.1443	28.3732	14.2267	20.7867	37.5668	20.7818	28.4601	15.9557	2.12045	-0.589465	0.0887704	-0.849228	-0.414257	0.698364	-0.414583	0.0945322	-0.734585	AS1
AT3G20390		endoribonuclease L-PSP family protein	473.867	144.307	209.574	117.33	117.806	325.4	103.082	192.792	165.291	2.02426	-0.461522	0.03077	-0.664997	-0.661411	0.904417	-0.772469	-0.0958103	-0.303241	AS1
AT3G20450		B-cell receptor-associated protein 31-like	8.69037	1.64819	0.897021	0.783123	0.374884	0.630291	0.912728	0.45674	1.77864	2.56254	-0.0552763	-0.334511	-0.376851	-0.528607	-0.433663	-0.328672	-0.498178	-0.00678465	AS1
AT3G20460		Major facilitator superfamily protein	1.09795	0.157	0.0163303	0.301395	0.0102377	0.0427564	0.125144	0.102343	0.199736	2.0534	-0.167838	-0.499908	0.173025	-0.514291	-0.437526	-0.24304	-0.296864	-0.0669553	AS1
AT3G20570	ENODL9, AtENODL9	early nodulin-like protein 9	99.6664	7.68191	2.68802	5.4618	2.14365	7.36734	1.91457	5.01445	11.7527	2.66106	-0.263361	-0.422129	-0.333944	-0.439436	-0.273362	-0.446719	-0.348166	-0.13394	AS1
AT3G20640		basic helix-loop-helix (bHLH) DNA-binding superfamily protein	12.6062	2.0644	0.376347	1.69557	0.4639	4.29664	2.09579	4.48458	1.73965	2.4476	-0.329051	-0.773674	-0.426201	-0.750613	0.258905	-0.320784	0.308407	-0.41459	AS1
AT3G20830		AGC (cAMP-dependent, cGMP-dependent and protein kinase C) kinase family protein	27.8593	6.12332	18.3177	3.90332	3.14593	7.17619	3.03837	3.72266	7.61601	2.19172	-0.332867	1.08349	-0.590715	-0.678684	-0.210578	-0.691178	-0.611698	-0.159493	AS1
AT3G21230	4CL5	4-coumarate:CoA ligase 5	11.442	1.15946	1.39418	1.92431	1.60748	1.90358	1.64458	2.90159	3.64398	2.62656	-0.59902	-0.525388	-0.359089	-0.458477	-0.365593	-0.44684	-0.0525208	0.180363	AS1
AT3G21760	HYR1	UDP-Glycosyltransferase superfamily protein	30.5771	2.40769	0.189562	0.107869	1.62051	10.4917	0.315687	0.472163	0.531759	2.58048	-0.282859	-0.508326	-0.51663	-0.362874	0.538861	-0.495506	-0.4796	-0.473542	AS1
AT3G21781		other RNA	4.20757	0	0	0	0	1.77713	0	0	0	2.21407	-0.415594	-0.415594	-0.415594	-0.415594	0.695084	-0.415594	-0.415594	-0.415594	AS1
AT3G22072		other RNA	15.8186	0	0	0	0	10.9447	0	0.0265499	0.0576952	2.18214	-0.507141	-0.507141	-0.507141	-0.507141	1.35353	-0.507141	-0.502628	-0.497333	AS1
AT3G22121		other RNA	2766.11	0	0	0	0	1312.66	0	0	0	2.34141	-0.45878	-0.45878	-0.45878	-0.45878	0.870049	-0.45878	-0.45878	-0.45878	AS1
AT3G22400	LOX5	PLAT/LH2 domain-containing lipoxygenase family protein	4.80251	0.672699	1.04458	0.821277	0.823977	0.542745	0.73188	1.10487	0.970036	2.53872	-0.437181	-0.169205	-0.330117	-0.328171	-0.530824	-0.394535	-0.125765	-0.222923	AS1
AT3G22890	APS1	ATP sulfurylase 1	752.298	275.158	195.024	171.825	448.021	321.96	155.541	363.028	280.971	2.35325	-0.301294	-0.747118	-0.876184	0.660422	-0.0409158	-0.966777	0.18757	-0.268956	AS1
AT3G22968	CPuORF59	conserved peptide upstream open reading frame 59	37.0369	0	0	0	0	22.1252	0	0	0	2.21924	-0.478883	-0.478883	-0.478883	-0.478883	1.13294	-0.478883	-0.478883	-0.478883	AS1
AT3G22990	LFR	ARM repeat superfamily protein	34.291	11.9844	15.5415	10.8317	10.7105	22.4699	10.6994	14.0292	9.24181	2.14852	-0.406491	0.000943669	-0.538521	-0.5524	0.794522	-0.553669	-0.17228	-0.720624	AS1
AT3G24030		hydroxyethylthiazole kinase family protein	28.792	12.9091	9.91801	8.33207	11.9185	13.0053	7.17933	8.57761	7.41633	2.44615	0.131693	-0.304171	-0.535274	-0.0126514	0.145713	-0.703252	-0.499494	-0.668717	AS1
AT3G24506		unknown protein; FUNCTIONS IN: molecular_function unknown; INVOLVED IN: biological_process unknown; LOCATED IN: chloroplast; EXPRESSED IN: 22 plant structures; EXPRESSED DURING: 14 growth stages; BEST Arabidopsis thaliana protein match is: unknown protein (TAIR:AT2G17240.1); Has 4864 Blast hits to 709 proteins in 125 species: Archae - 0; Bacteria - 592; Metazoa - 786; Fungi - 33; Plants - 410; Vi…	106.376	35.5683	50.8646	17.6215	14.9049	35.9911	13.5809	12.1068	20.9097	2.03656	0.0382259	0.469917	-0.468263	-0.544933	0.0501589	-0.582298	-0.623898	-0.375466	AS1
AT3G24570		Peroxisomal membrane 22 kDa (Mpv17/PMP22) family protein	39.2208	14.5749	26.5886	12.6933	12.3326	20.0248	11.4429	11.938	21.612	2.04401	-0.4395	0.771094	-0.629111	-0.665458	0.109672	-0.755103	-0.705214	0.269606	AS1
AT3G25240		Protein of unknown function (DUF506)	36.288	2.84432	21.1528	0.745349	9.77369	3.93107	8.74952	2.26554	1.49196	2.24969	-0.579397	0.969365	-0.756955	0.00677716	-0.487466	-0.0798603	-0.628358	-0.693797	AS1
AT3G25290		Auxin-responsive family protein	14.2583	2.07309	1.19655	1.49629	0.825697	1.79665	5.59493	1.87439	1.20169	2.50815	-0.298392	-0.500281	-0.431242	-0.585697	-0.362061	0.512773	-0.344157	-0.499096	AS1
AT3G25572	CPuORF11	conserved peptide upstream open reading frame 11	4.03779	0	0	0	0	0.375207	0	0	0	2.20149	-0.304293	-0.304293	-0.304293	-0.304293	-0.071445	-0.304293	-0.304293	-0.304293	AS1
AT3G25577		unknown protein; FUNCTIONS IN: molecular_function unknown; INVOLVED IN: biological_process unknown; LOCATED IN: endomembrane system; Has 30201 Blast hits to 17322 proteins in 780 species: Archae - 12; Bacteria - 1396; Metazoa - 17338; Fungi - 3422; Plants - 5037; Viruses - 0; Other Eukaryotes - 2996 (source: NCBI BLink).	1.37673	0.356979	0	0.224382	0	0.422001	0	0.20949	0	2.1895	0.139228	-0.578504	-0.127368	-0.578504	0.26996	-0.578504	-0.157308	-0.578504	AS1
AT3G25730	EDF3	ethylene response DNA binding factor 3	23.63	2.20091	8.87152	2.14292	9.53771	6.55846	3.10391	1.99582	3.51684	2.19705	-0.607011	0.265858	-0.6146	0.353031	-0.0368126	-0.488851	-0.633848	-0.434818	AS1
AT3G26420	ATRZ-1A	RNA-binding (RRM/RBD/RNP motifs) family protein with retrovirus zinc finger-like domain	35.5162	0.0303082	0	0	0.0460393	16.3529	0.0382906	0.025382	0.0818426	2.27031	-0.439698	-0.442013	-0.442013	-0.438497	0.806834	-0.439089	-0.440074	-0.435763	AS1
AT3G26430		GDSL-like Lipase/Acylhydrolase superfamily protein	65.7926	0.52767	0.769043	0.461076	0.331749	48.7841	0.330902	0.37452	0.357035	2.044	-0.486778	-0.477419	-0.489361	-0.494376	1.38446	-0.494408	-0.492717	-0.493395	AS1
AT3G26510		Octicosapeptide/Phox/Bem1p family protein	356.721	180.427	75.7386	85	176.14	36.6663	88.9526	63.5183	173.824	2.07278	0.406314	-0.583277	-0.495731	0.365793	-0.952617	-0.458369	-0.698792	0.343902	AS1
AT3G27150		Galactose oxidase/kelch repeat superfamily protein	4.75733	0.519644	1.12971	0.675081	0.579351	1.29494	0.613769	0.311341	0.428605	2.38868	-0.413933	-0.0104645	-0.311134	-0.374445	0.0988125	-0.351683	-0.551696	-0.474142	AS1
AT3G27270		TRAM, LAG1 and CLN8 (TLC) lipid-sensing domain containing protein	34.7876	3.77084	8.06145	0.604005	1.93846	7.61493	1.51569	1.88887	1.22903	2.4319	-0.265468	0.107664	-0.540871	-0.42482	0.0688325	-0.461586	-0.429133	-0.486516	AS1
AT3G27690	LHCB2.4, LHCB2.3, LHCB2	photosystem II light harvesting complex gene 2.3	1258.65	690.7	378.741	148.317	441.583	196.496	262.44	281.968	942.063	2.01182	0.483107	-0.356581	-0.976805	-0.187431	-0.847121	-0.669623	-0.617062	1.15969	AS1
AT3G27830	RPL12-A, RPL12	ribosomal protein L12-A	3180.66	1028.82	1204.64	168.264	466.509	475.868	326.174	322.414	620.827	2.37431	0.166993	0.347351	-0.715744	-0.409809	-0.400209	-0.553762	-0.557619	-0.251514	AS1
AT3G27850	RPL12-C	ribosomal protein L12-C	1755.44	424.573	733.543	166.084	193.58	243.511	171.609	112.492	333.426	2.40896	-0.0646616	0.509608	-0.545103	-0.493996	-0.401192	-0.534834	-0.644712	-0.234072	AS1
AT3G28917	MIF2	mini zinc finger 2	13.0932	0.565389	3.15199	0.501953	0.588432	2.1934	0.142413	0.489616	0.273645	2.28207	-0.374967	0.173628	-0.388421	-0.370079	-0.0296793	-0.464676	-0.391037	-0.436843	AS1
AT3G28920	AtHB34, HB34, ZHD9	homeobox protein 34	205.929	67.8262	133.926	21.798	45.7464	86.6701	61.2466	63.3778	33.6263	2.03521	-0.197037	0.871387	-0.941023	-0.553928	0.10755	-0.303388	-0.268939	-0.749834	AS1
AT3G33520	ATARP6, ARP6, SUF3, ESD1	actin-related protein 6	41.4284	14.605	18.6597	18.8045	11.73	16.1214	12.8842	13.0877	16.2914	2.19869	-0.338004	0.0454448	0.0591396	-0.609899	-0.194604	-0.500747	-0.481503	-0.178523	AS1
AT3G43110		unknown protein; FUNCTIONS IN: molecular_function unknown; INVOLVED IN: biological_process unknown; LOCATED IN: endomembrane system; EXPRESSED IN: petal, flower; EXPRESSED DURING: 4 anthesis, petal differentiation and expansion stage; BEST Arabidopsis thaliana protein match is: unknown protein (TAIR:AT5G20790.1); Has 30 Blast hits to 30 proteins in 10 species: Archae - 0; Bacteria - 0; Metazoa - …	24.5019	3.62472	10.7562	0.439881	6.36839	2.40102	9.21629	2.00199	0.789324	2.12113	-0.363319	0.485344	-0.742323	-0.0368149	-0.508942	0.302093	-0.556427	-0.700738	AS1
AT3G43430		RING/U-box superfamily protein	81.2404	12.9619	19.8791	6.84022	16.7184	34.8507	5.84241	43.4751	13.2182	2.00773	-0.479006	-0.227081	-0.701961	-0.342194	0.318191	-0.738302	0.632296	-0.469671	AS1
AT3G44220		Late embryogenesis abundant (LEA) hydroxyproline-rich glycoprotein family	17.7333	1.7037	0.708307	1.30891	0.609115	6.92007	1.5161	2.91592	2.94135	2.41146	-0.41136	-0.586649	-0.480883	-0.604117	0.507245	-0.444396	-0.197889	-0.193409	AS1
AT3G44720	ADT4	arogenate dehydratase 4	94.8581	20.8422	49.1404	10.0875	44.6795	37.5599	22.9126	18.1799	23.0943	2.21524	-0.55665	0.503117	-0.959415	0.336057	0.0694252	-0.479115	-0.656353	-0.47231	AS1
AT3G44880	ACD1, LLS1, PAO	Pheophorbide a oxygenase family protein with Rieske [2Fe-2S] domain	68.6317	45.1357	21.6904	15.4641	45.2351	15.8183	15.9579	27.0012	20.7015	2.01493	0.769246	-0.473746	-0.803846	0.774517	-0.78507	-0.777665	-0.192188	-0.526178	AS1
AT3G47930	ATGLDH, GLDH	L-galactono-1,4-lactone dehydrogenase	34.0764	13.9144	17.9445	12.7652	14.9323	13.0489	13.5101	14.5948	12.2412	2.28377	-0.311797	0.207018	-0.459744	-0.18076	-0.423227	-0.363846	-0.224213	-0.527199	AS1
AT3G47980		Integral membrane HPP family protein	64.2418	1.35994	6.35993	1.61705	0.328383	11.8444	2.62063	2.40217	4.01108	2.48741	-0.424762	-0.193203	-0.412855	-0.472535	0.0607949	-0.366377	-0.376494	-0.301983	AS1
AT3G48590	HAP5A, ATHAP5A, NF-YC1	nuclear factor Y, subunit C1	131.809	33.5371	63.7766	19.4935	30.2882	34.5681	21.3199	24.7588	33.4972	2.23624	-0.257147	0.510101	-0.613466	-0.33958	-0.230988	-0.567127	-0.479873	-0.25816	AS1
AT3G48600		SWIB complex BAF60b domain-containing protein	11.1302	4.53038	5.39251	3.94835	3.18764	3.26232	3.83249	4.28692	5.00397	2.29564	-0.156961	0.16342	-0.373254	-0.655944	-0.628195	-0.416307	-0.247436	0.0190339	AS1
AT3G48620		Outer membrane OMP85 family protein	1.29321	0.452804	0.289733	0.177762	0.350105	0.108737	0.102949	0.124244	0.526094	2.16552	0.171273	-0.215686	-0.481387	-0.0724251	-0.645181	-0.658916	-0.608384	0.345187	AS1
AT3G48680	GAMMA CAL2	gamma carbonic anhydrase-like 2	77.4835	20.1767	36.7178	24.2177	22.6054	45.0669	22.9114	23.8311	32.9622	2.24021	-0.711954	0.140162	-0.503779	-0.58684	0.570269	-0.571072	-0.523695	-0.0533054	AS1
AT3G48740	SWEET11, AtSWEET11	Nodulin MtN3 family protein	221.156	44.9468	26.4742	56.1267	124.641	19.8445	16.5375	44.1769	78.1956	2.3086	-0.386795	-0.669362	-0.215782	0.832248	-0.770772	-0.821359	-0.398571	0.121796	AS1
AT3G48800		Sterile alpha motif (SAM) domain-containing protein	72.7763	13.8843	30.0294	11.7065	8.38599	11.4841	8.88076	6.88338	10.5929	2.13532	-0.22077	0.425143	-0.307899	-0.440741	-0.316795	-0.420947	-0.500856	-0.352449	AS1
AT3G48990		AMP-dependent synthetase and ligase family protein	294.663	114.723	176.772	107.678	193.087	75.1793	72.1804	118.359	111.85	2.0872	-0.348974	0.491099	-0.444362	0.711979	-0.884354	-0.924956	-0.299758	-0.387869	AS1
AT3G49270		FUNCTIONS IN: molecular_function unknown; INVOLVED IN: biological_process unknown; LOCATED IN: endomembrane system; EXPRESSED IN: 6 plant structures; EXPRESSED DURING: 4 anthesis, C globular stage, petal differentiation and expansion stage; BEST Arabidopsis thaliana protein match is: proline-rich family protein (TAIR:AT3G49300.1); Has 61 Blast hits to 44 proteins in 12 species: Archae - 0; Bacter…	1.36594	0.0255991	0.130759	0.0208787	0.426212	0.0343182	0.0578196	0.089412	0	2.01913	-0.382335	-0.193921	-0.390792	0.335437	-0.366713	-0.324606	-0.268002	-0.4282	AS1
AT3G49360	PGL2	6-phosphogluconolactonase 2	32.3918	12.7534	10.4534	12.1428	11.4009	22.5048	5.38958	21.5477	12.1587	2.03162	-0.34981	-0.62872	-0.423859	-0.513827	0.832686	-1.24278	0.716619	-0.421925	AS1
AT3G49430	SRp34a, SR34a, At-SR34a	SER/ARG-rich protein 34A	142.894	63.7727	63.0393	54.5118	57.25	99.8058	67.2276	66.7977	62.1832	2.10704	-0.358446	-0.381298	-0.647025	-0.561698	0.764375	-0.250787	-0.264184	-0.407975	AS1
AT3G50310	MAPKKK20	mitogen-activated protein kinase kinase kinase 20	1.62399	0.147134	0.0175095	0.737205	0.621413	0.143256	0.104762	0.0880255	0.378014	2.10533	-0.496665	-0.725043	0.542949	0.338942	-0.503497	-0.571317	-0.600805	-0.0898891	AS1
AT3G50740	UGT72E1	UDP-glucosyl transferase 72E1	197.017	38.3046	109.466	16.7685	71.1285	39.7705	54.048	35.8061	49.3413	2.14267	-0.492379	0.68909	-0.849936	0.0525882	-0.468041	-0.230995	-0.533861	-0.30914	AS1
AT3G50820	PSBO2, PSBO-2, OEC33	photosystem II subunit O-2	3087.52	1696.65	1005.51	353.315	1337.85	577.215	460.035	643.707	962.832	2.33944	0.681472	-0.142392	-0.919825	0.253776	-0.652929	-0.792611	-0.573669	-0.19326	AS1
AT3G51130		unknown protein; CONTAINS InterPro DOMAIN/s: Uncharacterised protein family UPF0183 (InterPro:IPR005373); Has 269 Blast hits to 265 proteins in 123 species: Archae - 0; Bacteria - 0; Metazoa - 131; Fungi - 82; Plants - 37; Viruses - 0; Other Eukaryotes - 19 (source: NCBI BLink).	37.7229	19.2145	24.9038	17.9807	26.1521	21.273	21.9013	23.1155	18.4456	2.08282	-0.610937	0.2171	-0.790505	0.398773	-0.311335	-0.219897	-0.0431784	-0.722839	AS1
AT3G51260	PAD1	20S proteasome alpha subunit PAD1	212.664	77.6557	83.2845	30.7731	69.6896	109.446	71.3541	74.7955	53.3536	2.3208	-0.172609	-0.0686524	-1.03847	-0.319733	0.414519	-0.288992	-0.225433	-0.621436	AS1
AT3G51610		unknown protein; FUNCTIONS IN: molecular_function unknown; INVOLVED IN: response to oxidative stress; LOCATED IN: endomembrane system; EXPRESSED IN: 25 plant structures; EXPRESSED DURING: 15 growth stages; Has 53 Blast hits to 53 proteins in 21 species: Archae - 0; Bacteria - 0; Metazoa - 0; Fungi - 0; Plants - 48; Viruses - 0; Other Eukaryotes - 5 (source: NCBI BLink).	47.0461	26.563	33.1831	16.9381	23.7204	29.9089	22.4836	20.8996	19.9909	2.10671	-0.0192198	0.667872	-1.01818	-0.314253	0.32805	-0.442616	-0.607023	-0.701335	AS1
AT3G51870		Mitochondrial substrate carrier family protein	48.4517	24.3548	9.4642	16.2047	17.0181	11.2681	10.9217	5.65428	17.5681	2.05629	0.435587	-0.565921	-0.112568	-0.057863	-0.444598	-0.467892	-0.822169	-0.0208675	AS1
AT3G52380	CP33, PDE322	chloroplast RNA-binding protein 33	404.595	229.897	109.865	99.8231	150.653	68.3564	88.7281	75.832	138.51	2.21274	0.683555	-0.367132	-0.455028	-0.0100985	-0.730467	-0.552146	-0.66503	-0.116392	AS1
AT3G52490		Double Clp-N motif-containing P-loop nucleoside triphosphate hydrolases superfamily protein	3.29716	1.43192	0.864851	1.74668	1.48363	0.355716	0.604345	1.26647	1.69433	2.07409	0.0174165	-0.607847	0.364481	0.0744369	-1.16923	-0.895089	-0.165011	0.306759	AS1
AT3G52525	ATOFP6, OFP6	ovate family protein 6	11.1593	3.28558	5.78704	2.66768	1.68449	1.72326	1.96223	1.37561	2.72563	2.02563	-0.0833496	0.586668	-0.248853	-0.512201	-0.501817	-0.43781	-0.594935	-0.233332	AS1
AT3G52610		unknown protein; Has 68 Blast hits to 67 proteins in 21 species: Archae - 0; Bacteria - 11; Metazoa - 0; Fungi - 0; Plants - 55; Viruses - 0; Other Eukaryotes - 2 (source: NCBI BLink).	55.2078	5.15059	6.70935	4.31765	5.33813	23.7304	6.75272	6.78442	5.21155	2.39613	-0.462184	-0.373178	-0.509746	-0.451475	0.598743	-0.370701	-0.368891	-0.458703	AS1
AT3G52960		Thioredoxin superfamily protein	1804.83	482.383	519.849	164.986	328.606	693.614	297.253	418.896	363.773	2.46602	-0.16178	-0.0873327	-0.79247	-0.467345	0.257952	-0.529644	-0.287932	-0.397466	AS1
AT3G53560		Tetratricopeptide repeat (TPR)-like superfamily protein	82.7643	48.042	13.075	12.8265	35.3576	20.7089	22.1296	22.8071	28.6949	2.17269	0.691758	-0.799613	-0.810209	0.150757	-0.474022	-0.413427	-0.384528	-0.13341	AS1
AT3G53580		diaminopimelate epimerase family protein	121.288	73.4381	66.0687	39.3373	69.8466	85.6374	58.6977	65.6073	82.1949	2.07731	-0.0056749	-0.326477	-1.49014	-0.162017	0.525385	-0.647349	-0.346561	0.375524	AS1
AT3G53690		RING/U-box superfamily protein	2.01901	1.05755	0.446646	0.483298	0.879369	0.379222	0.55837	0.904339	0.302551	2.12547	0.474597	-0.57436	-0.511428	0.168644	-0.690132	-0.382526	0.211519	-0.82178	AS1
AT3G53950		glyoxal oxidase-related protein	36.9803	8.79708	11.5922	9.21887	10.8751	15.015	6.33013	9.50692	16.7419	2.53481	-0.559799	-0.252887	-0.513485	-0.33163	0.12295	-0.830678	-0.481856	0.31257	AS1
AT3G53970		proteasome inhibitor-related	79.437	32.653	36.6778	19.2564	35.1426	42.2814	28.974	27.1482	26.455	2.42158	-0.213729	0.0129841	-0.968349	-0.0734911	0.328631	-0.420961	-0.52381	-0.562858	AS1
AT3G53980		Bifunctional inhibitor/lipid-transfer protein/seed storage 2S albumin superfamily protein	259.051	12.4344	12.5851	13.3415	4.31297	152.358	26.431	60.618	34.9048	2.21303	-0.585117	-0.583407	-0.574826	-0.677264	1.00248	-0.42631	-0.0384191	-0.330164	AS1
AT3G54040		PAR1 protein	19.7421	1.45731	3.32082	1.02005	0.620808	7.66686	0.436942	3.31521	2.86568	2.32658	-0.463338	-0.179001	-0.530056	-0.590973	0.484122	-0.619027	-0.179858	-0.248448	AS1
AT3G54130		Josephin family protein	17.8201	8.68165	11.722	4.37353	10.6144	7.39973	8.95382	5.78543	7.64851	2.09333	-0.131589	0.608647	-1.18048	0.338962	-0.443695	-0.0653255	-0.836727	-0.383126	AS1
AT3G54290		FUNCTIONS IN: molecular_function unknown; INVOLVED IN: N-terminal protein myristoylation; LOCATED IN: chloroplast; EXPRESSED IN: 23 plant structures; EXPRESSED DURING: 13 growth stages; CONTAINS InterPro DOMAIN/s: Haemerythrin/HHE cation-binding motif (InterPro:IPR012312); Has 59 Blast hits to 59 proteins in 14 species: Archae - 0; Bacteria - 2; Metazoa - 0; Fungi - 0; Plants - 56; Viruses - 0; O…	14.9552	7.75198	6.53262	4.72418	8.87129	7.96867	8.01499	8.77343	6.34608	2.13249	-0.146623	-0.532428	-1.10462	0.207528	-0.0780623	-0.0634051	0.176564	-0.591447	AS1
AT3G54390		sequence-specific DNA binding transcription factors	40.0225	10.9091	2.21827	8.29122	5.73015	17.6782	10.8828	24.0289	11.2057	2.1245	-0.30384	-1.02874	-0.522198	-0.735816	0.260768	-0.306038	0.790472	-0.279104	AS1
AT3G54610	HAT1, GCN5, HAG1, HAC3, HAG01, BGT	histone acetyltransferase of the GNAT family 1	12.4943	4.89053	6.6173	6.89861	5.47497	6.05917	6.12582	7.85678	5.45935	2.08061	-0.734872	-0.0954976	0.00866463	-0.518471	-0.302156	-0.277479	0.363451	-0.524255	AS1
AT3G54620	ATBZIP25, BZO2H4, BZIP25	basic leucine zipper 25	119.777	30.9538	77.6208	32.904	34.0575	26.654	34.4123	32.0108	39.0732	2.14442	-0.490769	0.893739	-0.432909	-0.398689	-0.618335	-0.388162	-0.459409	-0.249885	AS1
AT3G55390		Uncharacterised protein family (UPF0497)	25.3513	8.52232	21.1819	6.70981	5.68097	8.56334	8.40774	5.37648	9.13369	2.01073	-0.34582	1.42689	-0.599625	-0.743693	-0.340076	-0.361866	-0.78633	-0.260211	AS1
AT3G55770		GATA type zinc finger transcription factor family protein	334.458	82.3757	208.485	74.8557	87.6641	109.891	73.0008	83.8332	92.2121	2.20454	-0.479626	0.863185	-0.559699	-0.423316	-0.186639	-0.57945	-0.464107	-0.374889	AS1
AT3G56110	PRA1.B1	prenylated RAB acceptor 1.B1	76.121	20.9874	43.6434	8.25283	20.2693	43.3299	22.7873	23.0902	10.7419	2.05897	-0.397751	0.611786	-0.965192	-0.429749	0.597816	-0.317548	-0.304049	-0.854279	AS1
AT3G56620		nodulin MtN21 /EamA-like transporter family protein	10.8829	1.36932	1.621	3.67269	4.84933	3.53637	2.69587	2.90038	2.84637	2.11915	-0.735041	-0.659533	-0.0440034	0.309003	-0.084902	-0.337061	-0.275706	-0.291909	AS1
AT3G56810		unknown protein; FUNCTIONS IN: molecular_function unknown; INVOLVED IN: biological_process unknown; LOCATED IN: chloroplast; EXPRESSED IN: 22 plant structures; EXPRESSED DURING: 13 growth stages; Has 14 Blast hits to 14 proteins in 7 species: Archae - 0; Bacteria - 0; Metazoa - 0; Fungi - 0; Plants - 14; Viruses - 0; Other Eukaryotes - 0 (source: NCBI BLink).	44.9894	5.69342	5.4797	10.058	2.31889	18.1239	4.05485	6.98525	6.98337	2.50126	-0.445283	-0.461309	-0.118017	-0.698316	0.486795	-0.568148	-0.348418	-0.348559	AS1
AT3G57157		other RNA	15.9531	4.39212	1.37488	2.42129	2.16121	0.527947	4.2472	2.74084	3.42368	2.58131	0.0555142	-0.603683	-0.375066	-0.431887	-0.788717	0.0238512	-0.305252	-0.156067	AS1
AT3G57160		unknown protein; Has 3 Blast hits to 3 proteins in 1 species: Archae - 0; Bacteria - 0; Metazoa - 0; Fungi - 0; Plants - 3; Viruses - 0; Other Eukaryotes - 0 (source: NCBI BLink).	11.4517	2.22942	1.3499	1.36716	1.33819	5.58185	1.22426	1.64047	6.5616	2.12807	-0.383718	-0.623264	-0.618565	-0.626453	0.529349	-0.657483	-0.544124	0.796192	AS1
AT3G57260	BGL2, PR2, BG2, PR-2	beta-1,3-glucanase 2	21.3668	1.38893	0.968621	1.58453	2.76584	2.09661	2.20089	1.40107	0.56018	2.64596	-0.365704	-0.429066	-0.336218	-0.158134	-0.259022	-0.243302	-0.363874	-0.490638	AS1
AT3G58000		VQ motif-containing protein	2.6419	0.817745	0.515522	1.16681	0.648621	0	0.112304	0.0840773	0.854822	2.25456	0.0689478	-0.293162	0.487186	-0.133689	-0.910837	-0.77628	-0.810099	0.113372	AS1
AT3G58470		nucleic acid binding;methyltransferases	45.3589	17.5995	21.8229	13.6881	11.4468	20.9471	12.1626	12.7784	14.2754	2.10345	-0.103199	0.232529	-0.414126	-0.592294	0.162909	-0.535389	-0.486437	-0.367439	AS1
AT3G58630		sequence-specific DNA binding transcription factors	118.013	10.0206	49.6059	8.52076	9.89444	20.9801	8.93587	8.88381	11.091	2.25187	-0.429751	0.55321	-0.466995	-0.432884	-0.157609	-0.456687	-0.45798	-0.403173	AS1
AT3G58680	MBF1B, ATMBF1B	multiprotein bridging factor 1B	1109.34	453.005	467.709	131.813	326.708	357.079	196.821	283.557	285.925	2.08789	0.15239	0.195752	-0.794787	-0.220052	-0.13049	-0.603082	-0.347302	-0.340318	AS1
AT3G58710	WRKY69, ATWRKY69	WRKY DNA-binding protein 69	21.8233	3.40074	14.3749	7.87301	4.1643	5.09543	5.89493	2.70488	7.80379	2.09733	-0.72356	0.956822	-0.0387614	-0.606642	-0.464067	-0.341647	-0.83011	-0.0493609	AS1
AT3G58790	GAUT15	galacturonosyltransferase 15	11.6193	2.39589	6.89488	6.16579	5.33389	5.59244	3.78026	4.56177	4.3152	2.13549	-1.15248	0.451325	0.191419	-0.105138	-0.0129702	-0.658978	-0.380384	-0.468284	AS1
AT3G58795		other RNA	19.4645	0	0	0	0	3.07142	0	0.0135579	0	2.35061	-0.347275	-0.347275	-0.347275	-0.347275	0.0784385	-0.347275	-0.345396	-0.347275	AS1
AT3G58990	IPMI1	isopropylmalate isomerase 1	177.525	26.9084	10.0944	8.27867	19.0653	54.418	13.8771	95.5267	7.00104	2.35965	-0.339541	-0.640863	-0.673402	-0.480095	0.153457	-0.573073	0.890162	-0.696298	AS1
AT3G59010	PME61	pectin methylesterase 61	4.30776	0.8685	1.99896	1.03159	0.545106	0.144336	0.572921	0.732867	0.318307	2.34662	-0.224603	0.620542	-0.102674	-0.466375	-0.765994	-0.44558	-0.326003	-0.635932	AS1
AT3G59050	ATPAO3, PAO3	polyamine oxidase 3	10.9463	0	0	0	0	8.1322	0	0	0	2.01163	-0.483129	-0.483129	-0.483129	-0.483129	1.37027	-0.483129	-0.483129	-0.483129	AS1
AT3G59680		unknown protein; FUNCTIONS IN: molecular_function unknown; INVOLVED IN: biological_process unknown; LOCATED IN: endomembrane system; EXPRESSED IN: 17 plant structures; EXPRESSED DURING: 13 growth stages; Has 34 Blast hits to 34 proteins in 10 species: Archae - 0; Bacteria - 0; Metazoa - 0; Fungi - 0; Plants - 34; Viruses - 0; Other Eukaryotes - 0 (source: NCBI BLink).	20.7551	2.10844	2.16746	2.23246	0.467086	4.09574	1.45763	2.69575	3.11925	2.35587	-0.320975	-0.312503	-0.303172	-0.556602	-0.0356861	-0.414403	-0.236663	-0.175867	AS1
AT3G59690	IQD13	IQ-domain 13	1.03495	0.321824	0.184047	0.312209	0.171269	0.288132	0.205966	0.451068	0.370954	2.0658	-0.153533	-0.582309	-0.183455	-0.622074	-0.258386	-0.514095	0.248688	-0.000633351	AS1
AT3G59695		other RNA	6.9262	0	0	0	0	5.63785	0	0	0	2.05097	-0.517734	-0.517734	-0.517734	-0.517734	1.57316	-0.517734	-0.517734	-0.517734	AS1
AT3G59940		Galactose oxidase/kelch repeat superfamily protein	386.465	167.619	198.271	79.6384	163.607	59.9615	123.295	115.554	106.608	2.21055	0.114456	0.408045	-0.728213	0.0760342	-0.916677	-0.310077	-0.384215	-0.469904	AS1
AT3G60410		Protein of unknown function (DUF1639)	68.6341	17.7533	48.5001	20.2571	17.601	23.0931	28.577	22.3849	21.439	2.07828	-0.645012	1.00065	-0.510999	-0.653159	-0.359209	-0.0656958	-0.397114	-0.447739	AS1
AT3G60490		Integrase-type DNA-binding superfamily protein	6.76146	1.09936	0.852265	0.589525	0.367923	2.50494	0.857781	2.31749	0.80044	2.47701	-0.346706	-0.469936	-0.600966	-0.71148	0.354263	-0.467185	0.26078	-0.495782	AS1
AT3G60630	HAM2, ATHAM2, LOM2	GRAS family transcription factor	37.339	9.31899	23.2753	16.8293	5.96932	16.8264	5.39922	9.5704	13.0548	2.06702	-0.559399	0.748775	0.144568	-0.873376	0.144293	-0.926813	-0.535834	-0.209232	AS1
AT3G61200		Thioesterase superfamily protein	157.752	31.2171	90.8073	33.0199	31.1186	37.4047	24.5495	17.719	28.4807	2.09067	-0.369685	0.788992	-0.334632	-0.3716	-0.249374	-0.499331	-0.632144	-0.422892	AS1
AT3G61470	LHCA2	photosystem I light harvesting complex gene 2	11630.2	4193.88	2934.74	2510.77	2875.53	1569.47	1238.45	1339.98	3863.61	2.49988	0.19265	-0.198017	-0.32956	-0.216388	-0.621612	-0.724316	-0.692817	0.0901784	AS1
AT3G61820		Eukaryotic aspartyl protease family protein	117.238	33.7396	29.947	8.13626	20.6907	60.0002	20.6261	41.7334	9.88875	2.37704	-0.127806	-0.24158	-0.895871	-0.519255	0.659974	-0.521194	0.111996	-0.843298	AS1
AT3G61870		unknown protein; FUNCTIONS IN: molecular_function unknown; INVOLVED IN: biological_process unknown; LOCATED IN: chloroplast, chloroplast inner membrane, chloroplast envelope; EXPRESSED IN: 23 plant structures; EXPRESSED DURING: 14 growth stages; Has 200 Blast hits to 200 proteins in 73 species: Archae - 0; Bacteria - 112; Metazoa - 0; Fungi - 0; Plants - 53; Viruses - 0; Other Eukaryotes - 35 (so…	523.913	282.721	108.505	88.8368	201.954	102.404	95.2848	129.006	196.635	2.35593	0.643217	-0.593893	-0.733559	0.069687	-0.637218	-0.687772	-0.448313	0.0319195	AS1
AT3G61920		unknown protein; FUNCTIONS IN: molecular_function unknown; INVOLVED IN: N-terminal protein myristoylation; LOCATED IN: cellular_component unknown; EXPRESSED IN: shoot, hypocotyl, root, egg cell; BEST Arabidopsis thaliana protein match is: unknown protein (TAIR:AT1G64700.1); Has 77 Blast hits to 77 proteins in 8 species: Archae - 0; Bacteria - 0; Metazoa - 0; Fungi - 0; Plants - 77; Viruses - 0; O…	9.84551	3.62483	2.37825	0.729418	1.06884	1.59081	3.34142	0.890361	0.467498	2.46164	0.330636	-0.096402	-0.661238	-0.544961	-0.366152	0.233548	-0.606104	-0.750963	AS1
AT3G61980		serine protease inhibitor, Kazal-type family protein	73.8808	24.1191	40.3404	5.00204	30.4944	20.904	14.6079	14.6472	15.3873	2.06268	-0.108147	0.599498	-0.942115	0.169972	-0.248404	-0.523065	-0.521351	-0.489066	AS1
AT3G62020	GLP10	germin-like protein 10	69.2389	5.39028	3.17764	3.03974	1.83636	38.9584	0.995433	18.1243	5.99562	2.17979	-0.449527	-0.540644	-0.546323	-0.595879	0.932824	-0.630509	0.0748664	-0.424599	AS1
AT3G62690	ATL5	AtL5	14.4376	3.20065	1.44958	1.4687	3.83188	1.87557	0.467586	2.76728	1.53444	2.57685	-0.0580336	-0.46863	-0.464147	0.0899788	-0.368743	-0.698891	-0.159652	-0.448733	AS1
AT3G62930		Thioredoxin superfamily protein	14.3164	2.56892	0.660298	2.65595	3.51837	0.439705	0.958341	2.31102	10.3027	2.09194	-0.335465	-0.729849	-0.317482	-0.139277	-0.775431	-0.668264	-0.388755	1.26258	AS1
AT3G62960		Thioredoxin superfamily protein	9.33243	0.763958	0.154997	0.281647	0.658771	0.470112	0.241535	0.715833	4.18227	2.37794	-0.35129	-0.545256	-0.504915	-0.384794	-0.444885	-0.517692	-0.366619	0.737511	AS1
AT3G63000	NPL41	NPL4-like protein 1	94.0683	25.2797	51.3455	18.2832	23.0406	45.7643	19.1268	21.1744	29.2007	2.15939	-0.414829	0.560609	-0.676652	-0.498621	0.351747	-0.645085	-0.568459	-0.268098	AS1
AT3G63095		Tetratricopeptide repeat (TPR)-like superfamily protein	2.26406	0.0477285	0.202275	0.0382727	0.0822843	0.559521	0.133918	0.150931	0.239662	2.32411	-0.458896	-0.264834	-0.470769	-0.415505	0.183754	-0.350669	-0.329307	-0.217888	AS1
AT3G63110	ATIPT3, IPT3	isopentenyltransferase 3	45.9775	0.548816	0.787762	3.14362	0.50762	0.798391	0.56075	0.978465	4.34378	2.53811	-0.375619	-0.360293	-0.209192	-0.378261	-0.359611	-0.374853	-0.348062	-0.132216	AS1
AT3G63170		Chalcone-flavanone isomerase family protein	170.481	15.3194	15.599	9.83983	10.7742	29.5241	9.88994	17.1772	18.7928	2.59146	-0.334213	-0.328939	-0.437533	-0.419915	-0.0663742	-0.436588	-0.299182	-0.268719	AS1
AT3G63410	APG1, VTE3, IEP37, E37	S-adenosyl-L-methionine-dependent methyltransferases superfamily protein	1187.68	446.149	496.254	370.858	288.522	395.084	171.374	204.227	366.061	2.33972	0.0308347	0.186847	-0.203596	-0.459962	-0.128164	-0.824721	-0.722427	-0.21853	AS1
AT3G63445		other RNA	10.2681	0.92695	1.81592	2.40174	0.705376	6.91738	1.12966	0.323008	0.308869	2.18714	-0.532245	-0.273449	-0.102904	-0.596749	1.21168	-0.473233	-0.708064	-0.71218	AS1
AT3G63490		Ribosomal protein L1p/L10e family	1016.44	521.906	361.855	274.546	338.07	232.685	180.299	200.779	433.441	2.31785	0.471681	-0.125818	-0.451757	-0.214612	-0.608031	-0.803596	-0.727139	0.141426	AS1
AT3G63540		Mog1/PsbP/DUF1795-like photosystem II reaction center PsbP family protein	1462.21	532.972	803.698	225.671	381.503	308.77	247.691	173.977	365.544	2.12495	0.0723325	0.670345	-0.606472	-0.262252	-0.422913	-0.557832	-0.720659	-0.297504	AS1
AT4G00030		Plastid-lipid associated protein PAP / fibrillin family protein	86.8441	22.7613	53.3715	39.8763	14.371	23.9128	17.9247	11.2286	30.6027	2.08588	-0.416743	0.778672	0.251646	-0.744409	-0.371773	-0.605628	-0.867127	-0.110514	AS1
AT4G00150	HAM3, ATHAM3, LOM3	GRAS family transcription factor	46.8187	7.39478	20.0161	15.8612	9.23919	20.457	4.31538	5.39626	10.6987	2.2116	-0.579263	0.314214	0.0200873	-0.448695	0.345425	-0.797258	-0.720741	-0.345372	AS1
AT4G00340	RLK4	receptor-like protein kinase 4	43.5613	18.4819	19.9173	14.8969	14.7956	29.7913	14.9858	20.3203	13.8993	2.16972	-0.261926	-0.122749	-0.609519	-0.619332	0.83461	-0.600895	-0.0836732	-0.706241	AS1
AT4G00670		Remorin family protein	16.7648	1.42214	0	3.59475	0.248947	3.83237	2.01198	0.809764	2.76439	2.56477	-0.400495	-0.675351	0.0194055	-0.627237	0.0653285	-0.286497	-0.518848	-0.141079	AS1
AT4G00880		SAUR-like auxin-responsive protein family	18.3669	6.45792	2.90277	2.6543	2.53252	3.27689	1.55288	2.51241	6.25273	2.52948	0.247255	-0.434047	-0.481665	-0.505003	-0.362352	-0.69274	-0.508857	0.207932	AS1
AT4G01110		unknown protein; BEST Arabidopsis thaliana protein match is: unknown protein (TAIR:AT1G01453.1); Has 273 Blast hits to 272 proteins in 18 species: Archae - 0; Bacteria - 0; Metazoa - 0; Fungi - 0; Plants - 273; Viruses - 0; Other Eukaryotes - 0 (source: NCBI BLink).	2.98504	0.195098	0.302608	0.615949	0.440543	0.508722	0.576855	0.231286	0.307186	2.29163	-0.48788	-0.380772	-0.0686031	-0.243353	-0.175429	-0.107551	-0.451827	-0.376211	AS1
AT4G01410		Late embryogenesis abundant (LEA) hydroxyproline-rich glycoprotein family	110.737	15.7473	67.3962	8.43521	18.4754	24.3146	7.28329	10.2318	11.6817	2.06037	-0.378161	0.947741	-0.565873	-0.308127	-0.158226	-0.595444	-0.519752	-0.482531	AS1
AT4G01650		Polyketide cyclase / dehydrase and lipid transport protein	26.3317	11.6229	14.2804	5.96964	10.1838	4.96239	6.04778	5.42003	9.90843	2.1147	0.146853	0.502389	-0.609477	-0.0456833	-0.744234	-0.599023	-0.683007	-0.0825188	AS1
AT4G02100		Heat shock protein DnaJ with tetratricopeptide repeat	28.9145	3.04624	14.1811	8.50578	3.6878	10.6005	4.57706	7.56634	6.71073	2.20229	-0.771053	0.508808	-0.143524	-0.697311	0.0972437	-0.595098	-0.251504	-0.349849	AS1
AT4G02380	SAG21, AtLEA5	senescence-associated gene 21	1500.3	48.7062	795.555	155.336	315.051	228.031	140.215	60.3838	307.728	2.02405	-0.633153	0.733981	-0.437963	-0.145599	-0.304892	-0.465642	-0.611776	-0.159004	AS1
AT4G02440	EID1	F-box family protein	65.0931	23.3607	24.6246	20.9683	21.7343	17.8158	11.4641	18.3557	27.4848	2.37326	-0.138107	-0.0620476	-0.282077	-0.235984	-0.471788	-0.854023	-0.439302	0.110072	AS1
AT4G02770	PSAD-1	photosystem I subunit D-1	20945.7	4145.79	4301.62	708.52	2690.39	1648.98	1280.95	1349.18	3029.73	2.49481	-0.0468796	-0.0233041	-0.566909	-0.267069	-0.424626	-0.480306	-0.469984	-0.21573	AS1
AT4G05150		Octicosapeptide/Phox/Bem1p family protein	117.382	46.2673	80.1395	66.3784	64.371	70.7005	33.5798	46.1028	57.121	2.1032	-0.734334	0.617185	0.0681102	-0.0119861	0.240562	-1.24057	-0.740898	-0.301266	AS1
AT4G05430		Carbohydrate-binding X8 domain superfamily protein	1.98736	0.614385	0.163145	0.423957	0.0855082	0.19046	0.445544	0.259953	0.384422	2.45467	0.179473	-0.56829	-0.136091	-0.696943	-0.523024	-0.100318	-0.407866	-0.201606	AS1
AT4G09030	AGP10, ATAGP10	arabinogalactan protein 10	638.226	24.9562	59.7729	25.7095	35.5792	158.371	17.8555	39.1298	113.813	2.33303	-0.447804	-0.28993	-0.444389	-0.399635	0.157154	-0.480002	-0.383535	-0.044888	AS1
AT4G10750		Phosphoenolpyruvate carboxylase family protein	70.4103	21.2607	30.4786	9.69685	20.911	37.3629	18.0324	18.3434	16.2424	2.28448	-0.300301	0.184469	-0.908445	-0.318695	0.546511	-0.470077	-0.453722	-0.564217	AS1
AT4G11320		Papain family cysteine protease	42.4274	12.841	23.2208	7.3966	6.37317	16.2572	11.4287	23.5831	11.3923	2.11153	-0.366157	0.503088	-0.822098	-0.907805	-0.0800697	-0.484437	0.53343	-0.487483	AS1
AT4G11950		Protein of unknown function (DUF1191)	2.67719	0.393547	0.170771	1.09673	0.143554	0.442318	0.296219	0.395305	0.252251	2.13882	-0.27294	-0.508214	0.469695	-0.536957	-0.221432	-0.375727	-0.271083	-0.422163	AS1
AT4G12080	AHL1, ATAHL1	AT-hook motif nuclear-localized protein 1	34.2269	2.39976	19.6508	5.23169	4.2649	8.60171	4.55557	4.46779	5.63593	2.07704	-0.639567	0.832898	-0.397848	-0.480368	-0.110199	-0.455558	-0.46305	-0.363344	AS1
AT4G12470	AZI1	azelaic acid induced 1	645.371	59.6931	274.62	16.1564	284.332	112.103	55.1548	25.6073	88.7891	2.14493	-0.517525	0.459522	-0.71544	0.50367	-0.279271	-0.538155	-0.672477	-0.385256	AS1
AT4G12480	pEARLI 1	Bifunctional inhibitor/lipid-transfer protein/seed storage 2S albumin superfamily protein	338.747	9.22262	19.0246	3.09118	30.7249	9.4807	16.4008	2.90681	14.5989	2.4693	-0.342441	-0.258804	-0.394759	-0.158968	-0.340239	-0.281192	-0.396333	-0.296567	AS1
AT4G12490		Bifunctional inhibitor/lipid-transfer protein/seed storage 2S albumin superfamily protein	60.9903	1.12742	0.244331	0.732802	1.06908	1.28566	5.20045	0.294712	0.890443	2.44575	-0.316248	-0.356992	-0.334455	-0.318939	-0.308947	-0.128323	-0.354668	-0.327182	AS1
AT4G12500		Bifunctional inhibitor/lipid-transfer protein/seed storage 2S albumin superfamily protein	23.3864	1.07862	0.730138	0.28592	0.519286	0.530981	5.02783	0.352093	0.957176	2.21593	-0.288966	-0.328096	-0.377976	-0.351772	-0.350459	0.154485	-0.370546	-0.302602	AS1
AT4G12800	PSAL	photosystem I subunit l	17514.8	5332.03	5873.51	1337.83	3419.04	2152.53	1356.19	1775.34	3497.92	2.30574	0.114494	0.211887	-0.603919	-0.229583	-0.457384	-0.600616	-0.525227	-0.215397	AS1
AT4G13510	AMT1;1, ATAMT1, ATAMT1;1	ammonium transporter 1;1	229.863	2.1735	0.544417	2.07649	5.1117	45.5974	1.89481	1.06804	2.98919	2.60893	-0.398884	-0.420405	-0.400166	-0.36007	0.174754	-0.402566	-0.413488	-0.388109	AS1
AT4G13600		Carbohydrate-binding X8 domain superfamily protein	11.4303	1.19171	0.413888	1.36465	0.813869	1.77719	0.488157	0.772841	1.16757	2.7079	-0.282133	-0.509284	-0.231628	-0.392475	-0.111152	-0.487594	-0.404457	-0.289181	AS1
AT4G13996			1.83704	0.295218	0	0.0451786	0	0.0694675	0.044664	0.172686	0.374817	2.52376	-0.0335615	-0.523221	-0.448286	-0.523221	-0.407999	-0.449139	-0.236798	0.0984644	AS1
AT4G14020		Rapid alkalinization factor (RALF) family protein	299.993	14.7936	8.82789	26.3252	27.5241	14.4	8.79419	47.6185	194.681	2.13039	-0.52801	-0.583617	-0.420521	-0.409346	-0.531678	-0.583931	-0.222042	1.14875	AS1
AT4G14100		transferases, transferring glycosyl groups	52.3786	28.8321	23.2518	7.44158	19.9588	23.0233	13.3186	12.719	14.159	2.27106	0.529343	0.116572	-1.0529	-0.127009	0.0996683	-0.618184	-0.662535	-0.556016	AS1
AT4G14430	IBR10, ATECI2, ECI2, ECHIB, PEC12	indole-3-butyric acid response 10	474.917	64.3433	126.739	18.09	56.0026	76.2726	43.4251	33.1646	42.2549	2.55248	-0.27223	0.157047	-0.590448	-0.329613	-0.190158	-0.416145	-0.486737	-0.424196	AS1
AT4G14465	AHL20	AT-hook motif nuclear-localized protein 20	72.3775	1.30983	28.356	1.67635	0.516724	9.2884	1.52282	2.07912	3.51842	2.22271	-0.455875	0.563512	-0.442061	-0.485768	-0.155158	-0.447847	-0.42688	-0.372632	AS1
AT4G14580	CIPK4, SnRK3.3	CBL-interacting protein kinase 4	7.48746	1.1142	2.53185	2.09573	1.51801	0.797577	1.94077	0.919381	1.10929	2.20457	-0.436857	0.150695	-0.0300557	-0.269496	-0.568084	-0.0942825	-0.517602	-0.438892	AS1
AT4G15150		glycine-rich protein	7.21231	0	0.215943	0.411826	0.354954	0.10835	0.692273	0.168215	0.877567	2.53201	-0.463374	-0.373689	-0.292336	-0.315956	-0.418374	-0.175862	-0.393511	-0.0989069	AS1
AT4G15210	ATBETA-AMY, AT-BETA-AMY, RAM1	beta-amylase 5	185.232	13.1737	12.0733	1.92323	75.8728	2.79035	12.079	1.2793	0.168808	2.34651	-0.320383	-0.337438	-0.494764	0.651449	-0.481323	-0.33735	-0.504745	-0.521957	AS1
AT4G15280	UGT71B5	UDP-glucosyl transferase 71B5	2.79783	0.242343	1.77409	0.625381	0.816022	0.267549	0.0297765	0.6494	0.533467	2.10505	-0.670297	0.993229	-0.254304	-0.0472608	-0.642921	-0.90115	-0.228218	-0.354126	AS1
AT4G15450		Senescence/dehydration-associated protein-related	38.8228	22.6076	5.2319	8.89362	16.8814	12.3721	8.66619	10.1675	3.76382	2.18533	0.748745	-0.790663	-0.466252	0.241429	-0.158074	-0.486401	-0.353389	-0.920728	AS1
AT4G15490	UGT84A3	UDP-Glycosyltransferase superfamily protein	75.5474	19.7975	4.85045	13.0752	26.0022	2.37749	3.57036	3.09669	17.9626	2.48608	0.0575847	-0.593516	-0.235243	0.327867	-0.70124	-0.649277	-0.669911	-0.0223456	AS1
AT4G15670		Thioredoxin superfamily protein	2.21698	0.0640883	0.43905	0.0518589	0.0526556	0.0856585	0.073927	0.165357	0.922108	2.35223	-0.517645	-0.0178075	-0.533947	-0.532885	-0.488891	-0.50453	-0.38265	0.626125	AS1
AT4G15955		alpha/beta-Hydrolases superfamily protein	15.2393	5.24723	8.94379	4.74656	5.87006	6.42722	4.79521	4.34801	5.01997	2.02287	-0.354583	0.52496	-0.47371	-0.20639	-0.0738214	-0.462134	-0.568538	-0.408656	AS1
AT4G15960		alpha/beta-Hydrolases superfamily protein	9.69394	1.23906	0.646181	1.31704	1.67783	0.375189	1.23572	1.64093	1.8749	2.70654	-0.342572	-0.556383	-0.31445	-0.184336	-0.654112	-0.343776	-0.197644	-0.113265	AS1
AT4G16000		unknown protein; BEST Arabidopsis thaliana protein match is: unknown protein (TAIR:AT4G15990.1); Has 30201 Blast hits to 17322 proteins in 780 species: Archae - 12; Bacteria - 1396; Metazoa - 17338; Fungi - 3422; Plants - 5037; Viruses - 0; Other Eukaryotes - 2996 (source: NCBI BLink).	3.86491	0.739048	0.806021	0.375648	0.712806	0.0592012	0.364632	0.477663	2.69057	2.03682	-0.283667	-0.233949	-0.553437	-0.303148	-0.788352	-0.561615	-0.477707	1.16505	AS1
AT4G16380		Heavy metal transport/detoxification superfamily protein	1062.73	111.868	432.513	65.7324	99.1121	140.883	102.942	80.0908	116.435	2.24288	-0.367747	0.512597	-0.494415	-0.40277	-0.288084	-0.392254	-0.454993	-0.35521	AS1
AT4G16400		unknown protein; BEST Arabidopsis thaliana protein match is: unknown protein (TAIR:AT3G13175.1); Has 30201 Blast hits to 17322 proteins in 780 species: Archae - 12; Bacteria - 1396; Metazoa - 17338; Fungi - 3422; Plants - 5037; Viruses - 0; Other Eukaryotes - 2996 (source: NCBI BLink).	2.72916	0.896453	0.960213	0.674463	0.585924	0.632561	0.35224	0.464572	1.62108	2.06779	-0.112153	-0.0363119	-0.376203	-0.481517	-0.426044	-0.759477	-0.625861	0.749772	AS1
AT4G16530		Family of unknown function (DUF577)	7.1102	4.28506	5.07974	3.69805	4.39553	3.62852	4.55507	3.9557	3.9122	2.13323	-0.187527	0.465278	-0.669736	-0.096774	-0.726849	0.0342773	-0.458083	-0.493819	AS1
AT4G16640		Matrixin family protein	2.25595	0.143032	0.0533696	0.236679	0.0411731	0.610499	0.049213	0.0743788	0.458009	2.46957	-0.397244	-0.518898	-0.270183	-0.535447	0.237016	-0.524538	-0.490393	0.0301167	AS1
AT4G16750		Integrase-type DNA-binding superfamily protein	23.8914	4.93107	10.8035	0.618246	3.8465	5.47064	2.21145	2.30483	0.775219	2.14493	-0.140253	0.567522	-0.660055	-0.270971	-0.0752227	-0.468035	-0.45678	-0.641136	AS1
AT4G16790		hydroxyproline-rich glycoprotein family protein	24.1077	3.88197	1.19829	1.17132	2.22645	2.21617	1.14669	0.754897	2.66217	2.60208	-0.0648736	-0.418742	-0.422299	-0.283169	-0.284525	-0.425546	-0.477208	-0.225717	AS1
AT4G17060	FIP2	FRIGIDA interacting protein 2	66.1484	10.1714	33.4715	10.942	11.4566	20.2783	14.0478	11.3976	11.3538	2.1545	-0.518504	0.594118	-0.481707	-0.457132	-0.0358792	-0.333398	-0.45995	-0.462044	AS1
AT4G17070		peptidyl-prolyl cis-trans isomerases	81.9948	14.6491	23.4202	11.2845	17.8508	11.8271	6.5232	8.2382	11.192	2.51059	-0.251243	0.108456	-0.389226	-0.119941	-0.366972	-0.584485	-0.514154	-0.393021	AS1
AT4G17100		CONTAINS InterPro DOMAIN/s: Endoribonuclease XendoU (InterPro:IPR018998); Has 943 Blast hits to 770 proteins in 162 species: Archae - 0; Bacteria - 61; Metazoa - 472; Fungi - 40; Plants - 78; Viruses - 35; Other Eukaryotes - 257 (source: NCBI BLink).	49.8077	5.21662	19.5215	2.34448	4.16151	24.5612	13.4077	5.69554	1.34135	2.27601	-0.558796	0.350615	-0.741388	-0.625874	0.671004	-0.0380599	-0.52835	-0.80516	AS1
AT4G17310		unknown protein; LOCATED IN: chloroplast; EXPRESSED IN: 9 plant structures; EXPRESSED DURING: LP.04 four leaves visible, 4 anthesis, petal differentiation and expansion stage; BEST Arabidopsis thaliana protein match is: unknown protein (TAIR:AT5G47455.3); Has 35333 Blast hits to 34131 proteins in 2444 species: Archae - 798; Bacteria - 22429; Metazoa - 974; Fungi - 991; Plants - 531; Viruses - 0; …	96.7972	12.1014	52.3738	3.00956	6.50659	15.8003	9.87692	6.34174	2.92476	2.13777	-0.311039	0.853356	-0.57391	-0.472801	-0.204091	-0.375354	-0.477567	-0.576362	AS1
AT4G17440		Protein of unknown function (DUF1639)	32.3029	9.8084	12.9956	6.77033	8.32482	9.92534	5.43887	6.23309	8.89151	2.25006	-0.146999	0.192632	-0.470741	-0.305092	-0.134537	-0.612624	-0.52799	-0.244704	AS1
AT4G17810		C2H2 and C2HC zinc fingers superfamily protein	134.982	58.167	67.4944	13.2916	38.7714	15.1494	4.499	10.1717	22.9492	2.11446	0.393406	0.602388	-0.612038	-0.0411587	-0.570415	-0.80904	-0.681941	-0.395659	AS1
AT4G17905	ATL4H	RING/U-box superfamily protein	3.15619	1.04683	0.194495	0.56872	0.469513	0.462937	0.254774	0.704372	1.35508	2.40966	0.144223	-0.771182	-0.369267	-0.475815	-0.482877	-0.706443	-0.223577	0.475278	AS1
AT4G18020	APRR2	CheY-like two-component responsive regulator family protein	110.218	16.0136	41.2369	26.8857	17.2709	50.6793	29.2497	44.6712	32.2053	2.27104	-0.816981	0.00983897	-0.460595	-0.775766	0.319361	-0.383102	0.122417	-0.286217	AS1
AT4G18930		RNA ligase/cyclic nucleotide phosphodiesterase family protein	84.4311	40.6667	55.6298	13.3611	33.3416	17.2977	21.8861	16.8346	17.8241	2.19167	0.309331	0.952905	-0.865104	-0.00572809	-0.695784	-0.498437	-0.715706	-0.673145	AS1
AT4G19540	INDL	IND1(iron-sulfur protein required for NADH dehydrogenase)-like	14.8053	8.46906	6.67602	5.14196	7.45949	5.07992	4.99752	4.71028	6.76006	2.1755	0.381373	-0.12633	-0.560705	0.0955109	-0.578273	-0.601604	-0.682939	-0.102535	AS1
AT4G19840	ATPP2-A1, ATPP2A-1, PP2-A1	phloem protein 2-A1	282.347	17.0067	6.63587	50.3761	21.0497	12.6499	22.826	26.8362	128.552	2.44353	-0.514283	-0.629889	-0.142307	-0.469214	-0.562849	-0.449414	-0.404711	0.729138	AS1
AT4G20390		Uncharacterised protein family (UPF0497)	7.97386	0.836921	1.68243	1.50406	0.359674	1.92716	1.32017	0.335854	3.50704	2.24052	-0.51026	-0.184376	-0.253126	-0.694205	-0.0900514	-0.324	-0.703386	0.51888	AS1
AT4G20730			1.79019	0.235158	0.272857	1.09353	0.386789	0.80057	0.505271	0.498152	0.374683	2.03874	-0.771119	-0.702999	0.779909	-0.49713	0.250549	-0.28304	-0.295903	-0.519006	AS1
AT4G21480	STP12	sugar transporter protein 12	6.02287	0.628811	1.72018	1.45757	0.965327	0.968767	1.12902	0.848669	1.73068	2.53301	-0.641697	0.000637814	-0.153923	-0.443638	-0.441614	-0.347297	-0.512298	0.00681526	AS1
AT4G21780		unknown protein; Has 30201 Blast hits to 17322 proteins in 780 species: Archae - 12; Bacteria - 1396; Metazoa - 17338; Fungi - 3422; Plants - 5037; Viruses - 0; Other Eukaryotes - 2996 (source: NCBI BLink).	7.59939	0.218688	1.30165	0.385606	0.214562	0.102844	0.464141	0.39306	0.870977	2.40783	-0.405913	0.00694298	-0.342279	-0.407486	-0.450076	-0.312339	-0.339437	-0.157241	AS1
AT4G22160		unknown protein; Has 30201 Blast hits to 17322 proteins in 780 species: Archae - 12; Bacteria - 1396; Metazoa - 17338; Fungi - 3422; Plants - 5037; Viruses - 0; Other Eukaryotes - 2996 (source: NCBI BLink).	30.2618	4.05004	13.019	6.64588	3.49619	5.41539	2.55716	3.43016	7.55876	2.45418	-0.500854	0.510281	-0.208206	-0.563293	-0.346928	-0.669157	-0.570737	-0.10529	AS1
AT4G22250		RING/U-box superfamily protein	8.65504	3.00164	3.10899	2.94142	1.76562	4.9813	2.48427	2.11462	2.56872	2.12339	-0.211396	-0.167062	-0.236268	-0.721861	0.60618	-0.425068	-0.577729	-0.390191	AS1
AT4G22592	CPuORF27	conserved peptide upstream open reading frame 27	3.75007	0	0	0	0	0.919466	0	0	0	2.51888	-0.404456	-0.404456	-0.404456	-0.404456	0.312308	-0.404456	-0.404456	-0.404456	AS1
AT4G22620		SAUR-like auxin-responsive protein family	2.62306	1.02059	0.981459	0.330916	0.35822	0.0520513	0.0290894	0.212592	0.280672	2.05857	0.383002	0.342088	-0.33813	-0.309579	-0.629714	-0.653724	-0.461851	-0.390665	AS1
AT4G22750		DHHC-type zinc finger family protein	12.5006	1.10454	0.619659	0.0286573	0.778267	7.54936	0.196572	0.713166	0.144372	2.1256	-0.32754	-0.431917	-0.559138	-0.397775	1.05978	-0.522992	-0.411789	-0.534229	AS1
AT4G22830		unknown protein; FUNCTIONS IN: molecular_function unknown; INVOLVED IN: biological_process unknown; EXPRESSED IN: 20 plant structures; EXPRESSED DURING: 13 growth stages; CONTAINS InterPro DOMAIN/s: Protein of unknown function DUF2499 (InterPro:IPR019634).	64.3083	42.3229	30.8296	11.1766	20.7779	17.1834	10.2675	12.7211	26.0755	2.07443	0.87813	0.252741	-0.816644	-0.294205	-0.489793	-0.866109	-0.732601	-0.00594563	AS1
AT4G23410	TET5	tetraspanin5	5.54672	1.09512	0.816123	1.47865	1.67572	0.838637	0.667702	1.55847	1.73734	2.50022	-0.402745	-0.584687	-0.15264	-0.0241294	-0.570005	-0.681474	-0.100591	0.0160542	AS1
AT4G23496	SP1L5	SPIRAL1-like5	3.6216	0.44219	0.27747	0.93835	0.19028	0.212077	2.14553	0.533041	0.621657	2.22559	-0.471514	-0.611246	-0.0506192	-0.68521	-0.666719	0.973433	-0.394444	-0.319271	AS1
AT4G23530		Protein of unknown function (DUF793)	19.1784	9.04712	13.427	7.81021	12.0491	9.78069	8.10837	8.41269	10.7541	2.07865	-0.481315	0.625384	-0.793854	0.277217	-0.295956	-0.718517	-0.641619	-0.0499876	AS1
AT4G23690		Disease resistance-responsive (dirigent-like protein) family protein	16.0382	2.75456	2.86463	1.24596	0.656867	8.85888	1.44756	8.41399	4.40102	2.08376	-0.467066	-0.44593	-0.75676	-0.869881	0.70513	-0.718047	0.619699	-0.150902	AS1
AT4G23900		Nucleoside diphosphate kinase family protein	25.7911	0.895294	0.12237	0.0278093	0.252296	3.28293	0.0449913	0.335379	0.115238	2.69554	-0.30551	-0.398682	-0.410081	-0.38302	-0.0176938	-0.40801	-0.373005	-0.399542	AS1
AT4G24660	ATHB22, MEE68, HB22, ZHD2	homeobox protein 22	437.128	78.3751	151.781	15.4046	42.5051	114.952	24.8774	43.0432	25.2807	2.25007	-0.170938	0.324436	-0.595888	-0.413003	0.0758972	-0.531962	-0.409372	-0.52924	AS1
AT4G24760		alpha/beta-Hydrolases superfamily protein	20.3587	9.07044	13.1254	7.35665	8.31422	7.74637	10.4574	8.52923	11.7899	2.12884	-0.372063	0.526302	-0.751749	-0.539602	-0.665408	-0.0647822	-0.491967	0.230429	AS1
AT4G25080	CHLM	magnesium-protoporphyrin IX methyltransferase	743.921	252.34	292.841	199.733	165.647	180.882	113.721	125.951	276.228	2.33482	-0.0431095	0.152807	-0.297583	-0.462469	-0.388771	-0.71365	-0.654492	0.0724458	AS1
AT4G25100	FSD1, ATFSD1	Fe superoxide dismutase 1	1221.43	687.483	590.993	451.369	720.928	750.358	858.29	554.645	921.639	2.04699	-0.275361	-0.695029	-1.30231	-0.129892	-0.00189304	0.467546	-0.853122	0.743072	AS1
AT4G25110	AtMC2, MC2	metacaspase 2	9.14184	0.102939	1.73856	0.709935	0.0441052	0.471837	0.745631	0.289225	0.606515	2.46865	-0.466273	0.0648108	-0.269182	-0.485377	-0.346492	-0.257592	-0.405786	-0.302762	AS1
AT4G25130	PMSR4	peptide met sulfoxide reductase 4	554.883	289.207	223.923	66.3262	220.392	206.791	97.6209	116.921	249.185	2.318	0.451008	-0.00776278	-1.11525	-0.0325789	-0.128158	-0.895328	-0.759697	0.169764	AS1
AT4G25370		Double Clp-N motif protein	292.828	186.392	122.198	49.7214	90.3961	97.2507	78.9754	85.6531	124.504	2.18798	0.797683	-0.0408423	-0.987547	-0.456241	-0.366705	-0.605423	-0.518196	-0.0107104	AS1
AT4G25670		unknown protein; BEST Arabidopsis thaliana protein match is: unknown protein (TAIR:AT4G25690.2); Has 30201 Blast hits to 17322 proteins in 780 species: Archae - 12; Bacteria - 1396; Metazoa - 17338; Fungi - 3422; Plants - 5037; Viruses - 0; Other Eukaryotes - 2996 (source: NCBI BLink).	47.1864	0	0	0	0	30.7569	0	0	0	2.25334	-0.506535	-0.506535	-0.506535	-0.506535	1.2924	-0.506535	-0.506535	-0.506535	AS1
AT4G25760	ATGDU2, GDU2	glutamine dumper 2	23.3382	7.0852	2.598	2.02752	0.901256	12.816	1.41709	9.03176	1.71494	2.17729	0.0414224	-0.548259	-0.623228	-0.771236	0.79453	-0.703448	0.297229	-0.664306	AS1
AT4G25790		CAP (Cysteine-rich secretory proteins, Antigen 5, and Pathogenesis-related 1 protein) superfamily protein	4.44475	0.180761	0.780614	0.403324	0.138512	1.60279	0.358515	0.0979434	0.11475	2.36225	-0.481264	-0.0812422	-0.332844	-0.509438	0.467042	-0.362726	-0.536492	-0.525284	AS1
AT4G25840	GPP1	glycerol-3-phosphatase 1	71.1894	11.9344	35.7319	8.76979	12.8344	15.5128	13.8933	15.8679	11.4675	2.34131	-0.474023	0.656647	-0.62438	-0.43126	-0.304005	-0.380951	-0.287133	-0.496207	AS1
AT4G26370		antitermination NusB domain-containing protein	72.7756	49.2151	24.537	36.292	35.1167	21.2729	22.7725	19.8497	37.1428	2.21025	0.815423	-0.645574	0.0503474	-0.0192356	-0.838818	-0.750037	-0.923072	0.100718	AS1
AT4G26460		S-adenosyl-L-methionine-dependent methyltransferases superfamily protein	15.3561	0.126886	6.10005	0.852908	0.930037	6.2256	0.167471	0.109612	0.669195	2.35743	-0.643639	0.533432	-0.50057	-0.485371	0.558173	-0.635642	-0.647043	-0.536772	AS1
AT4G26490		Late embryogenesis abundant (LEA) hydroxyproline-rich glycoprotein family	7.20766	0.0182267	0.0786817	0.0837771	0.0606857	4.1862	0.0308161	0.0295373	0.0655095	2.31573	-0.505682	-0.481957	-0.479957	-0.489019	1.12999	-0.500741	-0.501243	-0.487126	AS1
AT4G26542		Potential natural antisense gene, locus overlaps with AT4G26540	11.2003	0	0	0	0	3.60619	0	0	0	2.56466	-0.441573	-0.441573	-0.441573	-0.441573	0.52635	-0.441573	-0.441573	-0.441573	AS1
AT4G27435		Protein of unknown function (DUF1218)	17.8227	3.18833	1.74761	4.00083	1.14667	11.3849	0.811628	6.33335	7.58263	2.01581	-0.479838	-0.725529	-0.341279	-0.828009	0.917961	-0.885145	0.0564938	0.269537	AS1
AT4G27540	PRA1.H	prenylated RAB acceptor 1.H	31.7621	9.41253	18.6783	7.70007	6.79024	5.4564	6.64725	5.67988	6.34127	2.09057	-0.153457	0.776878	-0.325397	-0.416749	-0.550674	-0.431106	-0.528236	-0.461829	AS1
AT4G27800	TAP38, PPH1	thylakoid-associated phosphatase 38	295.772	147.255	133.114	131.94	121.158	71.9707	71.07	57.3422	116.893	2.03474	0.240049	0.0691629	0.0549733	-0.0753105	-0.669703	-0.680586	-0.846475	-0.126853	AS1
AT4G27990	YLMG1-2, ATYLMG1-2	YGGT family protein	112.725	64.0394	41.773	33.9474	65.0714	34.7352	22.922	31.5283	44.3731	2.29444	0.510031	-0.306072	-0.592896	0.547856	-0.564022	-0.996998	-0.681561	-0.210774	AS1
AT4G28500	ANAC073, SND2, NAC073	NAC domain containing protein 73	20.5363	1.16319	1.43089	0.969927	0.271597	8.77317	0.315653	2.03435	1.13487	2.31887	-0.409352	-0.371652	-0.436568	-0.53491	0.662327	-0.528706	-0.286669	-0.41334	AS1
AT4G28652		Potential natural antisense gene, locus overlaps with AT4G28650	2.32409	0	0	0	0	1.398	0.00573055	0	0	2.0829	-0.451723	-0.451723	-0.451723	-0.451723	1.07291	-0.445474	-0.451723	-0.451723	AS1
AT4G28750	PSAE-1	Photosystem I reaction centre subunit IV / PsaE protein	16904.8	6664.16	7871.3	1409.5	2656.27	1848.53	1308.61	1454.42	4608.19	1.92712	0.273621	0.468531	-0.574818	-0.37351	-0.50393	-0.591108	-0.567564	-0.0583446	AS1
AT4G29100		basic helix-loop-helix (bHLH) DNA-binding superfamily protein	56.9385	17.4284	5.29345	11.323	10.6605	19.6926	9.70068	26.4328	8.80682	2.40656	-0.0654984	-0.824751	-0.447496	-0.488948	0.0761701	-0.549001	0.497891	-0.604927	AS1
AT4G29230	anac075, NAC075	NAC domain containing protein 75	5.68857	0.888762	0.732108	1.93556	0.425476	2.71435	0.692431	1.1666	2.44104	2.16723	-0.545448	-0.633983	0.0461655	-0.80728	0.486308	-0.656407	-0.388424	0.331841	AS1
AT4G29610		Cytidine/deoxycytidylate deaminase family protein	4.37472	1.15416	1.67908	0.820094	1.31159	0.0709822	0.472569	0.268027	0.255205	2.33909	-0.00153121	0.379965	-0.244324	0.112879	-0.78876	-0.496897	-0.645552	-0.654871	AS1
AT4G29930		basic helix-loop-helix (bHLH) DNA-binding superfamily protein	5.06677	0.688172	0.290783	0.839348	0.304054	0.529587	1.63309	0.691357	2.60243	2.20154	-0.431021	-0.669944	-0.340129	-0.661965	-0.526368	0.137096	-0.429106	0.719898	AS1
AT4G30170		Peroxidase family protein	33.3586	1.30599	20.1937	5.37897	0.60069	10.3308	4.08652	2.2074	13.5714	2.01083	-0.762066	0.871922	-0.409709	-0.823082	0.0186814	-0.52152	-0.684085	0.299029	AS1
AT4G30450		glycine-rich protein	49.9029	20.3942	3.15632	1.12906	2.62407	23.0222	0.892673	23.7728	6.81243	2.02784	0.331185	-0.659931	-0.776491	-0.690533	0.482286	-0.790082	0.525446	-0.449717	AS1
AT4G30980	LRL2	LJRHL1-like 2	45.2318	5.59809	7.68008	2.64036	2.90609	28.458	6.28686	17.7805	2.98909	2.1106	-0.507897	-0.370345	-0.703307	-0.68575	1.0024	-0.462391	0.296961	-0.680267	AS1
AT4G31330		Protein of unknown function, DUF599	15.1022	5.32631	2.14003	1.34449	4.03013	7.76155	3.69115	7.78875	0.980548	2.03307	-0.00529053	-0.66966	-0.835536	-0.275556	0.50248	-0.346236	0.508152	-0.911422	AS1
AT4G31460		Ribosomal L28 family	48.9485	23.7017	26.9153	23.0321	20.3356	30.6	19.7496	23.0351	26.9359	2.05154	-0.31133	-0.0105659	-0.374001	-0.626367	0.334286	-0.681205	-0.373717	-0.00863955	AS1
AT4G31500	CYP83B1, SUR2, RNT1, RED1, ATR4	cytochrome P450, family 83, subfamily B, polypeptide 1	149.264	38.0617	16.1821	9.99563	58.5319	15.3741	27.2495	32.5189	11.5441	2.53915	-0.0416896	-0.549482	-0.69306	0.433392	-0.568233	-0.292625	-0.170331	-0.657121	AS1
AT4G31730	GDU1	glutamine dumper 1	84.6285	5.56145	3.95737	3.91326	1.7714	43.3377	10.8812	33.342	7.30465	2.27612	-0.580691	-0.638649	-0.640242	-0.717631	0.784219	-0.388482	0.423062	-0.517707	AS1
AT4G32200	ASY2	DNA-binding HORMA family protein	5.29602	1.23187	1.04739	1.68933	2.49177	0.450501	0.845523	0.607024	0.765718	2.35678	-0.236697	-0.354423	0.0552185	0.567289	-0.735318	-0.483241	-0.635436	-0.534168	AS1
AT4G32260		ATPase, F0 complex, subunit B/B', bacterial/chloroplast	3296.18	1516.92	1268.58	651.728	886.801	493.966	380.969	382.979	1027.6	2.32802	0.441401	0.178076	-0.475995	-0.226738	-0.643276	-0.763092	-0.76096	-0.0774388	AS1
AT4G32290		Core-2/I-branching beta-1,6-N-acetylglucosaminyltransferase family protein	84.0732	7.91736	40.354	8.11764	10.3171	26.3202	10.9859	13.6086	11.277	2.15025	-0.560472	0.594089	-0.553343	-0.475054	0.0945662	-0.451248	-0.357897	-0.440889	AS1
AT4G32690	GLB3, ATGLB3	hemoglobin 3	48.2359	12.4819	16.9718	10.1214	11.2081	19.0768	10.4818	14.6262	25.3249	2.36774	-0.500943	-0.1407	-0.690334	-0.603147	0.0281897	-0.661417	-0.328894	0.529506	AS1
AT4G32870		Polyketide cyclase/dehydrase and lipid transport superfamily protein	11.1295	0.658508	2.52711	1.33338	0.70372	2.11882	1.17849	1.8591	2.03289	2.5353	-0.582836	-0.0263893	-0.381867	-0.569372	-0.147974	-0.427991	-0.225313	-0.173561	AS1
AT4G33440		Pectin lyase-like superfamily protein	10.8048	3.68866	3.70735	4.56959	3.05408	2.17345	3.85727	3.05579	3.72241	2.28117	-0.211555	-0.20501	0.0970241	-0.433844	-0.742318	-0.152491	-0.433244	-0.199734	AS1
AT4G33550		Bifunctional inhibitor/lipid-transfer protein/seed storage 2S albumin superfamily protein	68.2049	8.10482	5.63928	4.39643	2.17115	52.3513	10.5453	21.9723	14.2982	2.07453	-0.55855	-0.66657	-0.721021	-0.818514	1.37996	-0.45163	0.0490059	-0.28721	AS1
AT4G33670		NAD(P)-linked oxidoreductase superfamily protein	79.891	41.0507	38.6874	29.154	39.9133	29.834	22.191	28.0491	38.4668	2.32941	0.139214	0.00594787	-0.531639	0.075078	-0.493296	-0.924279	-0.593943	-0.00648895	AS1
AT4G34290		SWIB/MDM2 domain superfamily protein	961.63	264.43	383.651	66.8125	122.425	284.001	104.927	109.166	147.192	2.26233	-0.0234475	0.367421	-0.671338	-0.489013	0.0407182	-0.546379	-0.532481	-0.407813	AS1
AT4G34320		Protein of unknown function (DUF677)	1.936	0.229358	0.1442	0.402357	0.135383	0.32362	0.280031	1.39893	0.475505	2.06451	-0.556486	-0.687268	-0.290801	-0.700808	-0.411721	-0.478664	1.2397	-0.178462	AS1
AT4G34480		O-Glycosyl hydrolases family 17 protein	81.7576	40.5537	30.7186	20.488	55.5168	35.1258	34.2391	53.6108	37.413	2.11827	-0.149456	-0.690747	-1.25381	0.674066	-0.44819	-0.496993	0.569163	-0.322309	AS1
AT4G35490	MRPL11	mitochondrial ribosomal protein L11	422.911	72.8601	208.149	19.3006	45.5295	122.955	54.704	28.9022	43.6343	2.23896	-0.291757	0.686324	-0.678968	-0.489345	0.070406	-0.423017	-0.609553	-0.503046	AS1
AT4G35890		winged-helix DNA-binding transcription factor family protein	86.9239	22.618	49.0476	34.5937	21.3965	32.4932	30.2526	31.2615	21.263	2.18672	-0.61034	0.539247	-0.0894433	-0.663468	-0.180804	-0.278261	-0.234378	-0.669273	AS1
AT4G35970	APX5	ascorbate peroxidase 5	10.1385	1.86093	0.734354	1.68098	0.502878	1.51236	0.850447	1.32854	3.15368	2.48797	-0.179543	-0.542594	-0.237534	-0.617189	-0.291874	-0.505182	-0.351111	0.237057	AS1
AT4G36032		Potential natural antisense gene, locus overlaps with AT4G36030	22.2788	0	0	0	0	5.34555	0	0	0	2.59199	-0.41416	-0.41416	-0.41416	-0.41416	0.307132	-0.41416	-0.41416	-0.41416	AS1
AT4G36040		Chaperone DnaJ-domain superfamily protein	817.571	214.95	199.029	88.0357	334.331	147.865	77.2755	172.763	218.015	2.08445	-0.137353	-0.196049	-0.605271	0.302794	-0.384688	-0.644943	-0.292889	-0.12605	AS1
AT4G36210		Protein of unknown function (DUF726)	41.7373	18.5323	18.5347	21.7444	18.7197	9.04042	17.8342	14.8914	16.6981	2.26276	-0.125109	-0.124853	0.20543	-0.105824	-1.10185	-0.196937	-0.499769	-0.313849	AS1
AT4G36410	UBC17	ubiquitin-conjugating enzyme 17	49.8874	14.4303	8.5948	25.6623	21.8824	11.8886	8.98527	9.65982	32.4768	2.09953	-0.42379	-0.839076	0.37554	0.106542	-0.60467	-0.811288	-0.763284	0.860495	AS1
AT4G36620	GATA19	GATA transcription factor 19	13.4913	1.53304	2.60884	0.798909	0.345464	5.66638	0.741647	1.29999	2.70697	2.10246	-0.350948	-0.130233	-0.501566	-0.594596	0.497062	-0.513314	-0.398761	-0.110101	AS1
AT4G36710		GRAS family transcription factor	32.5881	3.25857	2.78346	2.63083	3.32535	3.82225	0.686686	3.65738	4.60773	2.57886	-0.306417	-0.353156	-0.368171	-0.299848	-0.250966	-0.559425	-0.267185	-0.173694	AS1
AT4G36900	RAP2.10, DEAR4	related to AP2 10	61.0146	10.9377	21.8256	12.5152	12.0424	6.56999	7.61113	8.001	24.9126	1.92536	-0.336151	0.155556	-0.264909	-0.286263	-0.533401	-0.486382	-0.468775	0.294964	AS1
AT4G36990	HSF4, HSFB1, AT-HSFB1, ATHSF4	heat shock factor 4	35.5403	0	0	0	0	14.9563	0	0	0	2.26412	-0.424443	-0.424443	-0.424443	-0.424443	0.706977	-0.424443	-0.424443	-0.424443	AS1
AT4G37250		Leucine-rich repeat protein kinase family protein	17.5834	3.80193	7.52768	8.54284	8.64938	10.3405	9.71235	10.4474	8.48303	2.22201	-1.54501	-0.526617	-0.249133	-0.220011	0.242243	0.070541	0.27146	-0.265481	AS1
AT4G37295		unknown protein; FUNCTIONS IN: molecular_function unknown; INVOLVED IN: biological_process unknown; LOCATED IN: endomembrane system; EXPRESSED IN: stem, root, leaf; EXPRESSED DURING: LP.06 six leaves visible, LP.04 four leaves visible; Has 30201 Blast hits to 17322 proteins in 780 species: Archae - 12; Bacteria - 1396; Metazoa - 17338; Fungi - 3422; Plants - 5037; Viruses - 0; Other Eukaryotes - …	5.5316	1.24766	1.44896	0.714794	0.65454	0.138136	0.221703	0.436905	1.44737	2.43036	-0.0392483	0.0768007	-0.346435	-0.38117	-0.678867	-0.630693	-0.506633	0.0758808	AS1
AT4G37410	CYP81F4	cytochrome P450, family 81, subfamily F, polypeptide 4	23.369	0.256334	1.31089	1.33852	1.79203	16.8083	1.37415	0.527668	0.878183	2.0203	-0.563219	-0.445342	-0.442253	-0.39156	1.28695	-0.43827	-0.532889	-0.493709	AS1
AT4G37430	CYP91A2, CYP81F1	cytochrome P450, family 91, subfamily A, polypeptide 2	1.60038	0.289409	0.262503	0.568578	0.232862	0.636859	0.542486	0.224008	0.626557	2.1179	-0.534875	-0.589319	0.0300289	-0.649298	0.168195	-0.0227703	-0.667214	0.147349	AS1
AT4G37432		other RNA	36.9551	0	0	0	0	11.4445	0	0	0	2.49162	-0.424331	-0.424331	-0.424331	-0.424331	0.478702	-0.424331	-0.424331	-0.424331	AS1
AT4G37650	SHR, SGR7	GRAS family transcription factor	35.0758	6.96896	7.45691	6.44016	3.46949	22.4527	2.2215	12.4388	6.79746	2.17902	-0.416607	-0.371545	-0.465441	-0.739778	1.01329	-0.855028	0.0885272	-0.432444	AS1
AT4G37790	HAT22	Homeobox-leucine zipper protein family	88.6393	25.5807	36.8455	14.1528	25.4754	26.8215	16.3728	25.2479	18.6173	2.26807	-0.207296	0.234903	-0.6559	-0.211431	-0.158588	-0.568752	-0.22036	-0.480645	AS1
AT4G38080		hydroxyproline-rich glycoprotein family protein	37.69	5.02649	13.6313	4.24712	1.78678	20.0123	8.11337	1.80911	13.913	2.03658	-0.533149	0.143812	-0.594463	-0.788025	0.645829	-0.290295	-0.786268	0.165978	AS1
AT4G38220		Peptidase M20/M25/M40 family protein	90.2152	44.9157	51.2074	37.6352	43.8457	58.0446	41.0698	48.6466	40.4892	2.39497	-0.348803	0.0322866	-0.78978	-0.413608	0.446411	-0.581745	-0.122821	-0.616914	AS1
AT4G38225		unknown protein; FUNCTIONS IN: molecular_function unknown; INVOLVED IN: biological_process unknown; LOCATED IN: chloroplast; EXPRESSED IN: 21 plant structures; EXPRESSED DURING: 13 growth stages; Has 30201 Blast hits to 17322 proteins in 780 species: Archae - 12; Bacteria - 1396; Metazoa - 17338; Fungi - 3422; Plants - 5037; Viruses - 0; Other Eukaryotes - 2996 (source: NCBI BLink).	155.131	53.3805	51.0834	35.0342	39.3359	29.1347	21.797	16.72	54.4229	2.47291	0.0641415	0.00976101	-0.370176	-0.268341	-0.509836	-0.683544	-0.803735	0.0888169	AS1
AT4G38260		Protein of unknown function (DUF833)	42.399	9.94062	23.4263	16.2158	8.02869	14.9067	12.0568	6.65043	10.2774	2.24302	-0.513701	0.631648	0.0192577	-0.676083	-0.0919276	-0.333974	-0.793139	-0.485097	AS1
AT4G38460	GGR	geranylgeranyl reductase	528.424	100.78	306.911	53.6469	91.4028	112.559	65.5465	81.3903	45.4963	2.03972	-0.29003	0.832943	-0.546806	-0.341117	-0.22586	-0.481979	-0.395664	-0.59121	AS1
AT4G38550		Arabidopsis phospholipase-like protein (PEARLI 4) family	69.3133	5.02884	5.83995	9.18959	18.2374	18.53	7.1983	4.89359	7.58848	2.53376	-0.533043	-0.494348	-0.334547	0.097096	0.111051	-0.429545	-0.539495	-0.410931	AS1
AT4G38552		Potential natural antisense gene, locus overlaps with AT4G38550	266.949	0.202621	0.137402	0.967605	0.13411	55.1175	0.651048	0.136627	0.724871	2.39992	-0.373353	-0.374031	-0.3654	-0.374065	0.19758	-0.368691	-0.374039	-0.367923	AS1
AT4G38630	RPN10, MCB1, ATMCB1, MBP1	regulatory particle non-ATPase 10	154.924	47.4333	93.5977	42.08	56.4892	101.413	69.054	78.8666	54.0638	2.0729	-0.806725	0.429993	-0.950137	-0.564123	0.639357	-0.22752	0.0353551	-0.629099	AS1
AT4G38670		Pathogenesis-related thaumatin superfamily protein	42.4369	10.6806	10.4323	5.74816	11.4092	17.2226	4.7364	10.6284	7.45827	2.35842	-0.222383	-0.24256	-0.623238	-0.163175	0.309282	-0.705463	-0.226625	-0.484259	AS1
AT4G38740	ROC1	rotamase CYP 1	5703.25	635.326	820.567	350.555	536.448	1619.54	497.793	713.636	1438.01	2.48205	-0.419709	-0.313644	-0.582761	-0.476324	0.143825	-0.498457	-0.37487	0.0398851	AS1
AT4G38825		SAUR-like auxin-responsive protein family	25.4826	0	0	0	0	13.0274	0	0	0	2.22171	-0.44834	-0.44834	-0.44834	-0.44834	0.916668	-0.44834	-0.44834	-0.44834	AS1
AT4G38970	FBA2	fructose-bisphosphate aldolase 2	4427.45	1908.6	2150.82	2211.7	1597.48	1471.53	961.76	872.712	2187.11	2.18649	-0.0606402	0.15545	0.20976	-0.338199	-0.450564	-0.905342	-0.984785	0.187828	AS1
AT4G39260	CCR1, ATGRP8, GR-RBP8, GRP8	cold, circadian rhythm, and RNA binding 1	2106.68	550.827	883.232	179.318	630.109	493.006	888.167	414.375	238.737	2.18093	-0.247477	0.271346	-0.827337	-0.123733	-0.337726	0.27905	-0.460455	-0.734595	AS1
AT4G39320		microtubule-associated protein-related	5.9289	1.08694	1.75318	1.1702	0.956161	1.67452	1.45697	3.53837	2.02283	2.14719	-0.623428	-0.242202	-0.575788	-0.698263	-0.287211	-0.411694	0.779303	-0.087905	AS1
AT4G39880		Ribosomal protein L23/L15e family protein	294.911	66.9321	88.5571	19.1819	39.7833	84.2291	48.6175	44.9917	56.9274	2.48755	-0.184595	0.068871	-0.744277	-0.502808	0.0181431	-0.399261	-0.44176	-0.301861	AS1
AT4G39940	AKN2, APK2	APS-kinase 2	213.36	61.2444	24.8147	13.678	68.061	94.4708	35.5494	145.151	15.3755	2.08948	-0.201671	-0.750373	-0.918112	-0.0990011	0.298782	-0.588687	1.06213	-0.892545	AS1
AT4G39950	CYP79B2	cytochrome P450, family 79, subfamily B, polypeptide 2	79.4176	12.2322	10.0559	4.96764	21.6248	16.4674	11.9227	23.7171	8.96151	2.63582	-0.397721	-0.495988	-0.725729	0.0263718	-0.206497	-0.411698	0.120842	-0.545399	AS1
AT4G39955		alpha/beta-Hydrolases superfamily protein	8.38078	1.21992	1.46776	2.39679	3.45554	1.79173	2.04649	0.70863	1.88105	2.39295	-0.568362	-0.46587	-0.081678	0.356158	-0.331897	-0.226541	-0.779802	-0.294956	AS1
AT5G01200		Duplicated homeodomain-like superfamily protein	27.1839	7.9177	2.80726	1.92688	4.84369	4.66827	2.13996	4.17563	2.61387	2.29543	0.159888	-0.406574	-0.504158	-0.180847	-0.200292	-0.48054	-0.254898	-0.42801	AS1
AT5G01215		other RNA	410.068	0	0	0	0.00788342	235.885	0.0291223	0	0	2.05821	-0.436699	-0.436699	-0.436699	-0.436651	0.998457	-0.436522	-0.436699	-0.436699	AS1
AT5G01340		Mitochondrial substrate carrier family protein	13.9572	2.60191	5.19893	3.50214	2.63384	8.98688	8.58496	4.0613	6.14533	2.09668	-0.966929	-0.266263	-0.724049	-0.958315	0.755714	0.647279	-0.573192	-0.0109263	AS1
AT5G01410	PDX1, ATPDX1.3, RSR4, PDX1.3, ATPDX1	Aldolase-type TIM barrel family protein	632.228	306.605	310.638	62.7115	235.712	329.913	150.222	195.324	138.291	2.19075	0.261832	0.285725	-1.18294	-0.158126	0.399903	-0.664547	-0.397373	-0.735223	AS1
AT5G01500	TAAC	thylakoid ATP/ADP carrier	39.2686	7.60133	7.7023	4.33392	6.40873	22.0846	6.10076	26.8813	5.30026	2.01659	-0.507122	-0.499075	-0.767517	-0.602165	0.647118	-0.626709	1.02939	-0.690505	AS1
AT5G01530	LHCB4.1	light harvesting complex photosystem II	10369.1	3282.12	4154.45	2217.16	2283.55	1955.6	1285.12	1160.19	4029.5	2.23117	-0.0427009	0.237188	-0.38439	-0.36309	-0.468315	-0.683436	-0.723521	0.197097	AS1
AT5G01542		Potential natural antisense gene, locus overlaps with AT5G01540	5.7291	0	0	0	0	1.00973	0	0	0	2.62821	-0.395132	-0.395132	-0.395132	-0.395132	0.137721	-0.395132	-0.395132	-0.395132	AS1
AT5G01600	ATFER1, FER1	ferretin 1	678.724	64.4748	38.0586	72.3892	256.702	92.9517	63.1725	44.1953	142.101	2.22602	-0.417161	-0.530833	-0.383104	0.410015	-0.294622	-0.422765	-0.504426	-0.0831272	AS1
AT5G01712	CPuORF48	conserved peptide upstream open reading frame 48	34.3552	0	0	0	0	18.0203	0	0	0	2.41971	-0.493469	-0.493469	-0.493469	-0.493469	1.03458	-0.493469	-0.493469	-0.493469	AS1
AT5G01720		RNI-like superfamily protein	40.5501	4.27434	7.7217	11.2524	9.0549	17.6426	5.70348	4.86546	10.5093	2.22489	-0.641933	-0.369493	-0.0904689	-0.264132	0.41454	-0.52899	-0.595218	-0.149194	AS1
AT5G02140		Pathogenesis-related thaumatin superfamily protein	2.2845	0.146378	0.235317	0.339175	0.0530064	0.613186	0.46408	0.446672	0.331779	2.22746	-0.512034	-0.39808	-0.26501	-0.631668	0.0860703	-0.104974	-0.127278	-0.274486	AS1
AT5G02380	MT2B	metallothionein 2B	15871.5	839.754	2365.98	374.258	625.275	8371.06	718.902	1539.14	1289.71	2.43858	-0.537614	-0.235433	-0.62978	-0.58008	0.953536	-0.561542	-0.39914	-0.448526	AS1
AT5G02460		Dof-type zinc finger DNA-binding family protein	17.5797	2.61129	1.57612	3.39179	3.2005	3.40141	1.28871	3.0603	2.74431	2.57455	-0.331139	-0.532087	-0.179627	-0.216761	-0.17776	-0.58788	-0.243976	-0.305317	AS1
AT5G02590		Tetratricopeptide repeat (TPR)-like superfamily protein	22.6009	10.9268	7.59995	4.38396	9.2773	10.3422	7.04639	5.96315	8.49919	2.20214	0.220671	-0.343995	-0.889849	-0.0592948	0.12145	-0.437951	-0.621811	-0.191365	AS1
AT5G02640		unknown protein; BEST Arabidopsis thaliana protein match is: unknown protein (TAIR:AT3G46300.1); Has 37 Blast hits to 37 proteins in 10 species: Archae - 0; Bacteria - 0; Metazoa - 0; Fungi - 0; Plants - 37; Viruses - 0; Other Eukaryotes - 0 (source: NCBI BLink).	36.0111	0.9317	0.751346	0.947443	0.225891	5.95886	1.18971	2.73497	1.80093	2.47307	-0.381217	-0.395892	-0.379936	-0.438646	0.0278258	-0.360223	-0.234492	-0.310491	AS1
AT5G02720		unknown protein; BEST Arabidopsis thaliana protein match is: unknown protein (TAIR:AT3G53490.1); Has 47 Blast hits to 47 proteins in 13 species: Archae - 0; Bacteria - 0; Metazoa - 0; Fungi - 0; Plants - 47; Viruses - 0; Other Eukaryotes - 0 (source: NCBI BLink).	15.6376	0.175691	0.115134	3.6098	0.191527	5.97447	1.05376	0.169446	0.704169	2.39238	-0.551005	-0.562532	0.102724	-0.54799	0.55287	-0.383853	-0.552193	-0.450402	AS1
AT5G02750		RING/U-box superfamily protein	48.7666	6.57638	7.33329	4.73856	5.02486	26.099	2.12619	9.44047	7.33481	2.31164	-0.418901	-0.369914	-0.537845	-0.519315	0.844602	-0.706916	-0.233537	-0.369816	AS1
AT5G02850		hydroxyproline-rich glycoprotein family protein	44.0475	9.79675	18.2182	8.70402	9.57002	31.1772	9.44224	12.0947	10.0151	2.1294	-0.567828	0.0953548	-0.65388	-0.585683	1.11587	-0.595745	-0.386868	-0.55063	AS1
AT5G03660		Family of unknown function (DUF662)	464.8	98.1763	280.425	27.9806	59.872	114.849	90.3414	85.1622	67.9046	2.04442	-0.28679	0.872057	-0.733135	-0.530351	-0.180776	-0.336608	-0.369541	-0.479275	AS1
AT5G04230	PAL3, ATPAL3	phenyl alanine ammonia-lyase 3	63.5809	6.3089	5.46208	9.45655	11.0357	4.88505	2.08509	9.27999	7.18908	2.71621	-0.374819	-0.420522	-0.204937	-0.119708	-0.451665	-0.602782	-0.214466	-0.327315	AS1
AT5G04310		Pectin lyase-like superfamily protein	22.2461	0.518941	2.50032	2.37872	0.999428	1.19395	0.580379	1.08816	2.15081	2.45193	-0.426713	-0.164199	-0.18031	-0.363053	-0.337281	-0.418573	-0.351297	-0.210506	AS1
AT5G04680		Ankyrin repeat family protein	2.06521	0.234755	0.127685	0.920691	0.0996279	0.369585	0.526737	0.162019	0.542108	2.31779	-0.50258	-0.667554	0.554313	-0.710785	-0.294834	-0.0526923	-0.614651	-0.0290093	AS1
AT5G04690		Ankyrin repeat family protein	6.26665	0.479529	0.389461	1.55244	0.186957	1.63207	0.582028	0.378642	0.805713	2.51152	-0.452925	-0.499063	0.0966708	-0.602795	0.137461	-0.40042	-0.504605	-0.285838	AS1
AT5G04700		Ankyrin repeat family protein	1.67655	0.289676	0.259072	0.837347	0.201803	0.285209	0.44448	0.198352	0.459993	2.33479	-0.457585	-0.519204	0.64511	-0.63451	-0.466579	-0.145899	-0.641459	-0.114664	AS1
AT5G04890	RTM2	HSP20-like chaperones superfamily protein	6.07981	1.92333	0.597855	2.38188	0.939738	1.72177	2.50461	1.39931	3.90074	2.04991	-0.255031	-0.990063	-0.000745307	-0.800475	-0.366805	0.0673094	-0.545626	0.841523	AS1
AT5G04910		unknown protein; Has 71 Blast hits to 71 proteins in 36 species: Archae - 0; Bacteria - 0; Metazoa - 17; Fungi - 0; Plants - 40; Viruses - 0; Other Eukaryotes - 14 (source: NCBI BLink).	73.531	19.9424	33.6208	30.2583	13.1158	35.3109	14.3373	14.0575	27.2575	2.07509	-0.424762	0.213318	0.0564631	-0.743222	0.292161	-0.68624	-0.699291	-0.0835216	AS1
AT5G05160		Leucine-rich repeat protein kinase family protein	15.9865	4.62039	0.974339	7.79698	4.59588	6.37491	4.26319	6.58004	5.63951	2.2192	-0.388744	-1.22533	0.340123	-0.394367	0.0138307	-0.470703	0.0608959	-0.154907	AS1
AT5G05440	PYL5, RCAR8	Polyketide cyclase/dehydrase and lipid transport superfamily protein	1115.44	44.4544	443.224	51.5583	136.878	110.817	36.6472	50.6329	127.711	1.97824	-0.428849	0.4674	-0.412883	-0.221123	-0.279696	-0.446396	-0.414963	-0.241726	AS1
AT5G05960		Bifunctional inhibitor/lipid-transfer protein/seed storage 2S albumin superfamily protein	86.234	5.12184	8.13585	7.30563	2.00848	38.7182	30.2358	17.4795	13.4018	2.38959	-0.684474	-0.570246	-0.601711	-0.802467	0.588792	0.267319	-0.216133	-0.370672	AS1
AT5G06370		NC domain-containing protein-related	60.9653	16.1015	37.2567	16.4329	22.4389	45.0629	19.155	21.6176	29.8025	2.02925	-0.898552	0.482029	-0.876926	-0.484976	0.991464	-0.699287	-0.538574	-0.00442978	AS1
AT5G06720	ATPA2, PA2	peroxidase 2	4.4997	0.325008	0.234749	0.851677	0.857288	0.408244	0.559115	0.412933	2.35364	2.18722	-0.552532	-0.611767	-0.206892	-0.20321	-0.497907	-0.398893	-0.494829	0.778812	AS1
AT5G07470	PMSR3, ATMSRA3	peptidemethionine sulfoxide reductase 3	106.215	52.1887	77.3926	18.5276	38.4658	57.415	40.4745	38.1914	46.677	2.07888	-0.0253124	0.956323	-1.33633	-0.559788	0.17824	-0.481552	-0.570475	-0.239978	AS1
AT5G07475		Cupredoxin superfamily protein	5.69054	0.65746	0.735941	0.0929927	0.0863766	0.92936	0.826334	0.166269	1.57612	2.52179	-0.301981	-0.25795	-0.618671	-0.622383	-0.149434	-0.207235	-0.57756	0.213426	AS1
AT5G07572		unknown protein; FUNCTIONS IN: molecular_function unknown; INVOLVED IN: biological_process unknown; LOCATED IN: cellular_component unknown; Has 30201 Blast hits to 17322 proteins in 780 species: Archae - 12; Bacteria - 1396; Metazoa - 17338; Fungi - 3422; Plants - 5037; Viruses - 0; Other Eukaryotes - 2996 (source: NCBI BLink).	3.09375	0	0	0	0	0.10346	0	0	0	2.70496	-0.350894	-0.350894	-0.350894	-0.350894	-0.248701	-0.350894	-0.350894	-0.350894	AS1
AT5G08170	EMB1873, ATAIH	porphyromonas-type peptidyl-arginine deiminase family protein	46.0004	14.3531	14.4109	12.693	15.337	8.80265	15.9093	12.9944	19.6942	2.5882	-0.316294	-0.310994	-0.468655	-0.225996	-0.825697	-0.173468	-0.440993	0.173895	AS1
AT5G08540		unknown protein; FUNCTIONS IN: molecular_function unknown; INVOLVED IN: biological_process unknown; LOCATED IN: chloroplast thylakoid membrane, chloroplast, chloroplast envelope; EXPRESSED IN: 24 plant structures; EXPRESSED DURING: 13 growth stages; Has 30201 Blast hits to 17322 proteins in 780 species: Archae - 12; Bacteria - 1396; Metazoa - 17338; Fungi - 3422; Plants - 5037; Viruses - 0; Other…	118.693	54.3312	30.9162	33.2071	35.1554	37.2252	26.5338	25.1741	45.542	2.39566	0.29772	-0.465515	-0.39084	-0.327334	-0.259866	-0.608364	-0.652685	0.0112261	AS1
AT5G08670		ATP synthase alpha/beta family protein	476.244	118.546	288.602	106.801	152.333	304.459	166.863	187.072	150.024	2.1571	-0.816585	0.59715	-0.914225	-0.535702	0.728981	-0.414911	-0.246907	-0.554897	AS1
AT5G08690		ATP synthase alpha/beta family protein	453.368	111.428	289.667	92.6378	143.23	283.938	169.585	182.55	107.783	2.07694	-0.768717	0.714603	-0.925088	-0.504058	0.666925	-0.284729	-0.176828	-0.799048	AS1
AT5G09470	DIC3	dicarboxylate carrier 3	36.6554	1.09789	13.1437	0.757967	7.58821	3.79699	4.18659	2.33863	1.08911	2.34528	-0.549795	0.430972	-0.577471	-0.0213552	-0.330035	-0.298314	-0.448774	-0.55051	AS1
AT5G09520		hydroxyproline-rich glycoprotein family protein	1.75911	0.187593	0.357873	0.216424	0.0547059	0.281742	0.197924	0.178007	0.398808	2.04032	-0.325093	-0.068791	-0.281697	-0.525112	-0.183382	-0.309543	-0.339522	-0.0071763	AS1
AT5G09540		Chaperone DnaJ-domain superfamily protein	10.8346	3.53408	2.35088	3.93619	3.40076	4.20942	1.42755	2.45989	1.99928	2.55028	-0.0944253	-0.523057	0.0512442	-0.142723	0.150224	-0.857547	-0.483566	-0.650432	AS1
AT5G09570		Cox19-like CHCH family protein	44.5556	3.42135	14.1296	5.94096	10.3928	4.06051	6.52359	1.9261	7.98644	2.42787	-0.547722	0.226899	-0.365457	-0.0434182	-0.501486	-0.32331	-0.655886	-0.217489	AS1
AT5G09600	SDH3-1	succinate dehydrogenase 3-1	57.5536	8.19319	25.8238	3.6185	7.19358	17.478	4.40275	7.16214	11.6387	2.19158	-0.405243	0.522295	-0.645915	-0.457832	0.0832262	-0.604656	-0.459486	-0.223975	AS1
AT5G09672	CPuORF21	conserved peptide upstream open reading frame 21	4.19159	0	0	0	0	1.1551	0	0	0	2.09179	-0.345428	-0.345428	-0.345428	-0.345428	0.326209	-0.345428	-0.345428	-0.345428	AS1
AT5G10170	ATMIPS3, MIPS3	myo-inositol-1-phosphate synthase 3	29.5937	1.91454	1.49367	7.31138	2.383	9.82232	1.89053	7.72138	21.7938	2.01293	-0.73594	-0.777738	-0.199969	-0.689417	0.0493983	-0.738325	-0.159251	1.23831	AS1
AT5G10300	ATMES5, MES5, HNL	methyl esterase 5	10.4489	2.79794	0.719705	2.1671	5.53976	2.62958	1.78293	2.9635	1.55035	2.13614	-0.182443	-0.812242	-0.373615	0.648453	-0.233463	-0.490037	-0.132269	-0.560519	AS1
AT5G10700		Peptidyl-tRNA hydrolase II (PTH2) family protein	88.1863	18.6254	53.0772	6.47932	9.56151	17.9546	6.11913	7.09359	10.0645	2.00738	-0.17247	0.907155	-0.553094	-0.456507	-0.19349	-0.564381	-0.533844	-0.440745	AS1
AT5G10760		Eukaryotic aspartyl protease family protein	3.67161	0.817179	0.84703	0.365217	1.10884	0.232627	0.859286	1.00083	0.102055	2.46485	-0.169184	-0.141638	-0.586248	0.0999543	-0.708601	-0.130328	0.000288838	-0.829091	AS1
AT5G11620		SWIM zinc finger family protein / mitogen-activated protein kinase kinase kinase (MAPKKK)-related	11.4213	0.402482	0	0.580116	0.15673	0.675864	0.36372	0.28533	1.27292	2.65121	-0.349009	-0.458597	-0.300642	-0.415922	-0.274571	-0.359563	-0.380907	-0.112002	AS1
AT5G11770		NADH-ubiquinone oxidoreductase 20 kDa subunit, mitochondrial	1173.38	184.084	542.87	69.3994	216.121	361.751	181.199	167.847	173.254	2.37238	-0.447571	0.575134	-0.774474	-0.356248	0.0588627	-0.455793	-0.493854	-0.47844	AS1
AT5G11840		Protein of unknown function (DUF1230)	132.582	67.2373	52.6179	28.2884	39.6891	20.6439	21.1066	19.1239	54.6466	2.16747	0.484264	0.107687	-0.519012	-0.225343	-0.715924	-0.704006	-0.755078	0.159942	AS1
AT5G11990		proline-rich family protein	14.392	1.25689	2.02244	1.49614	0.366781	5.06912	1.98319	0.733777	1.36387	2.35927	-0.406427	-0.245235	-0.356052	-0.593846	0.396264	-0.2535	-0.516572	-0.383903	AS1
AT5G12140	ATCYS1, CYS1	cystatin-1	702.502	264.247	355.5	58.9388	153.599	424.426	173.192	332.948	195.763	2.16825	-0.167527	0.318828	-1.26177	-0.757249	0.686185	-0.652826	0.198631	-0.532529	AS1
AT5G12860	DiT1	dicarboxylate transporter 1	226.15	122.439	132.969	83.2057	122.931	133.469	74.3182	100.788	136.846	2.17684	-0.075182	0.153465	-0.927124	-0.0645062	0.164311	-1.12011	-0.545343	0.237649	AS1
AT5G13510		Ribosomal protein L10 family protein	687.793	425.84	301.033	137.973	229.734	224.336	122.545	145.307	263.416	2.27635	0.806898	0.106784	-0.807918	-0.293176	-0.323456	-0.894466	-0.766777	-0.104235	AS1
AT5G13760		Plasma-membrane choline transporter family protein	10.8188	6.59022	7.0415	6.83502	6.29284	5.78666	4.049	6.55321	6.97497	2.0135	-0.0901142	0.134387	0.0316659	-0.238048	-0.489862	-1.3543	-0.108525	0.10129	AS1
AT5G14280		DNA-binding storekeeper protein-related	22.7874	8.14449	8.06624	4.327	6.7066	11.8834	6.12862	5.39351	5.13264	2.28588	-0.0952101	-0.107934	-0.715971	-0.329024	0.512782	-0.423009	-0.542546	-0.584966	AS1
AT5G14560		unknown protein; Has 2 Blast hits to 2 proteins in 1 species: Archae - 0; Bacteria - 0; Metazoa - 0; Fungi - 0; Plants - 2; Viruses - 0; Other Eukaryotes - 0 (source: NCBI BLink).	4.67017	0	0	0	0	0.67999	0	0	0	2.61752	-0.381779	-0.381779	-0.381779	-0.381779	0.054928	-0.381779	-0.381779	-0.381779	AS1
AT5G14690		unknown protein; BEST Arabidopsis thaliana protein match is: unknown protein (TAIR:AT3G01516.1); Has 86 Blast hits to 86 proteins in 16 species: Archae - 0; Bacteria - 0; Metazoa - 0; Fungi - 0; Plants - 84; Viruses - 2; Other Eukaryotes - 0 (source: NCBI BLink).	64.2017	11.0343	24.4161	1.54949	5.66296	5.58929	3.3916	2.39989	3.70351	2.02139	-0.10039	0.433643	-0.478905	-0.314747	-0.317687	-0.405391	-0.444968	-0.392944	AS1
AT5G14800	P5CR, AT-P5R, AT-P5C1, EMB2772	pyrroline-5- carboxylate (P5C) reductase	180.492	44.225	93.0798	91.4784	43.5939	92.1887	57.885	32.2807	82.6348	2.06044	-0.726914	0.272418	0.239659	-0.739822	0.25419	-0.447498	-0.971236	0.0587624	AS1
AT5G15840	CO, FG	B-box type zinc finger protein with CCT domain	27.051	1.75088	3.45456	6.79413	1.61575	7.49601	2.23078	3.0899	4.738	2.38988	-0.547846	-0.350022	0.0377524	-0.563536	0.119251	-0.492122	-0.392365	-0.200995	AS1
AT5G15850	COL1, ATCOL1	CONSTANS-like 1	37.8165	2.00009	0.140964	0.536785	1.72639	8.27795	1.02865	0.552905	1.99352	2.60476	-0.328221	-0.480463	-0.44805	-0.350634	0.185868	-0.407772	-0.44673	-0.328759	AS1
AT5G15950		Adenosylmethionine decarboxylase family protein	40.0083	0	0	0.0132477	0	16.6836	0.0398811	0.00472181	0	2.5132	-0.4702	-0.4702	-0.469212	-0.4702	0.773887	-0.467226	-0.469848	-0.4702	AS1
AT5G15970	KIN2, COR6.6	stress-responsive protein (KIN2) / stress-induced protein (KIN2) / cold-responsive protein (COR6.6) / cold-regulated protein (COR6.6)	1186.95	189.702	467.674	42.3712	178.419	260.077	154.937	104.874	43.7736	1.74825	-0.200023	0.343037	-0.487856	-0.222067	-0.0625354	-0.267942	-0.365748	-0.485116	AS1
AT5G16200		50S ribosomal protein-related	41.8197	13.7117	16.6889	2.07424	24.1585	7.38508	9.15761	8.21103	8.62827	2.04841	-0.0706105	0.153836	-0.947944	0.716959	-0.547567	-0.413939	-0.485301	-0.453845	AS1
AT5G16230		Plant stearoyl-acyl-carrier-protein desaturase family protein	1.83629	0.215524	0.194226	0.486945	0.180705	0.841254	0.39038	0.540654	0.721147	2.09706	-0.653929	-0.690079	-0.193236	-0.713028	0.408146	-0.35714	-0.102073	0.204283	AS1
AT5G16235		other RNA	14.6663	0	0	0.0246288	0	1.81445	0	0	0	2.59469	-0.370819	-0.370819	-0.365839	-0.370819	-0.00393965	-0.370819	-0.370819	-0.370819	AS1
AT5G16390	CAC1, CAC1A, BCCP, BCCP1, CAC1-A, BCCP-1	chloroplastic acetylcoenzyme A carboxylase 1	261.65	101.768	194.948	49.762	83.4674	129.096	64.0055	89.0121	100.677	2.00129	-0.247685	1.06302	-0.979226	-0.505109	0.136726	-0.778869	-0.427115	-0.263037	AS1
AT5G16530	PIN5	Auxin efflux carrier family protein	10.2588	0.541235	0.577338	1.64337	0.251789	0.281335	0.671873	0.512815	1.66661	2.60955	-0.396432	-0.385264	-0.0555024	-0.485967	-0.476828	-0.356021	-0.405223	-0.0483164	AS1
AT5G17450	HIPP21	Heavy metal transport/detoxification superfamily protein	32.8354	3.09997	1.52843	6.16896	2.33204	2.24538	4.98822	2.24888	5.82217	2.67354	-0.380856	-0.542284	-0.0656125	-0.459738	-0.46864	-0.186897	-0.46828	-0.101235	AS1
AT5G17650		glycine/proline-rich protein	63.8098	5.59695	25.4225	4.79159	7.35604	9.39687	5.4157	4.53991	29.1042	2.3759	-0.595946	0.416177	-0.637061	-0.506142	-0.401955	-0.605199	-0.649909	0.604133	AS1
AT5G17980		C2 calcium/lipid-binding plant phosphoribosyltransferase family protein	5.79919	0.573796	1.54913	1.79759	0.871312	2.57226	0.717519	1.22588	2.33441	2.38967	-0.844212	-0.240601	-0.0868342	-0.660085	0.392589	-0.755264	-0.440652	0.245392	AS1
AT5G18200		UTP:galactose-1-phosphate uridylyltransferases;ribose-5-phosphate adenylyltransferases	26.6076	11.8592	13.263	12.4074	7.77895	13.2889	8.20597	7.34001	8.08482	2.27423	-0.0366102	0.183339	0.0492847	-0.675923	0.187395	-0.609015	-0.744698	-0.627998	AS1
AT5G18245		other RNA	2.41094	0.14156	0.00820692	1.04456	0.156652	0.361609	0.395887	0.12414	0.495496	2.45776	-0.573647	-0.751778	0.632566	-0.553487	-0.279709	-0.233921	-0.596916	-0.100865	AS1
AT5G18600		Thioredoxin superfamily protein	218.84	1.38639	9.13971	11.2261	6.20881	3.73337	2.10382	6.33722	89.2536	2.13964	-0.443086	-0.350998	-0.326218	-0.385809	-0.41521	-0.434565	-0.384284	0.600526	AS1
AT5G18690	AGP25, ATAGP25	arabinogalactan protein 25	93.8475	26.7771	15.9568	8.81709	10.4839	65.716	7.89315	34.7057	17.6768	2.13974	-0.155437	-0.525713	-0.770038	-0.712997	1.17707	-0.801656	0.115884	-0.466856	AS1
AT5G18840		Major facilitator superfamily protein	8.26821	0.517233	3.00107	5.3652	1.78828	1.80734	3.26268	1.19578	3.44104	2.08465	-1.0928	-0.0745751	0.894585	-0.571746	-0.563933	0.0326723	-0.81464	0.10579	AS1
AT5G18930	BUD2, SAMDC4	Adenosylmethionine decarboxylase family protein	20.1173	1.46734	0.939666	1.75752	0.719617	9.79493	0.55191	4.43798	1.83512	2.34929	-0.478762	-0.558777	-0.43476	-0.592145	0.78402	-0.617576	-0.0282989	-0.422992	AS1
AT5G18970		AWPM-19-like family protein	32.1955	6.16994	3.8699	5.15083	5.07164	3.22733	4.7226	5.10012	6.11458	2.72801	-0.201258	-0.460135	-0.315962	-0.324875	-0.532458	-0.364161	-0.321669	-0.207488	AS1
AT5G19040	ATIPT5, IPT5	isopentenyltransferase 5	3.13905	0.0812687	0.2391	0.406279	0.109354	0.263046	0.24958	0.0984324	0.714862	2.39675	-0.477205	-0.328862	-0.171733	-0.450809	-0.306356	-0.319012	-0.461073	0.118298	AS1
AT5G19221		other RNA	15.5889	0.0645179	0	0.481762	0.0367906	3.05257	0.363542	0.0747312	0.347215	2.58579	-0.417659	-0.430141	-0.336936	-0.423024	0.160431	-0.359808	-0.415683	-0.362967	AS1
AT5G19370		rhodanese-like domain-containing protein / PPIC-type PPIASE domain-containing protein	139.808	69.6405	38.9161	36.3043	51.0738	29.9983	29.6164	35.276	55.1411	2.32937	0.425141	-0.408674	-0.479554	-0.0787323	-0.65069	-0.661055	-0.507461	0.0316489	AS1
AT5G19380	CLT1	CRT (chloroquine-resistance transporter)-like transporter 1	15.7604	4.16519	5.42662	6.22458	2.93374	8.48028	3.84007	6.09363	3.46699	2.29073	-0.506785	-0.202446	-0.00992713	-0.803889	0.534293	-0.585224	-0.0415208	-0.675233	AS1
AT5G19750		Peroxisomal membrane 22 kDa (Mpv17/PMP22) family protein	53.3884	31.0701	25.9123	27.0981	27.8979	29.397	24.4586	22.076	28.5845	2.22471	0.102971	-0.387371	-0.274641	-0.198605	-0.0560871	-0.525573	-0.752079	-0.133329	AS1
AT5G20225		other RNA	4.13923	0.124175	0	0.0892611	0.0537607	1.47623	0.120151	0.0164303	0.191198	2.32068	-0.380732	-0.464279	-0.404222	-0.428108	0.528959	-0.383439	-0.453225	-0.335637	AS1
AT5G20540	ATBRXL4, BRX-LIKE4, BRXL4	BREVIS RADIX-like 4	40.0728	5.99251	15.7247	8.81756	7.18543	21.6253	10.7253	14.5273	6.77038	2.19515	-0.742287	0.0965445	-0.498792	-0.639468	0.605124	-0.334363	-0.00666364	-0.675242	AS1
AT5G20650	COPT5	copper transporter 5	595.689	130.609	319.49	24.6404	88.5959	106.857	99.7188	74.4448	64.6748	2.22756	-0.190173	0.791732	-0.741053	-0.408579	-0.31365	-0.350756	-0.482144	-0.532933	AS1
AT5G20820		SAUR-like auxin-responsive protein family	117.952	0.641628	36.769	0.503744	1.01192	14.2173	2.17789	4.51014	3.31931	2.16867	-0.431852	0.369019	-0.434908	-0.423643	-0.130906	-0.397796	-0.346095	-0.372493	AS1
AT5G20870		O-Glycosyl hydrolases family 17 protein	9.60291	0.377091	0.891312	0.664725	0.223045	0.756047	0.193167	0.268637	0.777296	2.59832	-0.370426	-0.204957	-0.27787	-0.419996	-0.248484	-0.429611	-0.405325	-0.241646	AS1
AT5G20900	JAZ12, TIFY3B	jasmonate-zim-domain protein 12	284.1	89.1047	134.43	24.4167	69.3687	83.1314	60.2717	76.7526	52.8638	2.29923	-0.0990742	0.4584	-0.894692	-0.341813	-0.172542	-0.4537	-0.250996	-0.544812	AS1
AT5G20970		HSP20-like chaperones superfamily protein	12.2885	1.59221	1.38009	1.83763	0.722913	4.32357	0.867645	1.29054	2.29255	2.50553	-0.365857	-0.422799	-0.299973	-0.599216	0.367366	-0.560363	-0.446839	-0.177852	AS1
AT5G21105		Plant L-ascorbate oxidase	114.119	34.1176	43.2751	36.6488	57.2398	66.6361	33.6942	45.979	48.5105	2.39848	-0.759485	-0.398004	-0.659571	0.153241	0.524148	-0.7762	-0.291267	-0.191342	AS1
AT5G21482	CKX7, ATCKX5	cytokinin oxidase 7	36.0835	13.6075	8.26692	9.65918	12.0596	11.514	13.6366	20.7086	15.1134	2.39858	-0.236877	-0.863099	-0.699848	-0.418385	-0.482355	-0.233476	0.595766	-0.0603045	AS1
AT5G21920	YLMG2, ATYLMG2	YGGT family protein	112.54	78.3268	39.75	35.0697	41.4381	53.9281	29.9722	32.8295	61.8552	2.17799	0.905783	-0.528681	-0.702717	-0.465909	-0.00147336	-0.892266	-0.786019	0.293292	AS1
AT5G22090		Protein of unknown function (DUF3049)	367.706	12.9317	8.54288	30.0948	17.8979	22.6328	13.1199	25.043	112.815	2.63107	-0.482033	-0.520544	-0.331428	-0.438454	-0.396906	-0.480381	-0.375757	0.39443	AS1
AT5G22140		FAD/NAD(P)-binding oxidoreductase family protein	4.37322	0.746724	0.644392	1.77474	0.513804	1.57236	1.35963	1.3473	2.13245	2.07654	-0.645967	-0.72279	0.125791	-0.820826	-0.0261392	-0.185844	-0.195097	0.394336	AS1
AT5G22870		Late embryogenesis abundant (LEA) hydroxyproline-rich glycoprotein family	3.88973	0.61695	0.334302	0.540222	0.17684	1.21035	0.16457	0.297837	0.976821	2.14701	-0.212704	-0.416497	-0.268026	-0.530029	0.215147	-0.538876	-0.442789	0.0467668	AS1
AT5G23020	MAM-L, MAM3, IMS2	2-isopropylmalate synthase 2	158.498	32.8355	9.75113	15.9259	75.1817	17.6068	18.0306	46.9589	14.7072	2.46793	-0.223654	-0.718101	-0.585843	0.683363	-0.54984	-0.540762	0.0788558	-0.611947	AS1
AT5G23100		Protein of unknown function, DUF617	29.2966	10.1974	6.56356	6.11154	6.3591	8.44127	14.5897	9.17245	8.08314	2.17616	-0.0929028	-0.524623	-0.578326	-0.548914	-0.301544	0.428916	-0.214676	-0.344091	AS1
AT5G23170		Protein kinase superfamily protein	4.27786	0.655748	0.410255	0.404508	0.259045	0.151235	0.449595	0.476875	1.27981	2.55029	-0.208452	-0.395429	-0.399806	-0.510596	-0.592709	-0.365466	-0.344688	0.266856	AS1
AT5G23235			3.05395	0.0133258	0.00890081	0.086197	0.0173408	0.739939	0.0453124	0	0	2.55387	-0.417495	-0.421819	-0.346283	-0.413571	0.292568	-0.386237	-0.430517	-0.430517	AS1
AT5G23240		DNAJ heat shock N-terminal domain-containing protein	35.6997	0	0	0	0	6.79078	0	0	0	2.656	-0.404777	-0.404777	-0.404777	-0.404777	0.177442	-0.404777	-0.404777	-0.404777	AS1
AT5G23250		Succinyl-CoA ligase, alpha subunit	57.0673	20.0781	34.4572	13.3874	18.4357	26.1697	18.7225	24.0416	15.9112	2.18787	-0.364736	0.627557	-0.826455	-0.478077	0.0556423	-0.458285	-0.0912202	-0.652294	AS1
AT5G23440	FTRA1	ferredoxin/thioredoxin reductase subunit A (variable subunit) 1	279.217	108.609	102.419	14.2911	69.4932	47.7692	22.4129	38.5041	42.5915	2.22883	0.314406	0.244949	-0.743946	-0.124514	-0.368282	-0.65281	-0.472248	-0.426382	AS1
AT5G23810	AAP7	amino acid permease 7	11.2488	1.20499	0.77083	0.854054	1.55726	0.995442	0.701273	1.04609	2.09904	2.63185	-0.313916	-0.44125	-0.416842	-0.210596	-0.375374	-0.461651	-0.360519	-0.0516973	AS1
AT5G23850		Arabidopsis thaliana protein of unknown function (DUF821)	18.9435	2.6683	4.03257	5.1795	2.98837	3.59456	4.53112	4.01101	7.1164	2.56384	-0.634281	-0.366198	-0.140823	-0.571386	-0.452268	-0.268231	-0.370434	0.239782	AS1
AT5G24580		Heavy metal transport/detoxification superfamily protein	82.681	20.3536	25.4957	12.3374	10.5028	8.51815	4.72936	14.0038	9.40759	2.18369	-0.0190324	0.162694	-0.302336	-0.367171	-0.437312	-0.571213	-0.243444	-0.405878	AS1
AT5G24655	LSU4	response to low sulfur 4	4.08521	1.07265	0.122198	0.834019	0.923745	0.239202	1.26085	1.93322	0.0428744	2.28355	-0.0748139	-0.818872	-0.261627	-0.191386	-0.727276	0.072515	0.598878	-0.88097	AS1
AT5G24930	ATCOL4, COL4	CONSTANS-like 4	848.092	264.976	482.252	173.908	339.976	376.345	259.097	277.981	276.45	2.13404	-0.45022	0.512708	-0.853815	-0.117835	0.043348	-0.476275	-0.392583	-0.399369	AS1
AT5G25220	KNAT3	KNOTTED1-like homeobox gene 3	130.369	45.2593	55.9345	24.4449	49.9571	26.9063	52.389	44.2775	26.7927	2.36677	-0.161735	0.155412	-0.780109	-0.0221711	-0.706983	0.0500781	-0.190904	-0.710357	AS1
AT5G25490		Ran BP2/NZF zinc finger-like superfamily protein	32.5119	10.9226	2.13735	6.04227	2.5941	3.02299	1.89606	2.31901	7.33521	2.59386	0.34212	-0.574168	-0.16689	-0.52653	-0.481798	-0.599335	-0.555222	-0.0320381	AS1
AT5G25940		early nodulin-related	835.298	97.1659	383.872	20.1402	52.2441	96.1849	47.0366	43.9881	52.858	2.24606	-0.287693	0.696471	-0.552096	-0.441894	-0.29106	-0.45977	-0.470234	-0.439787	AS1
AT5G26330		Cupredoxin superfamily protein	65.4472	6.48751	5.40967	5.16214	2.43941	40.0829	3.35221	15.2544	5.97494	2.16776	-0.450028	-0.497884	-0.508874	-0.629762	1.04159	-0.589234	-0.060781	-0.472786	AS1
AT5G26960		Galactose oxidase/kelch repeat superfamily protein	117.6	19.6895	48.7271	15.5055	19.1325	30.9588	16.539	15.5581	20.1439	2.28599	-0.383698	0.408056	-0.49778	-0.398886	-0.0764244	-0.469601	-0.496347	-0.371309	AS1
AT5G27690		Heavy metal transport/detoxification superfamily protein	44.6409	2.10091	0.798598	6.25377	1.65755	3.17887	10.8002	2.14	16.3604	2.47721	-0.54482	-0.637336	-0.249801	-0.576316	-0.468242	0.0731765	-0.542043	0.46817	AS1
AT5G27710		unknown protein; Has 49 Blast hits to 49 proteins in 17 species: Archae - 0; Bacteria - 0; Metazoa - 0; Fungi - 0; Plants - 48; Viruses - 0; Other Eukaryotes - 1 (source: NCBI BLink).	20.489	9.91778	11.2582	7.37338	5.95866	10.6396	5.7113	5.9878	6.85439	2.07115	0.104784	0.354127	-0.368506	-0.631661	0.239061	-0.677672	-0.62624	-0.465044	AS1
AT5G27990		Pre-rRNA-processing protein TSR2, conserved region	62.8227	18.3229	27.7597	10.4494	17.8766	32.8374	17.7726	16.5103	15.8378	2.20786	-0.353568	0.189616	-0.806775	-0.379261	0.481893	-0.385248	-0.457904	-0.496616	AS1
AT5G33370		GDSL-like Lipase/Acylhydrolase superfamily protein	6.48588	0.0352807	0.107062	2.24625	0.217647	0.924031	0.900593	0.305492	0.767663	2.32356	-0.584729	-0.552366	0.412101	-0.502508	-0.184031	-0.194598	-0.462903	-0.25453	AS1
AT5G35732		unknown protein; BEST Arabidopsis thaliana protein match is: unknown protein (TAIR:AT2G04795.1); Has 35333 Blast hits to 34131 proteins in 2444 species: Archae - 798; Bacteria - 22429; Metazoa - 974; Fungi - 991; Plants - 531; Viruses - 0; Other Eukaryotes - 9610 (source: NCBI BLink).	101.088	17.1745	36.6015	5.71286	16.2454	28.9382	3.98784	15.0995	12.1387	2.48629	-0.304562	0.341555	-0.685761	-0.335461	0.0866829	-0.743133	-0.373572	-0.472044	AS1
AT5G37660	PDLP7	plasmodesmata-located protein 7	40.2888	3.56935	2.73674	1.98289	2.11437	4.27219	0.924933	4.27015	2.43666	2.6237	-0.266494	-0.332029	-0.391365	-0.381016	-0.211174	-0.474637	-0.211334	-0.355649	AS1
AT5G38610		Plant invertase/pectin methylesterase inhibitor superfamily protein	6.13629	1.92685	1.6655	0.26708	0.608968	1.80789	0.322678	1.95939	1.84789	2.00308	0.0413783	-0.0804175	-0.732114	-0.572786	-0.0140585	-0.706204	0.0565431	0.00458266	AS1
AT5G40020		Pathogenesis-related thaumatin superfamily protein	10.2357	1.81392	0.714008	2.11911	0.837966	2.97525	0.819418	4.09439	5.56508	2.15342	-0.439589	-0.778246	-0.345623	-0.74008	-0.0820214	-0.745791	0.262555	0.715373	AS1
AT5G40150		Peroxidase superfamily protein	33.9339	10.3597	17.2149	4.5734	9.93528	18.2943	10.0508	16.2236	5.62983	2.11726	-0.389667	0.339331	-1.00499	-0.434798	0.454112	-0.422519	0.23392	-0.892648	AS1
AT5G40690		CONTAINS InterPro DOMAIN/s: EF-Hand 1, calcium-binding site (InterPro:IPR018247); BEST Arabidopsis thaliana protein match is: unknown protein (TAIR:AT2G41730.1); Has 1807 Blast hits to 1807 proteins in 277 species: Archae - 0; Bacteria - 0; Metazoa - 736; Fungi - 347; Plants - 385; Viruses - 0; Other Eukaryotes - 339 (source: NCBI BLink).	22.2083	5.52925	9.41153	2.63024	12.4464	3.06565	9.23696	6.68574	10.5394	2.12102	-0.574425	0.0529755	-1.04292	0.543425	-0.972558	0.0247641	-0.387529	0.235253	AS1
AT5G40720		Domain of unknown function (DUF23)	5.68282	0.963441	0.545133	2.86752	2.77045	0.692277	1.5395	1.23898	1.90597	2.25058	-0.651489	-0.908718	0.51938	0.459692	-0.818236	-0.297257	-0.482052	-0.0719045	AS1
AT5G40980		Protein of unknown function (DUF 3339)	13.7948	5.83907	4.20599	2.71451	1.51213	5.03874	1.57134	2.19109	6.83453	2.34178	0.25759	-0.170233	-0.56096	-0.875953	0.0479253	-0.86044	-0.698084	0.518375	AS1
AT5G42720		Glycosyl hydrolase family 17 protein	63.185	7.89158	5.46967	4.65621	6.29949	13.339	7.37676	9.12661	6.44853	2.71363	-0.321878	-0.454837	-0.499494	-0.409281	-0.0228247	-0.350141	-0.254077	-0.401099	AS1
AT5G42850		Thioredoxin superfamily protein	648.432	96.2499	279.646	18.4481	64.648	119.111	76.6138	61.636	61.4785	2.32713	-0.295542	0.57553	-0.665075	-0.44564	-0.186959	-0.388807	-0.459947	-0.460695	AS1
AT5G42980	ATTRX3, ATH3, ATTRXH3, TRXH3, TRX3	thioredoxin 3	3108.72	564.067	703.318	365	742.183	721.239	521.978	739.866	1276.03	2.6145	-0.498242	-0.327903	-0.741749	-0.280363	-0.305982	-0.549726	-0.283196	0.372666	AS1
AT5G43170	AZF3, ZF3	zinc-finger protein 3	62.9387	0.673011	24.3566	2.52027	12.1803	15.685	1.29555	1.90127	2.15384	2.06661	-0.549147	0.445792	-0.471545	-0.0657312	0.0815013	-0.522995	-0.497549	-0.486938	AS1
AT5G43380	TOPP6	type one serine/threonine protein phosphatase 6	3.35701	0.393965	0.142699	0.779156	0.457651	0.463368	0.555059	0.509846	2.18163	2.14507	-0.531402	-0.758367	-0.183465	-0.473875	-0.468711	-0.385888	-0.426729	1.08337	AS1
AT5G44160	NUC	C2H2-like zinc finger protein	5.68221	1.09758	0.417646	1.04731	1.35192	0.728673	0.772427	1.19944	0.549322	2.50929	-0.194506	-0.595502	-0.224156	-0.0445086	-0.412073	-0.386268	-0.134434	-0.517845	AS1
AT5G44570		unknown protein; FUNCTIONS IN: molecular_function unknown; INVOLVED IN: biological_process unknown; LOCATED IN: endomembrane system; EXPRESSED IN: leaf whorl, hypocotyl, sepal, flower, leaf; EXPRESSED DURING: petal differentiation and expansion stage, LP.08 eight leaves visible; Has 7 Blast hits to 7 proteins in 2 species: Archae - 0; Bacteria - 0; Metazoa - 0; Fungi - 0; Plants - 7; Viruses - 0;…	35.1686	0.668507	10.9145	0.754749	0.460597	6.71995	2.15379	5.71989	1.50639	2.13413	-0.490738	0.288804	-0.484176	-0.506556	-0.0303269	-0.377733	-0.106414	-0.426989	AS1
AT5G45350		proline-rich family protein	735.998	20.2898	33.7388	28.3881	35.9524	60.1562	14.9208	30.8172	206.244	2.65187	-0.478091	-0.419275	-0.442675	-0.409594	-0.303745	-0.501571	-0.432052	0.335131	AS1
AT5G45430		Protein kinase superfamily protein	22.3536	0	0	0	0	13.4805	0	0	0	2.14348	-0.464533	-0.464533	-0.464533	-0.464533	1.10825	-0.464533	-0.464533	-0.464533	AS1
AT5G45530		Protein of unknown function (DUF594)	1.03938	0.259102	0.103662	0.188627	0.113897	0.386392	0.0548506	0.191974	0.0643338	2.07272	-0.0209602	-0.438042	-0.210062	-0.41058	0.320589	-0.569014	-0.201081	-0.543568	AS1
AT5G46140		Protein of unknown function (DUF295)	1.44682	0.142955	0.189829	0.317819	0.166064	0.107058	0.188625	0.315941	0.432204	2.32294	-0.483218	-0.382337	-0.106878	-0.433484	-0.560475	-0.384927	-0.11092	0.1393	AS1
AT5G46530		AWPM-19-like family protein	8.05501	2.01534	0.460814	1.40541	0.386103	0.759915	0.473434	0.706318	1.85739	2.39167	0.0856253	-0.507917	-0.147257	-0.536443	-0.393715	-0.503098	-0.41418	0.0253178	AS1
AT5G47050		SBP (S-ribonuclease binding protein) family protein	35.289	13.2949	19.3125	7.05763	9.90757	8.83645	13.3095	6.66171	11.9004	2.2295	-0.0686793	0.560101	-0.720417	-0.422625	-0.534547	-0.0671567	-0.761788	-0.21439	AS1
AT5G47920		unknown protein; BEST Arabidopsis thaliana protein match is: unknown protein (TAIR:AT5G13880.1); Has 1807 Blast hits to 1807 proteins in 277 species: Archae - 0; Bacteria - 0; Metazoa - 736; Fungi - 347; Plants - 385; Viruses - 0; Other Eukaryotes - 339 (source: NCBI BLink).	4.42667	1.93604	0.262981	0.567529	1.04395	0.159924	0.158124	0.88703	0.961682	2.41362	0.575643	-0.659005	-0.434262	-0.08268	-0.735056	-0.736385	-0.198484	-0.143394	AS1
AT5G48050		CONTAINS InterPro DOMAIN/s: Retrotransposon gag protein (InterPro:IPR005162); BEST Arabidopsis thaliana protein match is: unknown protein (TAIR:AT1G34070.1); Has 1807 Blast hits to 1807 proteins in 277 species: Archae - 0; Bacteria - 0; Metazoa - 736; Fungi - 347; Plants - 385; Viruses - 0; Other Eukaryotes - 339 (source: NCBI BLink).	1.20668	0.196895	0	0.300672	0.0708374	0.128273	0.076522	0.0642939	0.284465	2.50516	-0.163434	-0.683774	0.110821	-0.49657	-0.344784	-0.481547	-0.513863	0.0679892	AS1
AT5G48060		C2 calcium/lipid-binding plant phosphoribosyltransferase family protein	1.14786	0.329894	0.0873034	0.511802	0.120616	0.165758	0.132426	0.319127	0.334602	2.32438	-0.0583726	-0.765042	0.471529	-0.668003	-0.536504	-0.633599	-0.0897366	-0.0446554	AS1
AT5G48180	NSP5	nitrile specifier protein 5	241.26	111.557	74.9481	32.85	157.312	96.6988	72.5036	55.5996	68.4821	2.2453	0.165359	-0.421714	-1.09681	0.899092	-0.0729154	-0.460915	-0.731991	-0.525404	AS1
AT5G48590		Protein of unknown function (DUF760)	44.9484	24.1836	13.8716	9.59339	25.7702	13.4133	10.6593	12.9587	10.5231	2.04727	0.443842	-0.352437	-0.682793	0.566357	-0.387821	-0.600487	-0.422929	-0.611004	AS1
AT5G48970		Mitochondrial substrate carrier family protein	23.498	12.9696	15.9621	7.93383	9.41673	8.92893	8.08467	8.53101	9.58251	2.10748	0.23372	0.766295	-0.66251	-0.398594	-0.485409	-0.635663	-0.556228	-0.369091	AS1
AT5G49320		Protein of unknown function (DUF1218)	4.03413	0.333131	0.113256	0.673293	0.183295	0.192838	0.562546	0.350445	0.847153	2.62293	-0.387957	-0.566833	-0.111223	-0.509854	-0.50209	-0.20132	-0.373872	0.0302173	AS1
AT5G49450	AtbZIP1, bZIP1	basic leucine-zipper 1	23.8567	0	0	0	0	17.5305	0	0	0	2.03713	-0.486438	-0.486438	-0.486438	-0.486438	1.36794	-0.486438	-0.486438	-0.486438	AS1
AT5G49800		Polyketide cyclase/dehydrase and lipid transport superfamily protein	32.2333	7.72407	4.95158	5.94313	2.33872	18.6153	3.20594	16.5057	5.84619	2.05194	-0.296473	-0.562126	-0.467118	-0.812484	0.747102	-0.72939	0.544957	-0.476407	AS1
AT5G50290		unknown protein; FUNCTIONS IN: molecular_function unknown; INVOLVED IN: biological_process unknown; LOCATED IN: endomembrane system; BEST Arabidopsis thaliana protein match is: unknown protein (TAIR:AT3G17350.1); Has 300 Blast hits to 300 proteins in 14 species: Archae - 0; Bacteria - 0; Metazoa - 0; Fungi - 0; Plants - 300; Viruses - 0; Other Eukaryotes - 0 (source: NCBI BLink).	1.05163	0.226055	0.345019	0.147924	0.0878543	0.132858	0.105349	0.156115	0	2.42416	-0.0733826	0.286509	-0.309746	-0.491468	-0.355323	-0.438543	-0.284966	-0.757245	AS1
AT5G50450		HCP-like superfamily protein with MYND-type zinc finger	43.3491	22.5086	13.3411	12.9089	19.4314	21.9491	10.0042	20.2112	12.033	2.21576	0.277388	-0.575284	-0.615488	-0.00882663	0.22535	-0.885652	0.0637053	-0.696953	AS1
AT5G50720	ATHVA22E, HVA22E	HVA22 homologue E	8.35948	1.36826	0.257983	2.66587	0.848532	0.554324	0.760708	1.13394	3.64572	2.43717	-0.318902	-0.756592	0.192643	-0.523787	-0.639769	-0.558409	-0.411273	0.578918	AS1
AT5G50800	SWEET13, AtSWEET13	Nodulin MtN3 family protein	6.01755	1.11857	0.339956	0.558279	3.05581	1.15567	1.782	0.685654	0.270368	2.17377	-0.27283	-0.661675	-0.552643	0.694645	-0.254301	0.0584954	-0.489031	-0.696428	AS1
AT5G51220		ubiquinol-cytochrome C chaperone family protein	19.8349	10.716	9.01576	4.71302	8.88281	12.2389	10.4468	9.19882	8.39588	2.04943	0.0723009	-0.296343	-1.22925	-0.325167	0.402495	0.0139222	-0.256651	-0.430742	AS1
AT5G51310		2-oxoglutarate (2OG) and Fe(II)-dependent oxygenase superfamily protein	4.35067	0.854504	0.180494	0.631066	0.174965	0.462714	0.348142	0.260124	0.391757	2.59125	0.00296945	-0.496013	-0.162446	-0.500106	-0.28708	-0.3719	-0.437061	-0.33961	AS1
AT5G51920		Pyridoxal phosphate (PLP)-dependent transferases superfamily protein	1.69247	0.391014	0.157098	0.678589	0.473349	0.41964	0.61151	0.574347	0.304099	2.32105	-0.416754	-0.90883	0.188203	-0.24355	-0.356534	0.0470936	-0.0310843	-0.599591	AS1
AT5G51980		Transducin/WD40 repeat-like superfamily protein	24.6891	8.61884	12.682	7.93746	13.3264	14.1181	10.5103	11.6064	9.74612	2.03617	-0.666443	0.0168817	-0.781033	0.125255	0.258388	-0.348348	-0.164007	-0.476864	AS1
AT5G52470	FIB1, FBR1, ATFIB1, ATFBR1, SKIP7	fibrillarin 1	298.286	83.3113	158.742	87.4435	84.7765	206.23	103.271	110.362	119.029	2.00144	-0.700579	0.247502	-0.648642	-0.682163	0.844381	-0.449704	-0.360584	-0.251649	AS1
AT5G53240		Protein of unknown function (DUF295)	8.52405	2.35297	1.35573	0.452165	3.22607	1.50209	0.845767	0.12508	0.44765	2.4209	0.0980809	-0.277285	-0.61739	0.42672	-0.222195	-0.469237	-0.740506	-0.61909	AS1
AT5G53590		SAUR-like auxin-responsive protein family	6.38151	0	0	0	0	4.4837	0	0	0	2.15769	-0.503427	-0.503427	-0.503427	-0.503427	1.3663	-0.503427	-0.503427	-0.503427	AS1
AT5G53820		Late embryogenesis abundant protein (LEA) family protein	20.5832	1.78195	0.0900768	0.258736	0.653708	0.998245	0.678833	0.641537	1.39796	2.57737	-0.180011	-0.428141	-0.403406	-0.345479	-0.29495	-0.341795	-0.347264	-0.236327	AS1
AT5G54095		unknown protein; FUNCTIONS IN: molecular_function unknown; INVOLVED IN: N-terminal protein myristoylation; LOCATED IN: cellular_component unknown; EXPRESSED IN: 9 plant structures; EXPRESSED DURING: L mature pollen stage, M germinated pollen stage, 4 anthesis, C globular stage, petal differentiation and expansion stage; BEST Arabidopsis thaliana protein match is: unknown protein (TAIR:AT4G27580.1…	3.28478	0.105549	0.493706	0.201153	0.230924	0	0.342853	0.0478571	0.563284	2.08637	-0.371032	-0.0710048	-0.297135	-0.274124	-0.452617	-0.187607	-0.415626	-0.0172245	AS1
AT5G54540		Uncharacterised conserved protein (UCP012943)	201.289	106.302	90.5158	44.9233	99.8295	64.7217	79.3468	81.8542	80.6012	2.05522	0.229261	-0.0742051	-0.950641	0.104835	-0.570052	-0.288909	-0.24071	-0.264796	AS1
AT5G54660		HSP20-like chaperones superfamily protein	69.8489	4.48106	2.98784	11.9172	3.75146	6.79014	8.66563	4.2809	16.7348	2.60239	-0.464654	-0.534716	-0.115752	-0.498887	-0.356313	-0.268315	-0.474046	0.110291	AS1
AT5G54810	TSB1, TRPB, TRP2, ATTSB1	tryptophan synthase beta-subunit 1	225.795	74.8586	113.962	71.978	84.2795	89.9245	74.4945	88.042	97.6232	2.48456	-0.552788	0.234099	-0.610755	-0.363208	-0.249611	-0.560115	-0.287493	-0.094686	AS1
AT5G55250	IAMT1	IAA carboxylmethyltransferase 1	9.69141	0.513839	0.098316	1.78595	0.161405	2.5984	0.592366	2.05091	0.924944	2.47206	-0.495561	-0.629923	-0.0842147	-0.609523	0.178494	-0.470169	0.00146083	-0.362628	AS1
AT5G55450		Bifunctional inhibitor/lipid-transfer protein/seed storage 2S albumin superfamily protein	283.819	79.7116	75.6763	11.541	17.0385	17.6189	29.7096	3.74806	14.301	2.30258	0.209889	0.168515	-0.489057	-0.432692	-0.426741	-0.302776	-0.568957	-0.460759	AS1
AT5G55507		hydroxyproline-rich glycoprotein family protein	1.02916	0.0582921	0	0.0247892	0.0503401	0.184257	0	0.0768867	0	2.46267	-0.282467	-0.447288	-0.377196	-0.304951	0.0736984	-0.447288	-0.22989	-0.447288	AS1
AT5G56600	PFN3, PRF3	profilin 3	435.169	159.072	112.513	14.9229	109.552	90.796	42.9489	58.2576	92.7711	2.37475	0.267657	-0.0876675	-0.832444	-0.110267	-0.253405	-0.618559	-0.501728	-0.238331	AS1
AT5G58250		unknown protein; FUNCTIONS IN: molecular_function unknown; INVOLVED IN: biological_process unknown; LOCATED IN: thylakoid, chloroplast; EXPRESSED IN: 22 plant structures; EXPRESSED DURING: 14 growth stages; CONTAINS InterPro DOMAIN/s: Protein of unknown function DUF2488 (InterPro:IPR019616); Has 1807 Blast hits to 1807 proteins in 277 species: Archae - 0; Bacteria - 0; Metazoa - 736; Fungi - 347;…	1274.68	411.726	433.879	149.28	186.902	354.42	133.166	192.646	278.743	2.39358	0.0861825	0.145416	-0.615552	-0.514957	-0.0670423	-0.658638	-0.499598	-0.269389	AS1
AT5G58490		NAD(P)-binding Rossmann-fold superfamily protein	141.801	65.3155	54.7076	42.6255	53.8687	51.7629	42.3628	47.8985	50.9443	2.564	0.129284	-0.20839	-0.592992	-0.235095	-0.302129	-0.601355	-0.42514	-0.328186	AS1
AT5G58650	PSY1	plant peptide containing sulfated tyrosine 1	230.246	36.6518	108.815	23.1912	62.4471	45.0782	24.6865	48.7716	38.5085	2.1791	-0.432472	0.541007	-0.614055	-0.0844959	-0.318801	-0.593884	-0.268977	-0.407426	AS1
AT5G58730		pfkB-like carbohydrate kinase family protein	13.7791	2.1403	6.24611	4.07337	1.57022	4.13636	3.58025	3.09481	6.6635	2.25507	-0.745352	0.313107	-0.247016	-0.892315	-0.230778	-0.37414	-0.499285	0.420705	AS1
AT5G58990		unknown protein; BEST Arabidopsis thaliana protein match is: unknown protein (TAIR:AT5G52370.1); Has 1807 Blast hits to 1807 proteins in 277 species: Archae - 0; Bacteria - 0; Metazoa - 736; Fungi - 347; Plants - 385; Viruses - 0; Other Eukaryotes - 339 (source: NCBI BLink).	85.5279	23.1476	15.8371	6.54615	12.4564	19.8311	10.9574	12.5015	21.4683	2.23935	0.000220272	-0.262191	-0.595687	-0.383541	-0.118827	-0.437345	-0.381921	-0.0600587	AS1
AT5G59310	LTP4	lipid transfer protein 4	147.509	4.26327	19.9542	4.58117	21.4587	66.5771	15.9249	1.56915	11.8922	2.40549	-0.594153	-0.265576	-0.587496	-0.234073	0.710729	-0.349953	-0.650569	-0.434399	AS1
AT5G59732		other RNA	12.0918	0	0	0	0	4.23861	0	0	0	2.55043	-0.450286	-0.450286	-0.450286	-0.450286	0.601569	-0.450286	-0.450286	-0.450286	AS1
AT5G59950		RNA-binding (RRM/RBD/RNP motifs) family protein	309.532	56.3534	172.62	41.8434	58.0993	96.1915	54.1412	59.6058	43.9299	2.11725	-0.430653	0.739413	-0.576676	-0.413083	-0.0297352	-0.452916	-0.397922	-0.555678	AS1
AT5G60200	TMO6	TARGET OF MONOPTEROS 6	24.1362	7.2902	2.30385	5.61231	1.84088	16.9886	4.04157	12.7657	7.7272	2.04238	-0.259545	-0.940907	-0.488821	-1.00417	1.0657	-0.703455	0.488653	-0.199831	AS1
AT5G60490	FLA12	FASCICLIN-like arabinogalactan-protein 12	49.626	5.61278	1.32829	3.23186	1.46003	25.2066	0.413902	12.8988	4.13801	2.37445	-0.369981	-0.637139	-0.518442	-0.628925	0.851787	-0.694156	0.0843404	-0.461939	AS1
AT5G60540	EMB2407, ATPDX2, PDX2	pyridoxine biosynthesis 2	59.3881	18.6867	33.6413	22.9641	14.8885	26.0552	14.2342	10.8854	18.1016	2.06878	-0.33206	0.550059	-0.0797528	-0.556105	0.102584	-0.594697	-0.792233	-0.366575	AS1
AT5G60680		Protein of unknown function, DUF584	851.673	243.024	446.644	53.912	311.917	179.757	161.463	219.615	187.117	2.25434	-0.210546	0.614068	-0.976404	0.0684534	-0.466763	-0.540847	-0.305347	-0.436953	AS1
AT5G61160	AACT1	anthocyanin 5-aromatic acyltransferase 1	7.23798	0.668768	1.5681	1.19975	1.53306	0.053402	0.170466	0.147315	2.05517	2.55117	-0.435153	-0.0263213	-0.19377	-0.0422497	-0.714895	-0.661678	-0.672203	0.195098	AS1
AT5G61228	CPuORF15	conserved peptide upstream open reading frame 15	70.1407	0	0	0	0	48.1553	0	0	0	2.18722	-0.504395	-0.504395	-0.504395	-0.504395	1.34354	-0.504395	-0.504395	-0.504395	AS1
AT5G61412		unknown protein; FUNCTIONS IN: molecular_function unknown; INVOLVED IN: biological_process unknown; LOCATED IN: cellular_component unknown; BEST Arabidopsis thaliana protein match is: unknown protein (TAIR:AT4G33145.1); Has 30201 Blast hits to 17322 proteins in 780 species: Archae - 12; Bacteria - 1396; Metazoa - 17338; Fungi - 3422; Plants - 5037; Viruses - 0; Other Eukaryotes - 2996 (source: NC…	93.6488	4.49485	9.54241	0.435845	2.64468	51.2228	4.85878	9.56377	4.46778	2.05053	-0.434994	-0.294273	-0.548155	-0.486575	0.867737	-0.424848	-0.293677	-0.435748	AS1
AT5G61900	BON1, CPN1, BON	Calcium-dependent phospholipid-binding Copine family protein	11.5287	0.00868392	0	0.0141653	0	4.67585	0.00739931	0	0.0104742	2.43462	-0.449772	-0.451946	-0.448399	-0.451946	0.718801	-0.450093	-0.451946	-0.449323	AS1
AT5G62580		ARM repeat superfamily protein	35.9359	11.0427	19.2804	12.845	7.95167	12.961	8.20387	11.2183	13.4776	2.11753	-0.372723	0.45136	-0.192419	-0.681936	-0.18082	-0.656707	-0.355148	-0.129136	AS1
AT5G62720		Integral membrane HPP family protein	1089.33	214.248	276.496	58.2957	149.119	87.1818	43.751	83.0454	108.933	2.43754	-0.0577162	0.11978	-0.502406	-0.243427	-0.420039	-0.543879	-0.431834	-0.358015	AS1
AT5G62730		Major facilitator superfamily protein	3.23243	1.10384	0.990168	0.253394	1.57565	0.445229	0.545618	0.313825	0.114675	2.23424	0.148074	0.0366639	-0.685426	0.610473	-0.497415	-0.399026	-0.6262	-0.821381	AS1
AT5G62820		Uncharacterised protein family (UPF0497)	8.59554	1.14148	0.158829	1.00068	0.769965	0.937156	1.22219	1.87546	1.65435	2.66848	-0.314963	-0.708262	-0.371315	-0.463659	-0.396742	-0.282658	-0.0211932	-0.109688	AS1
AT5G62940	HCA2, DOF5.6	Dof-type zinc finger DNA-binding family protein	18.7572	3.1126	0.691615	4.25182	1.0244	4.52531	1.99675	3.98455	7.29129	2.47242	-0.353706	-0.791044	-0.147912	-0.730929	-0.0985069	-0.555277	-0.196192	0.401153	AS1
AT5G63195		other RNA	21.6892	0	0	0	0	17.097	0	0	0.0446064	2.0746	-0.515172	-0.515172	-0.515172	-0.515172	1.52627	-0.515172	-0.515172	-0.509845	AS1
AT5G63310	NDPK2, NDPK1A, NDPK IA IA, NDPK IA, ATNDPK2	nucleoside diphosphate kinase 2	1040.39	378.796	419.443	141.632	174.974	316.047	161.721	160.134	294.791	2.32347	0.118934	0.254378	-0.671332	-0.560233	-0.0901545	-0.604393	-0.609682	-0.160985	AS1
AT5G63480		unknown protein; Has 30201 Blast hits to 17322 proteins in 780 species: Archae - 12; Bacteria - 1396; Metazoa - 17338; Fungi - 3422; Plants - 5037; Viruses - 0; Other Eukaryotes - 2996 (source: NCBI BLink).	39.0772	13.1085	20.3475	4.62183	11.2388	9.58737	9.91003	9.87398	12.6071	2.01745	-0.112989	0.480888	-0.809231	-0.266383	-0.401863	-0.375392	-0.37835	-0.15413	AS1
AT5G63580	FLS2, ATFLS2	flavonol synthase 2	1.19513	0.0811092	0	0.228739	0.0543691	0.044223	0.769201	0.24391	0.43643	2.00458	-0.604552	-0.794517	-0.258789	-0.66718	-0.690943	1.00702	-0.223258	0.227642	AS1
AT5G63610	HEN3, CDKE;1, ATCDK8	cyclin-dependent kinase E;1	31.0518	9.14199	22.1819	16.8139	10.0565	17.7856	9.11519	9.06489	12.5618	2.03636	-0.797564	0.88908	0.194758	-0.679277	0.320442	-0.801031	-0.807537	-0.355226	AS1
AT5G63850	AAP4	amino acid permease 4	40.8242	3.49401	1.6711	16.2615	2.99419	4.7115	7.55167	7.01806	23.8296	2.19842	-0.652661	-0.791885	0.322453	-0.690835	-0.559676	-0.342759	-0.383513	0.900459	AS1
AT5G63905		unknown protein; FUNCTIONS IN: molecular_function unknown; INVOLVED IN: N-terminal protein myristoylation; LOCATED IN: cellular_component unknown; EXPRESSED IN: 20 plant structures; EXPRESSED DURING: 12 growth stages; Has 30201 Blast hits to 17322 proteins in 780 species: Archae - 12; Bacteria - 1396; Metazoa - 17338; Fungi - 3422; Plants - 5037; Viruses - 0; Other Eukaryotes - 2996 (source: NCBI…	119.139	17.5029	46.5555	4.45566	13.2327	17.3834	11.0708	8.2137	13.4738	2.05725	-0.23423	0.42079	-0.528395	-0.330508	-0.236926	-0.379248	-0.443666	-0.325072	AS1
AT5G64000	SAL2, ATSAL2	Inositol monophosphatase family protein	13.5172	1.59193	1.243	3.57896	3.39773	4.40219	2.73674	0.638307	3.59862	2.34307	-0.549113	-0.633738	-0.0672087	-0.11116	0.132448	-0.271468	-0.780392	-0.0624398	AS1
AT5G64080		Bifunctional inhibitor/lipid-transfer protein/seed storage 2S albumin superfamily protein	121.084	20.5063	18.1782	19.6077	16.7537	94.9397	22.7226	34.9363	22.2139	2.06403	-0.535195	-0.59536	-0.558418	-0.632173	1.38838	-0.477918	-0.162281	-0.491064	AS1
AT5G64150		RNA methyltransferase family protein	17.622	11.7407	10.888	5.32467	8.12837	9.90027	5.68395	7.9816	7.66476	2.12701	0.59863	0.377038	-1.06872	-0.340114	0.120352	-0.975351	-0.378256	-0.460593	AS1
AT5G64240	AtMC3, MC3	metacaspase 3	83.0836	3.85165	2.90781	32.4435	6.2387	6.46855	14.3538	6.49082	63.8351	2.00097	-0.701026	-0.733213	0.274024	-0.619622	-0.611783	-0.342878	-0.611024	1.34455	AS1
AT5G64290	DCT, DIT2.1	dicarboxylate transport 2.1	57.371	40.2174	33.1572	27.9213	37.6159	34.6168	27.7777	34.2685	31.9852	2.01988	0.390722	-0.27982	-0.777099	0.143647	-0.14119	-0.790736	-0.174278	-0.391126	AS1
AT5G64350	FKBP12, ATFKBP12	FK506-binding protein 12	1525.5	606.186	819.838	164.961	339.334	559.835	331.293	361.292	374.286	2.15557	0.0930202	0.572363	-0.896901	-0.505682	-0.010972	-0.523722	-0.456417	-0.427265	AS1
AT5G64572		other RNA	127.98	0	0	0	0	26.5008	0	0	0.115615	2.45652	-0.380826	-0.380826	-0.380826	-0.380826	0.206702	-0.380826	-0.380826	-0.378263	AS1
AT5G64620	C/VIF2, ATC/VIF2	cell wall / vacuolar inhibitor of fructosidase 2	86.7992	33.8729	44.4301	14.5554	42.8919	52.0501	15.7392	21.1471	35.2824	2.16796	-0.209157	0.265005	-1.07678	0.195918	0.607245	-1.02361	-0.780723	-0.145852	AS1
AT5G64685			3.66444	0.647478	0.639318	1.0252	0.53757	1.20555	0.355954	0.458093	2.07663	2.15499	-0.460763	-0.467838	-0.13327	-0.556055	0.0230905	-0.713518	-0.624963	0.778328	AS1
AT5G65220		Ribosomal L29 family protein	2349.42	768.96	771.511	192.36	285.517	298.019	217.834	187.742	426.064	2.23423	0.203217	0.206495	-0.537762	-0.418048	-0.401982	-0.505026	-0.543696	-0.237433	AS1
AT5G65250		unknown protein; FUNCTIONS IN: molecular_function unknown; INVOLVED IN: biological_process unknown; LOCATED IN: chloroplast; EXPRESSED IN: 22 plant structures; EXPRESSED DURING: 13 growth stages; Has 30201 Blast hits to 17322 proteins in 780 species: Archae - 12; Bacteria - 1396; Metazoa - 17338; Fungi - 3422; Plants - 5037; Viruses - 0; Other Eukaryotes - 2996 (source: NCBI BLink).	32.1893	17.7189	15.0285	14.2704	12.0777	12.865	10.8776	10.6	21.307	2.06722	0.181507	-0.169086	-0.267884	-0.553622	-0.451028	-0.710014	-0.746188	0.649095	AS1
AT5G65280	GCL1	GCR2-like 1	7.1462	1.90584	0.790741	2.97003	1.65787	2.97091	1.70544	0.932626	2.54692	2.30723	-0.302953	-0.858374	0.227114	-0.426465	0.227551	-0.402768	-0.787702	0.0163665	AS1
AT5G65660		hydroxyproline-rich glycoprotein family protein	208.739	65.893	62.7493	65.1307	54.5698	97.7423	52.9329	85.2676	118.586	2.39321	-0.490227	-0.553684	-0.505614	-0.718794	0.152673	-0.751835	-0.0991376	0.57341	AS1
AT5G65990		Transmembrane amino acid transporter family protein	120.358	24.3504	60.3408	14.4382	31.2473	27.7192	22.9849	20.8182	15.76	2.35765	-0.376057	0.648735	-0.658295	-0.179674	-0.280133	-0.414936	-0.476631	-0.620659	AS1
AT5G66110	HIPP27	Heavy metal transport/detoxification superfamily protein	243.184	30.7089	27.7229	4.63253	2.36393	23.1635	15.1127	8.76888	6.69132	2.18202	-0.102712	-0.134821	-0.383111	-0.407505	-0.183848	-0.270418	-0.338633	-0.360973	AS1
AT5G66140	PAD2	proteasome alpha subunit D2	250.84	57.6462	121.987	31.3281	41.9527	58.3544	29.4163	42.814	40.6374	2.30883	-0.227821	0.61698	-0.573381	-0.433879	-0.218524	-0.598482	-0.422569	-0.451149	AS1
AT5G66300	ANAC105, VND3, NAC105	NAC domain containing protein 105	3.3819	0.16566	0.0323679	1.99144	0.146635	0.533548	0.643769	0.54567	0.650901	2.09388	-0.618548	-0.73096	0.921227	-0.634593	-0.308288	-0.215333	-0.298065	-0.209318	AS1
AT5G66330		Leucine-rich repeat (LRR) family protein	7.97861	2.29671	4.1669	4.38774	3.2595	4.11948	2.8528	4.00562	2.9049	2.12348	-0.906741	0.0906554	0.208427	-0.393275	0.0653636	-0.610169	0.00464249	-0.582382	AS1
AT5G66560		Phototropic-responsive NPH3 family protein	35.1404	0.257717	0.111774	0.182253	0.178224	21.2598	0.0984531	0.311951	0.132798	2.23417	-0.478247	-0.489595	-0.484115	-0.484428	1.15483	-0.490631	-0.47403	-0.48796	AS1
AT5G66570	PSBO-1, OEE1, OEE33, OE33, PSBO1, MSP-1	PS II oxygen-evolving complex 1	7988.93	3803.35	3705.34	2216.6	3249.52	1937.66	1463.6	1665.37	4128.61	2.29901	0.224229	0.175646	-0.562319	-0.0503028	-0.700587	-0.935576	-0.83556	0.385462	AS1
AT5G66860		Ribosomal protein L25/Gln-tRNA synthetase, anti-codon-binding domain	89.1567	38.1834	60.5728	16.8848	32.5046	48.8336	27.9497	32.3969	42.2816	2.00778	-0.218977	0.759102	-1.1494	-0.467051	0.246278	-0.666031	-0.471757	-0.0399462	AS1
AT5G67470	ATFH6, FH6	formin homolog 6	30.4073	6.84721	12.9064	10.3514	8.31781	15.2466	8.26659	12.5119	9.57846	2.42491	-0.804213	0.0262468	-0.32393	-0.602654	0.347004	-0.609674	-0.027815	-0.429871	AS1
AT5G67490		unknown protein; CONTAINS InterPro DOMAIN/s: Protein of unknown function DUF1674 (InterPro:IPR012875); Has 30201 Blast hits to 17322 proteins in 780 species: Archae - 12; Bacteria - 1396; Metazoa - 17338; Fungi - 3422; Plants - 5037; Viruses - 0; Other Eukaryotes - 2996 (source: NCBI BLink).	106.603	4.46071	2.34866	0.494436	3.34595	71.3326	1.16135	2.09066	2.96114	2.25511	-0.456115	-0.512177	-0.561395	-0.485705	1.31892	-0.543693	-0.519025	-0.49592	AS1
AT5G67550		unknown protein; FUNCTIONS IN: molecular_function unknown; INVOLVED IN: biological_process unknown; LOCATED IN: endomembrane system; EXPRESSED IN: flower; EXPRESSED DURING: 4 anthesis; BEST Arabidopsis thaliana protein match is: unknown protein (TAIR:AT1G71110.1); Has 161 Blast hits to 154 proteins in 16 species: Archae - 0; Bacteria - 0; Metazoa - 0; Fungi - 0; Plants - 161; Viruses - 0; Other E…	1.42069	0.411357	0	0.622789	0.0724409	0.195846	0.284571	0.166093	0.468039	2.2203	0.0146611	-0.88425	0.476691	-0.725949	-0.456281	-0.262396	-0.521298	0.138525	AS1
AT1G01080		RNA-binding (RRM/RBD/RNP motifs) family protein	41.4405	100.848	39.8508	34.1534	59.9024	19.5602	35.8949	36.5608	40.5485	-0.174238	2.42835	-0.243882	-0.49348	0.634567	-1.1328	-0.417188	-0.388015	-0.213315	AS2
AT1G01170		Protein of unknown function (DUF1138)	152.483	316.331	201.921	30.2495	132.613	139.416	79.3556	74.9008	88.3908	0.200417	2.08667	0.769558	-1.20675	-0.0283203	0.0499919	-0.641432	-0.692716	-0.537418	AS2
AT1G01520		Homeodomain-like superfamily protein	0.500291	5.93011	0.651991	0.426333	1.76031	0.164084	2.7613	1.5995	0.730839	-0.608395	2.35816	-0.525514	-0.648802	0.0800114	-0.79208	0.626897	-0.00784548	-0.482436	AS2
AT1G01970		Tetratricopeptide repeat (TPR)-like superfamily protein	9.04812	19.8254	7.27748	9.76589	10.1249	6.67942	8.25363	6.99377	7.66175	-0.114207	2.52498	-0.547805	0.061564	0.149479	-0.694259	-0.308763	-0.61728	-0.453703	AS2
AT1G02475		Polyketide cyclase/dehydrase and lipid transport superfamily protein	26.1718	90.4989	21.4462	26.7591	64.5158	15.8958	30.4653	29.1217	34.5569	-0.491418	2.24722	-0.692605	-0.466415	1.14102	-0.928905	-0.308628	-0.36583	-0.134437	AS2
AT1G02820		Late embryogenesis abundant 3 (LEA3) family protein	5.8361	69.1409	51.3629	2.2546	9.35776	5.65243	16.6443	3.28096	8.72773	-0.554941	2.08572	1.34414	-0.704338	-0.40804	-0.562603	-0.104095	-0.661525	-0.434321	AS2
AT1G03310	ATISA2, ISA2, DBE1, BE2	debranching enzyme 1	8.64573	22.14	5.58466	6.72658	17.4081	7.42468	7.96196	9.76012	8.08288	-0.314357	2.0833	-0.858246	-0.65535	1.24253	-0.531312	-0.435848	-0.116351	-0.414364	AS2
AT1G04350		2-oxoglutarate (2OG) and Fe(II)-dependent oxygenase superfamily protein	18.6678	82.1446	16.3448	17.4865	47.8527	12.8848	14.7856	19.0182	19.3567	-0.403258	2.45745	-0.507948	-0.456493	0.912018	-0.663876	-0.578216	-0.387465	-0.37221	AS2
AT1G04640	LIP2	lipoyltransferase 2	13.4069	42.3439	15.2999	16.5612	19.8925	17.9308	11.7855	9.96684	17.7963	-0.47061	2.29467	-0.289707	-0.169174	0.149167	-0.0382972	-0.625555	-0.799346	-0.0511449	AS2
AT1G05140		Peptidase M50 family protein	19.6572	33.0467	18.1198	12.3056	22.8519	8.10246	12.1067	16.1353	15.3368	0.294997	2.14142	0.0829832	-0.718808	0.735546	-1.29843	-0.746238	-0.190683	-0.300794	AS2
AT1G05190	emb2394	Ribosomal protein L6 family	462.65	679.753	408.401	196.951	315.838	234.655	204.795	165.232	390.904	0.764962	2.11802	0.426865	-0.89096	-0.150016	-0.655974	-0.842071	-1.08864	0.317822	AS2
AT1G05385	LPA19, Psb27-H1	photosystem II 11 kDa protein-related	12.0476	29.84	5.33793	11.5579	15.4673	3.23304	8.89094	8.81469	14.275	-0.0151454	2.32587	-0.897963	-0.0795792	0.434795	-1.17491	-0.430479	-0.440511	0.277919	AS2
AT1G05690	BT3	BTB and TAZ domain protein 3	0.479463	3.4831	1.09111	1.41908	2.30718	0.49616	1.01654	1.00806	0.96526	-0.889189	2.13406	-0.273545	0.0565636	0.950458	-0.872383	-0.348606	-0.357136	-0.40022	AS2
AT1G06190		Rho termination factor	42.3268	85.7997	34.3743	36.9245	45.8537	40.673	43.8856	26.0326	53.1786	-0.180927	2.33758	-0.641637	-0.493901	0.0233931	-0.276739	-0.0906211	-1.1249	0.447746	AS2
AT1G06510		unknown protein; FUNCTIONS IN: molecular_function unknown; INVOLVED IN: biological_process unknown; LOCATED IN: chloroplast; EXPRESSED IN: 21 plant structures; EXPRESSED DURING: 13 growth stages; Has 376 Blast hits to 369 proteins in 152 species: Archae - 5; Bacteria - 113; Metazoa - 105; Fungi - 46; Plants - 27; Viruses - 2; Other Eukaryotes - 78 (source: NCBI BLink).	26.3723	37.2652	15.5385	9.08855	15.6627	4.9657	7.8519	8.32461	15.579	1.02568	2.06551	-0.00850255	-0.624213	0.0033535	-1.01778	-0.742263	-0.697138	-0.00464324	AS2
AT1G07010		Calcineurin-like metallo-phosphoesterase superfamily protein	36.6943	85.0439	30.5177	17.4397	52.8766	19.1708	29.0488	20.8256	22.2002	0.0852217	2.34214	-0.203098	-0.813569	0.840597	-0.732761	-0.271664	-0.655514	-0.591352	AS2
AT1G07050		CCT motif family protein	3.64082	57.7416	5.64789	9.66382	25.4986	2.31243	14.0716	13.2342	3.49488	-0.665113	2.4932	-0.547944	-0.3135	0.610905	-0.742662	-0.0561828	-0.10507	-0.673633	AS2
AT1G07700		Thioredoxin superfamily protein	12.5089	36.123	14.9599	10.5562	18.7232	14.8357	12.2435	13.4204	25.0504	-0.589367	2.14304	-0.305764	-0.81532	0.129691	-0.320127	-0.620075	-0.483901	0.861826	AS2
AT1G07980	NF-YC10	nuclear factor Y, subunit C10	31.9158	46.8254	30.336	14.6823	31.8133	27.9128	21.6789	26.583	21.8645	0.407886	2.03539	0.235445	-1.47329	0.396702	-0.0290669	-0.709547	-0.174228	-0.689291	AS2
AT1G08540	SIGB, SIG1, SIG2, SIGA, ATSIG1, ABC1, ATSIG2	RNApolymerase sigma subunit 2	34.9213	72.5843	22.5896	36.2177	51.4514	19.3495	38.9658	32.3947	45.2378	-0.274767	2.08791	-1.04836	-0.193445	0.762195	-1.25162	-0.0210511	-0.433265	0.372407	AS2
AT1G09415	NIMIN-3	NIM1-interacting 3	4.98864	30.8164	5.6909	16.8332	11.9647	6.37384	9.32534	11.0444	8.05989	-0.820379	2.34737	-0.734247	0.632343	0.0352215	-0.650485	-0.288487	-0.0776432	-0.443693	AS2
AT1G11530	ATCXXS1, CXXS1	C-terminal cysteine residue is changed to a serine 1	17.0451	73.3158	41.8786	11.9853	48.7827	12.6462	19.3959	23.0791	15.4699	-0.5705	2.05147	0.586632	-0.806264	0.90833	-0.775468	-0.460962	-0.289339	-0.643894	AS2
AT1G12030		Protein of unknown function (DUF506)	16.0456	27.0852	5.50848	0.769329	7.92153	2.63738	2.74777	0.537741	1.226	1.0164	2.27982	-0.189502	-0.731869	0.0866561	-0.518082	-0.505448	-0.758373	-0.679606	AS2
AT1G12800		Nucleic acid-binding, OB-fold-like protein	37.657	93.7005	24.2696	56.9763	58.1291	22.3855	39.3126	40.4887	61.4144	-0.475495	2.03796	-1.0759	0.390943	0.442644	-1.16039	-0.401245	-0.348499	0.589984	AS2
AT1G13270	MAP1C, MAP1B	methionine aminopeptidase 1B	32.2334	61.6584	14.9172	26.1684	47.8787	19.7387	24.7883	28.3224	31.7414	0.0201935	2.03522	-1.16563	-0.395143	1.09159	-0.835446	-0.489653	-0.247637	-0.0135026	AS2
AT1G13448		other RNA	1.45851	3.98673	1.75045	0.675192	1.82295	0.0637013	1.34303	1.03774	0.495635	0.0426703	2.01362	0.270266	-0.567985	0.326783	-1.04469	-0.0473491	-0.285351	-0.707965	AS2
AT1G13950	EIF-5A, ELF5A-1, ATELF5A-1, EIF5A	eukaryotic elongation factor 5A-1	18.3691	49.303	6.49241	5.17527	22.0204	8.95205	7.50782	8.19064	4.04381	0.268947	2.39202	-0.546187	-0.636586	0.519545	-0.377375	-0.476497	-0.429632	-0.714241	AS2
AT1G14150	PQL1, PQL2	PsbQ-like 2	167.079	280.312	150.154	49.2374	104.765	41.1188	51.5467	45.8715	108.048	0.709801	2.14055	0.495949	-0.779179	-0.0775644	-0.881762	-0.75	-0.821709	-0.0360854	AS2
AT1G14310		Haloacid dehalogenase-like hydrolase (HAD) superfamily protein	8.20128	17.4795	7.56068	8.44882	10.853	4.74004	8.60227	6.75337	9.77427	-0.257562	2.24281	-0.430197	-0.190854	0.457047	-1.19033	-0.149501	-0.647759	0.16634	AS2
AT1G14345		NAD(P)-linked oxidoreductase superfamily protein	134.667	250.012	110.695	33.5268	102.406	73.8792	58.4926	62.0518	77.5328	0.545646	2.38029	0.164351	-1.06308	0.0325013	-0.421241	-0.665978	-0.609366	-0.363128	AS2
AT1G14700	PAP3, ATPAP3	purple acid phosphatase 3	28.9908	81.1905	28.6602	29.2197	58.3219	18.8516	24.116	31.6913	26.7905	-0.368063	2.21603	-0.384432	-0.356734	1.08394	-0.869993	-0.609385	-0.23438	-0.476986	AS2
AT1G16320		Uncharacterized conserved protein (DUF2358)	15.1366	66.4756	13.0214	23.0485	31.0862	9.0025	15.124	13.3482	20.8006	-0.457253	2.52624	-0.580172	0.00253818	0.469636	-0.813724	-0.457985	-0.561184	-0.128095	AS2
AT1G16730	UP6	unknown protein 6	14.8242	24.1011	3.36369	1.32355	6.60783	5.44378	4.35721	8.6665	7.91685	0.900726	2.22443	-0.734548	-1.02565	-0.271649	-0.437746	-0.592785	0.0220971	-0.0848688	AS2
AT1G16880		uridylyltransferase-related	203.786	624.393	211.847	204.334	469.322	115.964	172.199	259.342	218.154	-0.453883	2.20881	-0.402847	-0.450412	1.22712	-1.00984	-0.653843	-0.102176	-0.362921	AS2
AT1G17090		unknown protein; INVOLVED IN: biological_process unknown; LOCATED IN: endomembrane system; EXPRESSED IN: 17 plant structures; EXPRESSED DURING: 7 growth stages; Has 5 Blast hits to 5 proteins in 2 species: Archae - 0; Bacteria - 0; Metazoa - 0; Fungi - 0; Plants - 5; Viruses - 0; Other Eukaryotes - 0 (source: NCBI BLink).	0.802576	6.49535	1.09361	0.98678	1.9751	0.318128	1.66848	1.6655	1.18522	-0.551467	2.59927	-0.390391	-0.449517	0.0974821	-0.81959	-0.0722219	-0.0738707	-0.33969	AS2
AT1G17100		SOUL heme-binding family protein	147.454	239.881	85.0411	41.8835	95.5669	66.4471	63.6992	55.0917	51.5288	0.850829	2.32382	-0.143826	-0.831618	0.0239216	-0.440154	-0.483947	-0.621122	-0.677904	AS2
AT1G17490		unknown protein; BEST Arabidopsis thaliana protein match is: unknown protein (TAIR:AT1G72690.1); Has 57 Blast hits to 45 proteins in 9 species: Archae - 0; Bacteria - 0; Metazoa - 0; Fungi - 0; Plants - 57; Viruses - 0; Other Eukaryotes - 0 (source: NCBI BLink).	7.94662	53.155	11.3558	4.08595	22.2858	19.0038	19.8638	17.8207	10.1108	-0.686243	2.2807	-0.462505	-0.939611	0.25481	0.0394187	0.095863	-0.0382229	-0.54421	AS2
AT1G18060		unknown protein; INVOLVED IN: biological_process unknown; LOCATED IN: chloroplast; EXPRESSED IN: 22 plant structures; EXPRESSED DURING: 13 growth stages; Has 74 Blast hits to 74 proteins in 29 species: Archae - 0; Bacteria - 19; Metazoa - 0; Fungi - 0; Plants - 49; Viruses - 0; Other Eukaryotes - 6 (source: NCBI BLink).	57.939	160.272	76.0559	75.45	68.1955	36.2581	38.7918	43.4812	114.767	-0.422579	2.17622	0.0375073	0.0221213	-0.162111	-0.973175	-0.90883	-0.789742	1.02059	AS2
AT1G18265		Protein of unknown function, DUF593	0.25259	4.68421	0.595298	1.14019	1.71976	0.84746	1.09209	1.71322	0.929632	-0.875054	2.38639	-0.622839	-0.221824	0.204704	-0.437261	-0.257223	0.199895	-0.376787	AS2
AT1G18730	NDF6	NDH dependent flow 6	20.9535	141.179	13.3546	20.7595	69.0265	24.996	23.7107	33.3122	35.0395	-0.54254	2.48737	-0.734046	-0.547429	0.668989	-0.440662	-0.473054	-0.231078	-0.187548	AS2
AT1G19150	LHCA6, LHCA2*1	photosystem I light harvesting complex gene 6	156.642	233.117	79.1925	54.1323	109.63	42.2164	41.2451	40.4823	113.188	0.932957	2.12225	-0.271478	-0.661197	0.201865	-0.846506	-0.861611	-0.873473	0.257192	AS2
AT1G19400		Erythronate-4-phosphate dehydrogenase family protein	3.1204	25.3367	6.7279	8.53467	14.2585	5.2872	9.43653	12.0107	17.7568	-1.21674	2.05382	-0.685663	-0.419682	0.422949	-0.897755	-0.286915	0.0920391	0.937944	AS2
AT1G20470		SAUR-like auxin-responsive protein family	2.72243	46.5605	23.0338	3.81815	9.39821	11.6017	13.6058	2.58382	3.99347	-0.710722	2.31042	0.689053	-0.635209	-0.250654	-0.0988002	0.0393169	-0.720274	-0.623126	AS2
AT1G20810		FKBP-like peptidyl-prolyl cis-trans isomerase family protein	40.8984	74.2292	48.9895	35.7534	38.4287	26.9788	29.5732	25.1954	51.967	-0.0283573	2.13727	0.49735	-0.362646	-0.188825	-0.932765	-0.764198	-1.04864	0.690815	AS2
AT1G20816		unknown protein; BEST Arabidopsis thaliana protein match is: unknown protein (TAIR:AT1G76405.2); Has 52 Blast hits to 52 proteins in 19 species: Archae - 0; Bacteria - 0; Metazoa - 0; Fungi - 0; Plants - 50; Viruses - 0; Other Eukaryotes - 2 (source: NCBI BLink).	5.00828	25.8889	2.73466	5.9105	11.7698	8.46107	6.60577	6.94796	12.5498	-0.622167	2.24339	-0.934187	-0.498352	0.305757	-0.148324	-0.402936	-0.355975	0.412795	AS2
AT1G20830	MCD1	multiple chloroplast division site 1	11.6284	20.9682	11.0766	9.45288	15.4955	4.73799	10.2099	9.72925	11.2154	0.0035032	2.0847	-0.119458	-0.481269	0.865214	-1.53189	-0.31259	-0.419686	-0.0885166	AS2
AT1G21065		unknown protein; INVOLVED IN: biological_process unknown; LOCATED IN: chloroplast; EXPRESSED IN: 22 plant structures; EXPRESSED DURING: 13 growth stages; CONTAINS InterPro DOMAIN/s: Uncharacterised protein family UPF0047 (InterPro:IPR001602); Has 3800 Blast hits to 3784 proteins in 1137 species: Archae - 215; Bacteria - 2154; Metazoa - 42; Fungi - 99; Plants - 99; Viruses - 0; Other Eukaryotes - …	116.015	227.235	137.391	70.3411	126.862	86.8797	57.5793	68.5269	128.723	0.0524414	2.18767	0.462813	-0.824423	0.260681	-0.506911	-1.06943	-0.859252	0.296412	AS2
AT1G22160		Protein of unknown function (DUF581)	8.46032	41.3698	18.5221	4.09681	30.123	3.90477	12.1453	11.6413	5.12971	-0.501434	2.00518	0.264937	-0.833789	1.14854	-0.848416	-0.220761	-0.259148	-0.755116	AS2
AT1G22590	AGL87	AGAMOUS-like 87	14.3651	46.625	19.2227	10.3116	24.8596	16.6986	13.7814	13.69	16.7419	-0.459356	2.37768	-0.0321637	-0.815835	0.463564	-0.254142	-0.510685	-0.518724	-0.250335	AS2
AT1G22630		unknown protein; LOCATED IN: chloroplast; EXPRESSED IN: 21 plant structures; EXPRESSED DURING: 13 growth stages; Has 87 Blast hits to 86 proteins in 34 species: Archae - 0; Bacteria - 13; Metazoa - 27; Fungi - 0; Plants - 40; Viruses - 0; Other Eukaryotes - 7 (source: NCBI BLink).	22.7776	236.248	41.7917	14.174	59.624	22.9614	29.2929	39.2782	41.0351	-0.495157	2.65296	-0.21475	-0.622036	0.0482278	-0.492445	-0.399073	-0.251817	-0.225907	AS2
AT1G23740		Oxidoreductase, zinc-binding dehydrogenase family protein	167.585	311.414	52.4585	37.4495	216.458	36.2107	84.9375	85.8541	98.0282	0.497622	2.03914	-0.736272	-0.897135	1.02144	-0.910412	-0.38817	-0.378346	-0.247868	AS2
AT1G24148		unknown protein; FUNCTIONS IN: molecular_function unknown; INVOLVED IN: biological_process unknown; LOCATED IN: cellular_component unknown; BEST Arabidopsis thaliana protein match is: unknown protein (TAIR:AT1G24147.1).	13.6047	20.7625	2.60149	1.0591	8.43113	0.690024	2.20011	1.93354	2.687	1.07255	2.08161	-0.478628	-0.696066	0.343204	-0.748096	-0.535212	-0.572792	-0.466574	AS2
AT1G26761		Arabinanase/levansucrase/invertase	3.97415	17.5337	3.26591	5.39813	9.35349	3.84375	6.95259	4.563	5.3335	-0.592321	2.36399	-0.746734	-0.281859	0.580505	-0.620749	0.0570499	-0.463937	-0.29595	AS2
AT1G27045		Homeobox-leucine zipper protein family	1.10584	5.20842	0.173633	0.607181	0.724635	0.0190088	0.347297	0.323347	0.471952	0.0679044	2.64928	-0.518651	-0.245859	-0.171956	-0.615942	-0.40938	-0.42445	-0.330947	AS2
AT1G27385		unknown protein; FUNCTIONS IN: molecular_function unknown; INVOLVED IN: biological_process unknown; EXPRESSED IN: 24 plant structures; EXPRESSED DURING: 13 growth stages; CONTAINS InterPro DOMAIN/s: Protein of unknown function DUF493 (InterPro:IPR007454); Has 76 Blast hits to 76 proteins in 23 species: Archae - 0; Bacteria - 6; Metazoa - 0; Fungi - 0; Plants - 69; Viruses - 0; Other Eukaryotes - …	63.251	91.6926	36.5298	22.0391	55.4211	36.3011	21.2812	33.0569	43.0777	0.843571	2.13962	-0.374081	-1.0344	0.486773	-0.384504	-1.06894	-0.532336	-0.0756998	AS2
AT1G28140		unknown protein; FUNCTIONS IN: molecular_function unknown; INVOLVED IN: biological_process unknown; LOCATED IN: chloroplast; EXPRESSED IN: 22 plant structures; EXPRESSED DURING: 13 growth stages; CONTAINS InterPro DOMAIN/s: Protein of unknown function DUF2301, transmembrane (InterPro:IPR019275); Has 140 Blast hits to 140 proteins in 72 species: Archae - 0; Bacteria - 86; Metazoa - 10; Fungi - 0; …	44.41	74.4717	29.9463	19.3086	44.8532	14.6354	22.0068	27.8039	37.7746	0.52504	2.20655	-0.283988	-0.879008	0.549829	-1.1404	-0.728081	-0.403821	0.153888	AS2
AT1G29530		unknown protein; BEST Arabidopsis thaliana protein match is: unknown protein (TAIR:AT2G34310.3); Has 84 Blast hits to 78 proteins in 24 species: Archae - 2; Bacteria - 4; Metazoa - 9; Fungi - 8; Plants - 55; Viruses - 0; Other Eukaryotes - 6 (source: NCBI BLink).	11.6703	47.2363	11.5994	7.52288	24.9638	14.144	20.2154	21.208	22.1964	-0.670898	2.16508	-0.676558	-1.00161	0.389101	-0.473652	0.0104765	0.0896203	0.168438	AS2
AT1G29700		Metallo-hydrolase/oxidoreductase superfamily protein	28.9215	60.8472	21.253	23.3117	33.3676	9.79057	18.6828	18.4093	34.9574	0.0830654	2.3027	-0.45009	-0.306959	0.392176	-1.24702	-0.628785	-0.6478	0.502706	AS2
AT1G30110	ATNUDX25, NUDX25	nudix hydrolase homolog 25	8.12689	14.7638	6.55985	2.68083	4.68031	5.29802	6.28073	7.00739	5.78348	0.394434	2.36427	-0.0706611	-1.22195	-0.628504	-0.445169	-0.153503	0.0621687	-0.301088	AS2
AT1G30260		BEST Arabidopsis thaliana protein match is: Galactosyltransferase family protein (TAIR:AT4G21060.1); Has 30 Blast hits to 30 proteins in 8 species: Archae - 0; Bacteria - 0; Metazoa - 0; Fungi - 0; Plants - 30; Viruses - 0; Other Eukaryotes - 0 (source: NCBI BLink).	8.22807	59.5234	21.2832	2.39955	15.8619	1.17337	5.57968	7.56184	7.68774	-0.342336	2.51836	0.385737	-0.667388	0.0833934	-0.73577	-0.490034	-0.379491	-0.37247	AS2
AT1G30500	NF-YA7	nuclear factor Y, subunit A7	10.1105	19.7255	8.74428	4.0608	11.8218	4.07683	11.1962	6.92519	7.9771	0.139786	2.04287	-0.130625	-1.05762	0.478511	-1.05445	0.354677	-0.490677	-0.282472	AS2
AT1G31170	ATSRX, SRX	sulfiredoxin	47.3707	105.201	29.4778	13.0629	43.5238	11.1588	17.19	24.0108	33.4027	0.396239	2.41935	-0.229719	-0.80397	0.261661	-0.870584	-0.659589	-0.420974	-0.0924109	AS2
AT1G31580	ECS1, CXC750	ECS1	7.73105	52.9587	18.2539	4.51932	25.992	17.1978	5.83995	10.1524	6.13109	-0.552725	2.28812	0.108239	-0.754461	0.594288	0.0418999	-0.671509	-0.400632	-0.653222	AS2
AT1G31920		Tetratricopeptide repeat (TPR)-like superfamily protein	4.24309	7.82344	2.95873	4.9406	4.55614	1.5647	3.47027	3.09486	4.70653	0.0509097	2.02876	-0.658591	0.43623	0.223844	-1.42868	-0.376009	-0.583392	0.306927	AS2
AT1G32070	ATNSI, NSI	nuclear shuttle interacting	28.4811	117.204	22.6751	35.7446	85.02	18.6874	38.356	38.5608	51.1322	-0.635169	2.1899	-0.820042	-0.403892	1.16511	-0.947014	-0.320741	-0.314218	0.0860731	AS2
AT1G32080		membrane protein, putative	91.8273	186.713	59.2973	63.0355	133.716	31.8016	60.3119	57.3554	101.152	0.0962457	2.08942	-0.587082	-0.508557	0.976158	-1.16466	-0.565768	-0.627873	0.29211	AS2
AT1G32160		Protein of unknown function (DUF760)	20.6745	61.3906	19.8012	23.0143	37.9398	16.4248	24.4823	24.7614	26.6959	-0.572926	2.46473	-0.638077	-0.398364	0.715164	-0.889974	-0.28884	-0.26802	-0.123696	AS2
AT1G32470		Single hybrid motif superfamily protein	462.687	1019.97	442.463	235.668	451.982	258.284	255.424	289.455	425.73	0.151808	2.51262	0.0661317	-0.809906	0.106457	-0.714098	-0.726214	-0.58205	-0.00475105	AS2
AT1G32520		unknown protein; FUNCTIONS IN: molecular_function unknown; INVOLVED IN: biological_process unknown; LOCATED IN: chloroplast; EXPRESSED IN: 24 plant structures; EXPRESSED DURING: 15 growth stages; Has 143 Blast hits to 142 proteins in 34 species: Archae - 0; Bacteria - 0; Metazoa - 39; Fungi - 0; Plants - 56; Viruses - 0; Other Eukaryotes - 48 (source: NCBI BLink).	18.9465	57.8987	20.0788	11.8423	30.73	7.33635	13.6667	13.9627	17.6329	-0.162039	2.47078	-0.0855112	-0.642222	0.63442	-0.946785	-0.518907	-0.498902	-0.250833	AS2
AT1G32550	FdC1	2Fe-2S ferredoxin-like superfamily protein	76.6301	145.644	83.2535	26.9568	75.7034	73.0272	37.1021	54.6723	69.209	0.152657	2.15003	0.34435	-1.28496	0.125838	0.0483843	-0.991343	-0.482834	-0.06212	AS2
AT1G32990	PRPL11	plastid ribosomal protein l11	428.218	660.295	231.34	129.18	320.192	181.777	171.263	174.324	421.557	0.736277	2.09024	-0.412334	-1.00835	0.106041	-0.701489	-0.76283	-0.744972	0.697416	AS2
AT1G34000	OHP2	one-helix protein 2	153.053	442.272	201.466	69.1818	203.68	78.2585	80.191	121.562	216.18	-0.185951	2.38365	0.244181	-0.931117	0.263846	-0.850474	-0.833305	-0.465736	0.374906	AS2
AT1G34570		Essential protein Yae1, N-terminal	11.0511	35.2162	15.1731	7.90766	14.4125	10.9294	14.4566	11.7384	12.7515	-0.449847	2.41281	0.0384526	-0.822227	-0.0516517	-0.464264	-0.0464271	-0.368429	-0.248416	AS2
AT1G36380		unknown protein; LOCATED IN: endomembrane system; EXPRESSED IN: 23 plant structures; EXPRESSED DURING: 15 growth stages; Has 14 Blast hits to 14 proteins in 6 species: Archae - 0; Bacteria - 0; Metazoa - 0; Fungi - 0; Plants - 14; Viruses - 0; Other Eukaryotes - 0 (source: NCBI BLink).	6.67301	23.229	7.74358	2.79125	10.4351	10.4073	7.51063	5.86771	5.04172	-0.328822	2.16559	-0.167525	-0.913669	0.237997	0.233808	-0.202623	-0.450153	-0.5746	AS2
AT1G36390		Co-chaperone GrpE family protein	8.296	49.9768	7.09376	9.20067	24.1425	5.8906	17.3525	15.9947	12.8655	-0.618046	2.42659	-0.705866	-0.551964	0.539481	-0.793752	0.0435025	-0.0556828	-0.284258	AS2
AT1G42960		expressed protein localized to the inner membrane of the chloroplast.	128.481	278.218	149.455	56.4958	185.182	120.721	105.757	132.382	144.202	-0.26791	2.22956	0.0819209	-1.46856	0.677799	-0.397335	-0.646933	-0.202853	-0.00569394	AS2
AT1G43670		Inositol monophosphatase family protein	75.6694	206.853	40.6258	69.9728	142.217	34.2685	85.6409	64.9809	108.777	-0.309371	2.15892	-0.968734	-0.416556	0.942755	-1.08835	-0.121752	-0.510481	0.313566	AS2
AT1G44000		unknown protein; BEST Arabidopsis thaliana protein match is: unknown protein (TAIR:AT4G11911.1); Has 216 Blast hits to 212 proteins in 76 species: Archae - 0; Bacteria - 96; Metazoa - 0; Fungi - 0; Plants - 118; Viruses - 0; Other Eukaryotes - 2 (source: NCBI BLink).	28.317	109.529	51.13	35.4115	34.7884	29.2563	37.9767	39.3098	54.5729	-0.684524	2.3397	0.165002	-0.420335	-0.443536	-0.649544	-0.324808	-0.275167	0.293211	AS2
AT1G44920		unknown protein; FUNCTIONS IN: molecular_function unknown; INVOLVED IN: biological_process unknown; LOCATED IN: chloroplast; EXPRESSED IN: 22 plant structures; EXPRESSED DURING: 13 growth stages; CONTAINS InterPro DOMAIN/s: Protein of unknown function DUF3054 (InterPro:IPR021414); Has 246 Blast hits to 246 proteins in 119 species: Archae - 14; Bacteria - 181; Metazoa - 0; Fungi - 0; Plants - 45; …	46.1301	93.253	32.3719	22.986	53.8801	36.2553	34.1054	35.2946	41.7075	0.100196	2.3149	-0.54642	-0.987539	0.464433	-0.363905	-0.464946	-0.409055	-0.107661	AS2
AT1G47580		Pentatricopeptide repeat (PPR) superfamily protein	1.80002	37.3501	3.04837	7.48884	12.4772	1.81222	6.9033	4.94479	7.0937	-0.691662	2.62523	-0.575187	-0.160884	0.304541	-0.690523	-0.215516	-0.398248	-0.197751	AS2
AT1G48300		unknown protein; FUNCTIONS IN: molecular_function unknown; INVOLVED IN: biological_process unknown; LOCATED IN: endomembrane system; EXPRESSED IN: 24 plant structures; EXPRESSED DURING: 15 growth stages; Has 96 Blast hits to 87 proteins in 37 species: Archae - 0; Bacteria - 2; Metazoa - 12; Fungi - 2; Plants - 65; Viruses - 0; Other Eukaryotes - 15 (source: NCBI BLink).	119.779	255.542	174.566	122.282	142.657	172.404	138.693	145.71	130.904	-0.785571	2.17216	0.408025	-0.731036	-0.287145	0.360925	-0.373519	-0.220635	-0.543205	AS2
AT1G48745		unknown protein; Has 7 Blast hits to 7 proteins in 3 species: Archae - 0; Bacteria - 0; Metazoa - 0; Fungi - 0; Plants - 7; Viruses - 0; Other Eukaryotes - 0 (source: NCBI BLink).	6.1299	26.662	13.9449	1.53813	7.77117	1.95151	2.40898	4.448	4.62834	-0.200922	2.39294	0.786357	-0.781007	0.00642432	-0.728785	-0.670992	-0.413398	-0.390615	AS2
AT1G49500		unknown protein; FUNCTIONS IN: molecular_function unknown; INVOLVED IN: biological_process unknown; LOCATED IN: endomembrane system; EXPRESSED IN: 19 plant structures; EXPRESSED DURING: 10 growth stages; BEST Arabidopsis thaliana protein match is: unknown protein (TAIR:AT3G19030.1); Has 24 Blast hits to 24 proteins in 2 species: Archae - 0; Bacteria - 0; Metazoa - 0; Fungi - 0; Plants - 24; Virus…	27.7928	266.495	87.1259	15.3355	93.7535	24.058	19.7395	61.4066	121.051	-0.623067	2.24552	0.0899638	-0.772771	0.16961	-0.667949	-0.719846	-0.219116	0.497656	AS2
AT1G49640		alpha/beta-Hydrolases superfamily protein	2.31903	5.1578	1.90028	0.582139	2.6829	0.0280873	0.90344	0.437923	0.397541	0.431567	2.13783	0.179876	-0.612402	0.650272	-0.945418	-0.419282	-0.699084	-0.723355	AS2
AT1G49975		INVOLVED IN: photosynthesis; LOCATED IN: photosystem I, chloroplast, thylakoid membrane; EXPRESSED IN: 20 plant structures; EXPRESSED DURING: 13 growth stages; CONTAINS InterPro DOMAIN/s: Photosystem I reaction centre subunit N (InterPro:IPR008796); Has 34 Blast hits to 34 proteins in 14 species: Archae - 0; Bacteria - 0; Metazoa - 0; Fungi - 0; Plants - 34; Viruses - 0; Other Eukaryotes - 0 (sou…	35.4365	135.554	80.1366	16.3503	41.2159	20.1625	24.5233	22.5495	43.3851	-0.293417	2.34031	0.882472	-0.795505	-0.141385	-0.695219	-0.580505	-0.632427	-0.0843207	AS2
AT1G49990		F-box family protein	1.18371	3.12851	0.932298	1.20062	1.9621	0.664918	1.10397	1.42853	0.720939	-0.223585	2.11673	-0.526128	-0.20324	0.713107	-0.847884	-0.319545	0.0710172	-0.780471	AS2
AT1G50020		unknown protein; FUNCTIONS IN: molecular_function unknown; INVOLVED IN: biological_process unknown; LOCATED IN: chloroplast thylakoid membrane, chloroplast; EXPRESSED IN: 24 plant structures; EXPRESSED DURING: 15 growth stages; Has 72 Blast hits to 72 proteins in 27 species: Archae - 0; Bacteria - 0; Metazoa - 0; Fungi - 0; Plants - 72; Viruses - 0; Other Eukaryotes - 0 (source: NCBI BLink).	48.7346	155.904	42.2286	22.9666	54.0759	27.1869	30.9876	39.7059	61.3673	-0.124833	2.57807	-0.288918	-0.774722	0.00987943	-0.668283	-0.572424	-0.352544	0.193773	AS2
AT1G50055	TAS1B	TAS1B; other RNA	1.0874	4.79723	0.883642	1.10767	1.66137	0.359582	1.09569	0.760164	1.77419	-0.311517	2.46926	-0.464245	-0.296324	0.118715	-0.857064	-0.3053	-0.556801	0.203279	AS2
AT1G50280		Phototropic-responsive NPH3 family protein	0.960334	4.0744	0.523938	1.5861	2.27347	1.43867	0.624029	1.14014	1.41027	-0.523671	2.20011	-0.905374	0.0236702	0.624892	-0.105281	-0.817827	-0.366397	-0.130123	AS2
AT1G50732		unknown protein.	7.17495	55.4245	15.7799	9.21507	11.6572	8.31436	11.0106	10.0329	19.0346	-0.606845	2.56543	-0.0410891	-0.472712	-0.312147	-0.531931	-0.35466	-0.418945	0.172895	AS2
AT1G51080		unknown protein; FUNCTIONS IN: molecular_function unknown; INVOLVED IN: biological_process unknown; LOCATED IN: chloroplast; EXPRESSED IN: 15 plant structures; EXPRESSED DURING: 11 growth stages; Has 101 Blast hits to 98 proteins in 44 species: Archae - 0; Bacteria - 0; Metazoa - 38; Fungi - 10; Plants - 27; Viruses - 0; Other Eukaryotes - 26 (source: NCBI BLink).	2.25717	13.8118	0.819164	3.53023	6.83668	1.84466	5.29637	2.88486	5.29889	-0.633561	2.32553	-1.00183	-0.307535	0.539234	-0.739203	0.144766	-0.472814	0.145413	AS2
AT1G51100		unknown protein; FUNCTIONS IN: molecular_function unknown; INVOLVED IN: biological_process unknown; LOCATED IN: chloroplast, chloroplast stroma; EXPRESSED IN: 22 plant structures; EXPRESSED DURING: 13 growth stages; Has 26 Blast hits to 26 proteins in 9 species: Archae - 0; Bacteria - 0; Metazoa - 0; Fungi - 0; Plants - 26; Viruses - 0; Other Eukaryotes - 0 (source: NCBI BLink).	10.0719	70.1817	6.03715	6.76088	25.2751	4.52886	14.391	13.1722	16.3157	-0.422479	2.58138	-0.624105	-0.587939	0.337268	-0.699479	-0.206641	-0.267549	-0.110457	AS2
AT1G52220		FUNCTIONS IN: molecular_function unknown; INVOLVED IN: biological_process unknown; LOCATED IN: chloroplast thylakoid membrane, chloroplast; EXPRESSED IN: 23 plant structures; EXPRESSED DURING: 13 growth stages; BEST Arabidopsis thaliana protein match is: photosystem I P subunit (TAIR:AT2G46820.2); Has 251 Blast hits to 251 proteins in 43 species: Archae - 0; Bacteria - 66; Metazoa - 0; Fungi - 0;…	209.098	677.811	303.732	118.326	374.653	227.329	170.586	265.196	335.663	-0.536223	2.28949	0.0342921	-1.08346	0.461854	-0.426315	-0.768399	-0.19803	0.226792	AS2
AT1G52230	PSAH2, PSAH-2, PSI-H	photosystem I subunit H2	1500.02	3381.48	1383.54	465.313	1332.79	696.936	663.189	817.252	2289.46	0.11806	2.17861	-0.00950401	-1.01514	-0.0650893	-0.761467	-0.798426	-0.629699	0.98265	AS2
AT1G52342		unknown protein; FUNCTIONS IN: molecular_function unknown; INVOLVED IN: biological_process unknown; LOCATED IN: cellular_component unknown; Has 30201 Blast hits to 17322 proteins in 780 species: Archae - 12; Bacteria - 1396; Metazoa - 17338; Fungi - 3422; Plants - 5037; Viruses - 0; Other Eukaryotes - 2996 (source: NCBI BLink).	93.8255	160.018	35.2288	10.8542	59.5519	4.61785	18.2935	16.0347	26.2343	0.914614	2.21262	-0.234443	-0.712418	0.242524	-0.83471	-0.566537	-0.61083	-0.410821	AS2
AT1G52590		Putative thiol-disulphide oxidoreductase DCC	57.1267	174.771	45.0438	31.9174	102.871	22.821	29.9808	41.2883	65.6393	-0.135288	2.36375	-0.391957	-0.670791	0.836427	-0.86402	-0.711928	-0.471732	0.0455406	AS2
AT1G52880	NAM, ANAC018, ATNAM, NARS2	NAC (No Apical Meristem) domain transcriptional regulator superfamily protein	8.89301	18.3011	10.8001	3.6823	10.46	2.72063	6.43575	3.25302	5.29302	0.223002	2.07454	0.598312	-0.802476	0.531389	-0.991735	-0.260592	-0.886961	-0.485484	AS2
AT1G53520		Chalcone-flavanone isomerase family protein	34.3006	54.5018	23.7255	21.5109	30.2	25.8431	25.4357	25.5997	42.6395	0.249928	2.07123	-0.703511	-0.903172	-0.11978	-0.512589	-0.549321	-0.534536	1.00175	AS2
AT1G53542		unknown protein; FUNCTIONS IN: molecular_function unknown; INVOLVED IN: biological_process unknown; LOCATED IN: endomembrane system; Has 30201 Blast hits to 17322 proteins in 780 species: Archae - 12; Bacteria - 1396; Metazoa - 17338; Fungi - 3422; Plants - 5037; Viruses - 0; Other Eukaryotes - 2996 (source: NCBI BLink).	0	3.11974	0.687949	0	1.35296	0	1.06458	1.28618	1.57694	-0.994695	2.07833	-0.317048	-0.994695	0.338002	-0.994695	0.0539396	0.272225	0.558633	AS2
AT1G53670	MSRB1, ATMSRB1	methionine sulfoxide reductase B 1	30.2671	118.574	43.7145	32.5375	72.4553	28.7959	32.0443	46.4514	72.1654	-0.777795	2.2435	-0.31771	-0.700118	0.665616	-0.82813	-0.716991	-0.224073	0.655699	AS2
AT1G54210	APG12, ATG12A, ATATG12	Ubiquitin-like superfamily protein	6.13789	25.4015	12.4945	6.9454	10.5192	6.94637	7.65258	5.26717	13.3394	-0.610122	2.07033	0.274367	-0.49776	-0.000486554	-0.497626	-0.39936	-0.731279	0.391935	AS2
AT1G54500		Rubredoxin-like superfamily protein	149.61	299.544	195.596	102.686	122.934	102.234	76.5956	84.3012	158.716	0.0873544	2.25945	0.753562	-0.592427	-0.299099	-0.598966	-0.970392	-0.858761	0.219283	AS2
AT1G54520		unknown protein; FUNCTIONS IN: molecular_function unknown; INVOLVED IN: biological_process unknown; LOCATED IN: chloroplast; EXPRESSED IN: 24 plant structures; EXPRESSED DURING: 15 growth stages; CONTAINS InterPro DOMAIN/s: Protein of unknown function DUF1517 (InterPro:IPR010903); Has 276 Blast hits to 275 proteins in 83 species: Archae - 0; Bacteria - 108; Metazoa - 6; Fungi - 0; Plants - 113; V…	32.872	79.4198	20.1054	22.6902	57.6735	12.8349	22.8511	26.7573	41.8351	-0.113676	2.13359	-0.730032	-0.605242	1.08371	-1.08104	-0.597472	-0.408886	0.319052	AS2
AT1G54780	TLP18.3	thylakoid lumen 18.3 kDa protein	224.764	487.767	178.353	108.864	322.863	119.048	132.832	174.362	277.488	-0.00323306	2.20704	-0.393275	-0.97726	0.821185	-0.891671	-0.775832	-0.426817	0.439858	AS2
AT1G55140		Ribonuclease III family protein	21.4267	65.845	24.6221	11.386	24.717	21.646	21.6173	23.0385	18.4079	-0.282185	2.54747	-0.0786232	-0.921821	-0.0725783	-0.268215	-0.270044	-0.179507	-0.474493	AS2
AT1G55480	ZKT	protein containing PDZ domain, a K-box domain, and a TPR region	77.7176	272.435	64.745	98.4412	179.45	44.6629	96.1007	104.312	137.562	-0.610071	2.23358	-0.799524	-0.307423	0.875628	-1.0928	-0.341604	-0.221685	0.2639	AS2
AT1G55520	TBP2, ATTBP2	TATA binding protein 2	9.09455	35.9831	12.9819	15.6736	20.5904	10.0747	14.9712	17.5319	19.1667	-1.047	2.36691	-0.553434	-0.211692	0.41257	-0.922545	-0.300869	0.0242506	0.231808	AS2
AT1G55960		Polyketide cyclase/dehydrase and lipid transport superfamily protein	8.30286	43.0901	8.57459	11.0057	22.562	4.02209	16.4512	16.2744	26.3931	-0.767502	2.16469	-0.744598	-0.539686	0.434386	-1.12832	-0.0806866	-0.095587	0.757311	AS2
AT1G56010	NAC1, anac021	NAC domain containing protein 1	8.17831	22.263	6.84096	7.17838	4.25971	1.28867	5.73731	2.21949	4.09389	0.208701	2.5002	-0.00887716	0.0460179	-0.428831	-0.912202	-0.188434	-0.760764	-0.455809	AS2
AT1G56460		HIT zinc finger ;PAPA-1-like conserved region	11.0318	22.0969	11.2273	9.12427	13.6871	11.1239	12.221	12.4856	13.5042	-0.452906	2.16695	-0.406616	-0.904561	0.175792	-0.431105	-0.171345	-0.108692	0.132478	AS2
AT1G57590		Pectinacetylesterase family protein	0.660009	2.37746	0.156356	0.514192	1.46736	0.126633	0.400962	0.242077	0.606356	-0.0908684	2.2067	-0.764646	-0.28594	0.989191	-0.804409	-0.437416	-0.649971	-0.162645	AS2
AT1G60000		RNA-binding (RRM/RBD/RNP motifs) family protein	156.865	246.717	111.985	55.5908	144.465	90.3046	75.4338	79.0344	87.2394	0.686291	2.21032	-0.0749463	-1.03149	0.475954	-0.442685	-0.694919	-0.633846	-0.494676	AS2
AT1G60590		Pectin lyase-like superfamily protein	5.66023	26.302	2.07442	2.94503	9.53862	3.80666	12.6548	5.18119	3.51537	-0.296196	2.35742	-0.757171	-0.64525	0.202393	-0.534482	0.602999	-0.357779	-0.57193	AS2
AT1G60600	ABC4	UbiA prenyltransferase family protein	6.19329	21.0539	9.04076	7.73172	9.47003	12.7882	9.19607	9.43901	11.3179	-0.983985	2.26618	-0.361213	-0.647515	-0.267328	0.458385	-0.327245	-0.274112	0.136829	AS2
AT1G62250		unknown protein; LOCATED IN: chloroplast; EXPRESSED IN: 23 plant structures; EXPRESSED DURING: 15 growth stages; Has 30 Blast hits to 30 proteins in 13 species: Archae - 0; Bacteria - 0; Metazoa - 0; Fungi - 0; Plants - 30; Viruses - 0; Other Eukaryotes - 0 (source: NCBI BLink).	22.2015	61.1619	36.0506	17.4449	24.9863	16.8787	21.4006	17.3811	24.3698	-0.323327	2.37207	0.634793	-0.65241	-0.130668	-0.69158	-0.378738	-0.656819	-0.17332	AS2
AT1G62350		Pentatricopeptide repeat (PPR) superfamily protein	0.0691867	2.18112	0.157314	1.00543	1.33833	0.28339	0.623982	0.557169	0.181759	-0.90741	2.07917	-0.782786	0.416578	0.887344	-0.604495	-0.12285	-0.217333	-0.748216	AS2
AT1G62780		unknown protein; FUNCTIONS IN: molecular_function unknown; INVOLVED IN: biological_process unknown; LOCATED IN: chloroplast, chloroplast stroma; EXPRESSED IN: 22 plant structures; EXPRESSED DURING: 14 growth stages; Has 94 Blast hits to 94 proteins in 35 species: Archae - 6; Bacteria - 10; Metazoa - 21; Fungi - 2; Plants - 48; Viruses - 0; Other Eukaryotes - 7 (source: NCBI BLink).	76.4248	170.194	52.8532	52.5494	95.5137	36.2135	78.5482	60.6176	79.8297	-0.0428382	2.38007	-0.651904	-0.659755	0.450397	-1.08186	0.0120271	-0.451281	0.0451398	AS2
AT1G63970	ISPF, MECPS	isoprenoid F	123.248	193.279	91.4542	33.5686	115.255	58.2245	43.6076	64.3007	67.5355	0.728873	2.17009	0.0745772	-1.11668	0.564385	-0.609274	-0.910083	-0.484228	-0.417659	AS2
AT1G64355		unknown protein; FUNCTIONS IN: molecular_function unknown; INVOLVED IN: biological_process unknown; LOCATED IN: chloroplast; EXPRESSED IN: 23 plant structures; EXPRESSED DURING: 13 growth stages; CONTAINS InterPro DOMAIN/s: Protein of unknown function DUF3593 (InterPro:IPR021995); Has 301 Blast hits to 301 proteins in 96 species: Archae - 0; Bacteria - 143; Metazoa - 0; Fungi - 0; Plants - 44; Vi…	26.885	53.9787	22.5621	20.6282	28.9578	20.3415	17.0617	18.9494	34.0758	-0.0139554	2.29255	-0.381968	-0.546602	0.162509	-0.571008	-0.850218	-0.689514	0.598204	AS2
AT1G64860	SIGA, SIG1, SIG2, SIGB, RPOD1	sigma factor A	12.1866	88.7463	12.0601	25.6709	55.1797	10.0401	36.3625	35.7607	44.686	-0.951692	2.15594	-0.956826	-0.404352	0.793437	-1.03882	0.0296285	0.00520066	0.367488	AS2
AT1G65190		Protein kinase superfamily protein	0.493469	8.79279	1.41102	1.66169	4.80153	0.0248186	2.33199	1.82816	2.08855	-0.808338	2.37065	-0.456877	-0.360861	0.841831	-0.98785	-0.104105	-0.297094	-0.197356	AS2
AT1G65230		Uncharacterized conserved protein (DUF2358)	80.5548	188.219	51.7542	43.9229	88.3616	31.6701	35.5153	39.5639	96.8759	0.15728	2.38029	-0.437386	-0.599085	0.318472	-0.852075	-0.772682	-0.689087	0.494272	AS2
AT1G65260	PTAC4, VIPP1	plastid transcriptionally active 4	67.3436	164.038	46.4259	92.3228	111.07	40.8318	51.8062	73.3332	100.085	-0.412637	2.13119	-0.96294	0.244515	0.737717	-1.11011	-0.821393	-0.255064	0.448717	AS2
AT1G65420	NPQ7	Protein of unknown function (DUF565)	2.93037	10.1638	5.67384	2.4359	6.9264	3.28694	3.15481	4.79749	4.35611	-0.78586	2.16244	0.33237	-0.987404	0.842909	-0.640524	-0.694378	-0.024826	-0.204732	AS2
AT1G65490		unknown protein; FUNCTIONS IN: molecular_function unknown; INVOLVED IN: biological_process unknown; LOCATED IN: endomembrane system; EXPRESSED IN: 22 plant structures; EXPRESSED DURING: 13 growth stages; BEST Arabidopsis thaliana protein match is: unknown protein (TAIR:AT1G65486.1); Has 23 Blast hits to 23 proteins in 2 species: Archae - 0; Bacteria - 0; Metazoa - 0; Fungi - 0; Plants - 23; Virus…	52.1252	307.129	43.1377	16.4681	191.114	28.4175	71.0719	40.3399	58.4346	-0.391656	2.259	-0.485077	-0.762295	1.05307	-0.638087	-0.194714	-0.514159	-0.326073	AS2
AT1G66330		senescence-associated family protein	10.3125	34.5377	10.1889	12.6333	24.1422	8.44419	17.201	16.4835	16.8832	-0.79369	2.18914	-0.80891	-0.507936	0.909147	-1.02373	0.0544878	-0.0338633	0.015352	AS2
AT1G66590	ATCOX19-1, COX19-1	cytochrome c oxidase 19-1	0.211253	3.02814	1.21981	0.712137	1.72942	0.0739435	1.09559	0.855659	0.7969	-0.944929	2.11786	0.151666	-0.40032	0.705769	-1.09423	0.0166087	-0.244269	-0.308158	AS2
AT1G66670	CLPP3, NCLPP3	CLP protease proteolytic subunit 3	52.1367	98.2198	29.6511	36.5179	71.1476	35.8926	41.2775	47.0332	52.9107	0.0230891	2.17837	-1.02855	-0.707397	0.912221	-0.736639	-0.484789	-0.215598	0.0592901	AS2
AT1G67050		unknown protein; BEST Arabidopsis thaliana protein match is: unknown protein (TAIR:AT5G38320.1); Has 617 Blast hits to 318 proteins in 80 species: Archae - 0; Bacteria - 16; Metazoa - 141; Fungi - 62; Plants - 128; Viruses - 2; Other Eukaryotes - 268 (source: NCBI BLink).	11.2065	33.1099	9.17428	4.94949	17.2648	7.28145	4.91923	22.5715	11.3418	-0.254045	2.13521	-0.475722	-0.936567	0.406806	-0.682195	-0.939868	0.985664	-0.239282	AS2
AT1G67080	ABA4	abscisic acid (aba)-deficient 4	4.95307	34.2847	10.5612	6.99177	16.3142	17.0153	14.3373	20.4394	19.6465	-1.23968	2.034	-0.613762	-1.01214	0.0283333	0.106574	-0.192315	0.488743	0.400244	AS2
AT1G67195	MIR414	MIR414 (MICRORNA 414)	4.10843	64.0847	3.95498	10.3446	32.5196	10.2222	15.6253	10.2573	11.4192	-0.714587	2.35744	-0.722447	-0.395169	0.740652	-0.401436	-0.124685	-0.39964	-0.340125	AS2
AT1G67660		Restriction endonuclease, type II-like superfamily protein	6.28017	13.0213	4.78723	8.03546	7.50343	4.03184	6.07561	6.44506	8.38001	-0.30664	2.0077	-0.819191	0.295974	0.113322	-1.07853	-0.376868	-0.250033	0.414265	AS2
AT1G68590		Ribosomal protein PSRP-3/Ycf65	242.102	781.817	317.279	157.751	347.616	201.499	235.065	263.184	304.659	-0.400867	2.49649	0.00270666	-0.853685	0.165567	-0.618834	-0.438643	-0.287692	-0.0650421	AS2
AT1G68660		Ribosomal protein L12/ ATP-dependent Clp protease adaptor protein ClpS family protein	89.9477	329.714	127.51	38.7941	120.35	62.6128	60.7184	63.7896	77.5888	-0.203962	2.52136	0.222994	-0.785403	0.141606	-0.514666	-0.536198	-0.501289	-0.34444	AS2
AT1G68730		Zim17-type zinc finger protein	12.2276	33.3575	11.3753	5.41466	15.1188	8.16859	10.2151	9.09368	19.8752	-0.1865	2.21014	-0.283163	-0.959245	0.141432	-0.646884	-0.414755	-0.541956	0.680925	AS2
AT1G68825	DVL5, RTFL15	ROTUNDIFOLIA like 15	0	4.21644	0.446633	0.212288	0.30457	0.139671	0.474266	0.158518	0.107436	-0.5107	2.68742	-0.171935	-0.349682	-0.279687	-0.404761	-0.150975	-0.390466	-0.429211	AS2
AT1G69390	ATMINE1, MINE1, ARC12	homologue of bacterial MinE 1	61.5503	91.7216	48.6916	27.4518	65.9734	42.4354	28.3813	49.4354	49.3946	0.497703	2.01762	-0.150073	-1.22005	0.720525	-0.465234	-1.17323	-0.112603	-0.114657	AS2
AT1G69523		S-adenosyl-L-methionine-dependent methyltransferases superfamily protein	3.32828	19.667	3.44889	6.91826	8.05556	2.81746	8.52072	3.96816	8.60222	-0.764286	2.413	-0.740832	-0.0661653	0.154997	-0.863621	0.245454	-0.639852	0.261303	AS2
AT1G69588	CLE45	CLAVATA3/ESR-RELATED 45	0.129573	1.05053	0	0.175055	0.248308	0.330315	0.37675	0.538058	0.357248	-0.662223	2.02883	-1.04084	-0.529322	-0.315276	-0.0756469	0.0600364	0.531383	0.00305155	AS2
AT1G70420		Protein of unknown function (DUF1645)	2.22646	15.3982	7.0736	1.43509	11.2099	3.76378	6.75932	4.31248	3.98337	-0.879074	2.00572	0.182518	-1.0524	1.08842	-0.54238	0.113686	-0.422206	-0.494286	AS2
AT1G70760	CRR23	inorganic carbon transport protein-related	133.912	215.907	127.549	58.0366	65.5665	59.4132	33.4665	32.9726	90.7137	0.719618	2.08946	0.613309	-0.547982	-0.422185	-0.524984	-0.958459	-0.96671	-0.00206716	AS2
AT1G71480		Nuclear transport factor 2 (NTF2) family protein	46.2697	70.8209	30.9643	13.9544	34.6358	10.521	14.6648	14.9904	22.473	0.877578	2.11163	0.10826	-0.746733	0.292808	-0.919309	-0.711025	-0.694657	-0.318552	AS2
AT1G72030		Acyl-CoA N-acyltransferases (NAT) superfamily protein	56.5579	108.91	52.9078	19.2897	38.0945	24.5418	32.1288	21.6079	31.5802	0.467146	2.25077	0.342787	-0.802577	-0.161899	-0.623638	-0.365152	-0.723596	-0.383842	AS2
AT1G72510		Protein of unknown function (DUF1677)	10.8615	49.9597	24.9326	7.63108	22.0291	19.6077	16.0473	18.7797	19.6163	-0.787051	2.23276	0.299746	-1.03656	0.0754974	-0.111526	-0.386523	-0.175477	-0.110862	AS2
AT1G73325		Kunitz family trypsin and protease inhibitor protein	6.60663	27.5595	0.107126	0.980498	4.04331	2.30646	1.07173	1.8682	0.639741	0.183414	2.6061	-0.568095	-0.467111	-0.112971	-0.313796	-0.456562	-0.364469	-0.506511	AS2
AT1G73530		RNA-binding (RRM/RBD/RNP motifs) family protein	39.5169	80.279	28.2486	13.4137	28.8023	23.4429	16.1542	15.8919	41.1306	0.366347	2.3206	-0.173885	-0.885116	-0.147339	-0.404288	-0.753728	-0.766302	0.443713	AS2
AT1G74880	NDH-O	NAD(P)H:plastoquinone dehydrogenase complex subunit O	101.88	325.476	116.895	101.098	166.394	70.2846	82.6074	60.5786	135.012	-0.339827	2.47085	-0.151081	-0.34965	0.471129	-0.736989	-0.582088	-0.858996	0.0766555	AS2
AT1G74940		Protein of unknown function (DUF581)	20.9295	50.4016	19.816	7.35851	31.3539	23.2492	16.6058	25.06	18.6525	-0.228123	2.18632	-0.319349	-1.3399	0.625879	-0.0380861	-0.582335	0.110262	-0.414667	AS2
AT1G75190		unknown protein; FUNCTIONS IN: molecular_function unknown; INVOLVED IN: biological_process unknown; EXPRESSED IN: 22 plant structures; EXPRESSED DURING: 13 growth stages; Has 678 Blast hits to 539 proteins in 82 species: Archae - 0; Bacteria - 8; Metazoa - 429; Fungi - 41; Plants - 36; Viruses - 8; Other Eukaryotes - 156 (source: NCBI BLink).	8.98075	23.2563	10.7823	7.6462	11.4309	12.0282	10.1351	9.381	9.87163	-0.491196	2.29069	-0.140126	-0.751262	-0.0137356	0.10266	-0.266238	-0.413199	-0.317591	AS2
AT1G75350	emb2184	Ribosomal protein L31	406.617	754.375	403.687	176.007	305.215	216.217	205.725	205.851	387.683	0.373762	2.3294	0.357288	-0.923085	-0.196476	-0.69696	-0.755963	-0.755256	0.267291	AS2
AT1G75380	ATBBD1, BBD1	bifunctional nuclease in basal defense response 1	138.5	394.499	58.0919	157.87	281.028	43.0828	80.6254	112.031	154.375	-0.174811	2.14522	-0.903523	0.000733109	1.11687	-1.03955	-0.699309	-0.414692	-0.0309393	AS2
AT1G75460		ATP-dependent protease La (LON) domain protein	54.5226	119.367	38.6128	18.4546	70.052	18.6521	20.0901	25.3425	38.8259	0.295304	2.28113	-0.191927	-0.809268	0.770888	-0.803217	-0.759181	-0.598328	-0.185402	AS2
AT1G76230		unknown protein; Has 26 Blast hits to 18 proteins in 3 species: Archae - 0; Bacteria - 0; Metazoa - 0; Fungi - 0; Plants - 24; Viruses - 0; Other Eukaryotes - 2 (source: NCBI BLink).	0.259181	1.6204	0.0279131	0.238604	0.992944	0.0736187	0.126185	0.186745	0.429809	-0.329985	2.16121	-0.753232	-0.367643	1.01289	-0.669586	-0.573384	-0.462551	-0.0177149	AS2
AT1G76405		unknown protein; FUNCTIONS IN: molecular_function unknown; INVOLVED IN: biological_process unknown; LOCATED IN: chloroplast envelope; EXPRESSED IN: 21 plant structures; EXPRESSED DURING: 13 growth stages; BEST Arabidopsis thaliana protein match is: unknown protein (TAIR:AT1G20816.1); Has 38 Blast hits to 38 proteins in 14 species: Archae - 0; Bacteria - 0; Metazoa - 0; Fungi - 0; Plants - 38; Vir…	15.7324	35.7558	15.6958	11.7098	15.1834	12.4116	14.5949	15.9686	22.0343	-0.233761	2.17411	-0.238158	-0.717482	-0.299782	-0.633088	-0.37055	-0.20535	0.524064	AS2
AT1G76450		Photosystem II reaction center PsbP family protein	54.9259	142.692	72.7001	67.1956	64.8634	37.5703	46.0344	39.7907	94.2713	-0.436508	2.30626	0.118951	-0.0530695	-0.125953	-0.978883	-0.714373	-0.909493	0.793071	AS2
AT1G76955		Expressed protein	7.11258	51.3328	4.25025	0.649727	17.1965	1.62194	2.63463	2.54546	2.40859	-0.181568	2.62584	-0.363288	-0.591874	0.458628	-0.530151	-0.465859	-0.47152	-0.480209	AS2
AT1G77090		Mog1/PsbP/DUF1795-like photosystem II reaction center PsbP family protein	42.8612	100.668	40.5426	29.6148	66.9726	31.1111	42.3098	37.3747	42.5892	-0.236658	2.31286	-0.33892	-0.82088	0.826758	-0.754889	-0.260976	-0.478638	-0.248656	AS2
AT1G78180		Mitochondrial substrate carrier family protein	13.8833	20.5624	11.6532	12.8829	11.5171	8.8306	9.39789	9.51449	10.5951	0.473746	2.24115	-0.116379	0.209008	-0.152387	-0.863288	-0.713175	-0.68232	-0.39636	AS2
AT1G78510	SPS1	solanesyl diphosphate synthase 1	18.2644	55.0671	13.6706	13.6138	39.2259	7.26273	24.353	14.6856	13.7866	-0.258229	2.14771	-0.558543	-0.562255	1.1121	-0.977447	0.139805	-0.492184	-0.550956	AS2
AT1G78915		Tetratricopeptide repeat (TPR)-like superfamily protein	10.9686	32.6923	5.21812	17.6763	23.1927	7.31247	9.59195	11.1149	20.3126	-0.505022	2.00342	-1.16903	0.269522	0.906495	-0.927198	-0.663986	-0.488127	0.573928	AS2
AT2G01400		unknown protein; Has 19 Blast hits to 19 proteins in 6 species: Archae - 0; Bacteria - 0; Metazoa - 0; Fungi - 0; Plants - 19; Viruses - 0; Other Eukaryotes - 0 (source: NCBI BLink).	8.92812	16.3864	6.95982	6.86758	7.28523	3.20699	3.98882	6.17812	8.82635	0.325742	2.19047	-0.166377	-0.189438	-0.085016	-1.10467	-0.909191	-0.361819	0.300299	AS2
AT2G01590	CRR3	chlororespiratory reduction 3	40.786	130.835	51.7353	31.1604	38.5981	34.9367	40.3173	23.1651	36.4774	-0.203656	2.50487	0.125685	-0.493178	-0.269463	-0.379593	-0.217752	-0.733664	-0.333252	AS2
AT2G01870		unknown protein; FUNCTIONS IN: molecular_function unknown; INVOLVED IN: biological_process unknown; LOCATED IN: chloroplast thylakoid membrane, chloroplast; EXPRESSED IN: 22 plant structures; EXPRESSED DURING: 13 growth stages; Has 11 Blast hits to 11 proteins in 5 species: Archae - 0; Bacteria - 0; Metazoa - 0; Fungi - 0; Plants - 11; Viruses - 0; Other Eukaryotes - 0 (source: NCBI BLink).	5.28978	30.1472	4.50907	2.9453	9.98655	5.14673	2.83341	6.78159	7.30467	-0.355664	2.55505	-0.447083	-0.630194	0.19431	-0.372415	-0.643295	-0.180979	-0.119728	AS2
AT2G01918	PQL3	PsbQ-like 3	4.55443	18.1557	3.97588	6.30165	8.06535	4.67017	5.71995	4.16391	8.47197	-0.543478	2.33787	-0.66604	-0.173339	0.200292	-0.518959	-0.29657	-0.626208	0.286431	AS2
AT2G03310		unknown protein; Has 17 Blast hits to 17 proteins in 6 species: Archae - 0; Bacteria - 0; Metazoa - 0; Fungi - 0; Plants - 17; Viruses - 0; Other Eukaryotes - 0 (source: NCBI BLink).	18.5339	61.8082	17.3815	7.39722	33.8263	2.374	11.5382	9.9967	13.5385	-0.0605649	2.39931	-0.126073	-0.693618	0.808713	-0.979156	-0.458227	-0.545853	-0.344525	AS2
AT2G03390		uvrB/uvrC motif-containing protein	19.5216	47.2629	14.6686	24.5806	38.1887	12.4533	24.1573	23.3468	24.2282	-0.537975	2.01007	-0.983719	-0.0733028	1.17661	-1.1872	-0.112186	-0.186624	-0.105667	AS2
AT2G03550		alpha/beta-Hydrolases superfamily protein	23.2155	63.8703	12.1503	13.1315	48.6724	8.40817	19.8993	20.1005	15.1753	-0.0955639	2.13391	-0.702374	-0.648563	1.30047	-0.907588	-0.277422	-0.266389	-0.536484	AS2
AT2G03750		P-loop containing nucleoside triphosphate hydrolases superfamily protein	8.13886	36.3081	5.68381	6.48117	20.0791	4.01806	6.09487	16.3146	7.47706	-0.408012	2.36179	-0.649411	-0.571008	0.766033	-0.813199	-0.608992	0.395883	-0.473085	AS2
AT2G04039		unknown protein; FUNCTIONS IN: molecular_function unknown; LOCATED IN: chloroplast; EXPRESSED IN: 21 plant structures; EXPRESSED DURING: 13 growth stages; CONTAINS InterPro DOMAIN/s: Protein of unknown function DUF2996 (InterPro:IPR021374); Has 157 Blast hits to 157 proteins in 52 species: Archae - 0; Bacteria - 76; Metazoa - 0; Fungi - 0; Plants - 37; Viruses - 0; Other Eukaryotes - 44 (source: …	85.418	191.666	96.1467	30.7916	67.6699	37.5915	37.8217	37.0129	75.1367	0.24718	2.40559	0.46513	-0.862545	-0.113371	-0.724408	-0.719731	-0.736162	0.0383154	AS2
AT2G04240	XERICO	RING/U-box superfamily protein	8.84705	19.3275	7.38006	6.60061	10.0833	2.92443	7.56762	6.54431	6.64307	0.0922736	2.44105	-0.236496	-0.411179	0.369326	-1.23505	-0.194463	-0.423797	-0.401663	AS2
AT2G04700		ferredoxin thioredoxin reductase catalytic beta chain family protein	125.316	282.466	133.648	62.3327	119.651	60.0616	67.3005	87.4402	155.295	0.056292	2.37516	0.179229	-0.873079	-0.0272996	-0.906591	-0.799775	-0.502598	0.498658	AS2
AT2G05310		unknown protein; FUNCTIONS IN: molecular_function unknown; INVOLVED IN: biological_process unknown; LOCATED IN: chloroplast; BEST Arabidopsis thaliana protein match is: unknown protein (TAIR:AT4G13500.1); Has 50 Blast hits to 50 proteins in 20 species: Archae - 0; Bacteria - 0; Metazoa - 0; Fungi - 0; Plants - 50; Viruses - 0; Other Eukaryotes - 0 (source: NCBI BLink).	81.3374	368.59	151.611	71.2096	172.159	90.434	122.056	94.2403	107.174	-0.609172	2.38049	0.122215	-0.71458	0.336079	-0.514496	-0.185381	-0.474881	-0.340275	AS2
AT2G05620	PGR5	proton gradient regulation 5	138.188	531.11	224.563	84.6338	197.66	121.946	88.8849	86.9679	166.247	-0.312565	2.47507	0.300235	-0.692512	0.109367	-0.427793	-0.662352	-0.675952	-0.1135	AS2
AT2G06925	ATSPLA2-ALPHA, PLA2-ALPHA	Phospholipase A2 family protein	17.6081	48.4083	27.2702	18.7648	28.0142	13.1882	12.4477	20.0946	28.4865	-0.543677	2.15672	0.303442	-0.442265	0.368674	-0.931188	-0.99611	-0.325674	0.410079	AS2
AT2G13570	NF-YB7	nuclear factor Y, subunit B7	0.0663039	5.87534	1.91365	0.234885	0.870117	0	1.09696	0.0674157	0.0347362	-0.52816	2.35941	0.390126	-0.444361	-0.128598	-0.561119	-0.0158387	-0.527608	-0.543852	AS2
AT2G15020		unknown protein; BEST Arabidopsis thaliana protein match is: unknown protein (TAIR:AT5G64190.1); Has 72 Blast hits to 72 proteins in 10 species: Archae - 0; Bacteria - 0; Metazoa - 0; Fungi - 0; Plants - 72; Viruses - 0; Other Eukaryotes - 0 (source: NCBI BLink).	4.2314	35.2361	1.79246	1.63137	7.68036	1.06962	3.59285	2.04524	1.64548	-0.200968	2.48965	-0.412621	-0.426601	0.0983365	-0.47535	-0.256382	-0.390686	-0.425377	AS2
AT2G15960		unknown protein; Has 14 Blast hits to 14 proteins in 5 species: Archae - 0; Bacteria - 0; Metazoa - 0; Fungi - 0; Plants - 14; Viruses - 0; Other Eukaryotes - 0 (source: NCBI BLink).	35.6836	224.619	20.3442	56.8341	151.1	44.5915	33.7326	104.566	91.7863	-0.727671	2.07109	-0.954898	-0.414361	0.982024	-0.595716	-0.756571	0.292705	0.103397	AS2
AT2G16070	PDV2	plastid division2	18.4987	37.7177	24.1009	11.9264	22.1966	23.5098	14.9513	19.8389	18.6672	-0.374274	2.22367	0.383012	-1.26269	0.125587	0.303103	-0.853806	-0.193107	-0.351495	AS2
AT2G17695		FUNCTIONS IN: molecular_function unknown; INVOLVED IN: biological_process unknown; CONTAINS InterPro DOMAIN/s: Domain of unknown function DUF1990 (InterPro:IPR018960).	18.3281	78.0651	14.5794	17.807	31.1427	4.8423	15.8284	11.1833	21.1741	-0.252917	2.58008	-0.430698	-0.277629	0.354808	-0.892476	-0.371467	-0.591758	-0.117946	AS2
AT2G17972		unknown protein; FUNCTIONS IN: molecular_function unknown; INVOLVED IN: biological_process unknown; LOCATED IN: chloroplast thylakoid membrane, chloroplast; EXPRESSED IN: 22 plant structures; EXPRESSED DURING: 14 growth stages; Has 34 Blast hits to 34 proteins in 17 species: Archae - 0; Bacteria - 0; Metazoa - 0; Fungi - 0; Plants - 34; Viruses - 0; Other Eukaryotes - 0 (source: NCBI BLink).	13.653	67.4578	10.0049	10.6854	23.2328	8.35857	17.8335	16.1053	21.5277	-0.407579	2.58364	-0.610387	-0.572556	0.125	-0.701915	-0.175168	-0.271245	0.0302079	AS2
AT2G18240		Rer1 family protein	1.78501	10.1031	2.30559	3.95337	5.86267	1.29758	5.72775	4.39156	1.94034	-0.823038	2.06942	-0.642014	-0.0690309	0.594895	-0.99253	0.547979	0.0833444	-0.769026	AS2
AT2G20890	PSB29, THF1	photosystem II reaction center PSB29 protein	362.616	712.708	378.026	210.801	409.548	205.337	217.335	295.151	318.162	0.111272	2.38994	0.211571	-0.876859	0.416743	-0.912422	-0.834328	-0.327841	-0.178072	AS2
AT2G21320		B-box zinc finger family protein	11.3809	29.11	6.45961	0.870308	6.2011	1.96797	6.36638	4.1841	2.42304	0.42958	2.47785	-0.138983	-0.784723	-0.168849	-0.657909	-0.149754	-0.401876	-0.605334	AS2
AT2G22200		Integrase-type DNA-binding superfamily protein	2.35129	7.03864	3.67369	0.76224	3.26008	0.674346	3.06124	2.49304	0.835527	-0.161023	2.11202	0.480249	-0.931603	0.27968	-0.974226	0.183254	-0.0922858	-0.896064	AS2
AT2G22482			0.303522	4.40712	0.877731	0.416376	1.14966	0.230649	1.08634	1.17502	1.34483	-0.688377	2.38968	-0.25767	-0.603726	-0.0536981	-0.743037	-0.101194	-0.034674	0.0926985	AS2
AT2G23040		unknown protein; Has 8 Blast hits to 8 proteins in 3 species: Archae - 0; Bacteria - 0; Metazoa - 0; Fungi - 0; Plants - 8; Viruses - 0; Other Eukaryotes - 0 (source: NCBI BLink).	0.0912019	3.7527	0.885383	1.03311	1.41184	0	1.36835	1.01998	1.87827	-0.966502	2.03252	-0.316013	-0.195017	0.11519	-1.0412	0.0795686	-0.20577	0.497229	AS2
AT2G23740		nucleic acid binding;sequence-specific DNA binding transcription factors;zinc ion binding	4.07892	16.354	2.08444	8.31648	4.19203	4.03044	5.36527	7.41024	5.15379	-0.540419	2.4042	-1.01886	0.47611	-0.513286	-0.552049	-0.231841	0.258717	-0.282572	AS2
AT2G23840		HNH endonuclease	2.71296	26.8136	4.40751	5.35735	16.0071	0.964827	9.36528	7.90693	13.3192	-0.863731	2.13681	-0.652758	-0.534503	0.791401	-1.08137	-0.0355135	-0.217079	0.456751	AS2
AT2G24020		Uncharacterised BCR, YbaB family COG0718	111.365	215.788	140.963	54.2505	127.82	120.257	88.9533	108.936	135.789	-0.251542	2.06977	0.406428	-1.52118	0.11426	-0.0538801	-0.749746	-0.305525	0.291414	AS2
AT2G24190		NAD(P)-binding Rossmann-fold superfamily protein	1.17924	10.3114	1.02125	1.67317	6.81261	1.38947	5.09471	4.74555	2.2323	-0.839187	2.05315	-0.889226	-0.68275	0.945018	-0.772604	0.400922	0.290336	-0.505662	AS2
AT2G24390		AIG2-like (avirulence induced gene) family protein	7.58397	18.7315	4.97602	3.00972	11.2449	2.13472	5.30436	5.41944	6.60529	0.0723559	2.30882	-0.450865	-0.845354	0.806831	-1.0209	-0.384992	-0.361903	-0.123993	AS2
AT2G25605		unknown protein; FUNCTIONS IN: molecular_function unknown; INVOLVED IN: biological_process unknown; LOCATED IN: chloroplast; Has 75 Blast hits to 75 proteins in 20 species: Archae - 2; Bacteria - 4; Metazoa - 0; Fungi - 0; Plants - 36; Viruses - 0; Other Eukaryotes - 33 (source: NCBI BLink).	21.4655	49.5507	15.6723	18.5482	33.7649	16.8769	16.8183	22.4004	27.6648	-0.295315	2.22884	-0.815975	-0.557505	0.810093	-0.707713	-0.712978	-0.211288	0.261842	AS2
AT2G25830		YebC-related	11.4532	32.0486	6.34693	7.97471	23.9639	5.81477	14.7684	12.9527	14.1918	-0.341258	2.0515	-0.934501	-0.745387	1.11223	-0.996327	0.0438943	-0.167054	-0.0230904	AS2
AT2G26500		cytochrome b6f complex subunit (petM), putative	665.61	1929.01	1080.11	376.57	852.303	621.32	406.937	412.631	682.31	-0.231945	2.31301	0.603008	-0.814178	0.144123	-0.321163	-0.753007	-0.741538	-0.198305	AS2
AT2G26550	HO2	heme oxygenase 2	12.4765	36.3465	15.6838	14.0339	21.1309	19.1085	21.6984	19.4651	14.9518	-0.94032	2.28631	-0.506772	-0.729804	0.229535	-0.0438414	0.306256	0.00436886	-0.60573	AS2
AT2G26930	ATCDPMEK, PDE277, ISPE, CDPMEK	4-(cytidine 5'-phospho)-2-C-methyl-D-erithritol kinase	13.2234	23.7262	11.935	14.4373	17.9115	12.7712	15.3865	14.3471	12.735	-0.497825	2.19695	-0.828398	-0.186378	0.705008	-0.613868	0.0571743	-0.209515	-0.623143	AS2
AT2G27285		Coiled-coil domain-containing protein 55 (DUF2040)	10.2238	23.1736	9.33846	11.424	15.4023	9.34167	15.0369	14.742	13.2112	-0.762576	2.21189	-0.965925	-0.486892	0.426895	-0.965188	0.34296	0.275223	-0.0763882	AS2
AT2G27290		Protein of unknown function (DUF1279)	79.3233	206.405	51.628	48.4255	126.507	36.3167	38.514	54.3335	99.1429	-0.0549681	2.30087	-0.568383	-0.627751	0.819728	-0.852224	-0.81149	-0.518229	0.312445	AS2
AT2G27420		Cysteine proteinases superfamily protein	2.07318	17.9551	4.096	5.01357	5.70683	1.01614	6.96743	4.22161	3.17074	-0.705902	2.49097	-0.298728	-0.114029	0.0255171	-0.918675	0.279265	-0.273445	-0.484973	AS2
AT2G28140		Protein of unknown function (DUF1635)	3.47004	7.99947	2.08952	1.76793	2.41292	2.88023	3.82578	2.61434	4.67426	-0.025568	2.04193	-0.655718	-0.80251	-0.5081	-0.294793	0.136813	-0.416159	0.524108	AS2
AT2G28190	CSD2, CZSOD2	copper/zinc superoxide dismutase 2	20.6014	132.386	43.9889	24.381	101.619	30.0676	32.4939	27.0489	22.8959	-0.686718	2.07604	-0.108698	-0.593306	1.31562	-0.452762	-0.392797	-0.527369	-0.63001	AS2
AT2G28605		Photosystem II reaction center PsbP family protein	5.60042	65.6167	7.65389	13.492	25.7355	9.95176	16.551	13.688	14.651	-0.755964	2.57636	-0.641947	-0.317797	0.362008	-0.514361	-0.147949	-0.306909	-0.253445	AS2
AT2G29180		unknown protein; FUNCTIONS IN: molecular_function unknown; INVOLVED IN: biological_process unknown; LOCATED IN: chloroplast thylakoid membrane; EXPRESSED IN: 23 plant structures; EXPRESSED DURING: 13 growth stages; Has 34 Blast hits to 33 proteins in 16 species: Archae - 0; Bacteria - 0; Metazoa - 0; Fungi - 0; Plants - 33; Viruses - 0; Other Eukaryotes - 1 (source: NCBI BLink).	17.1043	63.1875	28.3373	32.2367	28.0556	16.6834	25.4067	20.4303	38.0984	-0.826076	2.13767	-0.103648	0.147135	-0.121762	-0.853142	-0.292125	-0.612171	0.524119	AS2
AT2G29360		NAD(P)-binding Rossmann-fold superfamily protein	26.5878	73.6726	43.0069	28.5048	53.6116	20.6802	48.6997	27.3574	33.0639	-0.766641	2.03654	0.210863	-0.652509	0.842213	-1.11834	0.549784	-0.720818	-0.381085	AS2
AT2G29370		NAD(P)-binding Rossmann-fold superfamily protein	1.63653	4.93779	0.36002	0.199503	2.35358	0.62866	1.04	0.195241	0.912716	0.176238	2.30069	-0.645236	-0.748533	0.637678	-0.472358	-0.207647	-0.751276	-0.289559	AS2
AT2G29450	ATGSTU5, ATGSTU1, AT103-1A, GSTU5	glutathione S-transferase tau 5	31.5876	257.782	36.8946	22.1223	144.644	45.8956	92.3846	88.3941	115.858	-0.83114	2.2381	-0.75913	-0.959576	0.702922	-0.636995	-0.00618259	-0.0603303	0.312333	AS2
AT2G29590		Thioesterase superfamily protein	10.2732	24.1574	11.9041	4.35098	11.1487	14.5815	7.81385	10.3183	13.3365	-0.286134	2.03169	-0.0138674	-1.27478	-0.139969	0.433101	-0.696693	-0.278596	0.225251	AS2
AT2G30390	FC2, FC-II, ATFC-II	ferrochelatase 2	25.146	78.5892	24.5817	29.4288	54.3149	18.319	40.6066	43.0279	24.224	-0.662943	2.18603	-0.693028	-0.434637	0.892006	-1.02688	0.161234	0.290314	-0.712096	AS2
AT2G30695		FUNCTIONS IN: molecular_function unknown; INVOLVED IN: protein folding, protein transport; LOCATED IN: chloroplast; EXPRESSED IN: 23 plant structures; EXPRESSED DURING: 13 growth stages; CONTAINS InterPro DOMAIN/s: Trigger factor, ribosome-binding, bacterial (InterPro:IPR008881); Has 35333 Blast hits to 34131 proteins in 2444 species: Archae - 798; Bacteria - 22429; Metazoa - 974; Fungi - 991; Pl…	12.0962	41.7985	11.1414	18.0018	21.9417	12.8678	13.3846	18.7526	30.4155	-0.784607	2.14745	-0.878866	-0.201641	0.187287	-0.708445	-0.657428	-0.127524	1.02378	AS2
AT2G30766		unknown protein; FUNCTIONS IN: molecular_function unknown; INVOLVED IN: biological_process unknown; LOCATED IN: cellular_component unknown.	27.5916	130.842	43.7265	0.535295	8.97622	22.4747	6.20428	1.1201	2.32949	0.0117586	2.42718	0.389215	-0.621189	-0.423724	-0.107944	-0.48857	-0.607509	-0.579216	AS2
AT2G31040		ATP synthase protein I -related	78.7337	187.51	44.105	61.0679	147.405	36.2769	59.9328	67.3548	65.6353	-0.0884862	2.10917	-0.788102	-0.445394	1.2989	-0.946256	-0.468328	-0.318379	-0.353119	AS2
AT2G31560		Protein of unknown function (DUF1685)	36.0951	66.6463	41.3229	12.3935	34.7109	18.3772	19.1084	19.7504	15.5334	0.389985	2.15024	0.691193	-0.975619	0.310233	-0.630857	-0.588732	-0.551737	-0.794707	AS2
AT2G32230	PRORP1	proteinaceous RNase P 1	21.4846	46.4134	13.643	29.2643	28.0137	13.494	22.0063	16.384	31.4568	-0.308041	2.09179	-1.06294	0.440892	0.320498	-1.07728	-0.257814	-0.799065	0.651955	AS2
AT2G32290	BMY5, BAM6	beta-amylase 6	0.725465	11.8182	0.270514	1.09455	4.77107	0.148514	1.33476	1.25761	0.13372	-0.453141	2.55774	-0.576627	-0.352961	0.644949	-0.609741	-0.287761	-0.308703	-0.613757	AS2
AT2G32480	ARASP	ARABIDOPSIS SERIN PROTEASE	16.025	46.0874	10.514	13.1757	33.666	9.45282	18.7431	15.7163	18.9989	-0.356217	2.16982	-0.819285	-0.595636	1.12609	-0.908453	-0.127827	-0.382152	-0.106335	AS2
AT2G32500		Stress responsive alpha-beta barrel domain protein	8.41813	34.574	11.0761	19.1255	11.5353	5.4947	13.9666	10.3222	19.0157	-0.747533	2.29879	-0.437965	0.499539	-0.384483	-1.08802	-0.101317	-0.525768	0.48675	AS2
AT2G33180		unknown protein; FUNCTIONS IN: molecular_function unknown; INVOLVED IN: biological_process unknown; LOCATED IN: chloroplast stroma; EXPRESSED IN: 22 plant structures; EXPRESSED DURING: 13 growth stages; Has 57 Blast hits to 57 proteins in 22 species: Archae - 0; Bacteria - 8; Metazoa - 0; Fungi - 0; Plants - 35; Viruses - 0; Other Eukaryotes - 14 (source: NCBI BLink).	69.8115	120.548	70.4194	8.70644	28.4113	21.0597	15.9507	13.9835	25.7211	0.75403	2.11124	0.770293	-0.880535	-0.353429	-0.550085	-0.686749	-0.739374	-0.425391	AS2
AT2G33255		Haloacid dehalogenase-like hydrolase (HAD) superfamily protein	20.6242	45.1118	18.9465	11.1474	30.4216	14.7161	22.0322	20.9581	15.541	-0.151532	2.25437	-0.316368	-1.08262	0.811053	-0.732002	-0.0132032	-0.118731	-0.650959	AS2
AT2G34310		unknown protein; FUNCTIONS IN: molecular_function unknown; INVOLVED IN: biological_process unknown; LOCATED IN: cellular_component unknown; EXPRESSED IN: 24 plant structures; EXPRESSED DURING: 13 growth stages; BEST Arabidopsis thaliana protein match is: unknown protein (TAIR:AT1G29530.1); Has 1236 Blast hits to 680 proteins in 89 species: Archae - 0; Bacteria - 0; Metazoa - 473; Fungi - 0; Plant…	14.6587	56.252	30.3302	15.4345	36.5681	14.2377	27.6781	26.9659	30.176	-0.992712	2.09446	0.170468	-0.935134	0.633463	-1.02396	-0.0263782	-0.079235	0.159029	AS2
AT2G34450		HMG-box (high mobility group) DNA-binding family protein	4.42709	12.9787	5.21038	4.66512	4.61025	4.28692	6.37316	6.53378	7.44257	-0.586868	2.12037	-0.338897	-0.511514	-0.528885	-0.631241	0.0292106	0.0800602	0.36776	AS2
AT2G34460		NAD(P)-binding Rossmann-fold superfamily protein	40.0891	96.6488	30.68	28.0706	64.0017	24.359	30.829	40.8207	64.0623	-0.277623	2.12745	-0.677723	-0.788683	0.739205	-0.946506	-0.671388	-0.246514	0.741783	AS2
AT2G34620		Mitochondrial transcription termination factor family protein	20.9311	98.092	12.4017	23.6985	44.4277	23.1339	28.8919	46.5537	56.0734	-0.713437	2.27434	-1.04371	-0.606281	0.196385	-0.62814	-0.405184	0.278703	0.64732	AS2
AT2G35260		unknown protein; FUNCTIONS IN: molecular_function unknown; INVOLVED IN: biological_process unknown; LOCATED IN: chloroplast; EXPRESSED IN: 21 plant structures; EXPRESSED DURING: 13 growth stages; BEST Arabidopsis thaliana protein match is: unknown protein (TAIR:AT4G17840.1); Has 42 Blast hits to 42 proteins in 14 species: Archae - 0; Bacteria - 0; Metazoa - 0; Fungi - 0; Plants - 42; Viruses - 0;…	105.478	235.154	87.2877	90.7923	129.294	62.3193	73.0852	81.3465	188.022	-0.199958	2.05526	-0.516301	-0.455353	0.214231	-0.95053	-0.763299	-0.619626	1.23558	AS2
AT2G35370	GDCH	glycine decarboxylase complex H	425.722	1354.57	474.613	430.006	625.786	258.335	365.171	331.269	533.856	-0.34028	2.59888	-0.185574	-0.326723	0.292783	-0.869941	-0.531878	-0.639155	0.00188971	AS2
AT2G35410		RNA-binding (RRM/RBD/RNP motifs) family protein	65.0695	110.445	34.8645	42.9517	74.1234	21.8864	35.5549	33.7682	71.4317	0.388636	2.04998	-0.717278	-0.421177	0.720131	-1.19245	-0.692001	-0.757418	0.62158	AS2
AT2G35830		unknown protein; BEST Arabidopsis thaliana protein match is: unknown protein (TAIR:AT2G35810.1); Has 155 Blast hits to 155 proteins in 54 species: Archae - 0; Bacteria - 66; Metazoa - 0; Fungi - 0; Plants - 82; Viruses - 0; Other Eukaryotes - 7 (source: NCBI BLink).	28.8754	112.13	35.4339	15.6218	55.852	9.19273	33.2048	15.8533	29.3714	-0.2733	2.43341	-0.0600731	-0.704191	0.603741	-0.913206	-0.132547	-0.696662	-0.257175	AS2
AT2G36145		unknown protein; FUNCTIONS IN: molecular_function unknown; INVOLVED IN: biological_process unknown; LOCATED IN: chloroplast thylakoid membrane, chloroplast stroma, chloroplast; EXPRESSED IN: 19 plant structures; EXPRESSED DURING: 13 growth stages; Has 49 Blast hits to 49 proteins in 17 species: Archae - 0; Bacteria - 0; Metazoa - 0; Fungi - 0; Plants - 49; Viruses - 0; Other Eukaryotes - 0 (sourc…	277.127	403.43	200.513	78.081	131.761	93.1636	43.8885	53.2495	139.721	1.04019	2.14194	0.371877	-0.696108	-0.227849	-0.564542	-0.994372	-0.912716	-0.158417	AS2
AT2G37195		unknown protein; FUNCTIONS IN: molecular_function unknown; INVOLVED IN: biological_process unknown; LOCATED IN: endomembrane system; Has 23 Blast hits to 23 proteins in 10 species: Archae - 0; Bacteria - 0; Metazoa - 0; Fungi - 0; Plants - 23; Viruses - 0; Other Eukaryotes - 0 (source: NCBI BLink).	2.49189	6.62426	2.59814	2.12141	2.43459	2.15863	3.50574	2.72184	2.405	-0.298605	2.09768	-0.236993	-0.513441	-0.331833	-0.491858	0.289309	-0.165263	-0.348991	AS2
AT2G37975		Yos1-like protein	8.35367	41.7857	27.4512	6.26322	15.9508	7.10291	14.7314	14.5276	12.2055	-0.672596	2.09253	0.906935	-0.845496	-0.0442506	-0.776045	-0.145106	-0.161957	-0.354012	AS2
AT2G38210	PDX1L4	putative PDX1-like protein 4	21.8754	54.5269	16.1601	6.14254	20.7843	7.66006	6.61547	8.45948	14.9873	0.292462	2.45908	-0.0867852	-0.751507	0.220058	-0.650811	-0.720126	-0.597765	-0.164606	AS2
AT2G38780		unknown protein; FUNCTIONS IN: molecular_function unknown; INVOLVED IN: biological_process unknown; LOCATED IN: chloroplast; EXPRESSED IN: 21 plant structures; EXPRESSED DURING: 13 growth stages; Has 58 Blast hits to 58 proteins in 23 species: Archae - 0; Bacteria - 4; Metazoa - 1; Fungi - 0; Plants - 44; Viruses - 0; Other Eukaryotes - 9 (source: NCBI BLink).	23.8579	65.1084	15.9514	30.8672	37.6814	11.9068	11.9507	18.0483	33.7968	-0.233753	2.28546	-0.716613	0.194315	0.610463	-0.963616	-0.960938	-0.588549	0.37323	AS2
AT2G39330	JAL23	jacalin-related lectin 23	8.47112	16.5412	0.203668	0.325537	4.19451	3.51066	0.17291	1.88197	0.0556123	0.778055	2.1603	-0.638007	-0.617134	0.0455503	-0.0715811	-0.643276	-0.350545	-0.663367	AS2
AT2G39470	PPL2	PsbP-like protein 2	107.754	458.071	116.31	161.18	178.49	63.6266	89.8089	109.199	177.384	-0.474238	2.56455	-0.400014	-0.0107966	0.139355	-0.857013	-0.629898	-0.461705	0.129762	AS2
AT2G40020		Nucleolar histone methyltransferase-related protein	7.70523	35.9681	8.53135	11.739	10.7936	12.1331	21.3161	8.92226	8.89317	-0.670548	2.34004	-0.582548	-0.240867	-0.341573	-0.198884	0.779294	-0.540909	-0.544007	AS2
AT2G40435		BEST Arabidopsis thaliana protein match is: transcription regulators (TAIR:AT3G56220.1); Has 289 Blast hits to 289 proteins in 30 species: Archae - 0; Bacteria - 0; Metazoa - 0; Fungi - 0; Plants - 289; Viruses - 0; Other Eukaryotes - 0 (source: NCBI BLink).	1.36941	8.47808	1.18188	0.22211	4.27826	1.10709	1.8184	1.83557	1.47552	-0.395864	2.28657	-0.466628	-0.828792	0.701781	-0.49485	-0.226437	-0.21996	-0.355821	AS2
AT2G40490	HEME2	Uroporphyrinogen decarboxylase	52.4458	103.085	48.7587	54.855	57.8125	49.94	46.5078	64.1019	86.7361	-0.516265	2.03483	-0.702016	-0.394895	-0.245903	-0.642502	-0.81541	0.070944	1.21122	AS2
AT2G41120		unknown protein; INVOLVED IN: biological_process unknown; LOCATED IN: chloroplast; EXPRESSED IN: 19 plant structures; EXPRESSED DURING: 10 growth stages; CONTAINS InterPro DOMAIN/s: Protein of unknown function DUF309 (InterPro:IPR005500); Has 349 Blast hits to 349 proteins in 112 species: Archae - 2; Bacteria - 189; Metazoa - 0; Fungi - 0; Plants - 31; Viruses - 0; Other Eukaryotes - 127 (source:…	7.29042	23.9677	2.77768	6.48794	16.5912	4.80432	5.50218	6.40927	8.50197	-0.278325	2.22036	-0.954453	-0.398559	1.11518	-0.650809	-0.546251	-0.410345	-0.0968031	AS2
AT2G41342		unknown protein; FUNCTIONS IN: molecular_function unknown; INVOLVED IN: biological_process unknown; LOCATED IN: cellular_component unknown; Has 30201 Blast hits to 17322 proteins in 780 species: Archae - 12; Bacteria - 1396; Metazoa - 17338; Fungi - 3422; Plants - 5037; Viruses - 0; Other Eukaryotes - 2996 (source: NCBI BLink).	1.26886	3.3758	0.957729	0.222437	1.14913	0.298702	0.435721	0.453125	0.894405	0.225302	2.03265	-0.0415888	-0.672327	0.122594	-0.606906	-0.48937	-0.474441	-0.0959089	AS2
AT2G41950		unknown protein; FUNCTIONS IN: molecular_function unknown; INVOLVED IN: biological_process unknown; LOCATED IN: chloroplast, plant-type cell wall; EXPRESSED IN: 22 plant structures; EXPRESSED DURING: 13 growth stages; Has 53 Blast hits to 53 proteins in 24 species: Archae - 0; Bacteria - 27; Metazoa - 0; Fungi - 0; Plants - 26; Viruses - 0; Other Eukaryotes - 0 (source: NCBI BLink).	15.0068	22.7813	9.02473	4.57671	13.4094	14.3969	8.87881	7.89613	9.70649	0.601957	2.03537	-0.50098	-1.32108	0.307439	0.489517	-0.527883	-0.709064	-0.375281	AS2
AT2G42130		Plastid-lipid associated protein PAP / fibrillin family protein	24.2507	60.0952	13.7975	17.2194	43.6262	12.9219	19.4055	29.2591	31.635	-0.245939	2.09071	-0.927365	-0.704297	1.01713	-0.98444	-0.561788	0.0805562	0.235438	AS2
AT2G42395		unknown protein; Has 35333 Blast hits to 34131 proteins in 2444 species: Archae - 798; Bacteria - 22429; Metazoa - 974; Fungi - 991; Plants - 531; Viruses - 0; Other Eukaryotes - 9610 (source: NCBI BLink).	0	2.98963	0.180719	0.410106	1.19845	0.273852	0.921734	0.769912	0.0566817	-0.820625	2.42596	-0.624374	-0.375272	0.480832	-0.523237	0.180329	0.0154586	-0.759072	AS2
AT2G42750		DNAJ heat shock N-terminal domain-containing protein	102.908	168.785	48.9522	30.143	77.1754	23.8846	35.9435	35.4144	63.2084	0.811591	2.22787	-0.348387	-0.752761	0.258378	-0.887308	-0.628057	-0.639432	-0.0418956	AS2
AT2G42770		Peroxisomal membrane 22 kDa (Mpv17/PMP22) family protein	53.5801	79.6445	39.9674	20.9024	37.8424	39.7627	28.1635	37.0714	50.0241	0.618531	2.14164	-0.176945	-1.29103	-0.30112	-0.188909	-0.866719	-0.346177	0.410729	AS2
AT2G42975		unknown protein; FUNCTIONS IN: molecular_function unknown; INVOLVED IN: biological_process unknown; LOCATED IN: chloroplast thylakoid membrane, chloroplast; Has 32 Blast hits to 32 proteins in 16 species: Archae - 0; Bacteria - 0; Metazoa - 2; Fungi - 2; Plants - 28; Viruses - 0; Other Eukaryotes - 0 (source: NCBI BLink).	15.5453	48.1643	23.1913	6.21051	20.6592	13.7027	12.4086	13.5862	14.1321	-0.242645	2.32964	0.360311	-0.978769	0.160628	-0.387948	-0.489996	-0.397136	-0.354086	AS2
AT2G43235		unknown protein; FUNCTIONS IN: molecular_function unknown; INVOLVED IN: biological_process unknown; LOCATED IN: chloroplast; EXPRESSED IN: 22 plant structures; EXPRESSED DURING: 13 growth stages; Has 41 Blast hits to 41 proteins in 16 species: Archae - 0; Bacteria - 0; Metazoa - 0; Fungi - 0; Plants - 40; Viruses - 0; Other Eukaryotes - 1 (source: NCBI BLink).	7.91114	13.1139	7.80527	9.13288	8.30591	7.61873	8.35388	6.29313	6.42231	-0.174701	2.00274	-0.21901	0.336618	-0.00948333	-0.297081	0.0105951	-0.851869	-0.797806	AS2
AT2G43530		Scorpion toxin-like knottin superfamily protein	55.8633	293.099	39.7383	12.8064	169.972	23.2981	33.359	37.1737	38.2787	-0.245272	2.36247	-0.422521	-0.718562	1.00904	-0.603235	-0.492644	-0.450712	-0.438566	AS2
AT2G43945		unknown protein; LOCATED IN: chloroplast; BEST Arabidopsis thaliana protein match is: unknown protein (TAIR:AT3G59870.1); Has 292 Blast hits to 292 proteins in 84 species: Archae - 0; Bacteria - 122; Metazoa - 0; Fungi - 0; Plants - 46; Viruses - 0; Other Eukaryotes - 124 (source: NCBI BLink).	41.6158	101.405	37.6112	31.2958	51.9402	19.8663	25.3481	37.6022	56.9263	-0.136769	2.39501	-0.306345	-0.573768	0.300419	-1.05775	-0.825626	-0.306724	0.511554	AS2
AT2G44650	CHL-CPN10, CPN10	chloroplast chaperonin 10	90.8951	182.143	104.77	38.7313	73.8078	76.1846	54.2832	55.2772	88.6591	0.139327	2.28583	0.465708	-1.08777	-0.262633	-0.20672	-0.721927	-0.698545	0.0867267	AS2
AT2G44670		Protein of unknown function (DUF581)	38.8128	128.546	76.5166	18.9746	64.1447	54.9606	61.1788	42.8663	37.8084	-0.586922	2.12949	0.554455	-1.18747	0.17993	-0.0980918	0.0901457	-0.464213	-0.617329	AS2
AT2G44920		Tetratricopeptide repeat (TPR)-like superfamily protein	52.123	105.754	54.7496	31.1608	67.7549	38.9242	28.983	38.7753	62.8747	-0.056628	2.22265	0.0549984	-0.947512	0.607719	-0.617572	-1.04007	-0.623902	0.400312	AS2
AT2G45440	DHDPS2	dihydrodipicolinate synthase	20.8287	35.5352	22.9446	18.5967	26.5338	24.6338	16.6842	21.771	20.848	-0.380534	2.02731	-0.0341087	-0.745965	0.553542	0.242471	-1.0591	-0.226247	-0.377376	AS2
AT2G45450	ZPR1	protein binding	3.8721	30.0265	8.85487	7.09541	6.85944	6.40141	10.2731	19.6575	8.72088	-0.884646	2.22743	-0.291753	-0.50111	-0.529187	-0.583687	-0.122995	0.993641	-0.307697	AS2
AT2G45660	AGL20, SOC1, ATSOC1	AGAMOUS-like 20	4.92462	21.7934	2.95085	11.7919	6.59066	1.10338	4.04484	8.35293	2.34202	-0.345905	2.33711	-0.659838	0.74636	-0.0809157	-0.953682	-0.485836	0.199377	-0.756674	AS2
AT2G45695		Ubiquitin related modifier 1	15.3519	48.5045	18.9502	12.2614	23.319	16.8039	18.2658	19.7097	14.8413	-0.508255	2.53446	-0.178012	-0.791902	0.222954	-0.374998	-0.240828	-0.108302	-0.555123	AS2
AT2G45740	PEX11D	peroxin 11D	49.7203	175.455	37.8756	66.0884	132.118	31.1507	37.5615	62.4494	83.3248	-0.537474	2.12707	-0.788487	-0.190604	1.20869	-0.931001	-0.795144	-0.267721	0.174668	AS2
AT2G45860		unknown protein; Has 32 Blast hits to 32 proteins in 13 species: Archae - 0; Bacteria - 0; Metazoa - 0; Fungi - 0; Plants - 32; Viruses - 0; Other Eukaryotes - 0 (source: NCBI BLink).	3.4354	55.9093	10.892	13.4406	19.1495	21.1169	31.0005	24.8258	14.6046	-1.13465	2.14363	-0.668803	-0.509578	-0.152915	-0.0300051	0.587469	0.201705	-0.436855	AS2
AT2G45990		unknown protein; FUNCTIONS IN: molecular_function unknown; INVOLVED IN: biological_process unknown; LOCATED IN: chloroplast, chloroplast stroma; EXPRESSED IN: 22 plant structures; EXPRESSED DURING: 13 growth stages; Has 312 Blast hits to 312 proteins in 90 species: Archae - 0; Bacteria - 131; Metazoa - 0; Fungi - 0; Plants - 67; Viruses - 0; Other Eukaryotes - 114 (source: NCBI BLink).	27.8742	52.9437	24.2994	26.0013	32.9316	29.4011	27.6659	31.6061	31.1651	-0.350319	2.04334	-0.691641	-0.529142	0.132572	-0.204523	-0.370208	0.00601079	-0.036095	AS2
AT2G46100		Nuclear transport factor 2 (NTF2) family protein	36.5798	81.2615	15.3579	18.9518	49.4001	6.85327	16.7414	20.0804	34.0247	0.24989	2.261	-0.705299	-0.543541	0.826926	-1.08809	-0.643027	-0.492742	0.134885	AS2
AT2G46790	APRR9, PRR9, TL1	pseudo-response regulator 9	0.0705886	1.56019	0.169757	0.186166	0.574761	0	0.382816	0.332271	1.1365	-0.788196	2.00893	-0.601981	-0.571169	0.158525	-0.920746	-0.201904	-0.296815	1.21335	AS2
AT2G46820	PTAC8, TMP14, PSAP, PSI-P	photosystem I P subunit	1158.96	2146.11	1203.02	504.952	930.67	558.043	506.07	532.144	1217.82	0.352982	2.22766	0.436664	-0.889025	-0.0805564	-0.788203	-0.886903	-0.837386	0.464771	AS2
AT2G46910		Plastid-lipid associated protein PAP / fibrillin family protein	26.656	49.0374	28.2446	21.4626	29.985	12.3149	21.2559	22.7531	35.2066	-0.0741046	2.05452	0.0769892	-0.568029	0.242511	-1.43803	-0.587684	-0.44529	0.73912	AS2
AT3G01060		unknown protein; Has 35333 Blast hits to 34131 proteins in 2444 species: Archae - 798; Bacteria - 22429; Metazoa - 974; Fungi - 991; Plants - 531; Viruses - 0; Other Eukaryotes - 9610 (source: NCBI BLink).	14.5961	46.0486	9.86365	9.15105	15.8478	3.36684	11.4562	8.04441	14.4829	-0.0134073	2.52908	-0.395958	-0.453562	0.0877752	-0.921133	-0.267225	-0.543018	-0.0225565	AS2
AT3G01440	PQL1, PQL2	PsbQ-like 1	15.9717	95.926	15.4931	9.88748	41.8987	8.4867	19.7963	20.031	13.6022	-0.401691	2.56758	-0.419464	-0.62764	0.56116	-0.679661	-0.259655	-0.25094	-0.489684	AS2
AT3G01500	CA1, ATBCA1, SABP3, ATSABP3	carbonic anhydrase 1	2422.73	4469.99	1249.93	937.263	2343.6	625.943	1036.24	942.179	1433.19	0.58615	2.28868	-0.389164	-0.649185	0.520343	-0.908083	-0.566873	-0.645096	-0.236769	AS2
AT3G01550	ATPPT2, PPT2	phosphoenolpyruvate (pep)/phosphate translocator 2	3.37464	11.9425	3.30255	4.50716	5.8399	2.951	4.76079	8.26079	6.29802	-0.747362	2.01459	-0.770603	-0.382283	0.047342	-0.88393	-0.300521	0.827745	0.195023	AS2
AT3G01660		S-adenosyl-L-methionine-dependent methyltransferases superfamily protein	8.74089	28.6948	12.5591	4.41518	10.8253	4.68898	7.21367	6.51263	4.54953	-0.13919	2.48317	0.362601	-0.707681	0.134751	-0.671697	-0.3399	-0.432032	-0.690025	AS2
AT3G02690		nodulin MtN21 /EamA-like transporter family protein	23.6867	48.0649	24.5322	31.9963	21.8089	14.6191	24.4812	17.7726	30.5228	-0.272734	2.18935	-0.187347	0.566489	-0.462383	-1.18852	-0.192494	-0.870038	0.417681	AS2
AT3G02730	TRXF1, ATF1	thioredoxin F-type 1	399.272	940.387	322.043	123.446	509.244	158.039	195.788	262.63	332.145	0.160425	2.38973	-0.157748	-0.975938	0.613492	-0.833418	-0.677897	-0.40252	-0.116128	AS2
AT3G02830	ZFN1	zinc finger protein 1	33.0644	98.1526	53.4151	51.2043	49.9474	36.7672	61.3416	45.0552	43.8978	-0.972821	2.27865	0.0437971	-0.0666452	-0.129431	-0.787851	0.439762	-0.373824	-0.431638	AS2
AT3G04790		Ribose 5-phosphate isomerase, type A protein	156.071	253.196	112.1	64.5575	154.835	66.0762	90.9893	130.024	123.352	0.476368	2.11937	-0.267464	-1.07172	0.455453	-1.04603	-0.624589	0.0357371	-0.0771259	AS2
AT3G05180		GDSL-like Lipase/Acylhydrolase superfamily protein	3.90942	23.7053	3.87322	5.86531	10.639	4.01128	7.47906	3.75732	5.0654	-0.583053	2.55332	-0.588789	-0.273171	0.483158	-0.566914	-0.0174954	-0.607151	-0.399904	AS2
AT3G05345		Chaperone DnaJ-domain superfamily protein	6.70689	25.5267	6.80552	16.5613	12.5335	5.27017	12.5977	9.44227	8.62238	-0.741642	2.13262	-0.726578	0.76338	0.14823	-0.961065	0.158029	-0.323878	-0.449098	AS2
AT3G05400		Major facilitator superfamily protein	3.29252	14.94	3.13451	1.14196	6.03383	1.58934	4.50098	2.64916	1.80211	-0.242827	2.45032	-0.279363	-0.740083	0.391023	-0.636638	0.0365944	-0.391584	-0.587441	AS2
AT3G05690	UNE8, ATHAP2B, HAP2B, NF-YA2	nuclear factor Y, subunit A2	18.1557	33.5739	4.98949	4.54844	20.9929	13.0181	11.5268	8.82577	7.06118	0.489685	2.15887	-0.935695	-0.983444	0.796842	-0.0665095	-0.227964	-0.520377	-0.711412	AS2
AT3G05936		unknown protein; FUNCTIONS IN: molecular_function unknown; INVOLVED IN: biological_process unknown; LOCATED IN: cellular_component unknown; Has 30201 Blast hits to 17322 proteins in 780 species: Archae - 12; Bacteria - 1396; Metazoa - 17338; Fungi - 3422; Plants - 5037; Viruses - 0; Other Eukaryotes - 2996 (source: NCBI BLink).	1.0981	14.1168	1.51625	0.419685	3.50257	0.132669	1.6732	2.33069	1.10035	-0.412404	2.60623	-0.315448	-0.569707	0.145121	-0.636258	-0.279054	-0.126603	-0.411881	AS2
AT3G06483	PDK, ATPDHK	pyruvate dehydrogenase kinase	33.679	52.1775	37.1226	23.5531	33.084	26.8709	24.7053	31.565	35.3139	0.0627254	2.13486	0.448462	-1.07154	-0.00392495	-0.699895	-0.942471	-0.174081	0.245862	AS2
AT3G06868		unknown protein; FUNCTIONS IN: molecular_function unknown; INVOLVED IN: biological_process unknown; LOCATED IN: cellular_component unknown; BEST Arabidopsis thaliana protein match is: unknown protein (TAIR:AT5G49100.1); Has 30201 Blast hits to 17322 proteins in 780 species: Archae - 12; Bacteria - 1396; Metazoa - 17338; Fungi - 3422; Plants - 5037; Viruses - 0; Other Eukaryotes - 2996 (source: NC…	1.92771	6.73104	1.71317	1.25926	2.47261	0.774602	1.96431	2.09068	1.70747	-0.211294	2.56381	-0.335242	-0.597484	0.103524	-0.877493	-0.190145	-0.117138	-0.338532	AS2
AT3G08010	ATAB2	RNA binding	28.3888	64.4238	23.6669	23.771	54.312	17.7769	26.4664	29.0124	32.1233	-0.321343	2.02363	-0.628616	-0.621842	1.3656	-1.0119	-0.446441	-0.280759	-0.0783194	AS2
AT3G09050		unknown protein; FUNCTIONS IN: molecular_function unknown; INVOLVED IN: biological_process unknown; LOCATED IN: chloroplast thylakoid membrane, chloroplast; EXPRESSED IN: 21 plant structures; EXPRESSED DURING: 13 growth stages; Has 120 Blast hits to 120 proteins in 47 species: Archae - 4; Bacteria - 10; Metazoa - 33; Fungi - 2; Plants - 44; Viruses - 0; Other Eukaryotes - 27 (source: NCBI BLink).	19.6163	44.2649	13.4776	12.3446	20.1824	7.72706	12.767	14.4114	14.4794	0.182798	2.53008	-0.401791	-0.509681	0.236712	-0.949412	-0.469461	-0.312861	-0.306386	AS2
AT3G09860		unknown protein; Has 34 Blast hits to 34 proteins in 12 species: Archae - 0; Bacteria - 0; Metazoa - 0; Fungi - 0; Plants - 34; Viruses - 0; Other Eukaryotes - 0 (source: NCBI BLink).	104.378	503.556	204.228	82.1996	197.757	189.461	146.767	189.093	148.06	-0.720547	2.41302	0.0632807	-0.894647	0.0124876	-0.0526362	-0.387788	-0.0555312	-0.377641	AS2
AT3G10150	ATPAP16, PAP16	purple acid phosphatase 16	1.22415	7.40502	0.119473	0.77339	3.0606	1.81443	1.09322	2.99619	0.344377	-0.374215	2.28999	-0.850375	-0.568511	0.41737	-0.119782	-0.430649	0.389606	-0.753433	AS2
AT3G10185		Gibberellin-regulated family protein	2.85294	20.0783	1.33295	1.64801	3.45816	0.33841	3.89007	1.82213	1.08217	-0.196329	2.61493	-0.444399	-0.39298	-0.0975556	-0.606712	-0.0270662	-0.364562	-0.485328	AS2
AT3G10230	LYC	lycopene cyclase	20.0067	40.4738	18.8889	21.6142	27.1207	15.3982	15.669	14.7376	22.8453	-0.226043	2.26815	-0.362268	-0.0301479	0.640894	-0.787652	-0.754651	-0.868153	0.119877	AS2
AT3G10520	AHB2, GLB2, ARATH GLB2, NSHB2, ATGLB2, HB2	haemoglobin 2	39.1279	118.082	25.447	33.8673	88.8047	14.7067	25.0353	30.6158	36.3429	-0.198425	2.15632	-0.606447	-0.355317	1.28314	-0.926768	-0.618724	-0.452292	-0.281487	AS2
AT3G10840		alpha/beta-Hydrolases superfamily protein	9.76139	18.8343	9.93989	8.00294	10.9313	7.05307	10.8927	10.1388	7.58655	-0.151797	2.19203	-0.105685	-0.606061	0.150437	-0.851443	0.140458	-0.0543094	-0.71363	AS2
AT3G10940		dual specificity protein phosphatase (DsPTP1) family protein	17.926	70.8028	12.0819	14.4405	42.6528	15.7902	18.3736	25.7922	28.279	-0.513972	2.37023	-0.832745	-0.704092	0.83477	-0.630471	-0.489557	-0.0849052	0.0507405	AS2
AT3G10970		Haloacid dehalogenase-like hydrolase (HAD) superfamily protein	29.7378	84.9481	17.7383	30.8338	55.0129	23.0474	26.4619	30.7298	42.7596	-0.40052	2.30241	-0.987976	-0.346861	0.836873	-0.72806	-0.560898	-0.351953	0.236987	AS2
AT3G11020	DREB2B, DREB2	DRE/CRT-binding protein 2B	1.01553	4.07351	1.15871	1.76493	2.66153	1.07149	1.81582	1.84692	1.63539	-0.834153	2.07036	-0.698162	-0.12236	0.729234	-0.780998	-0.0740236	-0.0444892	-0.245405	AS2
AT3G11660	NHL1	NDR1/HIN1-like 1	42.2505	101.231	27.7602	4.64789	55.9082	14.687	46.3666	38.336	10.2523	0.148417	2.17815	-0.350244	-1.14562	0.618426	-0.800139	0.290065	0.0137032	-0.952754	AS2
AT3G11745		unknown protein; FUNCTIONS IN: molecular_function unknown; INVOLVED IN: biological_process unknown; LOCATED IN: chloroplast; EXPRESSED IN: 23 plant structures; EXPRESSED DURING: 13 growth stages; Has 5 Blast hits to 5 proteins in 2 species: Archae - 0; Bacteria - 0; Metazoa - 0; Fungi - 0; Plants - 5; Viruses - 0; Other Eukaryotes - 0 (source: NCBI BLink).	3.02988	17.0397	7.03472	4.10628	5.90327	0.654473	3.31696	3.60531	4.73998	-0.524638	2.46029	0.32863	-0.295302	0.0875646	-1.03074	-0.463474	-0.402039	-0.160286	AS2
AT3G11945	PDS2, ATHST, HST	homogentisate prenyltransferase	16.0603	34.994	11.1116	17.9642	24.2581	9.03524	14.0083	17.9909	21.1153	-0.311451	2.10143	-0.942101	-0.068823	0.733265	-1.20671	-0.572948	-0.0654198	0.332756	AS2
AT3G12685		Acid phosphatase/vanadium-dependent haloperoxidase-related protein	7.20312	23.9361	5.71466	8.45077	11.4416	4.56635	8.91223	5.17511	9.9503	-0.384218	2.43527	-0.635023	-0.173992	0.329968	-0.828511	-0.0962365	-0.725936	0.0786772	AS2
AT3G12930		Lojap-related protein	38.0638	69.009	24.4315	20.8553	37.0574	34.3915	25.961	23.3645	36.7971	0.234316	2.23347	-0.646373	-0.877403	0.169302	-0.00292606	-0.547561	-0.715304	0.15248	AS2
AT3G13350		HMG (high mobility group) box protein with ARID/BRIGHT DNA-binding domain	7.03683	14.0323	6.67316	7.92722	8.20074	8.94771	9.07532	8.92518	7.26663	-0.680463	2.22334	-0.831421	-0.310868	-0.197329	0.112734	0.165703	0.103382	-0.585076	AS2
AT3G13677		unknown protein; FUNCTIONS IN: molecular_function unknown; INVOLVED IN: biological_process unknown; LOCATED IN: cellular_component unknown; Has 24 Blast hits to 24 proteins in 11 species: Archae - 0; Bacteria - 0; Metazoa - 0; Fungi - 0; Plants - 24; Viruses - 0; Other Eukaryotes - 0 (source: NCBI BLink).	2.00242	9.86649	5.27398	4.08435	3.7445	3.33293	5.34235	5.36943	3.97012	-1.1631	2.13435	0.208685	-0.290134	-0.432635	-0.605207	0.237353	0.248711	-0.338029	AS2
AT3G14330		Tetratricopeptide repeat (TPR)-like superfamily protein	4.9254	8.82221	2.43317	4.73179	5.88879	3.67637	3.51557	3.16074	4.43998	0.151055	2.08835	-1.08795	0.0548012	0.630002	-0.4699	-0.549841	-0.726242	-0.0902707	AS2
AT3G14380		Uncharacterised protein family (UPF0497)	0.806984	4.30069	0.222709	0.362379	2.6346	0	1.12985	0.607046	0.0291568	-0.199501	2.01666	-0.570124	-0.481527	0.959809	-0.711395	0.00530219	-0.326327	-0.692899	AS2
AT3G14630	CYP72A9	cytochrome P450, family 72, subfamily A, polypeptide 9	0.546871	1.34729	0.090631	0.176568	0.490035	0.115249	0.109244	0.0790143	0.14751	0.455194	2.25746	-0.572106	-0.378603	0.327219	-0.516674	-0.530196	-0.598263	-0.444033	AS2
AT3G15270	SPL5	squamosa promoter binding protein-like 5	1.55931	4.21515	1.356	1.1547	0.711882	0.526849	1.11466	0.576612	1.13231	0.163146	2.47563	-0.0138812	-0.189156	-0.574726	-0.735837	-0.224018	-0.692508	-0.208651	AS2
AT3G15354	SPA3	SPA1-related 3	3.84112	18.4258	5.70327	9.45506	10.6163	4.39893	12.7129	9.33314	5.43721	-1.08582	2.05675	-0.684579	0.12382	0.374027	-0.965626	0.82578	0.0975514	-0.741908	AS2
AT3G15580	ATG8I, APG8H	Ubiquitin-like superfamily protein	42.8682	113.983	72.1531	25.5739	56.4083	58.3094	52.5206	54.0691	62.5509	-0.630741	2.0143	0.458487	-1.27399	-0.127126	-0.0564149	-0.271727	-0.214132	0.101341	AS2
AT3G15750		Essential protein Yae1, N-terminal	6.35439	14.9898	8.94355	4.96138	7.17867	7.04563	4.60646	5.4352	5.46944	-0.223082	2.00111	0.443799	-0.581874	-0.0107749	-0.0450404	-0.673289	-0.459834	-0.451014	AS2
AT3G15840	PIFI	post-illumination chlorophyll fluorescence increase	290.463	506.278	154.043	119.427	325.57	56.4497	94.8857	123.519	184.567	0.607346	2.16165	-0.375157	-0.624467	0.860185	-1.07803	-0.801211	-0.594994	-0.155323	AS2
AT3G16120		Dynein light chain type 1 family protein	0.477455	8.27912	0.501702	0.810343	2.51515	0.085703	1.5466	0.725798	0.691643	-0.489641	2.54307	-0.480215	-0.360238	0.302464	-0.641925	-0.0740368	-0.393103	-0.40638	AS2
AT3G16175		Thioesterase superfamily protein	4.90498	9.18988	3.38788	1.45088	4.6891	1.34704	2.76813	2.43607	5.12312	0.376903	2.01968	-0.204738	-0.947359	0.294136	-0.987169	-0.442339	-0.56965	0.460535	AS2
AT3G17185	TASIR-ARF, TAS3, ATTAS3	TAS3/TASIR-ARF (TRANS-ACTING SIRNA3); other RNA	2.67459	27.9737	7.66477	5.6696	5.15714	4.43588	9.43071	7.1803	7.67054	-0.796062	2.5739	-0.131344	-0.39711	-0.465374	-0.561448	0.103888	-0.195878	-0.130575	AS2
AT3G17930		unknown protein; FUNCTIONS IN: molecular_function unknown; INVOLVED IN: biological_process unknown; LOCATED IN: chloroplast thylakoid membrane; EXPRESSED IN: 22 plant structures; EXPRESSED DURING: 13 growth stages; CONTAINS InterPro DOMAIN/s: Protein of unknown function DUF3007 (InterPro:IPR021562); Has 236 Blast hits to 236 proteins in 83 species: Archae - 0; Bacteria - 117; Metazoa - 0; Fungi -…	108.709	305.376	107.525	59.9363	151.143	38.3749	86.7187	66.9203	92.4792	-0.0559163	2.49454	-0.0712616	-0.688414	0.494395	-0.96803	-0.341089	-0.597842	-0.266385	AS2
AT3G18320		F-box and associated interaction domains-containing protein	0.0757074	1.80796	0.0266728	0.225952	0.491861	0.0092659	0.489553	0.111609	0.300383	-0.560999	2.49966	-0.647636	-0.295536	0.174288	-0.678392	0.17021	-0.497566	-0.164028	AS2
AT3G18430		Calcium-binding EF-hand family protein	13.0355	33.0475	12.3048	9.97787	19.0408	10.1019	17.9818	21.982	17.0325	-0.554383	2.13081	-0.652435	-0.964659	0.2514	-0.948017	0.109298	0.646051	-0.018067	AS2
AT3G18773		RING/U-box superfamily protein	5.29893	26.0672	5.0521	2.93123	6.50654	5.78874	3.37713	15.3572	5.07546	-0.40926	2.34597	-0.442006	-0.723371	-0.249052	-0.344279	-0.664216	0.925124	-0.438907	AS2
AT3G19000		2-oxoglutarate (2OG) and Fe(II)-dependent oxygenase superfamily protein	17.2406	34.5682	6.13275	9.40654	23.3521	6.87999	18.5648	12.2593	7.84507	0.226208	2.09108	-0.969273	-0.616933	0.883946	-0.888852	0.36872	-0.309908	-0.784986	AS2
AT3G19800		Protein of unknown function (DUF177)	72.523	147.644	54.8239	43.6125	81.7367	22.4871	36.4992	34.8698	73.1911	0.257801	2.30065	-0.223513	-0.528397	0.508359	-1.10289	-0.721837	-0.766148	0.27597	AS2
AT3G19810		Protein of unknown function (DUF177)	9.32223	27.9218	5.39173	12.1724	19.0077	7.40973	10.5757	11.0947	14.0475	-0.537346	2.18482	-1.1126	-0.120205	0.880187	-0.817253	-0.353888	-0.277936	0.154223	AS2
AT3G19900		unknown protein; FUNCTIONS IN: molecular_function unknown; INVOLVED IN: biological_process unknown; LOCATED IN: chloroplast; EXPRESSED IN: 23 plant structures; EXPRESSED DURING: 13 growth stages; CONTAINS InterPro DOMAIN/s: Protein of unknown function DUF3067 (InterPro:IPR021420); Has 276 Blast hits to 276 proteins in 83 species: Archae - 0; Bacteria - 112; Metazoa - 0; Fungi - 2; Plants - 59; Vi…	21.6284	72.2683	24.5108	25.0999	42.8167	16.7266	27.8894	27.0569	43.2849	-0.704069	2.30538	-0.532774	-0.497765	0.555116	-0.995378	-0.331989	-0.381463	0.582944	AS2
AT3G20100	CYP705A19	cytochrome P450, family 705, subfamily A, polypeptide 19	8.68648	22.1536	3.59961	4.1985	10.2614	7.21518	3.87795	7.81115	6.39849	0.078752	2.47942	-0.828043	-0.721284	0.3595	-0.183524	-0.778426	-0.0772857	-0.32911	AS2
AT3G20230		Ribosomal L18p/L5e family protein	75.2732	127.469	66.0324	40.9093	55.7009	40.8249	34.3802	34.1854	54.9166	0.550664	2.30124	0.240736	-0.601867	-0.105772	-0.604698	-0.820847	-0.827381	-0.132078	AS2
AT3G20270		lipid-binding serum glycoprotein family protein	0.950593	5.10323	0.975156	3.03278	2.48178	1.04929	2.64861	1.86211	2.71849	-0.997063	2.04075	-0.979094	0.526135	0.123058	-0.924862	0.245103	-0.330256	0.296224	AS2
AT3G21260	GLTP3	Glycolipid transfer protein (GLTP) family protein	4.97365	42.2778	6.10555	5.11792	24.5889	1.70093	5.68466	12.7142	8.94968	-0.559721	2.23045	-0.475061	-0.54893	0.907407	-0.804505	-0.506541	0.019235	-0.262333	AS2
AT3G21870	CYCP2;1	cyclin p2;1	17.5344	39.4658	18.7604	9.08391	14.7944	6.4632	9.60652	6.3811	20.4374	0.155663	2.1662	0.268063	-0.61902	-0.0955209	-0.859271	-0.571111	-0.866797	0.421796	AS2
AT3G21890		B-box type zinc finger family protein	5.7579	12.3876	5.54524	0.27501	2.68304	4.39518	2.34522	2.27792	0.508716	0.453521	2.18312	0.39804	-0.976904	-0.348675	0.0980021	-0.436809	-0.454367	-0.915932	AS2
AT3G22210		unknown protein; FUNCTIONS IN: molecular_function unknown; INVOLVED IN: biological_process unknown; LOCATED IN: endomembrane system; EXPRESSED IN: 21 plant structures; EXPRESSED DURING: 13 growth stages; Has 26 Blast hits to 26 proteins in 13 species: Archae - 0; Bacteria - 0; Metazoa - 0; Fungi - 0; Plants - 26; Viruses - 0; Other Eukaryotes - 0 (source: NCBI BLink).	30.9936	202.879	82.1175	17.1865	40.4738	60.6734	43.9419	44.0519	30.5414	-0.540067	2.51001	0.367119	-0.785075	-0.371842	-0.0134031	-0.310302	-0.30835	-0.548093	AS2
AT3G22900	NRPD7	RNA polymerase Rpb7-like, N-terminal domain	1.81085	4.44547	2.01607	1.36182	2.31556	0.956899	1.77863	1.74331	1.71288	-0.182506	2.16448	0.000310601	-0.582513	0.267109	-0.943223	-0.211208	-0.242673	-0.269778	AS2
AT3G23930		unknown protein; FUNCTIONS IN: molecular_function unknown; INVOLVED IN: N-terminal protein myristoylation; LOCATED IN: cellular_component unknown; EXPRESSED IN: hypocotyl; BEST Arabidopsis thaliana protein match is: unknown protein (TAIR:AT4G13540.1); Has 10639 Blast hits to 7432 proteins in 646 species: Archae - 82; Bacteria - 826; Metazoa - 5047; Fungi - 759; Plants - 314; Viruses - 86; Other E…	0.456861	13.8198	0.621571	3.04291	8.72568	0.63709	6.76648	4.09304	1.33789	-0.88085	2.11259	-0.843953	-0.301547	0.971457	-0.840477	0.532575	-0.0663061	-0.68349	AS2
AT3G24460		Serinc-domain containing serine and sphingolipid biosynthesis protein	1.39296	13.6452	0.851799	2.63644	5.59169	1.23967	5.30073	4.66967	3.91379	-0.766126	2.39732	-0.90585	-0.445066	0.317958	-0.805703	0.242835	0.0798989	-0.115264	AS2
AT3G24890	ATVAMP728, VAMP728	vesicle-associated membrane protein 728	1.59618	5.52983	0.743343	1.22934	2.39583	1.26189	1.48531	2.25168	1.3608	-0.265984	2.43329	-0.851205	-0.517711	0.282739	-0.495376	-0.342062	0.183816	-0.427507	AS2
AT3G25470		bacterial hemolysin-related	21.3297	45.9933	19.4401	24.5882	33.9097	20.9685	24.0139	26.8658	27.8299	-0.687792	2.19433	-0.908604	-0.307019	0.782266	-0.730003	-0.374124	-0.0408544	0.0718045	AS2
AT3G25480		Rhodanese/Cell cycle control phosphatase superfamily protein	6.63909	54.0023	5.95157	14.3095	36.0039	13.5388	21.8382	22.5776	24.9471	-1.0314	2.10772	-1.07697	-0.523022	0.914832	-0.574106	-0.0240368	0.0249663	0.182011	AS2
AT3G25740	MAP1B, MAP1C	methionine aminopeptidase 1C	3.81538	15.9955	2.88807	5.39759	10.4544	3.25783	6.37953	6.85841	4.94213	-0.69132	2.26315	-0.916251	-0.307533	0.919067	-0.82656	-0.0693504	0.0468091	-0.418012	AS2
AT3G25795		other RNA	0.435506	1.70227	0.16934	0.0648372	0.122177	0.0870676	0.703664	0.266597	0.0391128	0.0658604	2.34823	-0.413701	-0.601987	-0.498675	-0.561934	0.549009	-0.238469	-0.648335	AS2
AT3G25805		unknown protein; Has 98 Blast hits to 98 proteins in 45 species: Archae - 0; Bacteria - 51; Metazoa - 0; Fungi - 0; Plants - 43; Viruses - 0; Other Eukaryotes - 4 (source: NCBI BLink).	20.7935	29.2111	11.3629	12.5028	18.68	11.4433	11.471	11.4453	18.5552	0.750012	2.11335	-0.77741	-0.592789	0.407698	-0.764383	-0.759899	-0.764054	0.387476	AS2
AT3G25920	RPL15	ribosomal protein L15	462.273	704.293	341.95	242.555	391.114	256.505	209.827	237.85	510.495	0.558165	2.07109	-0.194005	-0.815347	0.113333	-0.728143	-1.01994	-0.84476	0.859613	AS2
AT3G25990		Homeodomain-like superfamily protein	0.692334	7.11565	0.561255	2.05142	0.956459	1.08486	1.6642	1.8494	0.937891	-0.592751	2.61502	-0.658212	0.0859666	-0.460849	-0.396724	-0.107406	-0.0149177	-0.470122	AS2
AT3G26060	ATPRX Q	Thioredoxin superfamily protein	474.311	759.058	326.463	172.17	389.103	269.756	259.247	271.212	483.17	0.552511	2.19073	-0.298099	-1.18578	0.062288	-0.624345	-0.684811	-0.615971	0.603478	AS2
AT3G26070		Plastid-lipid associated protein PAP / fibrillin family protein	85.7564	191.879	65.8561	45.3317	79.4313	30.6748	41.3177	53.0151	100.565	0.182279	2.41485	-0.236373	-0.668156	0.0492154	-0.976503	-0.7526	-0.506517	0.493808	AS2
AT3G26085		CAAX amino terminal protease family protein	11.1961	26.1906	11.0338	10.8664	14.554	8.7137	11.3973	6.64633	10.899	-0.210973	2.4419	-0.239691	-0.269311	0.383108	-0.650174	-0.17538	-1.01594	-0.263539	AS2
AT3G26230	CYP71B24	cytochrome P450, family 71, subfamily B, polypeptide 24	0.229612	1.49527	0.270528	0.460888	0.714294	0.403259	0.424621	0.105183	0.269366	-0.5799	2.28399	-0.487316	-0.0565774	0.51682	-0.186977	-0.138641	-0.861454	-0.489945	AS2
AT3G26630		Tetratricopeptide repeat (TPR)-like superfamily protein	2.58837	9.05882	2.00684	3.75287	5.07011	2.29589	3.06612	2.51493	5.085	-0.606013	2.3001	-0.867203	-0.0829961	0.508621	-0.737376	-0.391441	-0.638999	0.51531	AS2
AT3G26710	CCB1	cofactor assembly of complex C	37.5503	136.761	31.0193	54.844	86.9557	34.41	45.84	39.3212	74.5132	-0.675048	2.29033	-0.87026	-0.158147	0.801665	-0.768914	-0.427271	-0.622119	0.429763	AS2
AT3G26960		Pollen Ole e 1 allergen and extensin family protein	4.65881	31.0721	11.8524	1.93004	3.05951	1.53988	19.9087	7.25838	1.99688	-0.449583	2.13522	0.254377	-0.716619	-0.60609	-0.7548	1.04277	-0.19519	-0.710078	AS2
AT3G27050		unknown protein; Has 43 Blast hits to 43 proteins in 17 species: Archae - 0; Bacteria - 0; Metazoa - 0; Fungi - 0; Plants - 40; Viruses - 0; Other Eukaryotes - 3 (source: NCBI BLink).	20.8591	87.3736	23.5637	25.2483	34.356	11.784	24.3864	32.3499	49.8153	-0.610778	2.38608	-0.48892	-0.413017	-0.00266377	-1.01966	-0.451853	-0.0930484	0.693864	AS2
AT3G27100		FUNCTIONS IN: molecular_function unknown; INVOLVED IN: biological_process unknown; EXPRESSED IN: 23 plant structures; EXPRESSED DURING: 13 growth stages; CONTAINS InterPro DOMAIN/s: Transcription factor, enhancer of yellow 2 (InterPro:IPR018783); Has 30201 Blast hits to 17322 proteins in 780 species: Archae - 12; Bacteria - 1396; Metazoa - 17338; Fungi - 3422; Plants - 5037; Viruses - 0; Other Eu…	11.652	34.7754	25.9251	11.7471	14.3124	13.0731	15.9852	18.0699	15.8735	-0.77045	2.0651	0.979825	-0.75879	-0.444211	-0.596182	-0.239077	0.0165602	-0.252776	AS2
AT3G27160	GHS1	Ribosomal protein S21 family protein	158.993	450.957	99.9481	114.027	247.205	91.2169	139.818	155.094	301.42	-0.313567	2.20047	-0.821991	-0.700764	0.446005	-0.897174	-0.47868	-0.347145	0.912844	AS2
AT3G27890	NQR	NADPH:quinone oxidoreductase	33.8029	68.7615	40.5275	13.005	43.7622	32.5123	31.5303	28.0711	37.9031	-0.18538	2.08854	0.25203	-1.53821	0.462435	-0.269328	-0.333203	-0.558213	0.0813194	AS2
AT3G28220		TRAF-like family protein	4.04144	19.3655	1.80818	4.40276	13.4679	3.01214	4.01988	2.71525	2.86789	-0.326667	2.00429	-0.66637	-0.271706	1.1072	-0.483235	-0.329946	-0.528394	-0.505177	AS2
AT3G30460		RING/U-box superfamily protein	0.845508	6.56626	1.33912	0.394783	1.07725	2.83432	2.00937	1.40226	1.31848	-0.524162	2.12744	-0.295369	-0.733075	-0.41675	0.397663	0.0152934	-0.266102	-0.304937	AS2
AT3G44020		thylakoid lumenal P17.1 protein	27.7858	88.6139	50.6804	16.672	41.2673	28.5325	24.155	30.5389	23.5855	-0.412017	2.34681	0.626358	-0.916074	0.199431	-0.378149	-0.576688	-0.28715	-0.602518	AS2
AT3G44450		unknown protein; BEST Arabidopsis thaliana protein match is: unknown protein (TAIR:AT3G52740.1); Has 63 Blast hits to 63 proteins in 12 species: Archae - 0; Bacteria - 0; Metazoa - 0; Fungi - 0; Plants - 63; Viruses - 0; Other Eukaryotes - 0 (source: NCBI BLink).	11.4186	88.592	11.5141	1.2969	6.73908	4.89646	9.71428	9.07582	3.86486	-0.18627	2.73124	-0.18266	-0.568917	-0.363178	-0.432837	-0.250702	-0.274838	-0.471836	AS2
AT3G44890	RPL9	ribosomal protein L9	342.416	532.728	276.256	150.294	264.702	248.062	186.873	200.645	303.928	0.568136	2.25803	-0.0193345	-1.13783	-0.121929	-0.269693	-0.813025	-0.690733	0.22638	AS2
AT3G44970		Cytochrome P450 superfamily protein	5.01272	29.7846	11.1488	2.93616	5.15919	10.9517	17.4395	11.4287	10.3586	-0.763249	2.11574	-0.0501182	-1.00459	-0.746225	-0.073019	0.680988	-0.0175821	-0.141946	AS2
AT3G45050		unknown protein; FUNCTIONS IN: molecular_function unknown; INVOLVED IN: biological_process unknown; LOCATED IN: chloroplast; EXPRESSED IN: 22 plant structures; EXPRESSED DURING: 13 growth stages; Has 26 Blast hits to 26 proteins in 11 species: Archae - 0; Bacteria - 0; Metazoa - 0; Fungi - 0; Plants - 26; Viruses - 0; Other Eukaryotes - 0 (source: NCBI BLink).	21.0016	57.5705	30.2741	5.92354	19.2636	10.1845	11.3016	11.1305	21.3193	0.00717492	2.26714	0.580219	-0.92465	-0.10023	-0.661323	-0.592284	-0.602861	0.026812	AS2
AT3G46020		RNA-binding (RRM/RBD/RNP motifs) family protein	1.45591	10.4515	3.75008	3.11598	3.63711	2.56687	2.9997	3.28365	3.40824	-0.848536	2.33695	-0.0361339	-0.260677	-0.0761354	-0.455128	-0.301854	-0.201304	-0.157184	AS2
AT3G46650		UDP-Glycosyltransferase superfamily protein	0.849554	2.11933	0.406325	0.484224	0.264359	0.0324348	0.4454	0.55883	0.191337	0.390026	2.33284	-0.288136	-0.168947	-0.505351	-0.860207	-0.22835	-0.0547968	-0.617079	AS2
AT3G46870		Pentatricopeptide repeat (PPR) superfamily protein	2.65616	8.78815	1.74548	2.79254	4.8618	3.74357	4.25941	3.53231	3.39896	-0.579073	2.11259	-0.978822	-0.519209	0.3891	-0.101754	0.124677	-0.194486	-0.253019	AS2
AT3G47070		LOCATED IN: thylakoid, chloroplast thylakoid membrane, chloroplast, chloroplast envelope; EXPRESSED IN: 22 plant structures; EXPRESSED DURING: 13 growth stages; CONTAINS InterPro DOMAIN/s: Thylakoid soluble phosphoprotein TSP9 (InterPro:IPR021584); Has 37 Blast hits to 37 proteins in 10 species: Archae - 0; Bacteria - 0; Metazoa - 0; Fungi - 0; Plants - 37; Viruses - 0; Other Eukaryotes - 0 (sour…	1351.95	2139.91	920.403	149.937	619.648	269.798	286.14	397.956	785.654	0.883727	2.07834	0.229473	-0.938613	-0.226495	-0.756895	-0.732119	-0.562598	0.0251836	AS2
AT3G47430	PEX11B	peroxin 11B	63.3601	94.0554	36.3684	16.7809	44.6266	13.1823	21.3172	15.8283	24.1027	0.965955	2.07498	-0.00925827	-0.716958	0.289112	-0.846976	-0.553061	-0.751376	-0.452421	AS2
AT3G47490		HNH endonuclease	19.1056	30.1082	16.147	10.0177	17.9444	14.5481	11.3459	13.1841	22.6711	0.292348	2.00752	-0.168863	-1.12435	0.11133	-0.41811	-0.917296	-0.630748	0.848168	AS2
AT3G47500	CDF3	cycling DOF factor 3	7.42503	17.4405	11.8427	1.92465	5.22989	3.68723	6.09655	6.40535	9.17173	-0.0552133	2.01988	0.860083	-1.19483	-0.510022	-0.829642	-0.330459	-0.266479	0.306684	AS2
AT3G47650		DnaJ/Hsp40 cysteine-rich domain superfamily protein	104.698	533.672	160.647	94.7833	201.646	136.302	123.758	134.687	201.016	-0.622803	2.58779	-0.204061	-0.697009	0.102788	-0.386266	-0.480154	-0.398359	0.0980764	AS2
AT3G47860	CHL	chloroplastic lipocalin	43.5178	64.3252	41.1363	43.5915	43.9522	29.6374	23.4704	38.642	33.8189	0.275682	2.02167	0.0758497	0.281864	0.312135	-0.88905	-1.40653	-0.133453	-0.538168	AS2
AT3G48280	CYP71A25	cytochrome P450, family 71, subfamily A, polypeptide 25	3.53528	16.159	1.08819	2.67893	6.98973	2.54816	2.04102	3.56247	3.1186	-0.242518	2.53956	-0.78182	-0.431244	0.518793	-0.460064	-0.57183	-0.236526	-0.334349	AS2
AT3G48420		Haloacid dehalogenase-like hydrolase (HAD) superfamily protein	187.226	442.635	86.4546	124.991	237.467	40.2462	86.9792	98.2949	227.707	0.142296	2.2797	-0.701017	-0.37852	0.562742	-1.08772	-0.696627	-0.601931	0.481068	AS2
AT3G49470	NACA2	nascent polypeptide-associated complex subunit alpha-like protein 2	95.0601	142.851	100.917	53.1764	97.8992	90.7711	83.8273	89.2302	87.7037	0.0668486	2.10549	0.316696	-1.71978	0.187957	-0.116107	-0.412309	-0.181835	-0.246952	AS2
AT3G49560		Mitochondrial import inner membrane translocase subunit Tim17/Tim22/Tim23 family protein	66.801	87.8131	40.1317	39.7936	62.5224	42.6586	48.9681	47.9805	47.8675	0.775433	2.0323	-0.81982	-0.840048	0.519504	-0.668673	-0.291261	-0.350338	-0.357094	AS2
AT3G49850	TRB3, ATTRB3, TBP2	telomere repeat binding factor 3	7.01322	19.1109	8.10809	7.44643	12.8953	6.21315	11.4384	12.2012	8.70554	-0.775043	2.03658	-0.520584	-0.674359	0.592015	-0.960988	0.253423	0.430687	-0.381731	AS2
AT3G50270		HXXXD-type acyl-transferase family protein	6.78775	16.7836	4.24037	6.33771	10.1408	1.39079	2.80093	3.15677	4.2027	0.124075	2.25089	-0.417929	0.0283209	0.837495	-1.02423	-0.724197	-0.648484	-0.425943	AS2
AT3G51500		unknown protein; FUNCTIONS IN: molecular_function unknown; INVOLVED IN: biological_process unknown; LOCATED IN: chloroplast; EXPRESSED IN: 22 plant structures; EXPRESSED DURING: 13 growth stages; Has 23 Blast hits to 23 proteins in 10 species: Archae - 0; Bacteria - 0; Metazoa - 0; Fungi - 0; Plants - 23; Viruses - 0; Other Eukaryotes - 0 (source: NCBI BLink).	15.9896	44.2321	21.6334	11.4436	21.7219	14.2282	17.9964	21.2787	22.4579	-0.509808	2.24288	0.0402756	-0.952886	0.0488978	-0.681483	-0.314209	0.00569837	0.120639	AS2
AT3G51510		unknown protein; FUNCTIONS IN: molecular_function unknown; INVOLVED IN: biological_process unknown; LOCATED IN: chloroplast thylakoid membrane, chloroplast; EXPRESSED IN: 22 plant structures; EXPRESSED DURING: 13 growth stages; Has 42 Blast hits to 42 proteins in 19 species: Archae - 0; Bacteria - 0; Metazoa - 0; Fungi - 0; Plants - 40; Viruses - 0; Other Eukaryotes - 2 (source: NCBI BLink).	144.43	262.941	126.617	69.9618	139.283	76.5596	71.0811	70.787	137.605	0.364157	2.3004	0.0731295	-0.852494	0.280071	-0.7447	-0.834207	-0.839013	0.252662	AS2
AT3G51750		unknown protein; FUNCTIONS IN: molecular_function unknown; INVOLVED IN: biological_process unknown; LOCATED IN: cellular_component unknown; EXPRESSED IN: 12 plant structures; EXPRESSED DURING: 9 growth stages.	0.730235	32.485	1.43876	1.79653	4.5804	1.89347	3.1946	2.12526	4.01056	-0.510785	2.68471	-0.439486	-0.403483	-0.123342	-0.393729	-0.262795	-0.370403	-0.180685	AS2
AT3G52040		unknown protein; Has 37 Blast hits to 37 proteins in 15 species: Archae - 0; Bacteria - 0; Metazoa - 0; Fungi - 0; Plants - 37; Viruses - 0; Other Eukaryotes - 0 (source: NCBI BLink).	31.3427	105.985	59.4888	22.3119	38.4737	50.0843	46.4532	42.6024	26.7767	-0.562636	2.10975	0.445065	-0.885958	-0.307327	0.108361	-0.0216435	-0.159509	-0.726108	AS2
AT3G52150		RNA-binding (RRM/RBD/RNP motifs) family protein	136.283	363.178	84.7628	85.3989	210.794	92.3276	113.364	129.919	197.608	-0.233833	2.31841	-0.813357	-0.806202	0.604309	-0.728264	-0.491633	-0.305415	0.455987	AS2
AT3G52230		unknown protein; FUNCTIONS IN: molecular_function unknown; INVOLVED IN: biological_process unknown; LOCATED IN: chloroplast outer membrane, chloroplast thylakoid membrane, chloroplast, chloroplast envelope; EXPRESSED IN: 24 plant structures; EXPRESSED DURING: 13 growth stages; Has 29 Blast hits to 29 proteins in 12 species: Archae - 0; Bacteria - 0; Metazoa - 3; Fungi - 0; Plants - 26; Viruses - …	153.765	332.266	246.369	67.7474	149.96	122.901	101.835	121.816	144.927	-0.0801074	2.15021	1.07695	-1.15487	-0.12765	-0.465744	-0.72895	-0.4793	-0.190535	AS2
AT3G52360		unknown protein; FUNCTIONS IN: molecular_function unknown; INVOLVED IN: response to karrikin; LOCATED IN: endomembrane system; EXPRESSED IN: 23 plant structures; EXPRESSED DURING: 14 growth stages; BEST Arabidopsis thaliana protein match is: unknown protein (TAIR:AT2G35850.1); Has 34 Blast hits to 34 proteins in 10 species: Archae - 0; Bacteria - 0; Metazoa - 0; Fungi - 0; Plants - 34; Viruses - …	15.462	63.2191	17.1577	7.08764	14.9587	8.71498	11.7295	10.8953	15.7285	-0.169942	2.66169	-0.0694012	-0.666478	-0.199784	-0.569989	-0.391253	-0.44071	-0.154137	AS2
AT3G52750	FTSZ2-2	Tubulin/FtsZ family protein	15.114	34.2782	10.8636	17.8873	27.5253	13.6404	14.7138	20.7589	19.5459	-0.575961	2.0177	-1.1512	-0.200631	1.10377	-0.775401	-0.63013	0.188017	0.023843	AS2
AT3G53470		unknown protein; FUNCTIONS IN: molecular_function unknown; INVOLVED IN: biological_process unknown; LOCATED IN: chloroplast thylakoid membrane, chloroplast; EXPRESSED IN: 22 plant structures; EXPRESSED DURING: 13 growth stages; Has 35 Blast hits to 35 proteins in 13 species: Archae - 0; Bacteria - 0; Metazoa - 0; Fungi - 0; Plants - 35; Viruses - 0; Other Eukaryotes - 0 (source: NCBI BLink).	47.5607	110.402	54.8615	24.3514	55.6613	26.3965	29.1283	30.7441	57.2726	-0.0342681	2.29196	0.235988	-0.893421	0.265594	-0.817717	-0.716592	-0.656782	0.32524	AS2
AT3G54900	CXIP1, ATGRXCP	CAX interacting protein 1	167.703	238.473	105.533	25.1112	107.397	80.933	50.3035	72.327	119.136	0.94926	2.06393	-0.0299618	-1.29665	-0.000602321	-0.417426	-0.89986	-0.552976	0.184293	AS2
AT3G55040	GSTL2	glutathione transferase lambda 2	43.1577	78.5762	33.2992	37.0701	44.0223	18.2622	27.6918	32.4119	43.5829	0.204035	2.34737	-0.392548	-0.164355	0.256355	-1.3025	-0.731878	-0.446243	0.229769	AS2
AT3G55330	PPL1	PsbP-like protein 1	35.6271	151.424	44.4208	79.2274	91.7371	42.692	74.2075	71.7345	83.6984	-1.14477	2.22424	-0.888927	0.123738	0.487698	-0.939225	-0.0223107	-0.0942601	0.253819	AS2
AT3G56010		unknown protein; FUNCTIONS IN: molecular_function unknown; INVOLVED IN: biological_process unknown; LOCATED IN: chloroplast thylakoid membrane; EXPRESSED IN: 22 plant structures; EXPRESSED DURING: 13 growth stages; Has 25 Blast hits to 25 proteins in 12 species: Archae - 0; Bacteria - 0; Metazoa - 0; Fungi - 0; Plants - 25; Viruses - 0; Other Eukaryotes - 0 (source: NCBI BLink).	40.0209	123.437	51.8357	21.801	58.2968	23.9585	38.3504	32.9305	34.0942	-0.234641	2.4949	0.151963	-0.830833	0.363383	-0.760235	-0.289305	-0.466654	-0.428576	AS2
AT3G56200		Transmembrane amino acid transporter family protein	11.051	27.881	9.37677	7.81607	21.9947	2.47937	8.93598	6.66109	7.4924	-0.0579963	2.01909	-0.264623	-0.457237	1.29263	-1.11587	-0.319024	-0.59978	-0.497183	AS2
AT3G56290		unknown protein; Has 39 Blast hits to 39 proteins in 15 species: Archae - 0; Bacteria - 0; Metazoa - 0; Fungi - 0; Plants - 39; Viruses - 0; Other Eukaryotes - 0 (source: NCBI BLink).	45.337	229.521	54.9441	17.9226	54.066	19.2659	27.1753	29.3357	34.5619	-0.180691	2.69667	-0.0306062	-0.608966	-0.0443235	-0.587981	-0.464417	-0.430667	-0.349022	AS2
AT3G56650		Mog1/PsbP/DUF1795-like photosystem II reaction center PsbP family protein	59.5318	83.7316	46.5008	38.0968	44.0664	26.4503	31.466	37.5762	52.2045	0.75239	2.16309	-0.00723471	-0.497137	-0.149149	-1.17606	-0.883673	-0.527484	0.325254	AS2
AT3G57540		Remorin family protein	6.72277	16.1198	3.07957	2.24606	12.0858	3.07459	6.97423	3.67922	3.52738	0.0691576	2.02169	-0.687833	-0.861022	1.1835	-0.688868	0.121406	-0.563237	-0.594787	AS2
AT3G58070	GIS	C2H2 and C2HC zinc fingers superfamily protein	3.24355	6.42028	2.54055	0.958264	1.0718	0.208908	0.239914	0.549651	0.649259	0.745136	2.34576	0.390927	-0.406322	-0.349117	-0.783891	-0.768269	-0.612205	-0.562017	AS2
AT3G58830		haloacid dehalogenase (HAD) superfamily protein	20.9111	35.7273	13.5232	11.0385	27.8581	12.7748	17.4318	15.0503	13.8096	0.274173	2.09534	-0.633924	-0.939329	1.12807	-0.725916	-0.153493	-0.446212	-0.598713	AS2
AT3G60620	CDS5	cytidinediphosphate diacylglycerol synthase 5	7.18326	14.3074	7.69924	9.62933	9.5642	7.57429	7.94346	7.36983	8.57696	-0.738192	2.37594	-0.512642	0.331055	0.302584	-0.567262	-0.405888	-0.656635	-0.128964	AS2
AT3G60690		SAUR-like auxin-responsive protein family	18.0725	26.7152	6.61529	3.96363	15.3318	4.31404	3.90845	7.90623	10.6433	0.933551	2.0476	-0.543283	-0.885081	0.580271	-0.839914	-0.892193	-0.376881	-0.0240672	AS2
AT3G60810		unknown protein; CONTAINS InterPro DOMAIN/s: Protein of unknown function DUF1499 (InterPro:IPR010865); Has 35333 Blast hits to 34131 proteins in 2444 species: Archae - 798; Bacteria - 22429; Metazoa - 974; Fungi - 991; Plants - 531; Viruses - 0; Other Eukaryotes - 9610 (source: NCBI BLink).	14.3102	34.5759	10.1735	12.1089	19.9758	18.4525	9.70757	14.1418	17.5243	-0.316369	2.28537	-0.847451	-0.598976	0.410991	0.215427	-0.907263	-0.337993	0.0962644	AS2
AT3G61220		NAD(P)-binding Rossmann-fold superfamily protein	8.39378	64.6754	5.45548	6.50377	46.1955	3.39928	24.0808	23.3675	13.4436	-0.653704	2.10632	-0.797797	-0.746389	1.20008	-0.898632	0.115582	0.0806	-0.406062	AS2
AT3G61890	ATHB-12, ATHB12, HB-12	homeobox 12	3.05398	33.2468	8.54677	3.19277	18.1453	7.03889	13.0833	18.7752	11.9461	-1.0589	2.15451	-0.474302	-1.04413	0.547264	-0.634784	0.0085257	0.614314	-0.112508	AS2
AT3G61900		SAUR-like auxin-responsive protein family	0	2.66481	0.487054	0.247393	0.60893	0.152924	0.709408	0.406705	0.494809	-0.777062	2.4517	-0.186934	-0.477314	-0.0392656	-0.591775	0.0824766	-0.284287	-0.177538	AS2
AT3G61950		basic helix-loop-helix (bHLH) DNA-binding superfamily protein	1.47603	11.6476	1.74894	3.53292	2.52324	1.03183	4.05672	1.57663	2.19678	-0.567028	2.57769	-0.482653	0.0688951	-0.243265	-0.704358	0.230838	-0.535926	-0.344194	AS2
AT3G62030	ROC4	rotamase CYP 4	314.185	579.942	221.714	169.506	378.218	215.333	207.973	238.511	428.467	0.06105	2.03912	-0.627228	-1.01583	0.537655	-0.674725	-0.729508	-0.502205	0.911665	AS2
AT3G62410	CP12-2, CP12	CP12 domain-containing protein 2	1221.98	1880.76	812.554	234.575	871.771	177.183	275.685	288.472	338.09	0.947701	2.09519	0.234549	-0.77219	0.337694	-0.872158	-0.700584	-0.678312	-0.591886	AS2
AT3G62530		ARM repeat superfamily protein	144.988	358.843	158.357	89.2304	172.536	191.032	123.871	144.658	244.192	-0.443477	2.20061	-0.278179	-1.13286	-0.102871	0.125817	-0.704563	-0.447555	0.783075	AS2
AT3G62790		NADH-ubiquinone oxidoreductase-related	59.128	156.176	111.08	25.6179	61.2477	44.3834	70.4413	67.9471	48.9582	-0.304783	2.05466	0.958259	-1.11948	-0.25325	-0.663255	-0.0297368	-0.0903756	-0.552033	AS2
AT3G63190	RRF, HFP108, cpRRF, AtcpRRF	ribosome recycling factor, chloroplast precursor	124.748	236.085	55.4914	93.2483	129.589	51.895	83.8467	79.6608	141.001	0.248575	2.20729	-0.969826	-0.305584	0.333747	-1.0331	-0.470982	-0.544624	0.534504	AS2
AT4G00370	ANTR2, PHT4;4	Major facilitator superfamily protein	22.1429	47.1249	24.3981	27.1917	28.6454	20.4479	28.7104	23.6114	27.5885	-0.719573	2.47939	-0.430794	-0.0730677	0.113071	-0.936625	0.121395	-0.531531	-0.0222669	AS2
AT4G00895		ATPase, F1 complex, OSCP/delta subunit protein	175.685	300.079	141.817	33.037	116.744	90.5173	75.7712	67.3138	107.576	0.678087	2.28434	0.240762	-1.16386	-0.0829872	-0.421645	-0.612054	-0.721263	-0.201375	AS2
AT4G01080	TBL26	TRICHOME BIREFRINGENCE-LIKE 26	5.90502	13.5972	2.88889	2.66665	3.1349	1.11044	2.22091	1.73363	0.755464	0.522223	2.4119	-0.218724	-0.273319	-0.158288	-0.655622	-0.382821	-0.502526	-0.742825	AS2
AT4G01130		GDSL-like Lipase/Acylhydrolase superfamily protein	5.22941	11.1837	3.23081	1.89118	4.4988	2.2607	3.85779	2.26091	3.62226	0.349796	2.42588	-0.347054	-0.814141	0.0950559	-0.685299	-0.128446	-0.685228	-0.210565	AS2
AT4G01883		Polyketide cyclase / dehydrase and lipid transport protein	4.54973	20.7888	2.22546	5.86809	9.87978	4.51738	6.31986	5.92046	11.0102	-0.596217	2.29564	-1.01012	-0.361443	0.352958	-0.601976	-0.280991	-0.352118	0.554269	AS2
AT4G01995		unknown protein; BEST Arabidopsis thaliana protein match is: unknown protein (TAIR:AT1G64680.1); Has 30201 Blast hits to 17322 proteins in 780 species: Archae - 12; Bacteria - 1396; Metazoa - 17338; Fungi - 3422; Plants - 5037; Viruses - 0; Other Eukaryotes - 2996 (source: NCBI BLink).	20.9326	48.1518	10.2901	20.3872	30.5245	9.97902	20.7551	11.1465	29.564	-0.122426	2.12623	-1.00164	-0.167486	0.669991	-1.02733	-0.137087	-0.930886	0.590636	AS2
AT4G02405		S-adenosyl-L-methionine-dependent methyltransferases superfamily protein	7.87582	15.3755	6.40663	5.69624	10.8469	6.80335	6.71517	8.18775	5.48244	-0.0843539	2.18636	-0.529185	-0.744273	0.815198	-0.409069	-0.435766	0.0100915	-0.809005	AS2
AT4G02530		chloroplast thylakoid lumen protein	153.642	346.359	157.221	106.35	180.109	111.01	120.891	160.829	195.567	-0.228375	2.42643	-0.179071	-0.879853	0.136234	-0.815649	-0.679529	-0.129363	0.349173	AS2
AT4G02725		unknown protein; FUNCTIONS IN: molecular_function unknown; INVOLVED IN: biological_process unknown; LOCATED IN: chloroplast, membrane; Has 107 Blast hits to 107 proteins in 55 species: Archae - 0; Bacteria - 69; Metazoa - 0; Fungi - 0; Plants - 34; Viruses - 0; Other Eukaryotes - 4 (source: NCBI BLink).	23.4482	58.7913	27.6256	16.646	28.0005	23.1563	16.9508	19.2661	32.1895	-0.289224	2.33627	0.0211013	-0.79453	0.0489449	-0.310908	-0.771887	-0.599896	0.360129	AS2
AT4G02790		GTP-binding family protein	29.6308	50.2224	15.1457	21.2595	35.1877	26.2047	24.4227	25.026	34.8791	0.0496128	2.00647	-1.32694	-0.745929	0.577697	-0.275979	-0.445319	-0.38799	0.54837	AS2
AT4G02990		Mitochondrial transcription termination factor family protein	7.32258	23.6405	3.99255	11.0548	15.5409	6.13161	10.1685	9.17866	11.9888	-0.627798	2.15637	-1.19597	0.00898966	0.774405	-0.831001	-0.14223	-0.311114	0.168348	AS2
AT4G03150		unknown protein; FUNCTIONS IN: molecular_function unknown; INVOLVED IN: biological_process unknown; LOCATED IN: chloroplast; EXPRESSED IN: 20 plant structures; EXPRESSED DURING: 13 growth stages; Has 30201 Blast hits to 17322 proteins in 780 species: Archae - 12; Bacteria - 1396; Metazoa - 17338; Fungi - 3422; Plants - 5037; Viruses - 0; Other Eukaryotes - 2996 (source: NCBI BLink).	38.4311	52.9048	23.8034	11.9197	20.3068	21.2777	12.831	13.1775	18.49	1.08451	2.1488	0.00889312	-0.864943	-0.248221	-0.17683	-0.797933	-0.77246	-0.381817	AS2
AT4G03410		Peroxisomal membrane 22 kDa (Mpv17/PMP22) family protein	5.92947	9.38062	3.16686	5.54476	6.054	1.66266	3.1144	3.22199	4.09751	0.535935	2.02314	-0.654564	0.370151	0.589597	-1.30277	-0.677172	-0.630806	-0.253515	AS2
AT4G03520	ATHM2	Thioredoxin superfamily protein	553.781	774.585	458.036	218.114	382.983	279.306	191.246	239.219	352.275	0.925547	2.12418	0.405796	-0.896617	-0.00162558	-0.564437	-1.04247	-0.78205	-0.168325	AS2
AT4G04830	ATMSRB5, MSRB5	methionine sulfoxide reductase B5	141.906	263.453	53.0568	7.06356	110.318	43.3521	29.123	19.2087	23.6172	0.766595	2.19751	-0.279384	-0.820841	0.394729	-0.393633	-0.561146	-0.677862	-0.625963	AS2
AT4G08280		Thioredoxin superfamily protein	16.7393	36.3461	22.9081	9.56793	18.5713	17.3548	10.1162	11.144	21.4229	-0.169097	2.03839	0.525434	-0.976498	0.0371679	-0.0997922	-0.914775	-0.799052	0.358224	AS2
AT4G08570		Heavy metal transport/detoxification superfamily protein	7.89206	17.1735	2.03802	0.416132	8.87507	1.08834	4.66751	1.72241	0.806826	0.50751	2.11645	-0.507296	-0.788453	0.677916	-0.671925	-0.0514711	-0.562007	-0.720725	AS2
AT4G09040		RNA-binding (RRM/RBD/RNP motifs) family protein	50.0207	86.4497	39.5945	32.7163	63.292	32.1922	39.8549	47.3722	48.6726	0.0656619	2.21398	-0.549195	-0.95482	0.848306	-0.985726	-0.53384	-0.0905263	-0.0138389	AS2
AT4G09350		Chaperone DnaJ-domain superfamily protein	16.5142	85.302	14.2212	7.06561	31.1947	5.14847	15.6608	10.7985	15.8914	-0.24582	2.61645	-0.341232	-0.638974	0.365037	-0.718747	-0.281328	-0.483649	-0.271735	AS2
AT4G09620		Mitochondrial transcription termination factor family protein	12.9554	42.5086	14.4416	18.7506	27.828	14.1482	24.1827	22.3283	23.6281	-0.955736	2.0643	-0.803861	-0.363528	0.564092	-0.833842	0.19158	0.00208559	0.13491	AS2
AT4G10000		Thioredoxin family protein	8.44114	21.3289	4.70094	8.09364	16.9563	3.10518	5.33874	9.83942	7.46755	-0.17716	2.03202	-0.818295	-0.236729	1.28249	-1.09184	-0.708966	0.0625288	-0.344051	AS2
AT4G10300		RmlC-like cupins superfamily protein	102.655	331.623	114.833	34.2688	137.554	88.2327	66.1709	76.0727	87.6322	-0.148397	2.50744	-0.0071528	-0.941626	0.256399	-0.315689	-0.571588	-0.456735	-0.322654	AS2
AT4G10330		glycine-rich protein	10.3284	22.4665	7.23827	3.11765	10.4998	9.06661	8.74788	9.52168	15.1927	-0.065092	2.14073	-0.62666	-1.37549	-0.0339467	-0.294401	-0.352321	-0.211702	0.818884	AS2
AT4G11100		unknown protein; BEST Arabidopsis thaliana protein match is: unknown protein (TAIR:AT5G03060.1); Has 30201 Blast hits to 17322 proteins in 780 species: Archae - 12; Bacteria - 1396; Metazoa - 17338; Fungi - 3422; Plants - 5037; Viruses - 0; Other Eukaryotes - 2996 (source: NCBI BLink).	8.19148	27.4616	5.16702	14.6328	16.7009	8.77061	15.8786	15.3426	17.2854	-0.9579	2.02427	-1.42596	0.038931	0.358985	-0.868277	0.231723	0.148782	0.449444	AS2
AT4G11175		Nucleic acid-binding, OB-fold-like protein	25.7652	137.001	29.5018	17.0209	53.0758	19.8519	31.5389	33.444	40.8901	-0.482716	2.61107	-0.37879	-0.725918	0.276867	-0.647182	-0.322133	-0.269148	-0.0620505	AS2
AT4G11360	RHA1B	RING-H2 finger A1B	56.7783	207.027	83.5944	9.9666	111.209	30.8031	42.8893	90.9345	37.4511	-0.285984	2.13633	0.146345	-1.04068	0.591548	-0.704757	-0.509902	0.264683	-0.597577	AS2
AT4G11570		Haloacid dehalogenase-like hydrolase (HAD) superfamily protein	15.1091	63.5824	10.3338	16.2596	46.5134	4.99757	15.5818	18.3592	29.659	-0.491988	2.05065	-0.742469	-0.431637	1.15531	-1.02238	-0.467192	-0.321504	0.271218	AS2
AT4G12060		Double Clp-N motif protein	29.6463	110.54	19.6339	19.6053	60.0959	26.6908	30.5716	40.5632	46.7404	-0.467285	2.43373	-0.826348	-0.827376	0.624698	-0.573277	-0.434102	-0.0757817	0.145743	AS2
AT4G12320	CYP706A6	cytochrome P450, family 706, subfamily A, polypeptide 6	9.4422	42.2779	5.49021	8.82361	17.8361	2.14562	9.88337	4.58195	5.01745	-0.189934	2.54561	-0.519175	-0.241469	0.509363	-0.797814	-0.15318	-0.594843	-0.558561	AS2
AT4G12830		alpha/beta-Hydrolases superfamily protein	3.0555	35.631	4.68298	8.11168	21.0918	3.26283	13.7685	9.26991	8.7509	-0.854312	2.27161	-0.698139	-0.369123	0.876439	-0.834417	0.173706	-0.25798	-0.307784	AS2
AT4G12970	STOMAGEN, EPFL9	stomagen	15.4158	78.5788	21.0123	17.8691	38.9537	41.2285	26.6039	14.6892	17.8148	-0.660547	2.15379	-0.411187	-0.551239	0.388223	0.489581	-0.162042	-0.692922	-0.553656	AS2
AT4G13040		Integrase-type DNA-binding superfamily protein	6.45886	22.9709	10.863	11.5525	14.5485	4.14706	13.1594	8.15713	10.779	-0.867758	2.0297	-0.0949334	0.0260472	0.55177	-1.27342	0.30803	-0.569754	-0.109684	AS2
AT4G13195	CLE44	CLAVATA3/ESR-RELATED 44	3.66663	7.91909	0.96024	1.51323	3.90814	0.744941	1.33151	1.41856	2.29229	0.443293	2.27842	-0.724634	-0.485995	0.547518	-0.817545	-0.564413	-0.526848	-0.149796	AS2
AT4G13200		unknown protein; FUNCTIONS IN: molecular_function unknown; INVOLVED IN: biological_process unknown; LOCATED IN: thylakoid, chloroplast thylakoid membrane, chloroplast, plastoglobule; EXPRESSED IN: 22 plant structures; EXPRESSED DURING: 13 growth stages; Has 97 Blast hits to 97 proteins in 46 species: Archae - 0; Bacteria - 65; Metazoa - 2; Fungi - 0; Plants - 28; Viruses - 0; Other Eukaryotes - 2…	20.9505	85.9526	23.4984	20.5777	51.12	37.2875	27.8828	30.4242	36.3827	-0.76779	2.31884	-0.646806	-0.785493	0.664809	0.00797478	-0.438612	-0.317932	-0.0349939	AS2
AT4G13220		unknown protein; FUNCTIONS IN: molecular_function unknown; INVOLVED IN: biological_process unknown; LOCATED IN: chloroplast; EXPRESSED IN: 22 plant structures; EXPRESSED DURING: 13 growth stages; Has 27 Blast hits to 27 proteins in 10 species: Archae - 0; Bacteria - 0; Metazoa - 0; Fungi - 0; Plants - 27; Viruses - 0; Other Eukaryotes - 0 (source: NCBI BLink).	26.1836	97.1772	30.6541	9.91736	43.7608	24.6993	18.0595	23.4846	35.3639	-0.318797	2.44696	-0.144635	-0.952493	0.365974	-0.376622	-0.635295	-0.423944	0.0388498	AS2
AT4G13500		unknown protein; FUNCTIONS IN: molecular_function unknown; INVOLVED IN: biological_process unknown; LOCATED IN: chloroplast; BEST Arabidopsis thaliana protein match is: unknown protein (TAIR:AT2G05310.1); Has 50 Blast hits to 50 proteins in 20 species: Archae - 0; Bacteria - 0; Metazoa - 0; Fungi - 0; Plants - 50; Viruses - 0; Other Eukaryotes - 0 (source: NCBI BLink).	19.1516	141.638	30.5706	21.9409	59.1145	20.493	32.1051	43.2748	52.5182	-0.716891	2.46406	-0.420341	-0.644453	0.320942	-0.682056	-0.38049	-0.0904138	0.149638	AS2
AT4G13590		Uncharacterized protein family (UPF0016)	38.2101	52.3097	29.9833	24.6193	28.039	29.8947	25.4213	25.7285	36.4791	0.638253	2.16048	-0.249939	-0.829053	-0.459848	-0.259497	-0.742465	-0.709292	0.451367	AS2
AT4G13810	AtRLP47, RLP47	receptor like protein 47	0.921596	3.40898	0.685842	0.275116	1.8924	0.354388	1.89235	0.130611	0.0910048	-0.135128	2.09256	-0.346268	-0.714113	0.734319	-0.643117	0.734277	-0.843531	-0.879002	AS2
AT4G13900			0.507266	1.72903	0.557278	0.409428	1.01221	0.502727	0.397561	0.0700309	0.0984929	-0.154674	2.21202	-0.057796	-0.344197	0.823457	-0.163467	-0.367184	-1.00165	-0.946511	AS2
AT4G14190		Pentatricopeptide repeat (PPR) superfamily protein	4.12104	7.41853	1.73576	2.59898	4.21644	2.08197	3.27214	2.9293	3.63754	0.317517	2.17332	-1.0249	-0.539083	0.371211	-0.830054	-0.160237	-0.353185	0.045408	AS2
AT4G14400	ACD6	ankyrin repeat family protein	15.5539	32.8328	3.56708	0.552758	12.3129	5.78943	3.65073	0.132551	0.124641	0.690408	2.33038	-0.447276	-0.73337	0.382806	-0.236351	-0.439338	-0.773253	-0.774004	AS2
AT4G14540	NF-YB3	nuclear factor Y, subunit B3	85.4758	192.602	147.74	42.4515	73.6042	85.7969	57.355	76.3807	76.1054	-0.158889	2.08634	1.14609	-1.06062	-0.407702	-0.152159	-0.748262	-0.34951	-0.35528	AS2
AT4G14548		other RNA	0.177887	7.40201	3.0877	0.397432	0.769883	1.21184	1.34954	0.599887	0.478382	-0.665195	2.45217	0.590454	-0.570456	-0.409735	-0.219023	-0.1596	-0.483092	-0.535524	AS2
AT4G14815		Bifunctional inhibitor/lipid-transfer protein/seed storage 2S albumin superfamily protein	0.629308	6.6893	0	0.0410258	0.0824126	0	0.272668	0.0952275	0.15189	-0.118242	2.68798	-0.409657	-0.390659	-0.371494	-0.409657	-0.283392	-0.36556	-0.339321	AS2
AT4G14819		Protein of unknown function (DUF1677)	26.3749	85.4726	50.6765	0.597284	3.92079	15.7345	3.51268	5.63841	0.899083	0.167227	2.16384	0.988255	-0.703671	-0.591386	-0.192259	-0.605174	-0.533357	-0.693475	AS2
AT4G15248		B-box type zinc finger family protein	0.626645	12.4105	8.99692	0	1.31241	1.60464	3.1616	2.09658	0.34309	-0.629001	2.0487	1.27302	-0.771396	-0.473171	-0.406766	-0.0529703	-0.29498	-0.693434	AS2
AT4G15545		unknown protein; BEST Arabidopsis thaliana protein match is: unknown protein (TAIR:AT1G16520.1); Has 30201 Blast hits to 17322 proteins in 780 species: Archae - 12; Bacteria - 1396; Metazoa - 17338; Fungi - 3422; Plants - 5037; Viruses - 0; Other Eukaryotes - 2996 (source: NCBI BLink).	240.858	522.893	383.816	203.913	277.292	162.731	155.705	179.055	231.523	-0.174933	2.16125	1.00923	-0.480956	0.126867	-0.822076	-0.880275	-0.686859	-0.252255	AS2
AT4G16146		cAMP-regulated phosphoprotein 19-related protein	14.5101	100.416	39.7585	13.6545	57.8901	29.9947	37.3176	25.6027	15.4556	-0.81196	2.2652	0.0924448	-0.842608	0.741921	-0.257299	0.00501018	-0.414619	-0.778093	AS2
AT4G16447		unknown protein; Has 30201 Blast hits to 17322 proteins in 780 species: Archae - 12; Bacteria - 1396; Metazoa - 17338; Fungi - 3422; Plants - 5037; Viruses - 0; Other Eukaryotes - 2996 (source: NCBI BLink).	2.69622	14.4455	2.12678	1.81395	1.60613	7.05316	1.40569	7.28083	1.23349	-0.379399	2.22645	-0.505694	-0.575075	-0.621166	0.586914	-0.665622	0.637409	-0.703814	AS2
AT4G16566	HINT4	histidine triad nucleotide-binding 4	12.3715	24.8063	18.9146	10.576	11.619	12.718	11.3668	12.1469	13.7529	-0.38988	2.18755	0.966354	-0.762035	-0.545853	-0.318059	-0.598113	-0.436419	-0.10354	AS2
AT4G16590	ATCSLA01, CSLA01, ATCSLA1	cellulose synthase-like A01	3.06089	4.67579	0	0.0826929	0.106839	0.143277	0.0445408	0	0	1.23466	2.15803	-0.515494	-0.468211	-0.454405	-0.43357	-0.490026	-0.515494	-0.515494	AS2
AT4G17050	UGLYAH	ureidoglycine aminohydrolase	38.2064	59.6838	33.5282	34.3457	42.4713	33.8579	28.9495	40.4401	32.184	0.002136	2.16544	-0.469078	-0.386737	0.431719	-0.435867	-0.930267	0.227123	-0.604472	AS2
AT4G17560		Ribosomal protein L19 family protein	105.632	326.921	134.539	103.457	133.233	100.422	96.3847	112.388	160.857	-0.471018	2.43192	-0.0917996	-0.499549	-0.108939	-0.539357	-0.592321	-0.38238	0.253447	AS2
AT4G17600	LIL3:1	Chlorophyll A-B binding family protein	162.935	225.206	76.5242	63.9661	128.783	46.6679	89.6837	76.9382	120.219	0.929901	2.02595	-0.591017	-0.812054	0.328803	-1.11652	-0.359394	-0.583729	0.178065	AS2
AT4G17840		FUNCTIONS IN: molecular_function unknown; INVOLVED IN: biological_process unknown; LOCATED IN: chloroplast, membrane; EXPRESSED IN: 23 plant structures; EXPRESSED DURING: 13 growth stages; CONTAINS InterPro DOMAIN/s: Abortive infection protein (InterPro:IPR003675); BEST Arabidopsis thaliana protein match is: unknown protein (TAIR:AT2G35260.1); Has 30201 Blast hits to 17322 proteins in 780 species…	30.6927	64.0038	14.2896	20.8005	42.6813	8.87036	19.7318	16.4265	37.8241	0.136946	2.10014	-0.829765	-0.446045	0.843496	-1.14915	-0.509033	-0.703826	0.557239	AS2
AT4G17880		Basic helix-loop-helix (bHLH) DNA-binding family protein	3.36392	11.6134	1.93632	3.60528	6.34548	2.16595	4.47658	6.16697	3.6563	-0.462539	2.16798	-0.917762	-0.385574	0.488201	-0.84454	-0.10774	0.431279	-0.369308	AS2
AT4G18370	DEG5, DEGP5, HHOA	DEGP protease 5	10.3863	33.7165	11.6506	23.0522	14.7953	10.1631	16.7011	8.45108	20.1697	-0.762774	2.11736	-0.606701	0.800837	-0.218486	-0.790333	0.0167938	-1.00168	0.444986	AS2
AT4G18460		D-Tyr-tRNA(Tyr) deacylase family protein	7.03655	17.6989	10.1298	5.92633	8.81732	4.54666	7.43222	8.0211	7.23235	-0.37527	2.28982	0.397889	-0.652773	0.0698385	-0.997624	-0.276372	-0.129179	-0.32633	AS2
AT4G18480	CHLI1, CH42, CH-42, CHL11, CHLI-1	P-loop containing nucleoside triphosphate hydrolases superfamily protein	104.064	288.317	84.0138	89.517	181.571	106.822	140.654	142.814	145.456	-0.594956	2.25115	-0.904673	-0.819666	0.602266	-0.552357	-0.0297602	0.00359551	0.0444049	AS2
AT4G19100	PAM68	Protein of unknown function (DUF3464)	17.161	49.2914	17.5252	12.6194	27.9552	36.1961	17.9906	18.9021	24.1486	-0.625221	2.05959	-0.594785	-1.00471	0.276741	0.965351	-0.555896	-0.479733	-0.0413349	AS2
AT4G19170	NCED4, CCD4	nine-cis-epoxycarotenoid dioxygenase 4	44.2909	106.569	31.9957	15.6012	54.2414	6.61485	28.0367	18.7699	20.1531	0.263614	2.30598	-0.139599	-0.677245	0.589933	-0.971948	-0.269432	-0.573332	-0.527969	AS2
AT4G19350	EMB3006	embryo defective 3006	25.7308	37.3751	19.9416	17.7507	26.3641	17.2428	21.0777	24.1943	19.6633	0.38395	2.19343	-0.515681	-0.856134	0.482357	-0.935051	-0.339125	0.14518	-0.558924	AS2
AT4G19985		Acyl-CoA N-acyltransferases (NAT) superfamily protein	11.2584	35.9287	14.233	16.463	12.2824	7.54631	11.673	13.1234	16.3437	-0.490523	2.41177	-0.140584	0.121758	-0.370054	-0.927225	-0.44175	-0.271121	0.107728	AS2
AT4G20030		RNA-binding (RRM/RBD/RNP motifs) family protein	2.96437	16.8547	5.30346	3.88737	7.13009	3.75505	7.5103	4.69707	10.0673	-0.888863	2.24212	-0.361617	-0.680813	0.0501179	-0.71064	0.135819	-0.498302	0.712182	AS2
AT4G21192		Cytochrome c oxidase biogenesis protein Cmc1-like	3.74024	37.8824	10.0159	5.51658	15.4515	8.53941	11.8536	12.8605	10.0145	-0.90632	2.48116	-0.283672	-0.730076	0.255636	-0.43016	-0.101339	-0.00143046	-0.283804	AS2
AT4G21210	ATRP1, RP1	PPDK regulatory protein	153.307	306.062	174.344	57.5499	208.596	76.9703	80.7075	146.46	92.9725	0.117373	2.06642	0.385802	-1.10442	0.822823	-0.856627	-0.808943	0.030017	-0.65245	AS2
AT4G21445		unknown protein; FUNCTIONS IN: molecular_function unknown; INVOLVED IN: biological_process unknown; LOCATED IN: chloroplast, chloroplast stroma; Has 30201 Blast hits to 17322 proteins in 780 species: Archae - 12; Bacteria - 1396; Metazoa - 17338; Fungi - 3422; Plants - 5037; Viruses - 0; Other Eukaryotes - 2996 (source: NCBI BLink).	17.351	132.586	16.8148	16.1937	55.7986	12.1467	15.8979	29.2829	31.8581	-0.508265	2.56053	-0.522544	-0.539083	0.51562	-0.646858	-0.546961	-0.19051	-0.121931	AS2
AT4G21760	BGLU47	beta-glucosidase 47	1.48715	5.48516	0.599001	0.840619	0.921761	1.42477	1.24466	1.73609	1.34993	-0.125381	2.52102	-0.713277	-0.553342	-0.499632	-0.166673	-0.285898	0.0393955	-0.216214	AS2
AT4G21860	MSRB2	methionine sulfoxide reductase B 2	134.081	213.87	84.3679	40.779	151.164	78.0496	91.7295	72.5925	97.0544	0.530632	2.09846	-0.446214	-1.30272	0.8663	-0.570367	-0.301561	-0.677596	-0.196929	AS2
AT4G22890	PGR5-LIKE A	PGR5-LIKE A	183.608	612.381	143.573	116.01	298.721	85.2581	118.853	140.968	251.602	-0.209696	2.50118	-0.462813	-0.637075	0.518093	-0.831499	-0.619098	-0.479281	0.220193	AS2
AT4G23290	CRK21	cysteine-rich RLK (RECEPTOR-like protein kinase) 21	4.01222	14.6437	1.51326	5.23093	6.72071	1.54326	7.26229	8.43557	8.08268	-0.597196	2.08115	-1.22675	-0.290169	0.0851458	-1.21919	0.221585	0.517165	0.428261	AS2
AT4G23493		unknown protein; Has 30201 Blast hits to 17322 proteins in 780 species: Archae - 12; Bacteria - 1396; Metazoa - 17338; Fungi - 3422; Plants - 5037; Viruses - 0; Other Eukaryotes - 2996 (source: NCBI BLink).	1.357	8.61697	0.110955	0.302986	2.88071	0.47139	2.3727	0.719197	4.51597	-0.356623	2.19422	-0.794428	-0.726956	0.178744	-0.667787	0.000249858	-0.580718	0.753302	AS2
AT4G23890		unknown protein; FUNCTIONS IN: molecular_function unknown; INVOLVED IN: biological_process unknown; LOCATED IN: chloroplast thylakoid membrane, chloroplast; EXPRESSED IN: 22 plant structures; EXPRESSED DURING: 13 growth stages; CONTAINS InterPro DOMAIN/s: Protein of unknown function DUF3252 (InterPro:IPR021659); Has 287 Blast hits to 287 proteins in 81 species: Archae - 0; Bacteria - 118; Metazoa…	86.7596	205.861	40.8806	53.2007	118.71	33.8154	54.3755	51.4123	108.145	0.0575958	2.28828	-0.801681	-0.570937	0.655993	-0.934008	-0.548933	-0.604431	0.458122	AS2
AT4G24700		unknown protein; Has 20 Blast hits to 20 proteins in 7 species: Archae - 0; Bacteria - 0; Metazoa - 0; Fungi - 0; Plants - 20; Viruses - 0; Other Eukaryotes - 0 (source: NCBI BLink).	6.29347	37.9654	10.6463	2.93816	6.14005	16.0493	3.45128	4.01518	5.14934	-0.354374	2.45098	0.03118	-0.651572	-0.367963	0.509756	-0.606122	-0.556175	-0.455715	AS2
AT4G24750		Rhodanese/Cell cycle control phosphatase superfamily protein	49.2486	103.625	43.5191	55.3674	68.3856	42.3509	38.5999	44.2823	75.79	-0.409416	2.16159	-0.680316	-0.120105	0.495416	-0.735547	-0.912902	-0.644227	0.84551	AS2
AT4G24930		thylakoid lumenal 17.9 kDa protein, chloroplast	44.4096	112.323	59.3561	25.1931	49.3681	25.4594	40.2288	34.5422	52.3545	-0.188616	2.45871	0.394012	-0.937696	0.00466859	-0.927314	-0.35159	-0.573258	0.121083	AS2
AT4G25910	NFU3, ATCNFU3	NFU domain protein 3	34.8011	58.4862	38.7766	21.4926	31.7828	10.8748	21.8614	18.8225	31.9371	0.346225	2.00941	0.625388	-0.588305	0.13428	-1.33389	-0.56241	-0.775802	0.145112	AS2
AT4G25950	VATG3	vacuolar ATP synthase G3	1.18374	4.11507	1.01604	0.301372	0.74164	0.062852	1.51117	1.09713	0.507436	0.0101992	2.30573	-0.121128	-0.680787	-0.336012	-0.867573	0.266613	-0.0576287	-0.519417	AS2
AT4G26850	VTC2	mannose-1-phosphate guanylyltransferase (GDP)s;GDP-galactose:mannose-1-phosphate guanylyltransferases;GDP-galactose:glucose-1-phosphate guanylyltransferases;GDP-galactose:myoinositol-1-phosphate guanylyltransferases;glucose-1-phosphate guanylyltransferase	122.764	270.941	145.958	45.1	118.087	66.5477	100.418	94.0323	66.9568	0.126108	2.39658	0.481497	-1.06391	0.0544442	-0.735275	-0.216297	-0.314138	-0.729006	AS2
AT4G26950		Protein of unknown function, DUF584	2.23549	18.7491	0.918755	2.94143	6.73043	2.48732	3.67895	2.87116	3.57555	-0.495011	2.56164	-0.738737	-0.364343	0.336997	-0.448397	-0.227828	-0.377349	-0.246967	AS2
AT4G27390		unknown protein; INVOLVED IN: biological_process unknown; LOCATED IN: chloroplast; EXPRESSED IN: 22 plant structures; EXPRESSED DURING: 13 growth stages; Has 30201 Blast hits to 17322 proteins in 780 species: Archae - 12; Bacteria - 1396; Metazoa - 17338; Fungi - 3422; Plants - 5037; Viruses - 0; Other Eukaryotes - 2996 (source: NCBI BLink).	8.93055	24.6748	4.31182	6.49806	15.8347	7.36844	9.9507	9.02647	8.48138	-0.269854	2.331	-1.03284	-0.671686	0.870676	-0.527904	-0.10133	-0.254007	-0.344054	AS2
AT4G27700		Rhodanese/Cell cycle control phosphatase superfamily protein	92.8352	263.891	50.6351	57.7743	139.733	55.4084	85.4837	77.8805	84.0866	-0.123603	2.51153	-0.773697	-0.663718	0.598861	-0.700165	-0.236852	-0.353981	-0.258374	AS2
AT4G28025		unknown protein.	66.3846	202.148	109.569	34.2248	79.9037	61.1259	44.1839	47.6856	74.089	-0.265086	2.39304	0.58042	-0.894746	-0.000394269	-0.368046	-0.699755	-0.631195	-0.11424	AS2
AT4G28030		Acyl-CoA N-acyltransferases (NAT) superfamily protein	194.686	290.517	99.581	73.3757	201.18	65.2167	67.0746	63.2936	130.787	0.804039	2.02824	-0.41089	-0.745653	0.886993	-0.84988	-0.826146	-0.874447	-0.0122521	AS2
AT4G28740		FUNCTIONS IN: molecular_function unknown; INVOLVED IN: biological_process unknown; LOCATED IN: chloroplast; EXPRESSED IN: 21 plant structures; EXPRESSED DURING: 13 growth stages; CONTAINS InterPro DOMAIN/s: Protein of unknown function DUF3493 (InterPro:IPR021883); BEST Arabidopsis thaliana protein match is: tetratricopeptide repeat (TPR)-containing protein (TAIR:AT1G02910.1); Has 30201 Blast hits…	21.9868	48.9461	13.6981	13.9097	26.8647	6.80838	12.7983	12.1807	22.8793	0.160632	2.3491	-0.512218	-0.495042	0.556601	-1.0715	-0.58526	-0.635394	0.233081	AS2
AT4G29070		Phospholipase A2 family protein	9.45961	43.6243	6.49965	6.2045	26.1382	9.03591	9.02137	13.2787	12.9213	-0.470901	2.36557	-0.716647	-0.741152	0.913819	-0.506078	-0.507285	-0.153827	-0.183502	AS2
AT4G29430	rps15ae	ribosomal protein S15A E	14.3175	53.2638	33.4899	9.60602	25.0508	17.5021	22.7061	25.9206	25.189	-0.818396	2.10315	0.619814	-1.17183	-0.0132442	-0.579503	-0.189129	0.0520094	-0.00287658	AS2
AT4G29590		S-adenosyl-L-methionine-dependent methyltransferases superfamily protein	21.7344	44.577	22.0266	17.7505	26.4519	11.1452	18.9729	20.8907	25.1535	-0.157983	2.32263	-0.126249	-0.590625	0.354315	-1.30793	-0.45787	-0.249603	0.213315	AS2
AT4G29905		unknown protein; BEST Arabidopsis thaliana protein match is: unknown protein (TAIR:AT5G57123.1); Has 73 Blast hits to 73 proteins in 13 species: Archae - 0; Bacteria - 0; Metazoa - 0; Fungi - 0; Plants - 73; Viruses - 0; Other Eukaryotes - 0 (source: NCBI BLink).	6.596	95.271	34.5994	6.28743	38.0933	14.627	17.626	24.9141	30.2	-0.78921	2.22658	0.16317	-0.799704	0.281999	-0.51608	-0.414086	-0.166221	0.0135499	AS2
AT4G30620		Uncharacterised BCR, YbaB family COG0718	29.3946	82.5289	41.2465	21.2402	35.407	27.698	25.9587	25.1294	39.5945	-0.377206	2.45693	0.254962	-0.812151	-0.0565103	-0.467697	-0.560471	-0.604705	0.166849	AS2
AT4G30750		unknown protein; BEST Arabidopsis thaliana protein match is: unknown protein (TAIR:AT4G30730.1); Has 30201 Blast hits to 17322 proteins in 780 species: Archae - 12; Bacteria - 1396; Metazoa - 17338; Fungi - 3422; Plants - 5037; Viruses - 0; Other Eukaryotes - 2996 (source: NCBI BLink).	22.9363	42.5195	20.7182	19.1571	26.9528	14.616	16.2389	20.1481	28.6935	-0.0740838	2.27684	-0.340353	-0.527765	0.408099	-1.07291	-0.878087	-0.408798	0.617058	AS2
AT4G31115		Protein of unknown function (DUF1997)	7.58227	28.8275	8.70698	14.4631	10.8475	5.59295	12.0824	6.44376	15.0556	-0.654623	2.37157	-0.494418	0.325493	-0.189514	-0.937984	-0.0136151	-0.816793	0.409881	AS2
AT4G31310		AIG2-like (avirulence induced gene) family protein	23.342	50.2021	21.0337	12.4263	28.3616	17.2869	23.0123	20.4369	20.3265	-0.0654114	2.42456	-0.279396	-1.07731	0.399919	-0.626727	-0.0959763	-0.334711	-0.344947	AS2
AT4G31530		NAD(P)-binding Rossmann-fold superfamily protein	26.7017	71.9339	25.5313	31.2289	57.695	24.0457	28.202	33.1279	48.1844	-0.709563	2.0069	-0.779852	-0.437682	1.15177	-0.869073	-0.61946	-0.323634	0.5806	AS2
AT4G31875		unknown protein; Has 30201 Blast hits to 17322 proteins in 780 species: Archae - 12; Bacteria - 1396; Metazoa - 17338; Fungi - 3422; Plants - 5037; Viruses - 0; Other Eukaryotes - 2996 (source: NCBI BLink).	0.939637	5.63668	1.56976	0.87178	2.07634	0.149393	1.77333	0.969045	0.880273	-0.434374	2.43051	-0.050044	-0.475763	0.258936	-0.91637	0.0741242	-0.416437	-0.470582	AS2
AT4G32340		Tetratricopeptide repeat (TPR)-like superfamily protein	137.755	227.358	106.78	75.4836	142.029	45.1934	61.5991	88.5109	54.0367	0.587141	2.15992	0.0434432	-0.505899	0.662164	-1.03758	-0.749609	-0.277232	-0.882352	AS2
AT4G32590		2Fe-2S ferredoxin-like superfamily protein	121.029	254.315	99.4708	50.1353	113.492	54.635	44.4827	54.2797	175.651	0.19879	2.15713	-0.117956	-0.842828	0.0880595	-0.776715	-0.925879	-0.781936	1.00133	AS2
AT4G33460	ATNAP13, EMB2751	ABC transporter family protein	8.77147	16.2004	8.07932	5.54507	8.83946	8.29376	7.54985	7.63087	7.98047	0.00183367	2.33299	-0.215362	-1.0106	0.0231694	-0.148069	-0.381506	-0.356084	-0.246379	AS2
AT4G33480		unknown protein; FUNCTIONS IN: molecular_function unknown; INVOLVED IN: biological_process unknown; LOCATED IN: chloroplast; EXPRESSED IN: 22 plant structures; EXPRESSED DURING: 13 growth stages; CONTAINS InterPro DOMAIN/s: Protein of unknown function DUF3727 (InterPro:IPR022203); Has 348 Blast hits to 348 proteins in 78 species: Archae - 0; Bacteria - 101; Metazoa - 0; Fungi - 0; Plants - 183; V…	26.6723	43.5431	18.9968	23.3782	33.0013	24.2502	20.2228	26.8343	19.3756	0.0530334	2.18548	-0.917146	-0.363336	0.853014	-0.253111	-0.762181	0.0735119	-0.869267	AS2
AT4G33500		Protein phosphatase 2C family protein	11.2354	41.0086	8.19138	22.3247	30.6584	13.674	15.2524	18.7711	19.1316	-0.843063	2.01186	-1.13496	0.220273	1.01938	-0.609236	-0.457881	-0.120474	-0.085903	AS2
AT4G33666		unknown protein; FUNCTIONS IN: molecular_function unknown; INVOLVED IN: biological_process unknown; LOCATED IN: chloroplast; EXPRESSED IN: 19 plant structures; EXPRESSED DURING: 11 growth stages; Has 30201 Blast hits to 17322 proteins in 780 species: Archae - 12; Bacteria - 1396; Metazoa - 17338; Fungi - 3422; Plants - 5037; Viruses - 0; Other Eukaryotes - 2996 (source: NCBI BLink).	24.3015	133.076	24.0587	10.7482	30.5771	13.133	25.4082	24.2154	63.0956	-0.376158	2.45869	-0.382485	-0.729378	-0.212605	-0.667227	-0.347315	-0.378402	0.634882	AS2
AT4G33960		unknown protein; FUNCTIONS IN: molecular_function unknown; INVOLVED IN: biological_process unknown; LOCATED IN: endomembrane system; EXPRESSED IN: 20 plant structures; EXPRESSED DURING: 10 growth stages; BEST Arabidopsis thaliana protein match is: unknown protein (TAIR:AT2G15830.1); Has 32 Blast hits to 32 proteins in 4 species: Archae - 0; Bacteria - 0; Metazoa - 0; Fungi - 0; Plants - 32; Virus…	41.2855	207.137	108.804	15.5286	45.9417	74.8963	33.2322	53.0141	49.5433	-0.466391	2.23387	0.632894	-0.885744	-0.390582	0.0808342	-0.597508	-0.275434	-0.331943	AS2
AT4G35290	GLUR2, GLR3.2, ATGLR3.2, ATGLUR2	glutamate receptor 2	0.643241	3.24493	0.617309	1.49268	2.13552	0.210281	1.57345	1.6788	0.855047	-0.798123	2.00703	-0.826083	0.117746	0.810863	-1.26494	0.204838	0.318421	-0.569753	AS2
AT4G35760		NAD(P)H dehydrogenase (quinone)s	23.4589	42.8495	14.7938	24.4174	25.6801	11.4468	14.1808	15.4389	25.342	0.15698	2.18294	-0.748365	0.25712	0.389049	-1.09807	-0.81241	-0.68097	0.353727	AS2
AT4G36530		alpha/beta-Hydrolases superfamily protein	13.8778	40.6911	8.98413	12.9862	28.8445	7.89355	12.0747	17.9889	19.3447	-0.394847	2.12688	-0.855086	-0.4787	1.01274	-0.957653	-0.564426	-0.00820816	0.1193	AS2
AT4G36791		unknown protein; Has 30201 Blast hits to 17322 proteins in 780 species: Archae - 12; Bacteria - 1396; Metazoa - 17338; Fungi - 3422; Plants - 5037; Viruses - 0; Other Eukaryotes - 2996 (source: NCBI BLink).	0.20756	1.47697	0.04605	0.582361	0.300012	0	0.555027	0.107195	0	-0.301933	2.14949	-0.613832	0.421863	-0.123394	-0.702762	0.369078	-0.495752	-0.702762	AS2
AT4G37000	ACD2, ATRCCR	accelerated cell death 2 (ACD2)	26.9197	78.8614	14.899	15.9615	60.4563	15.6184	20.6398	30.1383	22.8131	-0.221057	2.12594	-0.764213	-0.716206	1.2943	-0.731706	-0.504816	-0.0756234	-0.406613	AS2
AT4G37040	MAP1D	methionine aminopeptidase 1D	30.7939	82.453	21.945	19.1249	49.7035	19.409	25.4063	26.9395	37.1489	-0.199451	2.39235	-0.643415	-0.7849	0.749267	-0.770649	-0.469757	-0.392831	0.119386	AS2
AT4G37200	HCF164	Thioredoxin superfamily protein	37.7163	88.2449	28.1075	24.6371	65.07	14.0795	23.2015	29.1623	53.1181	-0.114388	2.063	-0.528454	-0.677997	1.06434	-1.13295	-0.739862	-0.483	0.54931	AS2
AT4G37510		Ribonuclease III family protein	35.6382	64.9167	17.1214	19.7659	52.0344	18.3275	23.463	24.8681	31.7116	0.2232	2.01106	-0.907507	-0.746024	1.22442	-0.833856	-0.520262	-0.434463	-0.0165716	AS2
AT4G37920		unknown protein; FUNCTIONS IN: molecular_function unknown; INVOLVED IN: biological_process unknown; LOCATED IN: chloroplast thylakoid membrane, chloroplast, chloroplast envelope; BEST Arabidopsis thaliana protein match is: unknown protein (TAIR:AT1G36320.1); Has 123 Blast hits to 120 proteins in 40 species: Archae - 2; Bacteria - 11; Metazoa - 8; Fungi - 0; Plants - 85; Viruses - 0; Other Eukaryo…	7.75606	24.6338	5.49723	13.8904	16.1018	9.3217	8.84826	8.23259	13.8266	-0.700331	2.07693	-1.07203	0.309095	0.672976	-0.442702	-0.520607	-0.621917	0.298585	AS2
AT4G37925	NDH-M	subunit NDH-M of NAD(P)H:plastoquinone dehydrogenase complex	62.4729	321.645	42.5092	46.9449	160.636	18.999	46.7662	60.479	61.7424	-0.315187	2.51313	-0.533048	-0.484642	0.756055	-0.789611	-0.486592	-0.336945	-0.323158	AS2
AT4G38020		tRNA/rRNA methyltransferase (SpoU) family protein	11.1616	20.2469	4.3762	6.84298	11.6911	3.52333	3.79667	4.23766	11.7714	0.455999	2.09086	-0.765014	-0.321125	0.551278	-0.918484	-0.869299	-0.789943	0.565724	AS2
AT4G38060		unknown protein; BEST Arabidopsis thaliana protein match is: unknown protein (TAIR:AT5G65480.1); Has 35333 Blast hits to 34131 proteins in 2444 species: Archae - 798; Bacteria - 22429; Metazoa - 974; Fungi - 991; Plants - 531; Viruses - 0; Other Eukaryotes - 9610 (source: NCBI BLink).	1.33544	13.9728	2.40528	4.21943	5.7191	4.21353	4.02814	5.02548	8.68424	-1.07363	2.17534	-0.798586	-0.332179	0.053373	-0.333697	-0.38136	-0.12495	0.81569	AS2
AT4G38100		unknown protein; LOCATED IN: chloroplast thylakoid membrane; EXPRESSED IN: 23 plant structures; EXPRESSED DURING: 13 growth stages; BEST Arabidopsis thaliana protein match is: unknown protein (TAIR:AT4G01150.1); Has 30201 Blast hits to 17322 proteins in 780 species: Archae - 12; Bacteria - 1396; Metazoa - 17338; Fungi - 3422; Plants - 5037; Viruses - 0; Other Eukaryotes - 2996 (source: NCBI BLink…	57.023	97.376	53.9655	22.9615	41.4206	46.3725	37.5134	49.6845	34.3829	0.37349	2.24424	0.231743	-1.20559	-0.349832	-0.120264	-0.530969	0.0332795	-0.676099	AS2
AT4G39040		RNA-binding CRS1 / YhbY (CRM) domain protein	66.7948	96.5602	27.8964	40.2799	55.9295	31.5935	38.4323	35.9686	65.4016	0.710455	2.04796	-1.03744	-0.480992	0.222221	-0.871316	-0.564013	-0.67472	0.647849	AS2
AT4G39235		unknown protein; BEST Arabidopsis thaliana protein match is: unknown protein (TAIR:AT3G05570.1); Has 30201 Blast hits to 17322 proteins in 780 species: Archae - 12; Bacteria - 1396; Metazoa - 17338; Fungi - 3422; Plants - 5037; Viruses - 0; Other Eukaryotes - 2996 (source: NCBI BLink).	16.0528	54.519	30.5595	3.41606	22.3957	17.9377	12.1376	10.89	16.5925	-0.281491	2.15324	0.636713	-1.08134	0.119981	-0.162189	-0.529306	-0.608272	-0.247333	AS2
AT4G39540	SK2, ATSK2	shikimate kinase 2	7.71967	31.5294	8.88257	15.4668	22.3205	8.28292	14.5766	17.0515	19.4316	-1.10524	2.01992	-0.952599	-0.0883886	0.811207	-1.03131	-0.205233	0.119618	0.432018	AS2
AT5G01260		Carbohydrate-binding-like fold	2.00118	10.8528	1.72607	3.2837	6.27506	1.34326	4.72596	4.51701	4.61947	-0.814137	2.22599	-0.908626	-0.373647	0.65375	-1.0401	0.121703	0.0499387	0.0851284	AS2
AT5G01350		unknown protein; FUNCTIONS IN: molecular_function unknown; INVOLVED IN: biological_process unknown; LOCATED IN: endomembrane system; EXPRESSED IN: 24 plant structures; EXPRESSED DURING: 15 growth stages; Has 30201 Blast hits to 17322 proteins in 780 species: Archae - 12; Bacteria - 1396; Metazoa - 17338; Fungi - 3422; Plants - 5037; Viruses - 0; Other Eukaryotes - 2996 (source: NCBI BLink).	96.7487	176.856	121.466	45.2022	56.8147	80.7841	44.9652	55.0527	86.2985	0.267281	2.07582	0.82531	-0.896459	-0.634288	-0.0931436	-0.901809	-0.674068	0.0313527	AS2
AT5G02120	OHP	one helix protein	348.605	787.832	573.079	55.6422	270.938	195.275	125.379	175.689	200.505	0.193796	2.08769	1.1617	-1.06942	-0.141096	-0.467346	-0.76873	-0.551795	-0.444794	AS2
AT5G02790	GSTL3	Glutathione S-transferase family protein	192.809	361.564	120.127	68.6221	275.234	105.064	110.672	180.666	149.506	0.208503	2.06025	-0.589027	-1.15419	1.11295	-0.754313	-0.692776	0.0752617	-0.266653	AS2
AT5G02830		Tetratricopeptide repeat (TPR)-like superfamily protein	4.65087	19.9526	5.50883	12.7359	10.8043	6.52881	12.2295	6.61916	6.55055	-0.973939	2.09371	-0.801936	0.646941	0.259693	-0.597454	0.545418	-0.579341	-0.593096	AS2
AT5G03130		unknown protein; Has 1 Blast hits to 1 proteins in 1 species: Archae - 0; Bacteria - 0; Metazoa - 0; Fungi - 0; Plants - 1; Viruses - 0; Other Eukaryotes - 0 (source: NCBI BLink).	0.424583	2.2957	0.310509	0.10612	0.30285	0.0302901	0.6274	0.280608	0.271194	-0.122303	2.36511	-0.27395	-0.545659	-0.284133	-0.646466	0.147316	-0.3137	-0.326215	AS2
AT5G03285		other RNA	5.71967	15.7013	6.01909	0.0746107	2.46039	3.41671	5.37428	0.540527	3.20707	0.185081	2.04004	0.240726	-0.863982	-0.420614	-0.242895	0.120895	-0.777398	-0.281854	AS2
AT5G03905		Iron-sulphur cluster biosynthesis family protein	7.4335	22.2456	12.3932	7.01523	11.4414	9.83824	12.5745	10.6854	14.2792	-0.95865	2.15798	0.084921	-1.04666	-0.115345	-0.452664	0.123065	-0.274411	0.481762	AS2
AT5G04150	BHLH101	basic helix-loop-helix (bHLH) DNA-binding superfamily protein	0.873215	15.2992	6.06138	0.0842079	1.99559	0.495219	0.95526	0.325265	0.311764	-0.361736	2.17117	0.549201	-0.500269	-0.16467	-0.428104	-0.347331	-0.457945	-0.460315	AS2
AT5G04440		Protein of unknown function (DUF1997)	44.2931	68.7655	44.126	37.554	47.5906	23.9821	31.6825	27.4728	42.8698	0.248123	2.05164	0.235808	-0.248524	0.491131	-1.24872	-0.681227	-0.991466	0.143235	AS2
AT5G05580	FAD8	fatty acid desaturase 8	14.2467	31.7229	10.5661	15.1508	12.7813	15.7697	18.8109	17.6134	13.4088	-0.359577	2.22875	-0.904693	-0.225673	-0.576603	-0.134006	0.31641	0.13906	-0.483671	AS2
AT5G06130		chaperone protein dnaJ-related	67.6619	88.9102	45.4617	33.2908	60.1079	37.4098	33.8703	31.6975	41.1011	0.970916	2.06669	-0.173938	-0.801588	0.581362	-0.589173	-0.771702	-0.883753	-0.398812	AS2
AT5G06770		KH domain-containing protein / zinc finger (CCCH type) family protein	11.6553	22.1944	17.2545	8.08123	10.0684	10.5548	11.1988	11.5067	11.0192	-0.215478	2.15134	1.04197	-1.01813	-0.571859	-0.462628	-0.318008	-0.248858	-0.358343	AS2
[truncated: 4,391 more rows]
