# Supplementary material for: A gene expression map of shoot domains reveals regulatory mechanisms
Source: Nat Commun. 2019 Jan 11;10:141. doi: 10.1038/s41467-018-08083-z (PMC6329838; doi:10.1038/s41467-018-08083-z)
Supplement: Supplementary file 8 — Supplementary Data 5 [file 41467_2018_8083_MOESM8_ESM.xlsx]

## Sheet: Supplementary Data 5
Supplementary Data 5. Expressed and domain-enriched LncRNAs.
Column A: Gene ID. Column B: The type of lncRNA. Known, Known-modified or Shoot-specific. Column C: Chromosome location. Column D to E: Gene location. Column F to N: RPKM of genes in different domains. Column O to W: z-score of genes in different domains. Column X: enriched domain.
GID	Type	Chr	From	To	AS1	AS2	ATML1	CLV3	FIL	LAS	PTL	UFO'	WUS	AS1	AS2	ATML1	CLV3	FIL	LAS	PTL	UFO'	WUS	Enriched domain
AT1G01448	Known	Chr1	163419	164576	1.13043	0.711723	0.882195	7.26377	0.654888	1.67833	1.48068	0.309101	2.79383	-0.350354	-0.546495	-0.466638	2.52281	-0.57312	-0.0936876	-0.186276	-0.735103	0.428866	CLV3
AT1G02952	Known	Chr1	665354	666367	3.51539	0	0	0.0360677	0	0.0595753	0	0	0	2.41442	-0.311071	-0.311071	-0.283108	-0.311071	-0.264882	-0.311071	-0.311071	-0.311071	AS1
AT1G04295	Known	Chr1	1147781	1148435	22.0542	0.034076	0.0690749	0	0	20.841	0.104068	0	0	1.72828	-0.475998	-0.472494	-0.479409	-0.479409	1.60683	-0.468991	-0.479409	-0.479409
AT1G04425	Known	Chr1	1194187	1196889	6.3542	3.40899	1.87548	13.3624	1.33652	7.77198	8.00236	14.9234	6.46814	-0.139593	-0.725467	-1.03052	1.2545	-1.13773	0.142439	0.188266	1.56503	-0.116928
AT1G06265	Known	Chr1	1914943	1917661	0.0695885	0.102228	0	1.31907	0.0943322	0.0412207	0.539344	0.124768	0.396138	-0.543168	-0.465728	-0.708274	2.42136	-0.48446	-0.610473	0.57138	-0.412249	0.231608	CLV3
AT1G07119	Known	Chr1	2184347	2186539	1.35134	1.1198	0.38004	0.803305	0.451568	2.11932	0.286023	0.407911	1.23793	0.46179	0.221498	-0.546196	-0.106947	-0.471967	1.25877	-0.643765	-0.517273	0.344087
AT1G07728	Known	Chr1	2395461	2397345	7.6888	0.0297001	0	0	0	3.79522	0.0228998	0.0303935	0.166584	2.13193	-0.42539	-0.435307	-0.435307	-0.435307	0.831888	-0.427661	-0.425159	-0.379686	AS1
AT1G09421	Known	Chr1	3038631	3039326	10.9903	0	0	0.146267	0.0275631	18.3177	0.129834	0.02032	0.165477	1.17706	-0.507465	-0.507465	-0.485046	-0.50324	2.30017	-0.487564	-0.50435	-0.482101	LAS
AT1G10682	Known	Chr1	3544991	3545471	5.99897	26.7905	4.55842	1.95293	3.33771	22.032	5.34558	27.2632	6.84893	-0.536449	1.46569	-0.675168	-0.926066	-0.792718	1.00747	-0.599368	1.51121	-0.454601
AT1G11175	Known	Chr1	3744858	3745655	3.61361	4.03524	8.72221	2.7961	3.52329	2.58108	2.83094	2.03901	5.74201	-0.1288	0.0166189	1.63313	-0.410753	-0.15995	-0.484914	-0.398737	-0.671869	0.605275
AT1G11185	Known	Chr1	3749510	3750035	2.25068	0.441959	0.0456378	0.692018	0.394941	2.61861	0.26135	0.697294	0.558023	1.11287	-0.360487	-0.683324	-0.156794	-0.398788	1.41257	-0.507608	-0.152496	-0.265944
AT1G11592	Known	Chr1	3895179	3896934	12.7684	6.58721	8.65822	8.6751	3.78384	14.6441	5.55675	4.51462	6.73995	1.11938	-0.329226	0.156127	0.160083	-0.986211	1.55895	-0.57072	-0.81495	-0.29343
AT1G13448	Known	Chr1	4612243	4612929	1.45851	3.98673	1.75045	0.675192	1.82295	0.0637013	1.34303	1.03774	0.495635	0.0426703	2.01362	0.270266	-0.567985	0.326783	-1.04469	-0.0473491	-0.285351	-0.707965	AS2
At1NC017970	Known-modified	Chr1	4996757	4997096	0	0	0	0	0	0	0	0	2.01079	-0.310288	-0.310288	-0.310288	-0.310288	-0.310288	-0.310288	-0.310288	-0.310288	2.4823	WUS
AT1G15175	Known	Chr1	5222913	5224121	2.62171	2.6885	2.26913	2.8664	1.25486	1.69724	1.58895	1.69269	6.77874	0.00801379	0.0431236	-0.177332	0.136638	-0.710515	-0.477961	-0.53489	-0.480353	2.19327	WUS
AT1G15405	Known	Chr1	5297875	5298166	12.7265	0.667297	71.4949	10.7414	0.896559	582.29	3.12266	1.73772	23.9523	-0.215065	-0.254421	-0.0232713	-0.221544	-0.253673	1.64374	-0.246408	-0.250928	-0.178429
At1NC021200	Known-modified	Chr1	5975211	5975738	0	0	0	0	0	0	0	0	3.02623	-0.309108	-0.309108	-0.309108	-0.309108	-0.309108	-0.309108	-0.309108	-0.309108	2.47287	WUS
AT1G18415	Known	Chr1	6343096	6345662	0.53168	0.31644	0.129021	1.06843	0.256552	1.99465	0.441917	0.167807	0.4538	-0.0826778	-0.361129	-0.603588	0.611707	-0.438604	1.80993	-0.198802	-0.553411	-0.18343
AT1G18735	Known	Chr1	6461232	6461752	2.7419	0	0	0.0688714	0	2.54819	0.0926197	0	0	1.34814	-0.382276	-0.382276	-0.338812	-0.382276	1.22588	-0.323824	-0.382276	-0.382276
AT1G22403	Known	Chr1	7908568	7909708	3.57285	2.47207	2.57301	6.52419	1.67765	1.17656	2.87742	1.21639	4.19471	0.342116	-0.235207	-0.182271	1.89001	-0.65186	-0.914667	-0.0226137	-0.893776	0.668268
AT1G24148	Known	Chr1	8544250	8545551	13.6047	20.7625	2.60149	1.0591	8.43113	0.690024	2.20011	1.93354	2.687	1.07255	2.08161	-0.478628	-0.696066	0.343204	-0.748096	-0.535212	-0.572792	-0.466574	AS2
AT1G25098	Known	Chr1	8812811	8814450	0.306577	6.93158	0.429289	48.2011	0.560006	0.0409993	45.8985	3.72495	22.6894	-0.70553	-0.371724	-0.699347	1.70767	-0.692761	-0.718911	1.59165	-0.533293	0.422243
AT1G26208	Known	Chr1	9066636	9069238	0.0703338	0.745059	0.139852	1.4607	0.237679	0.552191	0.703076	0.390011	0.63407	-0.941927	0.388287	-0.804872	1.79917	-0.612007	0.00804828	0.305517	-0.311686	0.169472
AT1G26218	Known	Chr1	9071058	9072273	1.79674	1.47786	8.20069	0.604464	0.905212	2.09689	1.48734	0.799563	0.974443	-0.101964	-0.236662	2.60308	-0.605586	-0.478549	0.0248175	-0.232655	-0.523176	-0.449306	ATML1
AT1G27921	Known	Chr1	9728124	9730331	0.649372	0.157789	0.0824914	4.25532	0.257999	1.50231	1.20404	0.369446	1.28093	-0.309079	-0.658331	-0.711827	2.25281	-0.587135	0.296901	0.0849943	-0.507956	0.13962	CLV3
AT1G28685	Known	Chr1	10077923	10079643	17.511	0.0965177	0.219085	0.21658	0.19435	17.1922	0.176105	0.105776	0.191224	1.84231	-0.530368	-0.513668	-0.51401	-0.517038	1.79887	-0.519524	-0.529106	-0.517464
AT1G29357	Known	Chr1	10274102	10275718	1.4212	0.67691	0.217581	2.5461	0.27362	0.957138	1.06779	0.386849	1.4188	0.511992	-0.384685	-0.938057	1.8672	-0.870544	-0.0470838	0.086221	-0.734133	0.509093
AT1G29785	Known	Chr1	10427613	10429133	4.53714	1.51108	5.3418	0.657105	1.36581	2.25553	1.39604	1.09092	1.15	1.31454	-0.348389	1.75673	-0.817677	-0.428221	0.060716	-0.411604	-0.579279	-0.546816
AT1G30282	Known	Chr1	10663332	10664763	10.3209	0.0569217	0	0.0231668	0.0121779	1.62644	0.0325638	0	0.10316	2.52469	-0.36482	-0.380844	-0.374322	-0.377416	0.0770318	-0.371677	-0.380844	-0.351803	AS1
AT1G31935	Known	Chr1	11469482	11470010	3.05507	5.50812	8.28871	1.60212	2.09631	3.61722	1.81505	2.15971	4.43418	-0.207987	0.695761	1.72018	-0.743277	-0.561211	-0.000879359	-0.664832	-0.537851	0.300101
RLFS_008448/At1NC041700	Known	Chr1	11471860	11472650	0	0	0	0	0	0	0	0	5.31677	-0.342244	-0.342244	-0.342244	-0.342244	-0.342244	-0.342244	-0.342244	-0.342244	2.73795	WUS
AT1G33415	Known	Chr1	12118992	12126593	0.619509	1.81737	2.42123	2.04356	0.749691	0.850624	1.1978	0.790978	1.71878	-0.999136	0.624548	1.44307	0.931139	-0.822677	-0.685863	-0.215278	-0.766713	0.490912
AT1G33615	Known	Chr1	12193325	12194374	0	0.428576	0	2.2808	0.199658	1.2066	1.43717	0.322656	0.537655	-0.742503	-0.295923	-0.742503	1.63411	-0.534458	0.514789	0.755042	-0.406292	-0.182261
AT1G34418	Known	Chr1	12582122	12582721	110.926	55.8083	42.5445	11.2462	18.3638	16.4174	22.5089	20.2927	25.8913	1.88602	0.49861	0.164738	-0.623093	-0.443932	-0.492926	-0.339591	-0.395378	-0.254452
At1NC046690	Known-modified	Chr1	12711719	12713179	0	0	0	0	0	0	0	0	2.7703	-0.343342	-0.343342	-0.343342	-0.343342	-0.343342	-0.343342	-0.343342	-0.343342	2.74674	WUS
AT1G36992	Known	Chr1	14029923	14030768	0.583554	0	0	0	0	2.70554	0	0	0	0.179011	-0.299955	-0.299955	-0.299955	-0.299955	1.92068	-0.299955	-0.299955	-0.299955
AT1G43765	Known	Chr1	16537511	16538091	0.114912	1.64884	1.36434	0.574863	0.768449	1.41835	2.23397	2.56465	0.666807	-1.21532	0.410296	0.108793	-0.727878	-0.522721	0.166024	1.0304	1.38085	-0.630438
AT1G46554	Known	Chr1	17252952	17253903	2.13114	2.27429	3.43943	1.72891	1.59794	3.63647	1.29947	0.704315	1.89587	0.031486	0.117344	0.816183	-0.209772	-0.288325	0.934366	-0.467345	-0.824311	-0.109627
AT1G49952	Known	Chr1	18492123	18493258	0	0.226883	0	2.00148	0.0664435	0	0.508653	0.0505448	1.19513	-0.578237	-0.286638	-0.578237	1.99416	-0.492841	-0.578237	0.075506	-0.513275	0.957799
AT1G50055	Known	Chr1	18549204	18550042	1.0874	4.79723	0.883642	1.10767	1.66137	0.359582	1.09569	0.760164	1.77419	-0.311517	2.46926	-0.464245	-0.296324	0.118715	-0.857064	-0.3053	-0.556801	0.203279	AS2
AT1G51645	Known	Chr1	19149496	19151730	3.18319	0.154364	0.0662247	0.261601	0.0723503	3.33445	0.0484455	0.0920404	0.134013	1.64299	-0.459485	-0.520667	-0.385045	-0.516415	1.74799	-0.533008	-0.502747	-0.473611
AT1G53233	Known	Chr1	19850031	19852127	114.013	0.596781	0.248597	0.0456583	0.175952	19.9723	0.338383	0.183523	0.33762	2.51181	-0.368335	-0.377177	-0.382331	-0.379022	0.123698	-0.374897	-0.37883	-0.374917	AS1
AT1G53801	Known	Chr1	20083211	20084173	12.0774	0	0	0	0	12.9908	0	0	0	1.72692	-0.517656	-0.517656	-0.517656	-0.517656	1.89667	-0.517656	-0.517656	-0.517656
AT1G54355	Known	Chr1	20288804	20290316	14.1818	0.0152307	0.0231555	0.275102	0.0129569	10.436	0.142024	0.00898356	0	2.15519	-0.524568	-0.523069	-0.47541	-0.524998	1.44664	-0.500584	-0.52575	-0.527449	AS1
AT1G56165	Known	Chr1	21022759	21024402	1.87605	0.528061	0.49432	0.401424	0.264843	0.760194	0.135709	0.0734554	0.248525	1.83268	-0.00454918	-0.0505361	-0.177147	-0.363298	0.311834	-0.539299	-0.624147	-0.385538
AT1G56242	Known	Chr1	21056401	21057815	1.41404	0	0	0.012157	0.0126673	0.0635228	0	0.00886158	0.035957	2.02466	-0.280215	-0.280215	-0.260399	-0.259567	-0.176673	-0.280215	-0.26577	-0.221605	AS1
AT1G56612	Known	Chr1	21214118	21215406	3.00525	2.59463	3.83385	5.72883	1.75718	1.27338	2.11833	1.12456	5.2714	0.0188952	-0.186564	0.433493	1.38167	-0.605594	-0.847667	-0.424886	-0.922129	1.15279
XLOC_006430	Shoot-specific	Chr1	21456728	21457058	0	0	0	0	0	0	0	0	3.39939	-0.302485	-0.302485	-0.302485	-0.302485	-0.302485	-0.302485	-0.302485	-0.302485	2.41988	WUS
AT1G60525	Known	Chr1	22299526	22301343	1.08617	0.771303	1.31161	1.84465	0.135657	1.49921	1.28437	0.457325	0.982807	0.0640379	-0.386885	0.386885	1.15026	-1.2972	0.655551	0.347874	-0.836533	-0.0839906
AT1G60545	Known	Chr1	22302492	22305156	2.93407	0.289567	0.19911	0.382303	0.0811597	2.32351	0.133655	0.126699	0.391969	1.80308	-0.392631	-0.467736	-0.315633	-0.56567	1.29614	-0.522084	-0.527859	-0.307607
At1NC085880	Known-modified	Chr1	23034480	23035282	0	0	0	0	0	0	0	0	4.36678	-0.31979	-0.31979	-0.31979	-0.31979	-0.31979	-0.31979	-0.31979	-0.31979	2.55832	WUS
AT1G64572	Known	Chr1	23984011	23984795	6.30527	5.73378	10.2593	17.6852	5.67603	10.5478	11.9423	7.9206	8.60804	-0.738734	-0.87477	0.202476	1.97012	-0.888517	0.271154	0.603086	-0.354225	-0.190589
AT1G65481	Known	Chr1	24341026	24341739	0.249313	0.069229	0	0.235522	0.059785	0.0486282	1.58177	0.885243	0.391993	-0.253607	-0.575315	-0.698988	-0.278245	-0.592186	-0.612117	2.12674	0.88244	0.00128121	PTL
At1NC092960	Known-modified	Chr1	24912088	24912672	0	0	0	0	0	0	0	0	4.38358	-0.329312	-0.329312	-0.329312	-0.329312	-0.329312	-0.329312	-0.329312	-0.329312	2.6345	WUS
AT1G67105	Known	Chr1	25057479	25058264	1.64358	2.13578	2.45437	0.498978	0.524181	7.52442	0.552873	0.253248	0.688833	-0.057626	0.114383	0.225719	-0.457628	-0.44882	1.99755	-0.438793	-0.543502	-0.391279
AT1G67792	Known	Chr1	25417609	25420229	1.0833	0.387942	0.276417	1.03463	0.290656	0.820708	0.302634	0.283241	0.760436	1.07849	-0.418141	-0.658179	0.973722	-0.627531	0.513303	-0.601751	-0.64349	0.383579
AT1G68872	Known	Chr1	25890365	25891748	0.0194941	0.356412	0.295686	1.42304	0.186653	0.872532	0.348268	0.193767	0.798785	-0.930569	-0.27727	-0.39502	1.79098	-0.60644	0.723513	-0.293061	-0.592646	0.580513
AT1G69252	Known	Chr1	26036570	26037659	11.2824	35.8764	26.8184	19.1794	21.1477	12.1174	14.0102	12.8088	21.99	-0.948476	1.90055	0.851246	-0.0336733	0.194341	-0.851756	-0.632487	-0.771662	0.291918
AT1G69572	Known	Chr1	26161599	26162761	7.62144	0	0	0	0	3.85908	0	0	0	2.40683	-0.483813	-0.483813	-0.483813	-0.483813	0.979854	-0.483813	-0.483813	-0.483813	AS1
AT1G69587	Known	Chr1	26175654	26179351	2.5846	2.20281	5.19427	2.17085	1.08824	2.99894	0.969938	0.732071	3.82152	0.0960159	-0.1242	1.6013	-0.142636	-0.767101	0.335011	-0.835337	-0.972541	0.809484
AT1G70518	Known	Chr1	26583570	26584684	10.1415	10.6704	15.6325	5.37737	5.3048	5.80857	3.98264	3.63099	7.99573	0.595112	0.71974	1.88904	-0.527537	-0.544638	-0.425926	-0.856196	-0.939061	0.0894657
AT1G74088	Known	Chr1	27861116	27862753	2.52979	2.33146	6.70438	1.51722	1.40629	7.6475	1.18476	1.65571	1.73284	-0.156383	-0.227193	1.33415	-0.517916	-0.557524	1.67089	-0.63662	-0.468468	-0.44093
AT1G75295	Known	Chr1	28254366	28257151	0.711742	0.158474	0.107989	0.760291	0.150812	1.4024	0.385336	0.107854	0.456955	0.477443	-0.621253	-0.721508	0.573854	-0.636469	1.84897	-0.170742	-0.721776	-0.0285204
AT1G76892	Known	Chr1	28873271	28874758	18.2753	0	0	0	0	18.0719	0	0	0	1.75107	-0.49673	-0.49673	-0.49673	-0.49673	1.72604	-0.49673	-0.49673	-0.49673
At1NC107700	Known	Chr1	28889111	28891204	0	0	0	0	0	0	0	0	3.90822	-0.337659	-0.337659	-0.337659	-0.337659	-0.337659	-0.337659	-0.337659	-0.337659	2.70128	WUS
AT1G77138	Known	Chr1	28982766	28983469	1.31907	0	0	0	0	0.990069	0	0	0	1.68644	-0.40724	-0.40724	-0.40724	-0.40724	1.16423	-0.40724	-0.40724	-0.40724
At1NC108990	Known-modified	Chr1	29208851	29209127	0	0	0	0	0	0	0	0	2.78294	-0.255731	-0.255731	-0.255731	-0.255731	-0.255731	-0.255731	-0.255731	-0.255731	2.04585	WUS
AT1G77992	Known	Chr1	29322411	29323358	6.48001	0	0	0	0	2.48823	0	0	0	2.34147	-0.425494	-0.425494	-0.425494	-0.425494	0.636981	-0.425494	-0.425494	-0.425494	AS1
AT1G79075	Known	Chr1	29745939	29746842	5.80936	4.05774	13.8843	1.1655	2.67301	42.5473	11.5718	6.08065	0.598195	-0.233385	-0.335292	0.236405	-0.503559	-0.415854	1.90398	0.101868	-0.217601	-0.536564
AT1G79529	Known	Chr1	29915662	29916410	1.43257	2.60963	0.953419	2.64761	1.973	1.93318	2.34456	1.03293	3.9015	-0.546575	0.42898	-0.943696	0.46045	-0.0986626	-0.131669	0.209286	-0.877796	1.49968
AT1G80325	Known	Chr1	30196605	30197933	2.25337	0.173326	0.201735	0.399144	0.210652	1.43682	0.059041	0.0622091	0.276156	2.0183	-0.46616	-0.432228	-0.196438	-0.421577	1.04299	-0.602665	-0.598881	-0.343338	AS1
AT2G01008	Known	Chr2	1025	2810	0	0	0.0193749	0.256667	0	1.17716	0	0	2.95279	-0.392346	-0.392346	-0.376818	-0.186644	-0.392346	0.55107	-0.392346	-0.392346	1.97412
RLFS_008734/At2NC002270	Known-modified	Chr2	565599	566002	0	0	0	0	0	0	0	0	1.45121	-0.332518	-0.332518	-0.332518	-0.332518	-0.332518	-0.332518	-0.332518	-0.332518	2.66015	WUS
AT2G04852	Known	Chr2	1705148	1706465	18.5884	0.0313499	0	0	0	17.588	0	0	0.338815	1.78598	-0.495357	-0.499211	-0.499211	-0.499211	1.66299	-0.499211	-0.499211	-0.457558
AT2G05518	Known	Chr2	2023295	2023995	0.189819	1.12483	0.21555	0.9248	0.613718	0	0.540587	0.229276	0.265268	-0.627683	1.57731	-0.567004	1.10559	0.371981	-1.07533	0.199519	-0.534634	-0.449756
AT2G05995	Known	Chr2	2325776	2326876	0.0381968	0.113498	0.0609232	1.02955	0.0697394	0	0.0213204	0.0168357	0.274362	-0.407796	-0.191994	-0.342665	2.43327	-0.317399	-0.517262	-0.456161	-0.469014	0.269019	CLV3
AT2G06002	Known	Chr2	2330776	2331479	0.256337	7.03615	11.4911	0.295771	3.68133	2.40245	6.50379	0.627148	0.864984	-0.792294	0.774684	1.80433	-0.78318	-0.000695906	-0.296275	0.651644	-0.70659	-0.651621
XLOC_010192	Shoot-specific	Chr2	3333650	3334202	0	0	0	0	0	0	0	0	1.17844	-0.300838	-0.300838	-0.300838	-0.300838	-0.300838	-0.300838	-0.300838	-0.300838	2.4067	WUS
AT2G09795	Known	Chr2	3670909	3672729	0	0.0108967	3.61241	0	0.256666	1.23392	1.56841	0	0.0431062	-0.519452	-0.511877	1.99166	-0.519452	-0.341034	0.338292	0.570803	-0.519452	-0.489487
XLOC_010199	Shoot-specific	Chr2	5214739	5214948	0	0	0	0	0	0	0	0	8.45713	-0.321008	-0.321008	-0.321008	-0.321008	-0.321008	-0.321008	-0.321008	-0.321008	2.56806	WUS
AT2G13665	Known	Chr2	5692148	5693016	0	0	0.773303	0	0	1.38189	0.0815756	0	0	-0.293406	-0.293406	0.61953	-0.293406	-0.293406	1.33801	-0.197101	-0.293406	-0.293406
AT2G14115	Known	Chr2	5953196	5954039	1.58717	0.664713	2.29517	1.50519	0.457177	1.11279	0.90506	0.824051	2.11142	0.315145	-0.612057	1.02679	0.23274	-0.82066	-0.161672	-0.370474	-0.4519	0.842089
At2NC028310	Known-modified	Chr2	6440018	6440446	0	0	0	0	0	0	0	0	2.32504	-0.259494	-0.259494	-0.259494	-0.259494	-0.259494	-0.259494	-0.259494	-0.259494	2.07595	WUS
AT2G15128	Known	Chr2	6564104	6564316	0	0	1.29783	0.0714581	0	0	0.688699	0	0	-0.297445	-0.297445	1.39076	-0.204493	-0.297445	-0.297445	0.598407	-0.297445	-0.297445
AT2G15292	Known	Chr2	6644281	6645533	0	0	6.30433	0.0728839	0	0.49598	1.28437	0	0.125812	-0.458921	-0.458921	2.68457	-0.422579	-0.458921	-0.211613	0.181496	-0.458921	-0.396188	ATML1
AT2G15555	Known	Chr2	6785904	6786976	0.83893	1.81137	0.840145	0.264707	0.0716376	0.416544	0.403833	0.242987	3.05015	-0.0414161	0.888145	-0.0402551	-0.590317	-0.774872	-0.445175	-0.457325	-0.611078	2.07229	WUS
AT2G18440	Known	Chr2	7994941	7997239	25.0962	67.7835	40.3871	119.037	59.3712	30.6964	42.1785	30.0888	89.5676	-0.971147	0.369301	-0.49099	1.97874	0.105142	-0.795291	-0.434735	-0.814372	1.05336
AT2G18735	Known	Chr2	8122119	8123076	2.94725	2.9008	6.86089	1.80706	1.88387	7.81649	1.63391	1.56667	3.62475	-0.154832	-0.169163	1.05266	-0.506616	-0.482917	1.34749	-0.560037	-0.580783	0.0542014
AT2G18917	Known	Chr2	8197114	8198103	1.19653	0.394412	0	0.036632	0.321109	0.311725	0.0382698	0.0858799	0.40734	2.36628	0.224796	-0.828193	-0.730394	0.0290952	0.00404238	-0.726021	-0.598913	0.259311	AS1
AT2G19582	Known	Chr2	8474446	8475221	8.41889	0	0	0.0676497	0	3.73764	0	0	0	2.32381	-0.447026	-0.447026	-0.424761	-0.447026	0.783109	-0.447026	-0.447026	-0.447026	AS1
XLOC_008887	Shoot-specific	Chr2	8997153	8997521	0	0	0	0	0	0	0	0	10.2897	-0.337759	-0.337759	-0.337759	-0.337759	-0.337759	-0.337759	-0.337759	-0.337759	2.70207	WUS
AT2G21187	Known	Chr2	9076292	9076874	23.7689	0.470979	0.139819	0.171611	0.271286	11.8558	0.235728	0.159133	0.35072	2.30722	-0.433807	-0.472769	-0.469028	-0.457302	0.905626	-0.461485	-0.470496	-0.447956	AS1
AT2G21188	Known	Chr2	9079042	9079538	5.24127	7.97071	6.05202	0.588267	2.52361	2.08599	3.27033	1.87399	2.25685	0.490509	1.27762	0.724311	-0.851309	-0.2932	-0.4194	-0.0778644	-0.480536	-0.370127
AT2G22821	Known	Chr2	9721236	9721937	2.06858	0.914658	1.15363	0.444654	0.489753	0.608822	0.609561	0.0592267	0.353619	1.67836	0.215438	0.518402	-0.38042	-0.323244	-0.172292	-0.171356	-0.869055	-0.495832
AT2G23672	Known	Chr2	10063245	10065748	1106.63	1.21289	0	0.179321	0.290074	157.629	0.189784	0.155088	1.15834	2.49784	-0.361081	-0.364218	-0.363754	-0.363468	0.0434515	-0.363727	-0.363817	-0.361222	AS1
AT2G24545	Known	Chr2	10425818	10427263	6.9525	0.0233169	0.01863	0.0793255	0.0201361	4.67426	0.0179114	0	0	2.19926	-0.501298	-0.503125	-0.47947	-0.502538	1.31135	-0.503405	-0.510386	-0.510386	AS1
AT2G26355	Known	Chr2	11220708	11221535	0.418863	0.653527	2.40179	0.626378	0.756652	1.65664	0.845992	0.350009	1.0892	-0.667763	-0.387346	1.70179	-0.419789	-0.264114	0.811353	-0.157355	-0.750043	0.13327
AT2G26692	Known	Chr2	11350719	11350888	3.51796	1.13434	0.182938	0.088371	0.421682	0.497322	0.35644	0.598161	0.423734	2.235	0.273247	-0.509765	-0.587594	-0.313275	-0.251023	-0.36697	-0.168031	-0.311587	AS1
AT2G27400	Known	Chr2	11721539	11722468	0.430588	7.13613	3.08996	3.78148	2.96371	4.04914	2.03006	1.81892	5.75129	-1.24613	1.52116	-0.148644	0.136741	-0.200745	0.247199	-0.586049	-0.673186	0.949656
At2NC050020	Known	Chr2	11953651	11955213	0	0	0	0	0	0	0	0	3.79185	-0.302561	-0.302561	-0.302561	-0.302561	-0.302561	-0.302561	-0.302561	-0.302561	2.42049	WUS
AT2G30362	Known	Chr2	12937351	12939638	8.39022	0	0.0158766	0.0100665	0.00995334	2.71867	0.00929244	0.0371659	0.0149389	2.50978	-0.437364	-0.431787	-0.433828	-0.433867	0.517594	-0.4341	-0.424309	-0.432116	AS1
AT2G31585	Known	Chr2	13446002	13446729	2.70451	4.0791	3.63431	2.21836	3.14567	6.70961	2.83508	2.03615	4.06012	-0.2627	0.196181	0.0476953	-0.424995	-0.115426	1.07433	-0.219113	-0.485821	0.189847
AT2G31751	Known	Chr2	13499341	13502114	4.67862	0.0194268	0.146645	0.711533	0.0592869	4.46537	0.344539	0.082843	0.537076	1.67903	-0.587592	-0.525702	-0.250893	-0.5682	1.57529	-0.42943	-0.556741	-0.335764
AT2G32795	Known	Chr2	13909423	13910910	7.04509	5.35334	8.26652	3.08909	2.91547	5.4623	2.70121	1.96378	4.22091	0.94786	0.303236	1.41328	-0.559532	-0.625687	0.344754	-0.707328	-0.988317	-0.128262
AT2G33051	Known	Chr2	14022037	14025085	2.56568	0.0353586	0	0.0482899	0.00726325	1.82403	0.0554492	0.00935703	0.0545381	2.10448	-0.487303	-0.523521	-0.474058	-0.516081	1.34481	-0.466725	-0.513936	-0.467658	AS1
At2NC058460	Known-modified	Chr2	14287010	14287423	0	0	0	0	0	0	0	0	3.24495	-0.317986	-0.317986	-0.317986	-0.317986	-0.317986	-0.317986	-0.317986	-0.317986	2.54389	WUS
AT2G33815	Known	Chr2	14305008	14306053	4.08152	0	0	0	0	0.325745	0	0	0	2.49618	-0.34032	-0.34032	-0.34032	-0.34032	-0.11394	-0.34032	-0.34032	-0.34032	AS1
AT2G35945	Known	Chr2	15090867	15091764	172.182	0	0	0	0	31.6907	0	0	0	2.50667	-0.37974	-0.37974	-0.37974	-0.37974	0.151515	-0.37974	-0.37974	-0.37974	AS1
AT2G36307	Known	Chr2	15218040	15219415	0.905852	2.91308	0.26275	4.53943	0.569206	0.67249	2.12032	2.66884	1.47021	-0.499429	0.632661	-0.862143	1.54993	-0.6893	-0.631047	0.185539	0.49491	-0.181126
AT2G36792	Known	Chr2	15420355	15421943	4.82274	0.25092	0.0424468	0.0915951	0.345766	2.00323	0.190474	0.102319	0.272772	2.28086	-0.379082	-0.500374	-0.471779	-0.3239	0.640434	-0.41425	-0.46554	-0.366368	AS1
AT2G37555	Known	Chr2	15756722	15758279	34.6389	0.0605317	0.077921	0.181934	0.0211521	23.3255	0.0749157	0.0524315	0.0306663	2.22156	-0.508008	-0.506635	-0.498424	-0.511116	1.3285	-0.506872	-0.508647	-0.510365	AS1
XLOC_010237	Shoot-specific	Chr2	16028856	16029393	0	0	0	0	0	0	0	0	3.55151	-0.328242	-0.328242	-0.328242	-0.328242	-0.328242	-0.328242	-0.328242	-0.328242	2.62593	WUS
AT2G39675	Known	Chr2	16537288	16538277	0.769951	2.05626	0.843603	0.719239	0.988774	0.330132	1.53987	0.574262	1.64041	-0.363984	1.2996	-0.26873	-0.429569	-0.0809798	-0.932803	0.631752	-0.617068	0.76178
AT2G39681	Known	Chr2	16539384	16540417	0.359057	3.05003	1.56731	2.59411	1.71376	2.25667	1.92397	1.15968	3.94995	-1.48154	0.857048	-0.431504	0.460832	-0.304231	0.167578	-0.121557	-0.785756	1.63913
AT2G41178	Known	Chr2	17164795	17165449	2.01763	0.0496511	0.823074	0.264706	0.0919386	1.81289	0.166508	0.162843	0.130487	0.911959	-0.366031	0.136223	-0.226377	-0.33857	0.779003	-0.290145	-0.292525	-0.313537
AT2G41312	Known	Chr2	17225523	17226693	3.23905	15.2773	17.6999	0.513868	5.41951	2.68327	13.1541	2.06252	0.820746	-0.515502	1.24534	1.59969	-0.914115	-0.196565	-0.596796	0.934774	-0.687593	-0.869228
AT2G42247	Known	Chr2	17599370	17601825	0.0435738	0.0701866	0.0122366	0.17774	0.0205415	1.48075	0.0800158	0.0213723	0.463744	-0.301121	-0.264658	-0.344056	-0.117297	-0.332678	1.66798	-0.251191	-0.331539	0.274561
AT2G42365	Known	Chr2	17641784	17645835	0.637447	0.963142	1.49159	3.20255	0.635133	0.288413	2.0688	0.569981	1.37983	-0.638456	-0.298179	0.253933	2.04149	-0.640873	-1.00312	0.85698	-0.708943	0.137163	CLV3
AT2G42388	Known	Chr2	17650225	17651083	0.587981	0.466383	0.572192	0.717393	0.719428	2.90601	0.212183	0.278071	0.428645	-0.108896	-0.183544	-0.118588	-0.0294502	-0.0282004	1.31414	-0.339597	-0.299149	-0.206712
AT2G42485	Known	Chr2	17690531	17691018	0	0.0382413	7.75673	0.155949	0	0.283349	4.21321	0	0.415932	-0.445515	-0.433595	1.97232	-0.396904	-0.445515	-0.357193	0.867779	-0.445515	-0.315866
AT2G43375	Known	Chr2	18017116	18018691	0.0748622	0.833342	0.0425607	1.65336	0.34909	0.183451	0.351348	0.322026	1.40377	-0.754059	0.379727	-0.802344	1.6055	-0.344139	-0.591739	-0.340764	-0.384595	1.23242
AT2G44995	Known	Chr2	18562102	18563678	1.09109	0.29112	1.18534	0.520283	0	2.05694	0.165365	0.2434	0.617498	0.378326	-0.368187	0.466281	-0.154336	-0.639854	1.27965	-0.485539	-0.412718	-0.0636176
AT2G45023	Known	Chr2	18570156	18572173	4.77224	3.25978	4.09996	0.92482	1.73623	3.24427	1.74911	1.25918	1.70095	1.3122	0.428109	0.919227	-0.936766	-0.462467	0.41904	-0.454937	-0.741318	-0.483088
AT2G45245	Known	Chr2	18659235	18661294	0.732193	1.07685	0.955914	2.07963	0.680333	2.08908	0.702734	0.806609	1.00167	-0.36556	-0.0448131	-0.157357	0.88841	-0.413823	0.897203	-0.392976	-0.296306	-0.114778
AT2G45315	Known	Chr2	18682108	18683810	19.7234	0	0	0	0	13.0382	0	0	0	2.17621	-0.492552	-0.492552	-0.492552	-0.492552	1.27165	-0.492552	-0.492552	-0.492552	AS1
AT2G45685	Known	Chr2	18820691	18822184	113.27	0.0490382	0	0.0407512	0.0214214	21.1645	0.00899857	0	0.0907653	2.44899	-0.371463	-0.372685	-0.37167	-0.372151	0.154548	-0.372461	-0.372685	-0.370424	AS1
AT2G46572	Known	Chr2	19126872	19129105	1.1624	0	0	0.0461424	0	0.550555	0.0226475	0	0.0558498	2.23734	-0.47673	-0.47673	-0.368993	-0.47673	0.808754	-0.423851	-0.47673	-0.346327	AS1
AT2G47895	Known	Chr2	19610473	19610962	8.87752	0.814975	0.724002	0.39567	0.191527	1.65797	0.515887	0.247601	1.56889	1.93003	-0.227762	-0.252109	-0.339981	-0.394617	-0.00215139	-0.307808	-0.37961	-0.0259907
AT3G01142	Known	Chr3	46718	48296	3.59114	0.380095	0.29894	0.622662	0.210016	2.8871	0.210559	0.108461	0.543266	1.7804	-0.412053	-0.467464	-0.246431	-0.52818	1.2997	-0.527809	-0.59752	-0.300642
AT3G01202	Known	Chr3	69854	71415	23.2035	0.0137257	0	0.012196	0	23.9065	0	0	0.108657	1.73724	-0.506605	-0.507933	-0.506753	-0.507933	1.80526	-0.507933	-0.507933	-0.497419
AT3G03702	Known	Chr3	916356	918834	0.717982	1.16162	0.263021	1.37275	0.582858	1.09815	0.753555	0.533726	1.46296	-0.267183	0.451292	-1.004	0.793232	-0.486019	0.348514	-0.209572	-0.565589	0.939329
AT3G04485	Known	Chr3	1198114	1200104	0.736162	1.57821	2.6538	2.20517	0.481459	0.981536	1.04062	0.58609	1.95382	-0.638755	0.226996	1.33286	0.871602	-0.900626	-0.386475	-0.325723	-0.793051	0.61317
AT3G05905	Known	Chr3	1760905	1764212	16.4734	0.0490521	0.00758642	0.0795886	0.0252438	22.4705	0.0401275	0.0292377	0.0537736	1.36146	-0.484327	-0.488987	-0.480895	-0.487003	2.03543	-0.48533	-0.486554	-0.483797	LAS
AT3G05932	Known	Chr3	1770279	1771716	1.17519	0.236875	0.0822463	1.6731	0.256412	1.14833	0.385468	0.12265	0.466942	0.766492	-0.520492	-0.732579	1.44941	-0.493697	0.729651	-0.316685	-0.677163	-0.204936
AT3G06125	Known	Chr3	1848848	1850596	1.82925	4.30629	1.47439	1.51483	4.08492	0.794095	2.44604	2.75133	4.1696	-0.482743	1.07527	-0.705947	-0.68051	0.936035	-1.13384	-0.0947933	0.0972276	0.989298
AT3G07215	Known	Chr3	2296036	2297789	0.263086	0.99302	0.277763	1.4184	0.267287	0.689399	0.484279	0.116608	1.00326	-0.708657	0.77146	-0.678896	1.63403	-0.700139	0.155797	-0.260135	-1.00568	0.792219
AT3G09922	Known	Chr3	3050989	3051530	6.39483	5.57646	2.78347	4.38033	4.61208	2.51412	6.76961	3.30224	5.53588	0.766874	0.406756	-0.822287	-0.119597	-0.017617	-0.940813	0.931793	-0.594006	0.388897
AT3G12502	Known	Chr3	3963124	3964222	23.568	0	0	0	0	12.7236	0.0184923	0	0	2.0739	-0.428342	-0.428342	-0.428342	-0.428342	0.922534	-0.426379	-0.428342	-0.428342	AS1
XLOC_010809	Shoot-specific	Chr3	4111776	4111809	0	0	0	0	0	0	0	0	1.78883	-0.303069	-0.303069	-0.303069	-0.303069	-0.303069	-0.303069	-0.303069	-0.303069	2.42455	WUS
AT3G12965	Known	Chr3	4136961	4137674	44.6708	154.115	156.766	24.2435	35.1602	160.463	95.0847	52.443	37.0367	-0.674571	1.18172	1.22668	-1.02104	-0.835882	1.28939	0.180504	-0.542746	-0.804053
AT3G13061	Known	Chr3	4183099	4183884	18.445	0	0	0	0	33.99	0	0	0	0.950632	-0.438905	-0.438905	-0.438905	-0.438905	2.12171	-0.438905	-0.438905	-0.438905	LAS
AT3G13277	Known	Chr3	4290082	4291595	0.0425676	0.120421	0	1.37795	0.0935828	0	0.104527	0.127756	0.790169	-0.510115	-0.352925	-0.596061	2.18608	-0.407113	-0.596061	-0.385016	-0.338117	0.999329	CLV3
XLOC_015030	Shoot-specific	Chr3	4293479	4293767	0	0	0	0	0	0	0	0	2.02067	-0.254369	-0.254369	-0.254369	-0.254369	-0.254369	-0.254369	-0.254369	-0.254369	2.03495	WUS
AT3G17185	Known	Chr3	5861491	5862437	2.67459	27.9737	7.66477	5.6696	5.15714	4.43588	9.43071	7.1803	7.67054	-0.796062	2.5739	-0.131344	-0.39711	-0.465374	-0.561448	0.103888	-0.195878	-0.130575	AS2
AT3G18535	Known	Chr3	6375677	6376684	88.9383	28.7828	1.13513	32.3196	33.2165	43.6817	22.6397	41.2659	25.7525	2.17186	-0.264048	-1.3836	-0.120833	-0.084512	0.33926	-0.512804	0.241436	-0.386756	AS1
AT3G19002	Known	Chr3	6554531	6555657	14.2117	0.0556327	0	0.0150848	0.0158591	8.91002	0.0272488	0	0	2.24558	-0.487752	-0.498494	-0.495581	-0.495432	1.2219	-0.493233	-0.498494	-0.498494	AS1
AT3G21755	Known	Chr3	7666808	7668565	0.117272	0.314715	0.014306	0.666902	0.289099	1.01442	0.256768	0.102476	0.470737	-0.471626	-0.0891621	-0.67108	0.593053	-0.138783	1.26623	-0.201412	-0.500288	0.213066
AT3G21781	Known	Chr3	7676054	7676384	4.20757	0	0	0	0	1.77713	0	0	0	2.21407	-0.415594	-0.415594	-0.415594	-0.415594	0.695084	-0.415594	-0.415594	-0.415594	AS1
AT3G22072	Known	Chr3	7775329	7776207	15.8186	0	0	0	0	10.9447	0	0.0265499	0.0576952	2.18214	-0.507141	-0.507141	-0.507141	-0.507141	1.35353	-0.507141	-0.502628	-0.497333	AS1
AT3G22121	Known	Chr3	7795606	7796327	2766.11	0	0	0	0	1312.66	0	0	0	2.34141	-0.45878	-0.45878	-0.45878	-0.45878	0.870049	-0.45878	-0.45878	-0.45878	AS1
AT3G25795	Known	Chr3	9417551	9418705	0.435506	1.70227	0.16934	0.0648372	0.122177	0.0870676	0.703664	0.266597	0.0391128	0.0658604	2.34823	-0.413701	-0.601987	-0.498675	-0.561934	0.549009	-0.238469	-0.648335	AS2
AT3G27884	Known	Chr3	10346155	10348282	0.174654	0.0484978	0.374577	0.431609	0.0837638	0.17404	5.25303	0.196451	0.672952	-0.399175	-0.476813	-0.27614	-0.241042	-0.45511	-0.399553	2.72611	-0.385761	-0.0925171	PTL
AT3G29644	Known	Chr3	11499199	11501366	14.0886	7.96009	11.8792	4.20807	4.16018	10.2506	0	3.18753	7.21672	1.37587	0.187263	0.947359	-0.54043	-0.549718	0.6315	-1.35657	-0.738361	0.0430882
At3NC043050	Known	Chr3	11509376	11510502	0	0	0	0	0	0	0	0	15.0006	-0.346226	-0.346226	-0.346226	-0.346226	-0.346226	-0.346226	-0.346226	-0.346226	2.76981	WUS
XLOC_014059	Shoot-specific	Chr3	15079942	15080096	0	0	0	0	0	0	0	0	3.10736	-0.333343	-0.333343	-0.333343	-0.333343	-0.333343	-0.333343	-0.333343	-0.333343	2.66674	WUS
At3NC061770/At3NC061780/At3NC061790	Known-modified	Chr3	15291700	15293119	0	0	0	0	0	0	0	0	4.27851	-0.303346	-0.303346	-0.303346	-0.303346	-0.303346	-0.303346	-0.303346	-0.303346	2.42677	WUS
AT3G46668	Known	Chr3	17191668	17195280	2.25693	2.71166	0.957873	0.938608	1.0275	1.70871	1.09437	0.818458	1.30844	0.860614	1.33087	-0.482793	-0.502715	-0.410789	0.293681	-0.341639	-0.626968	-0.120262
AT3G48115	Known	Chr3	17771170	17772926	9.82844	5.50142	16.8761	8.65321	3.4638	4.77673	4.96033	4.4667	14.7867	0.279525	-0.439351	1.45041	0.0842754	-0.777876	-0.559749	-0.529247	-0.611256	1.10327
AT3G52072	Known	Chr3	19312684	19314731	4.64864	0.304513	0.119237	1.16595	0.196556	4.31359	0.485858	0.131503	0.564391	1.49464	-0.459255	-0.542588	-0.0718001	-0.507812	1.34394	-0.37769	-0.537071	-0.342367
AT3G52535	Known	Chr3	19487129	19487469	1.16014	0.630716	2.85837	0.504735	0.520409	0.237868	0.35404	0.21287	0.558345	0.411348	-0.164483	2.25841	-0.301505	-0.284457	-0.591762	-0.465408	-0.618951	-0.243196	ATML1
AT3G52748	Known	Chr3	19548972	19549589	0	0.497415	0.310715	0.636317	0.285752	1.16158	1.41584	0.0763718	0.879746	-0.918959	-0.137397	-0.430749	0.0808519	-0.469973	0.90617	1.30568	-0.79896	0.46334
AT3G53365	Known	Chr3	19787255	19787702	0	0.481118	0.244124	1.88054	0.638822	0.73499	0.673279	0.505231	0.995647	-0.820959	-0.243295	-0.527847	1.43695	-0.0539434	0.0615226	-0.0125719	-0.214343	0.374486
AT3G54366	Known	Chr3	20132886	20133750	12.9017	11.8821	29.8875	28.5465	8.18782	6.18933	7.40425	9.85873	27.918	-0.288937	-0.38838	1.36781	1.23702	-0.748714	-0.943642	-0.825142	-0.585738	1.17572
AT3G57157	Known	Chr3	21157011	21157247	15.9531	4.39212	1.37488	2.42129	2.16121	0.527947	4.2472	2.74084	3.42368	2.58131	0.0555142	-0.603683	-0.375066	-0.431887	-0.788717	0.0238512	-0.305252	-0.156067	AS1
AT3G58795	Known	Chr3	21745707	21746545	19.4645	0	0	0	0	3.07142	0	0.0135579	0	2.35061	-0.347275	-0.347275	-0.347275	-0.347275	0.0784385	-0.347275	-0.345396	-0.347275	AS1
AT3G59695	Known	Chr3	22049730	22051595	6.9262	0	0	0	0	5.63785	0	0	0	2.05097	-0.517734	-0.517734	-0.517734	-0.517734	1.57316	-0.517734	-0.517734	-0.517734	AS1
AT3G59765	Known	Chr3	22076461	22078339	1.07572	2.44376	1.56891	2.77016	0.976438	4.52236	2.34162	3.12553	2.54817	-0.823359	0.0437447	-0.510764	0.250631	-0.88629	1.36123	-0.0209934	0.475873	0.109926
AT3G60176	Known	Chr3	22240155	22241164	0.603978	0.0710207	0.552437	0.465376	0.0621486	1.73155	0.277684	0.154378	0.536552	0.136706	-0.531941	0.072043	-0.0371833	-0.543072	1.55136	-0.272661	-0.427362	0.0521134
AT3G61198	Known	Chr3	22655884	22656599	1.21682	0.60638	4.70404	1.13725	0.70082	6.12272	3.22899	1.05337	2.57532	-0.466949	-0.713756	0.94297	-0.499118	-0.675572	1.51656	0.346593	-0.533032	0.0823065
AT3G63445	Known	Chr3	23422653	23426338	10.2681	0.92695	1.81592	2.40174	0.705376	6.91738	1.12966	0.323008	0.308869	2.18714	-0.532245	-0.273449	-0.102904	-0.596749	1.21168	-0.473233	-0.708064	-0.71218	AS1
AT3G63540	Known	Chr3	23459182	23459803	1462.21	532.972	803.698	225.671	381.503	308.77	247.691	173.977	365.544	2.12495	0.0723325	0.670345	-0.606472	-0.262252	-0.422913	-0.557832	-0.720659	-0.297504	AS1
At4NC002500	Known-modified	Chr4	630501	630811	0	0	0	0	0	0	0	0	2.74816	-0.324657	-0.324657	-0.324657	-0.324657	-0.324657	-0.324657	-0.324657	-0.324657	2.59726	WUS
At4NC005680	Known-modified	Chr4	1472017	1473136	0	0	0	0	0	0	0	0	8.56854	-0.344706	-0.344706	-0.344706	-0.344706	-0.344706	-0.344706	-0.344706	-0.344706	2.75765	WUS
AT4G03935	Known	Chr4	1869052	1874687	8.68786	10.994	13.0488	11.3189	4.78366	9.93182	7.01146	5.18754	8.67594	-0.0455501	0.606789	1.18804	0.698702	-1.14994	0.306331	-0.519758	-1.03569	-0.0489234
AT4G06701	Known	Chr4	3939266	3940797	3.15507	1.62682	4.5778	3.08773	0.970439	1.49395	2.74935	0.981026	1.5742	0.614404	-0.41878	1.57626	0.568877	-0.862532	-0.508609	0.340115	-0.855375	-0.454356
AT4G08035	Known	Chr4	4866554	4868343	1.21171	2.3771	3.58257	5.34094	1.39023	1.34102	3.75845	1.56691	2.10628	-0.856972	-0.0932932	0.696649	1.84891	-0.739992	-0.77224	0.811906	-0.624212	-0.270761
At4NC034360	Known-modified	Chr4	7890368	7891529	0	0	0	0	0	0	0	0	3.17698	-0.337284	-0.337284	-0.337284	-0.337284	-0.337284	-0.337284	-0.337284	-0.337284	2.69827	WUS
AT4G14548	Known	Chr4	8347010	8347764	0.177887	7.40201	3.0877	0.397432	0.769883	1.21184	1.34954	0.599887	0.478382	-0.665195	2.45217	0.590454	-0.570456	-0.409735	-0.219023	-0.1596	-0.483092	-0.535524	AS2
AT4G16892	Known	Chr4	9506322	9508337	0.664605	1.96836	0.245458	2.96905	1.4167	0.912734	0.556294	0.380481	1.54937	-0.595182	0.896554	-1.07476	2.04153	0.26536	-0.311275	-0.719109	-0.920272	0.417157	CLV3
At4NC043260	Known-modified	Chr4	10268520	10269091	0	0	0	0	0	0	0	0	7.2322	-0.339224	-0.339224	-0.339224	-0.339224	-0.339224	-0.339224	-0.339224	-0.339224	2.71379	WUS
AT4G22233	Known	Chr4	11763454	11763985	0.519488	0	1.20925	0.397607	0.0655812	0.24025	0.0901669	0.0198645	0.0461252	0.414319	-0.513828	1.64668	0.196559	-0.396657	-0.0845848	-0.352731	-0.478337	-0.431418
XLOC_018823	Shoot-specific	Chr4	11876420	11876701	0	0	0	0	0	0	0	0	1.43566	-0.277528	-0.277528	-0.277528	-0.277528	-0.277528	-0.277528	-0.277528	-0.277528	2.22022	WUS
AT4G23205	Known	Chr4	12144243	12144958	0.0438418	0.441691	0.195963	1.41239	0.3464	0.0769616	0.259367	0.223621	0.598783	-0.743817	0.0873233	-0.426023	2.1152	-0.111747	-0.674627	-0.293566	-0.368244	0.415503	CLV3
At4NC051010	Known-modified	Chr4	12354551	12354788	0	0	0	0	0	0	0	0	2.67722	-0.269682	-0.269682	-0.269682	-0.269682	-0.269682	-0.269682	-0.269682	-0.269682	2.15745	WUS
AT4G26095	Known	Chr4	13224338	13227622	2.5935	0	0	0	0	2.6092	0	0	0	1.6232	-0.465577	-0.465577	-0.465577	-0.465577	1.63584	-0.465577	-0.465577	-0.465577
AT4G26795	Known	Chr4	13487209	13489601	2.38376	0.280836	0.0553309	0.153011	0.149597	1.80343	0.143644	0.149424	0.369849	1.76294	-0.32701	-0.551123	-0.454046	-0.457439	1.18619	-0.463355	-0.457611	-0.238546
AT4G31248	Known	Chr4	15179132	15180803	0.568843	0.0325677	0	0	0.0651141	1.00383	0.0175508	0.043944	0.121568	0.630228	-0.301072	-0.35763	-0.35763	-0.244552	1.38564	-0.327151	-0.281316	-0.146513
XLOC_018842	Shoot-specific	Chr4	16293409	16293662	0	0	0	0	0	0	0	0	4.87037	-0.315844	-0.315844	-0.315844	-0.315844	-0.315844	-0.315844	-0.315844	-0.315844	2.52675	WUS
AT4G34071	Known	Chr4	16325750	16326840	1.16383	1.78551	2.11631	4.27978	1.37796	5.60001	0.672991	1.14122	2.32143	-0.369764	-0.162556	-0.0523021	0.668789	-0.298396	1.10883	-0.533363	-0.3773	0.0160656
RLFS_026432	Known	Chr4	16891396	16891909	0	0	0	0	0	0	0	0	3.87938	-0.305135	-0.305135	-0.305135	-0.305135	-0.305135	-0.305135	-0.305135	-0.305135	2.44108	WUS
AT4G36052	Known	Chr4	17052347	17053499	0.789051	0	0	0.152209	0	1.20573	0.0524345	0.0089427	0	0.969792	-0.437689	-0.437689	-0.166184	-0.437689	1.71304	-0.344158	-0.421737	-0.437689
AT4G36648	Known	Chr4	17280528	17282730	11.2811	20.4566	21.1147	56.806	17.7892	22.6177	27.0431	12.3908	55.0639	-0.936181	-0.395684	-0.356915	1.74555	-0.552812	-0.268377	-0.0076927	-0.870812	1.64293
AT4G37432	Known	Chr4	17597179	17598690	36.9551	0	0	0	0	11.4445	0	0	0	2.49162	-0.424331	-0.424331	-0.424331	-0.424331	0.478702	-0.424331	-0.424331	-0.424331	AS1
AT4G37895	Known	Chr4	17813545	17815178	3.13851	0.0242084	0	0	0.0102055	4.14144	0	0	0	1.25654	-0.425993	-0.439072	-0.439072	-0.433559	1.79838	-0.439072	-0.439072	-0.439072
AT4G38215	Known	Chr4	17923332	17924252	20.0582	0.098468	0	0.151055	0.0509345	21.464	0.0796378	0.0128145	0.0490783	1.64902	-0.488876	-0.499423	-0.483243	-0.493967	1.7996	-0.490893	-0.49805	-0.494166
AT4G38545	Known	Chr4	18022983	18025287	7.82004	0.491365	0.551547	1.23264	0.173976	9.55265	0.472938	0.279703	0.530145	1.51012	-0.511267	-0.494667	-0.306808	-0.598809	1.988	-0.516349	-0.569647	-0.500571
AT4G39404	Known	Chr4	18329734	18330012	1.15197	0.18419	0.430206	0.371707	0.165236	1.82912	0.466615	0.074511	0.808467	0.604732	-0.473359	-0.1993	-0.264467	-0.494474	1.35907	-0.158741	-0.59554	0.222079
AT4G40065	Known	Chr4	18574503	18575585	3.29515	2.47495	3.73827	3.31396	1.93279	3.13501	1.64287	1.54552	4.81372	0.264552	-0.254264	0.54485	0.276451	-0.5972	0.163255	-0.780593	-0.842167	1.22512
AT4G40085	Known	Chr4	18579242	18580377	5.39085	0.0571251	0	0	0	6.07579	0	0.0373508	0	1.37804	-0.411923	-0.431094	-0.431094	-0.431094	1.60791	-0.431094	-0.418559	-0.431094
AT5G01175	Known	Chr5	60208	61214	2.66021	3.62034	1.14135	3.09905	1.61853	3.19484	2.94353	3.3412	3.41785	-0.0860135	0.592752	-1.15977	0.224225	-0.822432	0.291944	0.11428	0.395416	0.4496
AT5G01215	Known	Chr5	84307	85917	410.068	0	0	0	0.00788342	235.885	0.0291223	0	0	2.05821	-0.436699	-0.436699	-0.436699	-0.436651	0.998457	-0.436522	-0.436699	-0.436699	AS1
AT5G01595	Known	Chr5	227024	230013	1.98632	1.72929	2.44073	0.87589	0.463925	1.1789	0.72828	0.536036	1.34634	0.94938	0.616186	1.53845	-0.490119	-1.02417	-0.0973148	-0.681472	-0.930687	0.119743
AT5G01732	Known	Chr5	272839	276426	2.38917	0	0	0.115219	0	2.21827	0.0802859	0.0028295	0.0395351	1.89505	-0.551239	-0.551239	-0.433266	-0.551239	1.72007	-0.469034	-0.548342	-0.510759
XLOC_024517	Shoot-specific	Chr5	723967	724423	0	0	0	0	0	0	0	0	1.72116	-0.307104	-0.307104	-0.307104	-0.307104	-0.307104	-0.307104	-0.307104	-0.307104	2.45683	WUS
AT5G03285	Known	Chr5	793514	793717	5.71967	15.7013	6.01909	0.0746107	2.46039	3.41671	5.37428	0.540527	3.20707	0.185081	2.04004	0.240726	-0.863982	-0.420614	-0.242895	0.120895	-0.777398	-0.281854	AS2
At5NC004530	Known-modified	Chr5	1342397	1342973	0	0	0	0	0	0	0	0	4.20028	-0.331253	-0.331253	-0.331253	-0.331253	-0.331253	-0.331253	-0.331253	-0.331253	2.65003	WUS
At5NC004540	Known-modified	Chr5	1343197	1343665	0	0	0	0	0	0	0	0	2.57637	-0.339706	-0.339706	-0.339706	-0.339706	-0.339706	-0.339706	-0.339706	-0.339706	2.71765	WUS
AT5G05435	Known	Chr5	1606552	1607656	0.978658	2.15491	0.716245	7.07611	1.99104	0.834071	1.6052	1.08636	7.60892	-0.609867	-0.186332	-0.704355	1.58566	-0.245334	-0.661929	-0.384267	-0.571086	1.77751
AT5G06865	Known	Chr5	2132197	2133746	30.2575	0.421333	0.0195468	0.12041	0.309709	25.1884	0.151194	0.135489	0.246814	1.97363	-0.486002	-0.519125	-0.51081	-0.495204	1.55574	-0.508272	-0.509567	-0.500389
AT5G07322	Known	Chr5	2313119	2313563	0.542625	0.700481	0.998038	0.985108	0.455808	0.73445	1.25525	1.42564	0.862454	-0.557683	-0.300126	0.185367	0.16427	-0.699333	-0.244702	0.605024	0.883034	-0.0358514
AT5G09443	Known	Chr5	2940525	2941094	1.07497	0.584982	0.597051	0.525002	0.381753	4.49414	0.176913	0.190994	0.316514	0.0646032	-0.149214	-0.143948	-0.175388	-0.237898	1.55664	-0.327285	-0.32114	-0.266367
XLOC_024534	Shoot-specific	Chr5	4213168	4213374	0	0	0	0	0	0	0	0	2.1755	-0.25624	-0.25624	-0.25624	-0.25624	-0.25624	-0.25624	-0.25624	-0.25624	2.04992	WUS
AT5G16235	Known	Chr5	5304494	5305828	14.6663	0	0	0.0246288	0	1.81445	0	0	0	2.59469	-0.370819	-0.370819	-0.365839	-0.370819	-0.00393965	-0.370819	-0.370819	-0.370819	AS1
AT5G18245	Known	Chr5	6028285	6033231	2.41094	0.14156	0.00820692	1.04456	0.156652	0.361609	0.395887	0.12414	0.495496	2.45776	-0.573647	-0.751778	0.632566	-0.553487	-0.279709	-0.233921	-0.596916	-0.100865	AS1
AT5G18255	Known	Chr5	6035611	6037633	0.752027	0.373784	0.650544	0.400033	0.278805	1.48201	0.482166	0.236517	0.836466	0.229446	-0.382736	0.0651972	-0.340252	-0.536459	1.41092	-0.207321	-0.604902	0.366109
AT5G19221	Known	Chr5	6464234	6466349	15.5889	0.0645179	0	0.481762	0.0367906	3.05257	0.363542	0.0747312	0.347215	2.58579	-0.417659	-0.430141	-0.336936	-0.423024	0.160431	-0.359808	-0.415683	-0.362967	AS1
XLOC_024545	Shoot-specific	Chr5	6727394	6727632	0	0	0	0	0	0	0	0	1.69521	-0.275745	-0.275745	-0.275745	-0.275745	-0.275745	-0.275745	-0.275745	-0.275745	2.20596	WUS
AT5G20225	Known	Chr5	6825261	6825940	4.13923	0.124175	0	0.0892611	0.0537607	1.47623	0.120151	0.0164303	0.191198	2.32068	-0.380732	-0.464279	-0.404222	-0.428108	0.528959	-0.383439	-0.453225	-0.335637	AS1
AT5G22788	Known	Chr5	7602913	7603499	0	1.06307	0.371018	0.194312	0.535154	1.27286	0.537239	0.606194	0.230901	-0.872665	0.862892	-0.266943	-0.555432	0.00102316	1.20539	0.00442708	0.117003	-0.495698
AT5G23155	Known	Chr5	7794142	7795010	0.193536	1.1457	0	1.61127	2.34092	6.31133	0.38261	0.896636	1.01722	-0.438166	-0.129314	-0.500944	0.021704	0.258381	1.54626	-0.376836	-0.210102	-0.170988
At5NC029040	Known-modified	Chr5	7891111	7891734	0	0	0	0	0	0	0	0	2.94369	-0.332517	-0.332517	-0.332517	-0.332517	-0.332517	-0.332517	-0.332517	-0.332517	2.66014	WUS
AT5G24205	Known	Chr5	8210822	8213086	0	0.518749	0.231905	7.482	0.553099	0	3.6668	0.617488	1.79849	-0.666129	-0.456963	-0.572622	2.3507	-0.443113	-0.666129	0.812366	-0.417151	0.0590429	CLV3
AT5G24206	Known	Chr5	8213626	8214689	0.191372	1.19116	0.308422	5.83895	0.632893	1.70549	3.06719	0.967964	1.98169	-0.787917	-0.287325	-0.729311	2.0398	-0.566849	-0.0298014	0.651993	-0.39908	0.108488	CLV3
AT5G24735	Known	Chr5	8468331	8469262	7.09219	9.90048	22.4131	4.94724	4.99053	10.6864	5.97193	4.53462	10.0324	-0.309842	0.157992	2.24246	-0.667169	-0.659958	0.288914	-0.496467	-0.735907	0.179973	ATML1
At5NC036020	Known-modified	Chr5	9760612	9761046	0	0	0	0	0	0	0	0	2.69642	-0.308611	-0.308611	-0.308611	-0.308611	-0.308611	-0.308611	-0.308611	-0.308611	2.46889	WUS
At5NC037710	Known-modified	Chr5	10126102	10127504	0	0	0	0	0	0	0	0	3.87047	-0.333721	-0.333721	-0.333721	-0.333721	-0.333721	-0.333721	-0.333721	-0.333721	2.66977	WUS
AT5G36002	Known	Chr5	14141898	14143241	3.03486	0	0	0	0	2.19543	0	0	0	1.91025	-0.452427	-0.452427	-0.452427	-0.452427	1.25674	-0.452427	-0.452427	-0.452427
AT5G41612	Known	Chr5	16638579	16639863	2.85212	0.0286449	0	0.0371621	0.0267589	2.65148	0	0.0092765	0	1.56787	-0.41789	-0.438036	-0.4119	-0.419216	1.42676	-0.438036	-0.431512	-0.438036
At5NC065380	Known	Chr5	16725801	16726209	0	0	0	0	0	0	0	0	5.25011	-0.28472	-0.28472	-0.28472	-0.28472	-0.28472	-0.28472	-0.28472	-0.28472	2.27776	WUS
AT5G44562	Known	Chr5	17947617	17948398	3.02591	0.0492231	0	0.653889	0.0229911	9.48209	0.666356	0.013928	0.227062	0.408719	-0.427661	-0.441492	-0.257764	-0.435032	2.22276	-0.254261	-0.437578	-0.377692	LAS
At5NC070170	Known-modified	Chr5	17949914	17950270	0	0	0	0	0	0	0	0	8.13987	-0.324636	-0.324636	-0.324636	-0.324636	-0.324636	-0.324636	-0.324636	-0.324636	2.59709	WUS
AT5G49138	Known	Chr5	19915868	19917277	1.44304	0	0	0	0	1.75182	0	0	0	1.33546	-0.435702	-0.435702	-0.435702	-0.435702	1.71445	-0.435702	-0.435702	-0.435702
AT5G49615	Known	Chr5	20134200	20134786	0.287638	0.441448	0.177254	0.0943424	0	1.61877	0.208348	6.95811	0.372051	-0.385535	-0.315027	-0.436136	-0.474144	-0.517392	0.22467	-0.421883	2.67229	-0.346839	UFO
AT5G54569	Known	Chr5	22167349	22170538	0.430865	0.408929	0.800115	1.05479	0.191093	0.372138	0.390947	0.103138	0.712994	-0.154412	-0.206324	0.719437	1.32215	-0.721844	-0.293392	-0.24888	-0.929994	0.51326
AT5G57735	Known	Chr5	23394005	23394500	0	0.613608	0	0.277438	0.409515	0.846875	0.887255	2.48049	0.318934	-0.800058	-0.0427361	-0.800058	-0.457641	-0.294631	0.245165	0.295002	2.26139	-0.406427	UFO
AT5G59732	Known	Chr5	24064478	24066154	12.0918	0	0	0	0	4.23861	0	0	0	2.55043	-0.450286	-0.450286	-0.450286	-0.450286	0.601569	-0.450286	-0.450286	-0.450286	AS1
AT5G60022	Known	Chr5	24167141	24170261	2.01503	0.0299306	0.0152884	0.221505	0.0128322	5.3268	0.109268	0.0172382	0.0723284	0.583461	-0.427106	-0.43456	-0.32958	-0.43581	2.2694	-0.386717	-0.433567	-0.405522	LAS
AT5G63195	Known	Chr5	25346729	25348386	21.6892	0	0	0	0	17.097	0	0	0.0446064	2.0746	-0.515172	-0.515172	-0.515172	-0.515172	1.52627	-0.515172	-0.515172	-0.509845	AS1
AT5G64572	Known	Chr5	25810298	25811733	127.98	0	0	0	0	26.5008	0	0	0.115615	2.45652	-0.380826	-0.380826	-0.380826	-0.380826	0.206702	-0.380826	-0.380826	-0.378263	AS1
At5NC099900	Known	Chr5	25980055	25981153	0	0	0	0	0	0	0	0	4.47832	-0.339268	-0.339268	-0.339268	-0.339268	-0.339268	-0.339268	-0.339268	-0.339268	2.71415	WUS
AT5G65575	Known	Chr5	26206845	26207913	6.83762	8.40754	8.90959	4.84171	3.82894	9.93078	3.05808	3.07685	4.75263	0.260433	0.726523	0.875578	-0.332131	-0.632812	1.17876	-0.86167	-0.856099	-0.358577
AT5G67488	Known	Chr5	26933950	26934867	0.492589	0.0799205	0	0.158132	0.0246647	1.18679	0	0.0367095	0.456343	0.323837	-0.278089	-0.394662	-0.164009	-0.358686	1.33642	-0.394662	-0.341117	0.270969
