# Supplementary material for: A gene expression map of shoot domains reveals regulatory mechanisms
Source: Nat Commun. 2019 Jan 11;10:141. doi: 10.1038/s41467-018-08083-z (PMC6329838; doi:10.1038/s41467-018-08083-z)
Supplement: Supplementary file 9 — Supplementary Data 6 [file 41467_2018_8083_MOESM9_ESM.xlsx]

## Sheet: Supplementary Data 6
Supplementary Data 6. Domain-enriched Pseudogenes.
Column A: Gene ID. Column B: Gene description. Column C to K: RPKM of genes in different domains. Column L to T: z-score of genes in different domains. Column U: enriched domain.
GID	Description	AS1	AS2	ATML1	CLV3	FIL	LAS	PTL	UFO'	WUS	AS1	AS2	ATML1	CLV3	FIL	LAS	PTL	UFO'	WUS	Enriched domain
AT2G35570	pseudogene, serpin (serine protease inhibitor) family, similar to phloem serpin-1 (Cucurbita maxima) GI:9937311; blastp match of 49% identity and 9.9e-85 P-value to GP|26224736|gb|AAN76362.1||AY158152 serpin-like protein {Citrus x paradisi}	1.33681	0.250602	0.0352605	0.150346	0.209465	0.143671	0.0989851	0.0229376	0.232022	2.23863	-0.0526609	-0.506912	-0.264144	-0.139436	-0.278227	-0.372489	-0.532907	-0.0918545	AS1
AT3G04445	pseudogene, putative polyribonucleotide phophorylase, similar to polyribonucleotide phophorylase GB:AAC49669 from (Spinacia oleracea); blastp match of 58% identity and 7.3e-14 P-value to PIR|S64680|S64680 exoribonuclease 100 RNP - spinach	3.04696	0.365033	0.0271142	0.669641	0.160534	0.0189199	0.195597	0.12097	0.102007	2.44461	-0.152975	-0.480267	0.142054	-0.351043	-0.488203	-0.317082	-0.389362	-0.407729	AS1
AT4G13996	Pseudogene of AT2G35345; unknown protein	1.8306	0.296487	0	0.0449941	0	0.0694432	0.0449268	0.173835	0.373185	2.52326	-0.0305344	-0.52409	-0.449189	-0.52409	-0.408489	-0.449301	-0.234711	0.0971424	AS1
AT5G23235	pseudogene, antisense mRNA to genes At5g23230 and At5g23240, blastp match of 34% identity and 7.4e-17 P-value to OMNI|TM0133 isochorismatase-related protein {Thermotoga maritima MSB8}	3.04307	0.0133722	0.00887722	0.0842486	0.0174401	0.740263	0.0455728	0	0	2.55316	-0.41754	-0.421948	-0.348044	-0.413552	0.295196	-0.385967	-0.430652	-0.430652	AS1
AT4G13900	pseudogene, similar to NL0D, contains leucine rich-repeat domains Pfam:PF00560, INTERPRO:IPR001611; similar to Cf-4A protein (Lycopersicon esculentum) gi|3097197|emb|CAA73187; blastp match of 33% identity and 2.9e-93 P-value to GP|4235641|gb|AAD13301.1||AF119040 NL0D {Lycopersicon esculentum}	0.5055	1.73514	0.555463	0.402459	1.01846	0.502721	0.399827	0.0705077	0.098193	-0.158361	2.2139	-0.0619707	-0.357152	0.831252	-0.163722	-0.362228	-0.997564	-0.944152	AS2
AT1G21525	pseudogene of unknown protein	8.90063	1.53861	18.4324	0.225123	0.389545	0.832045	3.45831	0.562629	0.279766	0.733687	-0.335039	2.11739	-0.525715	-0.501846	-0.43761	-0.0563612	-0.47672	-0.517783	ATML1
AT3G48650	pseudogene, At14a-related protein, similar to At14a (GI:11994571 and GI:11994573) (Arabidopsis thaliana)	0.269743	0.151624	1.8313	0.242116	0.88196	0.0590753	0.775944	0.0581945	0.42399	-0.414172	-0.608457	2.15428	-0.459614	0.592806	-0.760681	0.418431	-0.762129	-0.160467	ATML1
AT1G03580	pseudogene, meprin and TRAF homology (MATH) domain protein -related, weak similarity to ubiquitin-specific protease 12 (Arabidopsis thaliana) GI:11993471; contains weak hit to Pfam PF00917: MATH domain	2.35307	0.0765253	0.483148	6.46458	0.261489	0.0138526	0.21354	0.18218	3.07321	0.374944	-0.57865	-0.408325	2.09716	-0.501173	-0.604902	-0.521258	-0.534394	0.676594	CLV3
AT1G06370	pseudogene, similar to putative glycolipid alpha-mannosyltransferase, blastp match of 41% identity and 9.6e-10 P-value to GP|13161358|dbj|BAB32949.1||AP002908 putative glycolipid alpha-mannosyltransferase {Oryza sativa (japonica cultivar-group)}	2.18255	1.29477	0.805218	8.12406	1.04451	0.910497	2.25221	0.790515	5.19785	-0.124151	-0.459364	-0.64421	2.11927	-0.553856	-0.604458	-0.0978476	-0.649762	1.01438	CLV3
AT1G16550	pseudogene, putative cell division cycle protein, blastp match of 53% identity and 2.4e-136 P-value to GP|6069665|dbj|BAA85441.1||AP000616 EST D15969(C1695) corresponds to a region of the predicted gene.~similar to valosin-containing protein (U20213) {Oryza sativa (japonica cultivar-group)}	2.67447	2.89868	2.20329	6.17023	3.26719	2.21886	2.50523	3.22187	3.53489	-0.367124	-0.206927	-0.703764	2.13052	0.0563659	-0.69264	-0.488041	0.0239808	0.247631	CLV3
AT1G28620	pseudogene, lipase, similar to lipase Arab-1 GB:S68410 GI:2129636 (Arabidopsis thaliana); blastp match of 44% identity and 1.2e-48 P-value to GP|7523500|dbj|BAA94228.1||AP001633 unnamed protein product {Oryza sativa (japonica cultivar-group)}	0.449381	0.0231028	0.554276	3.03892	0.50218	0	1.34284	0.750252	0.981398	-0.420614	-0.869119	-0.310249	2.30395	-0.365062	-0.893426	0.519432	-0.104055	0.139143	CLV3
AT1G55035	pseudogene, putative importin alpha, similar to importin alpha GI:3342556 from (Arabidopsis thaliana); blastp match of 66% identity and 2.6e-167 P-value to GP|13752562|gb|AAK38727.1|AF369707_1|AF369707 importin alpha 2 {Capsicum annuum}	0.102647	0.168627	0.272706	3.29415	0.092527	0.114578	0.366306	0.129318	0.718408	-0.467699	-0.403638	-0.302589	2.63094	-0.477524	-0.456115	-0.211711	-0.441804	0.130145	CLV3
AT1G62860	pseudogene of pentatricopeptide (PPR) repeat-containing protein	0.567851	0.952083	0.52422	4.39982	0.84967	1.15993	1.50324	0.835035	1.87175	-0.670735	-0.363641	-0.705606	2.39193	-0.445494	-0.197518	0.0768617	-0.45719	0.371392	CLV3
AT1G64560	pseudogene of S-adenosylmethionine-dependent methyltransferase/rRNA (adenine-N6,N6-)-dimethyltransferase/rRNA methyltransferase	0.047712	0.118436	0.169978	1.71849	0.0709424	0.0279494	0.2217	0.0652451	0.351111	-0.451156	-0.329586	-0.240988	2.42081	-0.411224	-0.485127	-0.152081	-0.421018	0.0703675	CLV3
AT1G79245	pseudogene of unknown protein	0.99883	4.64328	1.22263	114.542	6.80309	3.83635	15.2348	5.80973	29.6635	-0.542268	-0.439909	-0.535983	2.64674	-0.379248	-0.462573	-0.142433	-0.407148	0.262818	CLV3
AT2G07677	auxin-responsive factor (ARF) -related, low similarity to auxin response factor 10 (Arabidopsis thaliana) GI:6165644; blastp match of 82% identity and 6.9e-77 P-value to GP|3717296|emb|CAA03738.1||A63701 unnamed protein product {unidentified}	0.0230123	0.0187099	0	1.29401	0.0859632	0.00624653	0.0645431	0.046524	0.246161	-0.385393	-0.39485	-0.435974	2.40823	-0.247029	-0.422244	-0.294109	-0.333715	0.105082	CLV3
AT2G07709	pseudogene, similar to NADH dehydrogenase, blastp match of 93% identity and 1.1e-175 P-value to GP|485862|emb|CAA52952.1||X75036 NADH dehydrogenase {Triticum aestivum}	1.04371	0.229581	1.45956	10.295	0.1532	1.16718	0.978262	0.549281	3.88782	-0.364297	-0.621695	-0.232821	2.56062	-0.645843	-0.32526	-0.38499	-0.520618	0.534904	CLV3
AT2G07711	pseudogene, similar to NADH dehydrogenase subunit 5, blastp match of 97% identity and 2.2e-244 P-value to GP|1066145|dbj|BAA07176.1||D37958 NADH dehydrogenase subunit 5 {Malus x domestica}	1.50458	0.23581	1.75055	6.86511	0.17256	1.20302	0.610447	0.326653	2.1345	-0.0641416	-0.644529	0.0483719	2.38797	-0.673462	-0.20209	-0.473155	-0.602974	0.224007	CLV3
AT2G07717	pseudogene, similar to NADH-ubiquinone oxidoreductase chain 4 (EC 1.6.5.3). (Field mustard), blastp match of 99% identity and 2.0e-226 P-value to SP|Q04050|NU4M_BRACM NADH-ubiquinone oxidoreductase chain 4 (EC 1.6.5.3). (Field mustard) {Brassica campestris}	0.463048	0.130283	0.806983	5.28648	0.142321	0.747262	0.345456	0.166353	1.4405	-0.367074	-0.572127	-0.155138	2.60518	-0.564709	-0.191938	-0.439535	-0.5499	0.235246	CLV3
AT2G07726	pseudogene, similar to Mitochondrial ribosomal protein S14. (Rape), blastp match of 96% identity and 4.1e-29 P-value to SP|P49387|RT14_BRANA Mitochondrial ribosomal protein S14. (Rape) {Brassica napus}	0	0	0	2.327	0	0	0.0730553	0.0445891	0.718992	-0.421802	-0.421802	-0.421802	2.37049	-0.421802	-0.421802	-0.334139	-0.368297	0.440955	CLV3
AT2G07731	pseudogene, similar to NADH-ubiquinone oxidoreductase chain 6 (EC 1.6.5.3). (Field mustard), blastp match of 96% identity and 3.7e-99 P-value to SP|Q01825|NU6M_ARATH NADH-ubiquinone oxidoreductase chain 6 (EC 1.6.5.3). (Field mustard) {Brassica campestris}	0	0.0640112	0.0725141	2.12004	0.0708861	0.0570422	0.317139	0.100799	1.27816	-0.616179	-0.529186	-0.517631	2.265	-0.519843	-0.538657	-0.18518	-0.47919	1.12087	CLV3
AT2G07733	pseudogene, similar to NADH dehydrogenase subunit 2, blastp match of 94% identity and 2.0e-77 P-value to GP|1667390|gb|AAB18755.1||M81726 NADH dehydrogenase subunit 2 {Oenothera berteriana}	0.73599	0.106442	1.33488	5.2943	0.122049	0.743102	0.5543	0.196558	2.58268	-0.310606	-0.659345	0.0211509	2.21448	-0.650699	-0.306667	-0.411254	-0.609425	0.71237	CLV3
AT2G07747	pseudogene, maturase (MATR), identical to maturase (Arabidopsis thaliana) GP:6851020; blastp match of 92% identity and 1.9e-70 P-value to GP|6513801|gb|AAF14776.1|AF197784_1|AF197784 maturase {Pachysandra procumbens}	0	0.0312549	0.0397046	2.49484	0	0	0.144765	0.0718252	1.04374	-0.501858	-0.464962	-0.454987	2.44329	-0.501858	-0.501858	-0.330963	-0.417069	0.730267	CLV3
AT2G07808	Pseudogene of ATMG01330	0.660033	0.0484491	0	1.46233	0	0	0.03631	0.0555587	0.0578281	0.786254	-0.409326	-0.504038	2.35466	-0.504038	-0.504038	-0.433056	-0.395427	-0.390991	CLV3
AT2G14475	pseudogene, similar to putative beta proteasome subunit, blastp match of 64% identity and 2.7e-16 P-value to GP|14594921|emb|CAC43321.1||AJ291736 putative beta proteasome subunit {Nicotiana tabacum}	0.826261	1.1725	0	4.11439	0.712759	0.767145	0.0136338	0.707773	1.9751	-0.246414	0.0227082	-0.888645	2.30936	-0.334636	-0.292364	-0.878047	-0.338512	0.646549	CLV3
AT2G14490	pseudogene, ARF GTPase-activating domain-containing protein, similar to zinc finger and C2 domain protein GI:9957238 from (Arabidopsis thaliana); blastp match of 53% identity and 4.3e-27 P-value to GP|19386828|dbj|BAB86206.1||AP003735 putative zinc finger and C2 domain protein {Oryza sativa (japonica cultivar-group)}	0.454487	0.504194	0	1.67876	0.1612	0.0381051	0.0603702	0.336833	0.728325	0.0257801	0.115803	-0.797336	2.24305	-0.505389	-0.728324	-0.688	-0.187302	0.521723	CLV3
AT2G19250	pseudogene, similar to Magnesium-chelatase subunit chlD, chloroplast precursor (Mg- protoporphyrin IX chelatase) (Mg-chelatase subunit D). (Common tobacco), similar to SP|O24133 Magnesium-chelatase subunit chlD, chloroplast precursor (Mg-protoporphyrin IX chelatase) (Mg-chelatase subunit D) {Nicotiana tabacum}; blastp match of 78% identity and 5.0e-07 P-value to SP|O24133|CHLD_TOBAC Magnesium-che…	0.169213	0.928097	0.410786	3.62474	0.51384	1.04962	1.91748	0.54229	1.6107	-0.93189	-0.24335	-0.712709	2.20333	-0.619208	-0.133089	0.654327	-0.593395	0.375983	CLV3
AT2G20910	pseudogene, vacuolar ATP synthase subunit B, blastp match of 94% identity and 2.9e-211 P-value to GP|13366196|dbj|BAB39419.1||AP002901 putative H+-transporting ATP synthase {Oryza sativa (japonica cultivar-group)}	0.370654	1.706	0.711584	8.67761	0.938886	0.945621	4.82323	1.1206	5.4163	-0.819584	-0.358763	-0.701931	2.0471	-0.62349	-0.621166	0.716975	-0.560782	0.921642	CLV3
AT3G07274	unknown pseudogene	0.441926	3.71064	0.805848	15.5422	2.62299	3.1277	5.92537	2.25744	6.88377	-0.876424	-0.185941	-0.79955	2.31336	-0.415696	-0.309083	0.281897	-0.492916	0.48435	CLV3
AT3G07280	pseudogene of unknown protein	0.690412	2.19202	0.7396	11.8287	2.20031	2.65252	5.80244	2.50735	5.03857	-0.883182	-0.448176	-0.868932	2.34349	-0.445776	-0.314774	0.597733	-0.356827	0.376447	CLV3
AT3G26165	pseudogene, cytochrome P450, potential frameshift mutation; blastp match of 49% identity and 5.6e-119 P-value to GP|16507125|gb|AAL24049.1|AF426451_1|AF426451 cytochrome P450 {Citrus sinensis}	6.04946	14.5252	5.69327	38.0357	14.4847	3.44236	14.5809	6.09157	17.8587	-0.700057	0.10519	-0.733898	2.33884	0.101344	-0.947748	0.110488	-0.696056	0.421893	CLV3
AT3G30817	pseudogene, similar to LYSYL tRNA SYNTHETASE, blastp match of 69% identity and 1.2e-35 P-value to GP|19068778|emb|CAD25246.1||AL590444 LYSYL tRNA SYNTHETASE {Encephalitozoon cuniculi}	0.692041	0.540483	0.800158	4.28481	0.264228	0.333275	2.13618	0.572774	2.24126	-0.425855	-0.528905	-0.352342	2.017	-0.716741	-0.669793	0.55607	-0.506949	0.627517	CLV3
AT4G19239	Pseudogene of AT5G01080; beta-galactosidase	6.61867	7.72903	12.3136	32.953	6.5916	8.70227	13.3216	9.37841	17.3204	-0.693296	-0.568147	-0.0514233	2.27483	-0.696347	-0.458454	0.0621861	-0.382246	0.512892	CLV3
AT5G04880	pseudogene of ABC transporter family protein	2.07931	2.54573	1.75451	5.53652	1.26708	1.81164	2.02906	1.26307	3.75508	-0.25639	0.0669844	-0.481573	2.14054	-0.819518	-0.441968	-0.291228	-0.822295	0.905446	CLV3
AT5G11242	pseudogene of ribosomal protein	0	0	0	1.40778	0.175969	0.169204	0	0	0	-0.422414	-0.422414	-0.422414	2.63071	-0.0407791	-0.0554514	-0.422414	-0.422414	-0.422414	CLV3
AT5G28330	pseudogene, RNA recognition motif (RRM) - containing protein, contains InterPro entry IPR000504: RNA-binding region RNP-1 (RNA recognition motif) (RRM); blastp match of 59% identity and 2.3e-35 P-value to GP|29371361|gb|AAO72701.1||AY224581 putative RNA-binding protein {Oryza sativa (japonica cultivar-group)}	0.436833	0.365151	0.356875	4.04135	0.340229	1.16236	0.914515	0.297208	0.784891	-0.429176	-0.487246	-0.493951	2.49092	-0.507437	0.158586	-0.0421957	-0.542289	-0.147207	CLV3
AT5G40920	pseudogene, disease resistance protein (TIR-NBS-LRR class), putative, domain signature TIR-NBS-LRR exists, suggestive of a disease resistance protein.	2.02658	2.51019	1.5447	9.19861	3.81998	1.99792	3.28195	4.00849	4.98266	-0.72401	-0.515756	-0.931517	2.36441	0.0482643	-0.736351	-0.18342	0.12944	0.54894	CLV3
AT5G66455	pseudogene of pentatricopeptide (PPR) repeat-containing protein	1.60518	1.70333	1.64321	4.50297	1.61411	2.33085	2.31542	1.43333	1.90923	-0.470515	-0.380372	-0.435587	2.19072	-0.462307	0.195924	0.181752	-0.628332	-0.19128	CLV3
AT5G35796	pseudogene, similar to Putative protein kinase, blastp match of 29% identity and 1.6e-16 P-value to GP|21671940|gb|AAM74302.1|AC083944_20|AC083944 Putative protein kinase {Oryza sativa (japonica cultivar-group)}	1.67057	7.29513	2.59262	3.5302	10.0151	1.8582	4.06749	4.15606	3.89893	-0.991297	1.09528	-0.649235	-0.301417	2.10432	-0.921688	-0.102096	-0.0692401	-0.164629	FIL
AT1G80800	pseudogene, 40S ribosomal protein S12 (RPS12B), similar to ribosomal protein S12 GB:AAD39838 GI:5106775 from (Hordeum vulgare); blastp match of 65% identity and 4.7e-12 P-value to GP|23617253|dbj|BAC20920.1||AP005764 putative 40S ribosomal protein S12 {Oryza sativa (japonica cultivar-group)}	0	1.34588	0.721228	4.4262	1.31049	2.45353	2.4524	1.10472	12.0024	-0.76709	-0.407181	-0.574223	0.41654	-0.416645	-0.11098	-0.111282	-0.471672	2.44253	WUS
