# Supplementary material for: A gene expression map of shoot domains reveals regulatory mechanisms
Source: Nat Commun. 2019 Jan 11;10:141. doi: 10.1038/s41467-018-08083-z (PMC6329838; doi:10.1038/s41467-018-08083-z)
Supplement: Supplementary file 10 — Supplementary Data 7 [file 41467_2018_8083_MOESM10_ESM.xlsx]

## Sheet: Supplementary Data 7
Supplementary Data 7. List of genes in GCN module M12.
Column A: Gene ID of fromNode. Column B: Gene ID of toNode. Column C: Direction type of the relationship. Column D: Gene name of fromNode. Column E: Gene name of toNode.
fromNode	toNode	direction	fromAltName	toAltName
AT1G10585	AT1G13710	undirected	bHLH	CYP78A5
AT1G14760	AT1G14940	undirected	KNATM	AT1G14940
AT1G10585	AT1G18100	undirected	bHLH	E12A11
AT1G14760	AT1G18100	undirected	KNATM	E12A11
AT1G11175	AT1G19790	undirected	LncRNA	SRS7
AT1G14760	AT1G19790	undirected	KNATM	SRS7
AT1G10585	AT1G26780	undirected	bHLH	LOF1
AT1G14760	AT1G26780	undirected	KNATM	LOF1
AT1G14760	AT1G27461	undirected	KNATM	AT1G27461
AT1G26780	AT1G27461	undirected	LOF1	AT1G27461
AT1G10585	AT1G28130	undirected	bHLH	GH3.17
AT1G14760	AT1G28130	undirected	KNATM	GH3.17
AT1G26780	AT1G28130	undirected	LOF1	GH3.17
AT1G14760	AT1G29680	undirected	KNATM	AT1G29680
AT1G26780	AT1G29680	undirected	LOF1	AT1G29680
AT1G26780	AT1G29720	undirected	LOF1	AT1G29720
AT1G14760	AT1G32560	undirected	KNATM	AtLEA4-1
AT1G26780	AT1G32560	undirected	LOF1	AtLEA4-1
AT1G14760	AT1G44760	undirected	KNATM	AT1G44760
AT1G26780	AT1G44760	undirected	LOF1	AT1G44760
AT1G11175	AT1G47980	undirected	LncRNA	AT1G47980
AT1G14760	AT1G47980	undirected	KNATM	AT1G47980
AT1G26780	AT1G47980	undirected	LOF1	AT1G47980
AT1G10585	AT1G47990	undirected	bHLH	ATGA2OX4
AT1G14760	AT1G47990	undirected	KNATM	ATGA2OX4
AT1G26780	AT1G47990	undirected	LOF1	ATGA2OX4
AT1G11175	AT1G48130	undirected	LncRNA	ATPER1
AT1G14760	AT1G48130	undirected	KNATM	ATPER1
AT1G26780	AT1G48130	undirected	LOF1	ATPER1
AT1G26780	AT1G48990	undirected	LOF1	AT1G48990
AT1G26780	AT1G52690	undirected	LOF1	LEA7
AT1G11175	AT1G54870	undirected	LncRNA	AT1G54870
AT1G26780	AT1G54870	undirected	LOF1	AT1G54870
AT1G10585	AT1G55580	undirected	bHLH	LAS
AT1G26780	AT1G55580	undirected	LOF1	LAS
AT1G14760	AT1G62710	undirected	KNATM	BETA-VPE
AT1G26780	AT1G62710	undirected	LOF1	BETA-VPE
AT1G55580	AT1G62710	undirected	LAS	BETA-VPE
AT1G26780	AT1G66470	undirected	LOF1	AtRHD6
AT1G26780	AT1G68290	undirected	LOF1	ENDO2
AT1G10585	AT1G69600	undirected	bHLH	ATHB29
AT1G26780	AT1G69600	undirected	LOF1	ATHB29
AT1G55580	AT1G69600	undirected	LAS	ATHB29
AT1G67100	AT1G69600	undirected	LBD40	ATHB29
AT1G10585	AT1G70710	undirected	bHLH	ATGH9B1
AT1G14760	AT1G70710	undirected	KNATM	ATGH9B1
AT1G26780	AT1G70710	undirected	LOF1	ATGH9B1
AT1G55580	AT1G70710	undirected	LAS	ATGH9B1
AT1G67100	AT1G70710	undirected	LBD40	ATGH9B1
AT1G69600	AT1G70710	undirected	ATHB29	ATGH9B1
AT1G11175	AT1G72100	undirected	LncRNA	AT1G72100
AT1G14760	AT1G72100	undirected	KNATM	AT1G72100
AT1G26780	AT1G72100	undirected	LOF1	AT1G72100
AT1G55580	AT1G72100	undirected	LAS	AT1G72100
AT1G67100	AT1G72100	undirected	LBD40	AT1G72100
AT1G10585	AT1G73190	undirected	bHLH	ALPHA-TIP
AT1G14760	AT1G73190	undirected	KNATM	ALPHA-TIP
AT1G26780	AT1G73190	undirected	LOF1	ALPHA-TIP
AT1G55580	AT1G73190	undirected	LAS	ALPHA-TIP
AT1G67100	AT1G73190	undirected	LBD40	ALPHA-TIP
AT1G69600	AT1G73190	undirected	ATHB29	ALPHA-TIP
AT1G26780	AT1G75430	undirected	LOF1	BLH11
AT1G26780	AT1G75520	undirected	LOF1	SRS5
AT1G67100	AT1G75520	undirected	LBD40	SRS5
AT1G69600	AT1G75520	undirected	ATHB29	SRS5
AT1G14760	AT1G76420	undirected	KNATM	CUC3
AT1G26780	AT1G76420	undirected	LOF1	CUC3
AT1G55580	AT1G76420	undirected	LAS	CUC3
AT1G75430	AT1G76420	undirected	BLH11	CUC3
AT1G26780	AT1G76952	undirected	LOF1	IDL5
AT1G55580	AT1G76952	undirected	LAS	IDL5
AT1G76420	AT1G76952	undirected	CUC3	IDL5
AT1G26780	AT1G78780	undirected	LOF1	AT1G78780
AT1G76420	AT1G78780	undirected	CUC3	AT1G78780
AT1G14760	AT1G80390	undirected	KNATM	IAA15
AT1G26780	AT1G80390	undirected	LOF1	IAA15
AT1G76420	AT1G80390	undirected	CUC3	IAA15
AT1G14760	AT2G02540	undirected	KNATM	ATHB21
AT1G26780	AT2G02540	undirected	LOF1	ATHB21
AT1G75430	AT2G02540	undirected	BLH11	ATHB21
AT1G76420	AT2G02540	undirected	CUC3	ATHB21
AT1G80390	AT2G02540	undirected	IAA15	ATHB21
AT1G26780	AT2G05580	undirected	LOF1	AT2G05580
AT1G76420	AT2G05580	undirected	CUC3	AT2G05580
AT1G14760	AT2G06200	undirected	KNATM	GRF6
AT1G26780	AT2G06200	undirected	LOF1	GRF6
AT1G76420	AT2G06200	undirected	CUC3	GRF6
AT2G02540	AT2G06200	undirected	ATHB21	GRF6
AT1G69600	AT2G15010	undirected	ATHB29	AT2G15010
AT1G76420	AT2G15010	undirected	CUC3	AT2G15010
AT1G26780	AT2G16570	undirected	LOF1	ASE1
AT1G69600	AT2G16570	undirected	ATHB29	ASE1
AT1G14760	AT2G16580	undirected	KNATM	SAUR8
AT1G26780	AT2G16580	undirected	LOF1	SAUR8
AT1G76420	AT2G16580	undirected	CUC3	SAUR8
AT1G80390	AT2G16580	undirected	IAA15	SAUR8
AT2G02540	AT2G16580	undirected	ATHB21	SAUR8
AT2G06200	AT2G16580	undirected	GRF6	SAUR8
AT1G26780	AT2G16890	undirected	LOF1	AT2G16890
AT1G76420	AT2G18540	undirected	CUC3	AT2G18540
AT1G26780	AT2G19146	undirected	LOF1	AT2G19146
AT1G76420	AT2G19146	undirected	CUC3	AT2G19146
AT1G14760	AT2G19900	undirected	KNATM	ATNADP-ME1
AT1G26780	AT2G19900	undirected	LOF1	ATNADP-ME1
AT1G55580	AT2G19900	undirected	LAS	ATNADP-ME1
AT1G67100	AT2G19900	undirected	LBD40	ATNADP-ME1
AT1G75430	AT2G19900	undirected	BLH11	ATNADP-ME1
AT1G76420	AT2G19900	undirected	CUC3	ATNADP-ME1
AT2G02540	AT2G19900	undirected	ATHB21	ATNADP-ME1
AT2G06200	AT2G19900	undirected	GRF6	ATNADP-ME1
AT1G67100	AT2G21490	undirected	LBD40	LEA
AT1G69600	AT2G21490	undirected	ATHB29	LEA
AT1G11175	AT2G21720	undirected	LncRNA	AT2G21720
AT1G14760	AT2G21720	undirected	KNATM	AT2G21720
AT1G26780	AT2G21720	undirected	LOF1	AT2G21720
AT1G55580	AT2G21720	undirected	LAS	AT2G21720
AT1G67100	AT2G21720	undirected	LBD40	AT2G21720
AT1G75430	AT2G21720	undirected	BLH11	AT2G21720
AT1G76420	AT2G21720	undirected	CUC3	AT2G21720
AT1G80390	AT2G21720	undirected	IAA15	AT2G21720
AT2G02540	AT2G21720	undirected	ATHB21	AT2G21720
AT2G06200	AT2G21720	undirected	GRF6	AT2G21720
AT1G26780	AT2G23240	undirected	LOF1	AtMT4b
AT1G76420	AT2G23240	undirected	CUC3	AtMT4b
AT1G11175	AT2G25890	undirected	LncRNA	AT2G25890
AT1G14760	AT2G25890	undirected	KNATM	AT2G25890
AT1G26780	AT2G25890	undirected	LOF1	AT2G25890
AT1G55580	AT2G25890	undirected	LAS	AT2G25890
AT1G67100	AT2G25890	undirected	LBD40	AT2G25890
AT1G69600	AT2G25890	undirected	ATHB29	AT2G25890
AT1G75430	AT2G25890	undirected	BLH11	AT2G25890
AT1G76420	AT2G25890	undirected	CUC3	AT2G25890
AT1G80390	AT2G25890	undirected	IAA15	AT2G25890
AT2G02540	AT2G25890	undirected	ATHB21	AT2G25890
AT2G06200	AT2G25890	undirected	GRF6	AT2G25890
AT1G14760	AT2G27380	undirected	KNATM	ATEPR1
AT1G26780	AT2G27380	undirected	LOF1	ATEPR1
AT1G55580	AT2G27380	undirected	LAS	ATEPR1
AT1G67100	AT2G27380	undirected	LBD40	ATEPR1
AT1G69600	AT2G27380	undirected	ATHB29	ATEPR1
AT1G75430	AT2G27380	undirected	BLH11	ATEPR1
AT1G76420	AT2G27380	undirected	CUC3	ATEPR1
AT2G02540	AT2G27380	undirected	ATHB21	ATEPR1
AT2G06200	AT2G27380	undirected	GRF6	ATEPR1
AT1G14760	AT2G28490	undirected	KNATM	AT2G28490
AT1G26780	AT2G28490	undirected	LOF1	AT2G28490
AT1G55580	AT2G28490	undirected	LAS	AT2G28490
AT1G67100	AT2G28490	undirected	LBD40	AT2G28490
AT1G69600	AT2G28490	undirected	ATHB29	AT2G28490
AT1G75430	AT2G28490	undirected	BLH11	AT2G28490
AT1G76420	AT2G28490	undirected	CUC3	AT2G28490
AT1G80390	AT2G28490	undirected	IAA15	AT2G28490
AT2G02540	AT2G28490	undirected	ATHB21	AT2G28490
AT2G06200	AT2G28490	undirected	GRF6	AT2G28490
AT1G26780	AT2G28610	undirected	LOF1	PRS
AT1G76420	AT2G28610	undirected	CUC3	PRS
AT1G14760	AT2G30670	undirected	KNATM	AT2G30670
AT1G26780	AT2G30670	undirected	LOF1	AT2G30670
AT1G55580	AT2G30670	undirected	LAS	AT2G30670
AT1G67100	AT2G30670	undirected	LBD40	AT2G30670
AT1G69600	AT2G30670	undirected	ATHB29	AT2G30670
AT1G75430	AT2G30670	undirected	BLH11	AT2G30670
AT1G76420	AT2G30670	undirected	CUC3	AT2G30670
AT2G02540	AT2G30670	undirected	ATHB21	AT2G30670
AT2G06200	AT2G30670	undirected	GRF6	AT2G30670
AT2G28610	AT2G30670	undirected	PRS	AT2G30670
AT1G26780	AT2G31985	undirected	LOF1	AT2G31985
AT1G76420	AT2G31985	undirected	CUC3	AT2G31985
AT1G11175	AT2G33070	undirected	LncRNA	ATNSP2
AT1G14760	AT2G33070	undirected	KNATM	ATNSP2
AT1G26780	AT2G33070	undirected	LOF1	ATNSP2
AT1G55580	AT2G33070	undirected	LAS	ATNSP2
AT1G67100	AT2G33070	undirected	LBD40	ATNSP2
AT1G75430	AT2G33070	undirected	BLH11	ATNSP2
AT1G76420	AT2G33070	undirected	CUC3	ATNSP2
AT1G80390	AT2G33070	undirected	IAA15	ATNSP2
AT2G02540	AT2G33070	undirected	ATHB21	ATNSP2
AT2G06200	AT2G33070	undirected	GRF6	ATNSP2
AT2G28610	AT2G33070	undirected	PRS	ATNSP2
AT1G10585	AT2G33880	undirected	bHLH	HB-3
AT1G14760	AT2G33880	undirected	KNATM	HB-3
AT1G26780	AT2G33880	undirected	LOF1	HB-3
AT1G55580	AT2G33880	undirected	LAS	HB-3
AT1G67100	AT2G33880	undirected	LBD40	HB-3
AT1G69600	AT2G33880	undirected	ATHB29	HB-3
AT1G75430	AT2G33880	undirected	BLH11	HB-3
AT1G76420	AT2G33880	undirected	CUC3	HB-3
AT1G80390	AT2G33880	undirected	IAA15	HB-3
AT2G02540	AT2G33880	undirected	ATHB21	HB-3
AT2G06200	AT2G33880	undirected	GRF6	HB-3
AT2G28610	AT2G33880	undirected	PRS	HB-3
AT1G11175	AT2G34190	undirected	LncRNA	AT2G34190
AT1G14760	AT2G34190	undirected	KNATM	AT2G34190
AT1G26780	AT2G34190	undirected	LOF1	AT2G34190
AT1G55580	AT2G34190	undirected	LAS	AT2G34190
AT1G67100	AT2G34190	undirected	LBD40	AT2G34190
AT1G75430	AT2G34190	undirected	BLH11	AT2G34190
AT1G76420	AT2G34190	undirected	CUC3	AT2G34190
AT1G80390	AT2G34190	undirected	IAA15	AT2G34190
AT2G02540	AT2G34190	undirected	ATHB21	AT2G34190
AT2G06200	AT2G34190	undirected	GRF6	AT2G34190
AT2G28610	AT2G34190	undirected	PRS	AT2G34190
AT2G33880	AT2G34190	undirected	HB-3	AT2G34190
AT1G26780	AT2G34610	undirected	LOF1	AT2G34610
AT1G55580	AT2G34610	undirected	LAS	AT2G34610
AT1G76420	AT2G34610	undirected	CUC3	AT2G34610
AT2G06200	AT2G34610	undirected	GRF6	AT2G34610
AT2G33880	AT2G34610	undirected	HB-3	AT2G34610
AT1G26780	AT2G34850	undirected	LOF1	MEE25
AT1G55580	AT2G34850	undirected	LAS	MEE25
AT1G69600	AT2G34850	undirected	ATHB29	MEE25
AT1G76420	AT2G34850	undirected	CUC3	MEE25
AT2G33880	AT2G34850	undirected	HB-3	MEE25
AT2G28610	AT2G36640	undirected	PRS	ATECP63
AT2G33880	AT2G36640	undirected	HB-3	ATECP63
AT1G76420	AT2G38905	undirected	CUC3	AT2G38905
AT1G75430	AT2G39820	undirected	BLH11	eIF6B
AT1G14760	AT2G40170	undirected	KNATM	ATEM6
AT1G26780	AT2G40170	undirected	LOF1	ATEM6
AT1G55580	AT2G40170	undirected	LAS	ATEM6
AT1G67100	AT2G40170	undirected	LBD40	ATEM6
AT1G69600	AT2G40170	undirected	ATHB29	ATEM6
AT1G75430	AT2G40170	undirected	BLH11	ATEM6
AT1G76420	AT2G40170	undirected	CUC3	ATEM6
AT2G02540	AT2G40170	undirected	ATHB21	ATEM6
AT2G28610	AT2G40170	undirected	PRS	ATEM6
AT2G33880	AT2G40170	undirected	HB-3	ATEM6
AT1G26780	AT2G40350	undirected	LOF1	AT2G40350
AT1G76420	AT2G40350	undirected	CUC3	AT2G40350
AT2G33880	AT2G40350	undirected	HB-3	AT2G40350
AT1G26780	AT2G40750	undirected	LOF1	WRKY54
AT1G55580	AT2G40750	undirected	LAS	WRKY54
AT1G76420	AT2G40750	undirected	CUC3	WRKY54
AT2G33880	AT2G40750	undirected	HB-3	WRKY54
AT1G10585	AT2G41260	undirected	bHLH	ATM17
AT1G14760	AT2G41260	undirected	KNATM	ATM17
AT1G26780	AT2G41260	undirected	LOF1	ATM17
AT1G55580	AT2G41260	undirected	LAS	ATM17
AT1G67100	AT2G41260	undirected	LBD40	ATM17
AT1G69600	AT2G41260	undirected	ATHB29	ATM17
AT1G75430	AT2G41260	undirected	BLH11	ATM17
AT1G76420	AT2G41260	undirected	CUC3	ATM17
AT1G80390	AT2G41260	undirected	IAA15	ATM17
AT2G02540	AT2G41260	undirected	ATHB21	ATM17
AT2G06200	AT2G41260	undirected	GRF6	ATM17
AT2G28610	AT2G41260	undirected	PRS	ATM17
AT2G33880	AT2G41260	undirected	HB-3	ATM17
AT2G40750	AT2G41260	undirected	WRKY54	ATM17
AT2G28610	AT2G42560	undirected	PRS	AT2G42560
AT2G33880	AT2G42560	undirected	HB-3	AT2G42560
AT1G10585	AT2G42800	undirected	bHLH	AtRLP29
AT1G14760	AT2G42800	undirected	KNATM	AtRLP29
AT1G26780	AT2G42800	undirected	LOF1	AtRLP29
AT1G55580	AT2G42800	undirected	LAS	AtRLP29
AT1G69600	AT2G42800	undirected	ATHB29	AtRLP29
AT1G75430	AT2G42800	undirected	BLH11	AtRLP29
AT1G76420	AT2G42800	undirected	CUC3	AtRLP29
AT1G80390	AT2G42800	undirected	IAA15	AtRLP29
AT2G02540	AT2G42800	undirected	ATHB21	AtRLP29
AT2G06200	AT2G42800	undirected	GRF6	AtRLP29
AT2G33880	AT2G42800	undirected	HB-3	AtRLP29
AT2G40750	AT2G42800	undirected	WRKY54	AtRLP29
AT1G26780	AT2G44578	undirected	LOF1	AT2G44578
AT1G76420	AT2G44578	undirected	CUC3	AT2G44578
AT2G33880	AT2G44578	undirected	HB-3	AT2G44578
AT1G14760	AT2G45080	undirected	KNATM	cycp3;1
AT1G26780	AT2G45080	undirected	LOF1	cycp3;1
AT1G55580	AT2G45080	undirected	LAS	cycp3;1
AT1G76420	AT2G45080	undirected	CUC3	cycp3;1
AT2G02540	AT2G45080	undirected	ATHB21	cycp3;1
AT2G06200	AT2G45080	undirected	GRF6	cycp3;1
AT2G33880	AT2G45080	undirected	HB-3	cycp3;1
AT1G14760	AT3G01570	undirected	KNATM	AT3G01570
AT1G26780	AT3G01570	undirected	LOF1	AT3G01570
AT1G67100	AT3G01570	undirected	LBD40	AT3G01570
AT1G69600	AT3G01570	undirected	ATHB29	AT3G01570
AT1G75430	AT3G01570	undirected	BLH11	AT3G01570
AT1G76420	AT3G01570	undirected	CUC3	AT3G01570
AT1G80390	AT3G01570	undirected	IAA15	AT3G01570
AT2G02540	AT3G01570	undirected	ATHB21	AT3G01570
AT2G28610	AT3G01570	undirected	PRS	AT3G01570
AT2G33880	AT3G01570	undirected	HB-3	AT3G01570
AT1G26780	AT3G03341	undirected	LOF1	AT3G03341
AT1G67100	AT3G03341	undirected	LBD40	AT3G03341
AT1G69600	AT3G03341	undirected	ATHB29	AT3G03341
AT1G76420	AT3G03341	undirected	CUC3	AT3G03341
AT2G33880	AT3G03341	undirected	HB-3	AT3G03341
AT1G14760	AT3G05730	undirected	KNATM	AT3G05730
AT1G26780	AT3G05730	undirected	LOF1	AT3G05730
AT1G55580	AT3G05730	undirected	LAS	AT3G05730
AT1G69600	AT3G05730	undirected	ATHB29	AT3G05730
AT1G76420	AT3G05730	undirected	CUC3	AT3G05730
AT2G02540	AT3G05730	undirected	ATHB21	AT3G05730
AT2G33880	AT3G05730	undirected	HB-3	AT3G05730
AT1G14760	AT3G10000	undirected	KNATM	EDA31
AT1G26780	AT3G10000	undirected	LOF1	EDA31
AT1G55580	AT3G10000	undirected	LAS	EDA31
AT1G69600	AT3G10000	undirected	ATHB29	EDA31
AT1G75430	AT3G10000	undirected	BLH11	EDA31
AT1G76420	AT3G10000	undirected	CUC3	EDA31
AT1G80390	AT3G10000	undirected	IAA15	EDA31
AT2G02540	AT3G10000	undirected	ATHB21	EDA31
AT2G06200	AT3G10000	undirected	GRF6	EDA31
AT2G28610	AT3G10000	undirected	PRS	EDA31
AT2G33880	AT3G10000	undirected	HB-3	EDA31
AT2G40750	AT3G10000	undirected	WRKY54	EDA31
AT1G26780	AT3G11050	undirected	LOF1	ATFER2
AT1G67100	AT3G11050	undirected	LBD40	ATFER2
AT1G69600	AT3G11050	undirected	ATHB29	ATFER2
AT1G76420	AT3G11050	undirected	CUC3	ATFER2
AT2G33880	AT3G11050	undirected	HB-3	ATFER2
AT3G10000	AT3G11050	undirected	EDA31	ATFER2
AT1G10585	AT3G12440	undirected	bHLH	AT3G12440
AT1G11175	AT3G12440	undirected	LncRNA	AT3G12440
AT1G14760	AT3G12440	undirected	KNATM	AT3G12440
AT1G26780	AT3G12440	undirected	LOF1	AT3G12440
AT1G55580	AT3G12440	undirected	LAS	AT3G12440
AT1G67100	AT3G12440	undirected	LBD40	AT3G12440
AT1G69600	AT3G12440	undirected	ATHB29	AT3G12440
AT1G75430	AT3G12440	undirected	BLH11	AT3G12440
AT1G76420	AT3G12440	undirected	CUC3	AT3G12440
AT2G02540	AT3G12440	undirected	ATHB21	AT3G12440
AT2G06200	AT3G12440	undirected	GRF6	AT3G12440
AT2G28610	AT3G12440	undirected	PRS	AT3G12440
AT2G33880	AT3G12440	undirected	HB-3	AT3G12440
AT2G40750	AT3G12440	undirected	WRKY54	AT3G12440
AT3G10000	AT3G12440	undirected	EDA31	AT3G12440
AT1G14760	AT3G12470	undirected	KNATM	AT3G12470
AT1G26780	AT3G12470	undirected	LOF1	AT3G12470
AT1G55580	AT3G12470	undirected	LAS	AT3G12470
AT1G75430	AT3G12470	undirected	BLH11	AT3G12470
AT1G76420	AT3G12470	undirected	CUC3	AT3G12470
AT1G80390	AT3G12470	undirected	IAA15	AT3G12470
AT2G02540	AT3G12470	undirected	ATHB21	AT3G12470
AT2G06200	AT3G12470	undirected	GRF6	AT3G12470
AT2G28610	AT3G12470	undirected	PRS	AT3G12470
AT2G33880	AT3G12470	undirected	HB-3	AT3G12470
AT3G10000	AT3G12470	undirected	EDA31	AT3G12470
AT1G10585	AT3G13510	undirected	bHLH	AT3G13510
AT1G14760	AT3G13510	undirected	KNATM	AT3G13510
AT1G26780	AT3G13510	undirected	LOF1	AT3G13510
AT1G75430	AT3G13510	undirected	BLH11	AT3G13510
AT1G76420	AT3G13510	undirected	CUC3	AT3G13510
AT2G02540	AT3G13510	undirected	ATHB21	AT3G13510
AT2G06200	AT3G13510	undirected	GRF6	AT3G13510
AT2G28610	AT3G13510	undirected	PRS	AT3G13510
AT2G33880	AT3G13510	undirected	HB-3	AT3G13510
AT2G40750	AT3G13510	undirected	WRKY54	AT3G13510
AT3G10000	AT3G13510	undirected	EDA31	AT3G13510
AT1G11175	AT3G13960	undirected	LncRNA	GRF5
AT1G14760	AT3G13960	undirected	KNATM	GRF5
AT1G26780	AT3G13960	undirected	LOF1	GRF5
AT1G75430	AT3G13960	undirected	BLH11	GRF5
AT1G76420	AT3G13960	undirected	CUC3	GRF5
AT1G80390	AT3G13960	undirected	IAA15	GRF5
AT2G02540	AT3G13960	undirected	ATHB21	GRF5
AT2G06200	AT3G13960	undirected	GRF6	GRF5
AT2G28610	AT3G13960	undirected	PRS	GRF5
AT2G33880	AT3G13960	undirected	HB-3	GRF5
AT3G10000	AT3G13960	undirected	EDA31	GRF5
AT1G14760	AT3G14190	undirected	KNATM	CMR1
AT1G26780	AT3G14190	undirected	LOF1	CMR1
AT1G75430	AT3G14190	undirected	BLH11	CMR1
AT1G76420	AT3G14190	undirected	CUC3	CMR1
AT1G80390	AT3G14190	undirected	IAA15	CMR1
AT2G02540	AT3G14190	undirected	ATHB21	CMR1
AT2G06200	AT3G14190	undirected	GRF6	CMR1
AT2G28610	AT3G14190	undirected	PRS	CMR1
AT2G33880	AT3G14190	undirected	HB-3	CMR1
AT3G10000	AT3G14190	undirected	EDA31	CMR1
AT3G13960	AT3G14190	undirected	GRF5	CMR1
AT1G10585	AT3G15170	undirected	bHLH	CUC1
AT1G14760	AT3G15170	undirected	KNATM	CUC1
AT1G26780	AT3G15170	undirected	LOF1	CUC1
AT1G55580	AT3G15170	undirected	LAS	CUC1
AT1G67100	AT3G15170	undirected	LBD40	CUC1
AT1G69600	AT3G15170	undirected	ATHB29	CUC1
AT1G75430	AT3G15170	undirected	BLH11	CUC1
AT1G76420	AT3G15170	undirected	CUC3	CUC1
AT2G02540	AT3G15170	undirected	ATHB21	CUC1
AT2G06200	AT3G15170	undirected	GRF6	CUC1
AT2G33880	AT3G15170	undirected	HB-3	CUC1
AT2G40750	AT3G15170	undirected	WRKY54	CUC1
AT3G10000	AT3G15170	undirected	EDA31	CUC1
AT3G13960	AT3G15170	undirected	GRF5	CUC1
AT1G26780	AT3G15280	undirected	LOF1	AT3G15280
AT1G55580	AT3G15280	undirected	LAS	AT3G15280
AT1G67100	AT3G15280	undirected	LBD40	AT3G15280
AT1G69600	AT3G15280	undirected	ATHB29	AT3G15280
AT1G76420	AT3G15280	undirected	CUC3	AT3G15280
AT2G02540	AT3G15280	undirected	ATHB21	AT3G15280
AT2G33880	AT3G15280	undirected	HB-3	AT3G15280
AT3G10000	AT3G15280	undirected	EDA31	AT3G15280
AT3G13960	AT3G15280	undirected	GRF5	AT3G15280
AT3G15170	AT3G15280	undirected	CUC1	AT3G15280
AT1G26780	AT3G15670	undirected	LOF1	AT3G15670
AT1G55580	AT3G15670	undirected	LAS	AT3G15670
AT1G67100	AT3G15670	undirected	LBD40	AT3G15670
AT1G69600	AT3G15670	undirected	ATHB29	AT3G15670
AT1G76420	AT3G15670	undirected	CUC3	AT3G15670
AT2G33880	AT3G15670	undirected	HB-3	AT3G15670
AT3G10000	AT3G15670	undirected	EDA31	AT3G15670
AT3G13960	AT3G15670	undirected	GRF5	AT3G15670
AT3G15170	AT3G15670	undirected	CUC1	AT3G15670
AT1G14760	AT3G17520	undirected	KNATM	AT3G17520
AT1G26780	AT3G17520	undirected	LOF1	AT3G17520
AT1G55580	AT3G17520	undirected	LAS	AT3G17520
AT1G67100	AT3G17520	undirected	LBD40	AT3G17520
AT1G69600	AT3G17520	undirected	ATHB29	AT3G17520
AT1G75430	AT3G17520	undirected	BLH11	AT3G17520
AT1G76420	AT3G17520	undirected	CUC3	AT3G17520
AT2G02540	AT3G17520	undirected	ATHB21	AT3G17520
AT2G28610	AT3G17520	undirected	PRS	AT3G17520
AT2G33880	AT3G17520	undirected	HB-3	AT3G17520
AT2G40750	AT3G17520	undirected	WRKY54	AT3G17520
AT3G10000	AT3G17520	undirected	EDA31	AT3G17520
AT3G13960	AT3G17520	undirected	GRF5	AT3G17520
AT3G15170	AT3G17520	undirected	CUC1	AT3G17520
AT1G26780	AT3G18715	undirected	LOF1	IDL4
AT1G55580	AT3G18715	undirected	LAS	IDL4
AT1G69600	AT3G18715	undirected	ATHB29	IDL4
AT1G76420	AT3G18715	undirected	CUC3	IDL4
AT2G33880	AT3G18715	undirected	HB-3	IDL4
AT3G10000	AT3G18715	undirected	EDA31	IDL4
AT3G13960	AT3G18715	undirected	GRF5	IDL4
AT3G15170	AT3G18715	undirected	CUC1	IDL4
AT1G26780	AT3G19200	undirected	LOF1	AT3G19200
AT1G76420	AT3G19200	undirected	CUC3	AT3G19200
AT2G02540	AT3G19200	undirected	ATHB21	AT3G19200
AT2G33880	AT3G19200	undirected	HB-3	AT3G19200
AT3G10000	AT3G19200	undirected	EDA31	AT3G19200
AT3G13960	AT3G19200	undirected	GRF5	AT3G19200
AT1G76420	AT3G19920	undirected	CUC3	AT3G19920
AT2G28610	AT3G19920	undirected	PRS	AT3G19920
AT2G33880	AT3G19920	undirected	HB-3	AT3G19920
AT3G13960	AT3G19920	undirected	GRF5	AT3G19920
AT1G14760	AT3G20210	undirected	KNATM	DELTA-VPE
AT1G26780	AT3G20210	undirected	LOF1	DELTA-VPE
AT1G55580	AT3G20210	undirected	LAS	DELTA-VPE
AT1G75430	AT3G20210	undirected	BLH11	DELTA-VPE
AT1G76420	AT3G20210	undirected	CUC3	DELTA-VPE
AT2G02540	AT3G20210	undirected	ATHB21	DELTA-VPE
AT2G06200	AT3G20210	undirected	GRF6	DELTA-VPE
AT2G28610	AT3G20210	undirected	PRS	DELTA-VPE
AT2G33880	AT3G20210	undirected	HB-3	DELTA-VPE
AT2G40750	AT3G20210	undirected	WRKY54	DELTA-VPE
AT3G10000	AT3G20210	undirected	EDA31	DELTA-VPE
AT3G13960	AT3G20210	undirected	GRF5	DELTA-VPE
AT3G15170	AT3G20210	undirected	CUC1	DELTA-VPE
AT2G33880	AT3G20935	undirected	HB-3	CYP705A28
AT3G13960	AT3G20935	undirected	GRF5	CYP705A28
AT1G26780	AT3G21352	undirected	LOF1	AT3G21352
AT1G55580	AT3G21352	undirected	LAS	AT3G21352
AT1G69600	AT3G21352	undirected	ATHB29	AT3G21352
AT2G33880	AT3G21352	undirected	HB-3	AT3G21352
AT3G15170	AT3G21352	undirected	CUC1	AT3G21352
AT1G10585	AT3G21370	undirected	bHLH	BGLU19
AT1G11175	AT3G21370	undirected	LncRNA	BGLU19
AT1G14760	AT3G21370	undirected	KNATM	BGLU19
AT1G26780	AT3G21370	undirected	LOF1	BGLU19
AT1G55580	AT3G21370	undirected	LAS	BGLU19
AT1G67100	AT3G21370	undirected	LBD40	BGLU19
AT1G69600	AT3G21370	undirected	ATHB29	BGLU19
AT1G75430	AT3G21370	undirected	BLH11	BGLU19
AT1G76420	AT3G21370	undirected	CUC3	BGLU19
AT1G80390	AT3G21370	undirected	IAA15	BGLU19
AT2G02540	AT3G21370	undirected	ATHB21	BGLU19
AT2G06200	AT3G21370	undirected	GRF6	BGLU19
AT2G28610	AT3G21370	undirected	PRS	BGLU19
AT2G33880	AT3G21370	undirected	HB-3	BGLU19
AT2G40750	AT3G21370	undirected	WRKY54	BGLU19
AT3G10000	AT3G21370	undirected	EDA31	BGLU19
AT3G13960	AT3G21370	undirected	GRF5	BGLU19
AT3G15170	AT3G21370	undirected	CUC1	BGLU19
AT1G26780	AT3G21380	undirected	LOF1	AT3G21380
AT1G55580	AT3G21380	undirected	LAS	AT3G21380
AT1G69600	AT3G21380	undirected	ATHB29	AT3G21380
AT1G76420	AT3G21380	undirected	CUC3	AT3G21380
AT2G33880	AT3G21380	undirected	HB-3	AT3G21380
AT3G10000	AT3G21380	undirected	EDA31	AT3G21380
AT3G13960	AT3G21380	undirected	GRF5	AT3G21380
AT3G15170	AT3G21380	undirected	CUC1	AT3G21380
AT1G14760	AT3G21780	undirected	KNATM	UGT71B6
AT1G26780	AT3G21780	undirected	LOF1	UGT71B6
AT1G55580	AT3G21780	undirected	LAS	UGT71B6
AT1G69600	AT3G21780	undirected	ATHB29	UGT71B6
AT1G76420	AT3G21780	undirected	CUC3	UGT71B6
AT1G80390	AT3G21780	undirected	IAA15	UGT71B6
AT2G02540	AT3G21780	undirected	ATHB21	UGT71B6
AT2G33880	AT3G21780	undirected	HB-3	UGT71B6
AT3G10000	AT3G21780	undirected	EDA31	UGT71B6
AT3G13960	AT3G21780	undirected	GRF5	UGT71B6
AT3G15170	AT3G21780	undirected	CUC1	UGT71B6
AT1G26780	AT3G22490	undirected	LOF1	AT3G22490
AT1G67100	AT3G22490	undirected	LBD40	AT3G22490
AT1G69600	AT3G22490	undirected	ATHB29	AT3G22490
AT1G76420	AT3G22490	undirected	CUC3	AT3G22490
AT2G02540	AT3G22490	undirected	ATHB21	AT3G22490
AT2G28610	AT3G22490	undirected	PRS	AT3G22490
AT2G33880	AT3G22490	undirected	HB-3	AT3G22490
AT3G10000	AT3G22490	undirected	EDA31	AT3G22490
AT3G13960	AT3G22490	undirected	GRF5	AT3G22490
AT3G15170	AT3G22490	undirected	CUC1	AT3G22490
AT1G26780	AT3G22570	undirected	LOF1	AT3G22570
AT1G55580	AT3G22570	undirected	LAS	AT3G22570
AT1G69600	AT3G22570	undirected	ATHB29	AT3G22570
AT1G76420	AT3G22570	undirected	CUC3	AT3G22570
AT2G33880	AT3G22570	undirected	HB-3	AT3G22570
AT3G15170	AT3G22570	undirected	CUC1	AT3G22570
AT1G14760	AT3G24650	undirected	KNATM	ABI3
AT1G26780	AT3G24650	undirected	LOF1	ABI3
AT1G55580	AT3G24650	undirected	LAS	ABI3
AT1G67100	AT3G24650	undirected	LBD40	ABI3
AT1G69600	AT3G24650	undirected	ATHB29	ABI3
AT1G75430	AT3G24650	undirected	BLH11	ABI3
AT1G76420	AT3G24650	undirected	CUC3	ABI3
AT1G80390	AT3G24650	undirected	IAA15	ABI3
AT2G02540	AT3G24650	undirected	ATHB21	ABI3
AT2G28610	AT3G24650	undirected	PRS	ABI3
AT2G33880	AT3G24650	undirected	HB-3	ABI3
AT2G40750	AT3G24650	undirected	WRKY54	ABI3
AT3G10000	AT3G24650	undirected	EDA31	ABI3
AT3G13960	AT3G24650	undirected	GRF5	ABI3
AT3G15170	AT3G24650	undirected	CUC1	ABI3
AT1G26780	AT3G25640	undirected	LOF1	AT3G25640
AT1G55580	AT3G25640	undirected	LAS	AT3G25640
AT1G69600	AT3G25640	undirected	ATHB29	AT3G25640
AT2G33880	AT3G25640	undirected	HB-3	AT3G25640
AT3G15170	AT3G25640	undirected	CUC1	AT3G25640
AT3G24650	AT3G25640	undirected	ABI3	AT3G25640
AT1G11175	AT3G26050	undirected	LncRNA	AT3G26050
AT3G13960	AT3G26050	undirected	GRF5	AT3G26050
AT1G14760	AT3G28270	undirected	KNATM	AT3G28270
AT1G26780	AT3G28270	undirected	LOF1	AT3G28270
AT1G55580	AT3G28270	undirected	LAS	AT3G28270
AT1G69600	AT3G28270	undirected	ATHB29	AT3G28270
AT1G76420	AT3G28270	undirected	CUC3	AT3G28270
AT2G02540	AT3G28270	undirected	ATHB21	AT3G28270
AT2G06200	AT3G28270	undirected	GRF6	AT3G28270
AT2G33880	AT3G28270	undirected	HB-3	AT3G28270
AT3G10000	AT3G28270	undirected	EDA31	AT3G28270
AT3G13960	AT3G28270	undirected	GRF5	AT3G28270
AT3G15170	AT3G28270	undirected	CUC1	AT3G28270
AT3G24650	AT3G28270	undirected	ABI3	AT3G28270
AT1G26780	AT3G28570	undirected	LOF1	AT3G28570
AT1G76420	AT3G28570	undirected	CUC3	AT3G28570
AT2G33880	AT3G28570	undirected	HB-3	AT3G28570
AT3G13960	AT3G28570	undirected	GRF5	AT3G28570
AT3G24650	AT3G28570	undirected	ABI3	AT3G28570
AT2G02540	AT3G36659	undirected	ATHB21	AT3G36659
AT3G24650	AT3G45650	undirected	ABI3	AtNPF2.7
AT3G13960	AT3G46490	undirected	GRF5	AT3G46490
AT3G24650	AT3G46490	undirected	ABI3	AT3G46490
AT1G26780	AT3G49860	undirected	LOF1	ARLA1B
AT1G55580	AT3G49860	undirected	LAS	ARLA1B
AT1G69600	AT3G49860	undirected	ATHB29	ARLA1B
AT1G76420	AT3G49860	undirected	CUC3	ARLA1B
AT2G33880	AT3G49860	undirected	HB-3	ARLA1B
AT3G10000	AT3G49860	undirected	EDA31	ARLA1B
AT3G13960	AT3G49860	undirected	GRF5	ARLA1B
AT3G15170	AT3G49860	undirected	CUC1	ARLA1B
AT3G24650	AT3G49860	undirected	ABI3	ARLA1B
AT1G14760	AT3G50770	undirected	KNATM	CML41
AT1G26780	AT3G50770	undirected	LOF1	CML41
AT1G55580	AT3G50770	undirected	LAS	CML41
AT1G69600	AT3G50770	undirected	ATHB29	CML41
AT1G75430	AT3G50770	undirected	BLH11	CML41
AT1G76420	AT3G50770	undirected	CUC3	CML41
AT2G33880	AT3G50770	undirected	HB-3	CML41
AT3G10000	AT3G50770	undirected	EDA31	CML41
AT3G13960	AT3G50770	undirected	GRF5	CML41
AT3G15170	AT3G50770	undirected	CUC1	CML41
AT3G24650	AT3G50770	undirected	ABI3	CML41
AT1G26780	AT3G50980	undirected	LOF1	XERO1
AT1G55580	AT3G50980	undirected	LAS	XERO1
AT1G67100	AT3G50980	undirected	LBD40	XERO1
AT1G69600	AT3G50980	undirected	ATHB29	XERO1
AT1G76420	AT3G50980	undirected	CUC3	XERO1
AT2G33880	AT3G50980	undirected	HB-3	XERO1
AT3G10000	AT3G50980	undirected	EDA31	XERO1
AT3G13960	AT3G50980	undirected	GRF5	XERO1
AT3G15170	AT3G50980	undirected	CUC1	XERO1
AT3G24650	AT3G50980	undirected	ABI3	XERO1
AT1G26780	AT3G51230	undirected	LOF1	AT3G51230
AT1G76420	AT3G51230	undirected	CUC3	AT3G51230
AT2G02540	AT3G51230	undirected	ATHB21	AT3G51230
AT2G33880	AT3G51230	undirected	HB-3	AT3G51230
AT3G13960	AT3G51230	undirected	GRF5	AT3G51230
AT3G24650	AT3G51230	undirected	ABI3	AT3G51230
AT1G55580	AT3G51810	undirected	LAS	AT3
AT1G67100	AT3G51810	undirected	LBD40	AT3
AT1G69600	AT3G51810	undirected	ATHB29	AT3
AT2G33880	AT3G51810	undirected	HB-3	AT3
AT3G13960	AT3G51810	undirected	GRF5	AT3
AT3G15170	AT3G51810	undirected	CUC1	AT3
AT3G24650	AT3G51810	undirected	ABI3	AT3
AT1G14760	AT3G53040	undirected	KNATM	AT3G53040
AT1G26780	AT3G53040	undirected	LOF1	AT3G53040
AT1G55580	AT3G53040	undirected	LAS	AT3G53040
AT1G67100	AT3G53040	undirected	LBD40	AT3G53040
AT1G69600	AT3G53040	undirected	ATHB29	AT3G53040
AT1G75430	AT3G53040	undirected	BLH11	AT3G53040
AT1G76420	AT3G53040	undirected	CUC3	AT3G53040
AT2G02540	AT3G53040	undirected	ATHB21	AT3G53040
AT2G28610	AT3G53040	undirected	PRS	AT3G53040
AT2G33880	AT3G53040	undirected	HB-3	AT3G53040
AT2G40750	AT3G53040	undirected	WRKY54	AT3G53040
AT3G10000	AT3G53040	undirected	EDA31	AT3G53040
AT3G13960	AT3G53040	undirected	GRF5	AT3G53040
AT3G15170	AT3G53040	undirected	CUC1	AT3G53040
AT3G24650	AT3G53040	undirected	ABI3	AT3G53040
AT1G26780	AT3G54940	undirected	LOF1	AT3G54940
AT1G55580	AT3G54940	undirected	LAS	AT3G54940
AT1G67100	AT3G54940	undirected	LBD40	AT3G54940
AT1G69600	AT3G54940	undirected	ATHB29	AT3G54940
AT1G76420	AT3G54940	undirected	CUC3	AT3G54940
AT2G33880	AT3G54940	undirected	HB-3	AT3G54940
AT3G10000	AT3G54940	undirected	EDA31	AT3G54940
AT3G13960	AT3G54940	undirected	GRF5	AT3G54940
AT3G15170	AT3G54940	undirected	CUC1	AT3G54940
AT3G24650	AT3G54940	undirected	ABI3	AT3G54940
AT1G14760	AT3G55780	undirected	KNATM	AT3G55780
AT1G26780	AT3G55780	undirected	LOF1	AT3G55780
AT1G55580	AT3G55780	undirected	LAS	AT3G55780
AT1G75430	AT3G55780	undirected	BLH11	AT3G55780
AT1G76420	AT3G55780	undirected	CUC3	AT3G55780
AT2G06200	AT3G55780	undirected	GRF6	AT3G55780
AT2G33880	AT3G55780	undirected	HB-3	AT3G55780
AT3G10000	AT3G55780	undirected	EDA31	AT3G55780
AT3G13960	AT3G55780	undirected	GRF5	AT3G55780
AT3G15170	AT3G55780	undirected	CUC1	AT3G55780
AT3G24650	AT3G55780	undirected	ABI3	AT3G55780
AT1G14760	AT3G56350	undirected	KNATM	AT3G56350
AT1G26780	AT3G56350	undirected	LOF1	AT3G56350
AT1G55580	AT3G56350	undirected	LAS	AT3G56350
AT1G75430	AT3G56350	undirected	BLH11	AT3G56350
AT1G76420	AT3G56350	undirected	CUC3	AT3G56350
AT2G02540	AT3G56350	undirected	ATHB21	AT3G56350
AT2G06200	AT3G56350	undirected	GRF6	AT3G56350
AT2G28610	AT3G56350	undirected	PRS	AT3G56350
AT2G33880	AT3G56350	undirected	HB-3	AT3G56350
AT3G10000	AT3G56350	undirected	EDA31	AT3G56350
AT3G13960	AT3G56350	undirected	GRF5	AT3G56350
AT3G15170	AT3G56350	undirected	CUC1	AT3G56350
AT3G24650	AT3G56350	undirected	ABI3	AT3G56350
AT3G46130	AT3G56350	undirected	MYB48	AT3G56350
AT1G11175	AT3G58450	undirected	LncRNA	AT3G58450
AT1G14760	AT3G58450	undirected	KNATM	AT3G58450
AT1G26780	AT3G58450	undirected	LOF1	AT3G58450
AT1G55580	AT3G58450	undirected	LAS	AT3G58450
AT1G67100	AT3G58450	undirected	LBD40	AT3G58450
AT1G69600	AT3G58450	undirected	ATHB29	AT3G58450
AT1G75430	AT3G58450	undirected	BLH11	AT3G58450
AT1G76420	AT3G58450	undirected	CUC3	AT3G58450
AT1G80390	AT3G58450	undirected	IAA15	AT3G58450
AT2G02540	AT3G58450	undirected	ATHB21	AT3G58450
AT2G06200	AT3G58450	undirected	GRF6	AT3G58450
AT2G28610	AT3G58450	undirected	PRS	AT3G58450
AT2G33880	AT3G58450	undirected	HB-3	AT3G58450
AT2G40750	AT3G58450	undirected	WRKY54	AT3G58450
AT3G10000	AT3G58450	undirected	EDA31	AT3G58450
AT3G13960	AT3G58450	undirected	GRF5	AT3G58450
AT3G15170	AT3G58450	undirected	CUC1	AT3G58450
AT3G24650	AT3G58450	undirected	ABI3	AT3G58450
AT1G26780	AT3G58550	undirected	LOF1	AT3G58550
AT1G55580	AT3G58550	undirected	LAS	AT3G58550
AT1G69600	AT3G58550	undirected	ATHB29	AT3G58550
AT1G76420	AT3G58550	undirected	CUC3	AT3G58550
AT2G33880	AT3G58550	undirected	HB-3	AT3G58550
AT3G10000	AT3G58550	undirected	EDA31	AT3G58550
AT3G13960	AT3G58550	undirected	GRF5	AT3G58550
AT3G15170	AT3G58550	undirected	CUC1	AT3G58550
AT3G24650	AT3G58550	undirected	ABI3	AT3G58550
AT1G26780	AT3G60660	undirected	LOF1	AT3G60660
AT2G33880	AT3G60660	undirected	HB-3	AT3G60660
AT3G10000	AT3G60660	undirected	EDA31	AT3G60660
AT3G13960	AT3G60660	undirected	GRF5	AT3G60660
AT1G11175	AT3G61250	undirected	LncRNA	LMI2
AT1G14760	AT3G61250	undirected	KNATM	LMI2
AT1G26780	AT3G61250	undirected	LOF1	LMI2
AT1G55580	AT3G61250	undirected	LAS	LMI2
AT1G75430	AT3G61250	undirected	BLH11	LMI2
AT1G76420	AT3G61250	undirected	CUC3	LMI2
AT1G80390	AT3G61250	undirected	IAA15	LMI2
AT2G02540	AT3G61250	undirected	ATHB21	LMI2
AT2G06200	AT3G61250	undirected	GRF6	LMI2
AT2G28610	AT3G61250	undirected	PRS	LMI2
AT2G33880	AT3G61250	undirected	HB-3	LMI2
AT2G40750	AT3G61250	undirected	WRKY54	LMI2
AT3G10000	AT3G61250	undirected	EDA31	LMI2
AT3G13960	AT3G61250	undirected	GRF5	LMI2
AT3G15170	AT3G61250	undirected	CUC1	LMI2
AT3G24650	AT3G61250	undirected	ABI3	LMI2
AT1G14760	AT3G62270	undirected	KNATM	BOR2
AT1G26780	AT3G62270	undirected	LOF1	BOR2
AT1G55580	AT3G62270	undirected	LAS	BOR2
AT1G69600	AT3G62270	undirected	ATHB29	BOR2
AT1G75430	AT3G62270	undirected	BLH11	BOR2
AT1G76420	AT3G62270	undirected	CUC3	BOR2
AT1G80390	AT3G62270	undirected	IAA15	BOR2
AT2G02540	AT3G62270	undirected	ATHB21	BOR2
AT2G06200	AT3G62270	undirected	GRF6	BOR2
AT2G28610	AT3G62270	undirected	PRS	BOR2
AT2G33880	AT3G62270	undirected	HB-3	BOR2
AT2G40750	AT3G62270	undirected	WRKY54	BOR2
AT3G10000	AT3G62270	undirected	EDA31	BOR2
AT3G13960	AT3G62270	undirected	GRF5	BOR2
AT3G15170	AT3G62270	undirected	CUC1	BOR2
AT3G24650	AT3G62270	undirected	ABI3	BOR2
AT3G61250	AT3G62270	undirected	LMI2	BOR2
AT1G14760	AT4G00070	undirected	KNATM	AT4G00070
AT1G26780	AT4G00070	undirected	LOF1	AT4G00070
AT1G76420	AT4G00070	undirected	CUC3	AT4G00070
AT2G02540	AT4G00070	undirected	ATHB21	AT4G00070
AT3G10000	AT4G00070	undirected	EDA31	AT4G00070
AT3G13960	AT4G00070	undirected	GRF5	AT4G00070
AT3G61250	AT4G00070	undirected	LMI2	AT4G00070
AT1G26780	AT4G00210	undirected	LOF1	LBD31
AT1G75430	AT4G00210	undirected	BLH11	LBD31
AT1G76420	AT4G00210	undirected	CUC3	LBD31
AT2G33880	AT4G00210	undirected	HB-3	LBD31
AT3G13960	AT4G00210	undirected	GRF5	LBD31
AT3G15170	AT4G00210	undirected	CUC1	LBD31
AT3G61250	AT4G00210	undirected	LMI2	LBD31
AT3G13960	AT4G00460	undirected	GRF5	ATROPGEF3
AT1G26780	AT4G01430	undirected	LOF1	UMAMIT29
AT1G55580	AT4G01430	undirected	LAS	UMAMIT29
AT1G69600	AT4G01430	undirected	ATHB29	UMAMIT29
AT1G76420	AT4G01430	undirected	CUC3	UMAMIT29
AT2G33880	AT4G01430	undirected	HB-3	UMAMIT29
AT3G10000	AT4G01430	undirected	EDA31	UMAMIT29
AT3G13960	AT4G01430	undirected	GRF5	UMAMIT29
AT3G15170	AT4G01430	undirected	CUC1	UMAMIT29
AT3G24650	AT4G01430	undirected	ABI3	UMAMIT29
AT3G61250	AT4G01430	undirected	LMI2	UMAMIT29
AT1G26780	AT4G01670	undirected	LOF1	AT4G01670
AT1G55580	AT4G01670	undirected	LAS	AT4G01670
AT1G69600	AT4G01670	undirected	ATHB29	AT4G01670
AT1G75430	AT4G01670	undirected	BLH11	AT4G01670
AT1G76420	AT4G01670	undirected	CUC3	AT4G01670
AT2G33880	AT4G01670	undirected	HB-3	AT4G01670
AT3G10000	AT4G01670	undirected	EDA31	AT4G01670
AT3G13960	AT4G01670	undirected	GRF5	AT4G01670
AT3G15170	AT4G01670	undirected	CUC1	AT4G01670
AT3G24650	AT4G01670	undirected	ABI3	AT4G01670
AT3G61250	AT4G01670	undirected	LMI2	AT4G01670
AT1G26780	AT4G01985	undirected	LOF1	AT4G01985
AT1G55580	AT4G01985	undirected	LAS	AT4G01985
AT1G67100	AT4G01985	undirected	LBD40	AT4G01985
AT1G69600	AT4G01985	undirected	ATHB29	AT4G01985
AT1G76420	AT4G01985	undirected	CUC3	AT4G01985
AT2G28610	AT4G01985	undirected	PRS	AT4G01985
AT2G33880	AT4G01985	undirected	HB-3	AT4G01985
AT3G10000	AT4G01985	undirected	EDA31	AT4G01985
AT3G13960	AT4G01985	undirected	GRF5	AT4G01985
AT3G15170	AT4G01985	undirected	CUC1	AT4G01985
AT3G24650	AT4G01985	undirected	ABI3	AT4G01985
AT3G61250	AT4G01985	undirected	LMI2	AT4G01985
AT1G75430	AT4G02487	undirected	BLH11	AT4G02487
AT3G24650	AT4G02487	undirected	ABI3	AT4G02487
AT1G55580	AT4G12545	undirected	LAS	AT4G12545
AT1G69600	AT4G12545	undirected	ATHB29	AT4G12545
AT2G33880	AT4G12545	undirected	HB-3	AT4G12545
AT3G15170	AT4G12545	undirected	CUC1	AT4G12545
AT1G10585	AT4G12550	undirected	bHLH	AIR1
AT1G26780	AT4G12550	undirected	LOF1	AIR1
AT1G55580	AT4G12550	undirected	LAS	AIR1
AT1G69600	AT4G12550	undirected	ATHB29	AIR1
AT2G33880	AT4G12550	undirected	HB-3	AIR1
AT3G15170	AT4G12550	undirected	CUC1	AIR1
AT1G26780	AT4G13210	undirected	LOF1	AT4G13210
AT1G55580	AT4G13210	undirected	LAS	AT4G13210
AT1G75430	AT4G13210	undirected	BLH11	AT4G13210
AT1G76420	AT4G13210	undirected	CUC3	AT4G13210
AT1G80390	AT4G13210	undirected	IAA15	AT4G13210
AT2G02540	AT4G13210	undirected	ATHB21	AT4G13210
AT2G28610	AT4G13210	undirected	PRS	AT4G13210
AT2G33880	AT4G13210	undirected	HB-3	AT4G13210
AT2G40750	AT4G13210	undirected	WRKY54	AT4G13210
AT3G10000	AT4G13210	undirected	EDA31	AT4G13210
AT3G13960	AT4G13210	undirected	GRF5	AT4G13210
AT3G15170	AT4G13210	undirected	CUC1	AT4G13210
AT3G24650	AT4G13210	undirected	ABI3	AT4G13210
AT3G61250	AT4G13210	undirected	LMI2	AT4G13210
AT1G26780	AT4G16160	undirected	LOF1	ATOEP16-2
AT1G55580	AT4G16160	undirected	LAS	ATOEP16-2
AT1G69600	AT4G16160	undirected	ATHB29	ATOEP16-2
AT1G76420	AT4G16160	undirected	CUC3	ATOEP16-2
AT2G33880	AT4G16160	undirected	HB-3	ATOEP16-2
AT3G10000	AT4G16160	undirected	EDA31	ATOEP16-2
AT3G13960	AT4G16160	undirected	GRF5	ATOEP16-2
AT3G15170	AT4G16160	undirected	CUC1	ATOEP16-2
AT3G24650	AT4G16160	undirected	ABI3	ATOEP16-2
AT3G61250	AT4G16160	undirected	LMI2	ATOEP16-2
AT1G26780	AT4G16215	undirected	LOF1	AT4G16215
AT1G76420	AT4G16215	undirected	CUC3	AT4G16215
AT2G33880	AT4G16215	undirected	HB-3	AT4G16215
AT3G13960	AT4G16215	undirected	GRF5	AT4G16215
AT3G24650	AT4G16215	undirected	ABI3	AT4G16215
AT3G24650	AT4G16350	undirected	ABI3	CBL6
AT3G13960	AT4G16807	undirected	GRF5	AT4G16807
AT1G10585	AT4G19810	undirected	bHLH	ChiC
AT1G14760	AT4G19810	undirected	KNATM	ChiC
AT1G26780	AT4G19810	undirected	LOF1	ChiC
AT1G55580	AT4G19810	undirected	LAS	ChiC
AT1G67100	AT4G19810	undirected	LBD40	ChiC
AT1G69600	AT4G19810	undirected	ATHB29	ChiC
AT1G75430	AT4G19810	undirected	BLH11	ChiC
AT1G76420	AT4G19810	undirected	CUC3	ChiC
AT2G02540	AT4G19810	undirected	ATHB21	ChiC
AT2G33880	AT4G19810	undirected	HB-3	ChiC
AT2G40750	AT4G19810	undirected	WRKY54	ChiC
AT3G10000	AT4G19810	undirected	EDA31	ChiC
AT3G15170	AT4G19810	undirected	CUC1	ChiC
AT3G24650	AT4G19810	undirected	ABI3	ChiC
AT3G61250	AT4G19810	undirected	LMI2	ChiC
AT1G26780	AT4G21020	undirected	LOF1	AT4G21020
AT1G55580	AT4G21020	undirected	LAS	AT4G21020
AT1G67100	AT4G21020	undirected	LBD40	AT4G21020
AT1G69600	AT4G21020	undirected	ATHB29	AT4G21020
AT1G75430	AT4G21020	undirected	BLH11	AT4G21020
AT1G76420	AT4G21020	undirected	CUC3	AT4G21020
AT2G02540	AT4G21020	undirected	ATHB21	AT4G21020
AT2G28610	AT4G21020	undirected	PRS	AT4G21020
AT2G33880	AT4G21020	undirected	HB-3	AT4G21020
AT2G40750	AT4G21020	undirected	WRKY54	AT4G21020
AT3G10000	AT4G21020	undirected	EDA31	AT4G21020
AT3G13960	AT4G21020	undirected	GRF5	AT4G21020
AT3G15170	AT4G21020	undirected	CUC1	AT4G21020
AT3G24650	AT4G21020	undirected	ABI3	AT4G21020
AT3G61250	AT4G21020	undirected	LMI2	AT4G21020
AT2G28610	AT4G22020	undirected	PRS	AT4G22020
AT2G33880	AT4G22020	undirected	HB-3	AT4G22020
AT3G10000	AT4G22020	undirected	EDA31	AT4G22020
AT3G13960	AT4G22020	undirected	GRF5	AT4G22020
AT3G24650	AT4G22020	undirected	ABI3	AT4G22020
AT3G54340	AT4G22020	undirected	AP3	AT4G22020
AT1G14760	AT4G22130	undirected	KNATM	SRF8
AT1G26780	AT4G22130	undirected	LOF1	SRF8
AT1G55580	AT4G22130	undirected	LAS	SRF8
AT1G67100	AT4G22130	undirected	LBD40	SRF8
AT1G69600	AT4G22130	undirected	ATHB29	SRF8
AT1G75430	AT4G22130	undirected	BLH11	SRF8
AT1G76420	AT4G22130	undirected	CUC3	SRF8
AT1G80390	AT4G22130	undirected	IAA15	SRF8
AT2G02540	AT4G22130	undirected	ATHB21	SRF8
AT2G06200	AT4G22130	undirected	GRF6	SRF8
AT2G28610	AT4G22130	undirected	PRS	SRF8
AT2G33880	AT4G22130	undirected	HB-3	SRF8
AT2G40750	AT4G22130	undirected	WRKY54	SRF8
AT3G10000	AT4G22130	undirected	EDA31	SRF8
AT3G13960	AT4G22130	undirected	GRF5	SRF8
AT3G15170	AT4G22130	undirected	CUC1	SRF8
AT3G24650	AT4G22130	undirected	ABI3	SRF8
AT3G61250	AT4G22130	undirected	LMI2	SRF8
AT1G10585	AT4G25140	undirected	bHLH	OLE1
AT1G14760	AT4G25140	undirected	KNATM	OLE1
AT1G26780	AT4G25140	undirected	LOF1	OLE1
AT1G55580	AT4G25140	undirected	LAS	OLE1
AT1G67100	AT4G25140	undirected	LBD40	OLE1
AT1G69600	AT4G25140	undirected	ATHB29	OLE1
AT1G75430	AT4G25140	undirected	BLH11	OLE1
AT1G76420	AT4G25140	undirected	CUC3	OLE1
AT1G80390	AT4G25140	undirected	IAA15	OLE1
AT2G02540	AT4G25140	undirected	ATHB21	OLE1
AT2G06200	AT4G25140	undirected	GRF6	OLE1
AT2G28610	AT4G25140	undirected	PRS	OLE1
AT2G33880	AT4G25140	undirected	HB-3	OLE1
AT2G40750	AT4G25140	undirected	WRKY54	OLE1
AT3G10000	AT4G25140	undirected	EDA31	OLE1
AT3G13960	AT4G25140	undirected	GRF5	OLE1
AT3G15170	AT4G25140	undirected	CUC1	OLE1
AT3G24650	AT4G25140	undirected	ABI3	OLE1
AT3G61250	AT4G25140	undirected	LMI2	OLE1
AT4G00210	AT4G25140	undirected	LBD31	OLE1
AT1G26780	AT4G26330	undirected	LOF1	ATSBT3.18
AT1G76420	AT4G26330	undirected	CUC3	ATSBT3.18
AT2G33880	AT4G26330	undirected	HB-3	ATSBT3.18
AT3G10000	AT4G26330	undirected	EDA31	ATSBT3.18
AT3G13960	AT4G26330	undirected	GRF5	ATSBT3.18
AT3G24650	AT4G26330	undirected	ABI3	ATSBT3.18
AT3G61250	AT4G26330	undirected	LMI2	ATSBT3.18
AT1G14760	AT4G26740	undirected	KNATM	AtCLO1
AT1G26780	AT4G26740	undirected	LOF1	AtCLO1
AT1G55580	AT4G26740	undirected	LAS	AtCLO1
AT1G67100	AT4G26740	undirected	LBD40	AtCLO1
AT1G69600	AT4G26740	undirected	ATHB29	AtCLO1
AT1G75430	AT4G26740	undirected	BLH11	AtCLO1
AT1G76420	AT4G26740	undirected	CUC3	AtCLO1
AT1G80390	AT4G26740	undirected	IAA15	AtCLO1
AT2G02540	AT4G26740	undirected	ATHB21	AtCLO1
AT2G06200	AT4G26740	undirected	GRF6	AtCLO1
AT2G28610	AT4G26740	undirected	PRS	AtCLO1
AT2G33880	AT4G26740	undirected	HB-3	AtCLO1
AT2G40750	AT4G26740	undirected	WRKY54	AtCLO1
AT3G10000	AT4G26740	undirected	EDA31	AtCLO1
AT3G13960	AT4G26740	undirected	GRF5	AtCLO1
AT3G15170	AT4G26740	undirected	CUC1	AtCLO1
AT3G24650	AT4G26740	undirected	ABI3	AtCLO1
AT3G61250	AT4G26740	undirected	LMI2	AtCLO1
AT4G00210	AT4G26740	undirected	LBD31	AtCLO1
AT1G26780	AT4G28085	undirected	LOF1	AT4G28085
AT1G55580	AT4G28085	undirected	LAS	AT4G28085
AT1G69600	AT4G28085	undirected	ATHB29	AT4G28085
AT1G76420	AT4G28085	undirected	CUC3	AT4G28085
AT2G33880	AT4G28085	undirected	HB-3	AT4G28085
AT3G15170	AT4G28085	undirected	CUC1	AT4G28085
AT3G61250	AT4G28085	undirected	LMI2	AT4G28085
AT1G10585	AT4G28520	undirected	bHLH	CRC
AT1G14760	AT4G28520	undirected	KNATM	CRC
AT1G26780	AT4G28520	undirected	LOF1	CRC
AT1G55580	AT4G28520	undirected	LAS	CRC
AT1G67100	AT4G28520	undirected	LBD40	CRC
AT1G69600	AT4G28520	undirected	ATHB29	CRC
AT1G75430	AT4G28520	undirected	BLH11	CRC
AT1G76420	AT4G28520	undirected	CUC3	CRC
AT1G80390	AT4G28520	undirected	IAA15	CRC
AT2G02540	AT4G28520	undirected	ATHB21	CRC
AT2G06200	AT4G28520	undirected	GRF6	CRC
AT2G28610	AT4G28520	undirected	PRS	CRC
AT2G33880	AT4G28520	undirected	HB-3	CRC
AT2G40750	AT4G28520	undirected	WRKY54	CRC
AT3G10000	AT4G28520	undirected	EDA31	CRC
AT3G13960	AT4G28520	undirected	GRF5	CRC
AT3G15170	AT4G28520	undirected	CUC1	CRC
AT3G24650	AT4G28520	undirected	ABI3	CRC
AT3G61250	AT4G28520	undirected	LMI2	CRC
AT1G26780	AT4G29610	undirected	LOF1	AT4G29610
AT1G76420	AT4G29610	undirected	CUC3	AT4G29610
AT3G13960	AT4G29610	undirected	GRF5	AT4G29610
AT1G10585	AT4G30250	undirected	bHLH	AT4G30250
AT1G11175	AT4G30250	undirected	LncRNA	AT4G30250
AT1G14760	AT4G30250	undirected	KNATM	AT4G30250
AT1G26780	AT4G30250	undirected	LOF1	AT4G30250
AT1G55580	AT4G30250	undirected	LAS	AT4G30250
AT1G67100	AT4G30250	undirected	LBD40	AT4G30250
AT1G69600	AT4G30250	undirected	ATHB29	AT4G30250
AT1G75430	AT4G30250	undirected	BLH11	AT4G30250
AT1G76420	AT4G30250	undirected	CUC3	AT4G30250
AT1G80390	AT4G30250	undirected	IAA15	AT4G30250
AT2G02540	AT4G30250	undirected	ATHB21	AT4G30250
AT2G06200	AT4G30250	undirected	GRF6	AT4G30250
AT2G28610	AT4G30250	undirected	PRS	AT4G30250
AT2G33880	AT4G30250	undirected	HB-3	AT4G30250
AT2G40750	AT4G30250	undirected	WRKY54	AT4G30250
AT3G10000	AT4G30250	undirected	EDA31	AT4G30250
AT3G13960	AT4G30250	undirected	GRF5	AT4G30250
AT3G15170	AT4G30250	undirected	CUC1	AT4G30250
AT3G24650	AT4G30250	undirected	ABI3	AT4G30250
AT3G61250	AT4G30250	undirected	LMI2	AT4G30250
AT4G00210	AT4G30250	undirected	LBD31	AT4G30250
AT1G14760	AT4G31830	undirected	KNATM	AT4G31830
AT1G26780	AT4G31830	undirected	LOF1	AT4G31830
AT1G55580	AT4G31830	undirected	LAS	AT4G31830
AT1G67100	AT4G31830	undirected	LBD40	AT4G31830
AT1G69600	AT4G31830	undirected	ATHB29	AT4G31830
AT1G75430	AT4G31830	undirected	BLH11	AT4G31830
AT1G76420	AT4G31830	undirected	CUC3	AT4G31830
AT2G02540	AT4G31830	undirected	ATHB21	AT4G31830
AT2G33880	AT4G31830	undirected	HB-3	AT4G31830
AT3G10000	AT4G31830	undirected	EDA31	AT4G31830
AT3G13960	AT4G31830	undirected	GRF5	AT4G31830
AT3G15170	AT4G31830	undirected	CUC1	AT4G31830
AT3G24650	AT4G31830	undirected	ABI3	AT4G31830
AT3G61250	AT4G31830	undirected	LMI2	AT4G31830
AT1G11175	AT4G32540	undirected	LncRNA	YUC
AT1G14760	AT4G32540	undirected	KNATM	YUC
AT1G26780	AT4G32540	undirected	LOF1	YUC
AT1G75430	AT4G32540	undirected	BLH11	YUC
AT1G76420	AT4G32540	undirected	CUC3	YUC
AT2G02540	AT4G32540	undirected	ATHB21	YUC
AT2G06200	AT4G32540	undirected	GRF6	YUC
AT2G28610	AT4G32540	undirected	PRS	YUC
AT2G33880	AT4G32540	undirected	HB-3	YUC
AT3G10000	AT4G32540	undirected	EDA31	YUC
AT3G13960	AT4G32540	undirected	GRF5	YUC
AT3G15170	AT4G32540	undirected	CUC1	YUC
AT3G24650	AT4G32540	undirected	ABI3	YUC
AT3G61250	AT4G32540	undirected	LMI2	YUC
AT1G10585	AT4G32840	undirected	bHLH	PFK6
AT1G26780	AT4G32840	undirected	LOF1	PFK6
AT1G67100	AT4G32840	undirected	LBD40	PFK6
AT1G69600	AT4G32840	undirected	ATHB29	PFK6
AT1G75430	AT4G32840	undirected	BLH11	PFK6
AT1G76420	AT4G32840	undirected	CUC3	PFK6
AT1G80390	AT4G32840	undirected	IAA15	PFK6
AT2G02540	AT4G32840	undirected	ATHB21	PFK6
AT2G33880	AT4G32840	undirected	HB-3	PFK6
AT3G13960	AT4G32840	undirected	GRF5	PFK6
AT3G15170	AT4G32840	undirected	CUC1	PFK6
AT3G24650	AT4G32840	undirected	ABI3	PFK6
AT3G61250	AT4G32840	undirected	LMI2	PFK6
AT4G00210	AT4G32840	undirected	LBD31	PFK6
AT1G26780	AT4G34419	undirected	LOF1	AT4G34419
AT1G76420	AT4G34419	undirected	CUC3	AT4G34419
AT3G13960	AT4G34419	undirected	GRF5	AT4G34419
AT1G10585	AT4G34420	undirected	bHLH	AT4G34420
AT1G11175	AT4G34420	undirected	LncRNA	AT4G34420
AT1G14760	AT4G34420	undirected	KNATM	AT4G34420
AT1G26780	AT4G34420	undirected	LOF1	AT4G34420
AT1G67100	AT4G34420	undirected	LBD40	AT4G34420
AT1G75430	AT4G34420	undirected	BLH11	AT4G34420
AT1G76420	AT4G34420	undirected	CUC3	AT4G34420
AT1G80390	AT4G34420	undirected	IAA15	AT4G34420
AT2G02540	AT4G34420	undirected	ATHB21	AT4G34420
AT2G06200	AT4G34420	undirected	GRF6	AT4G34420
AT2G28610	AT4G34420	undirected	PRS	AT4G34420
AT2G33880	AT4G34420	undirected	HB-3	AT4G34420
AT2G40750	AT4G34420	undirected	WRKY54	AT4G34420
AT3G10000	AT4G34420	undirected	EDA31	AT4G34420
AT3G13960	AT4G34420	undirected	GRF5	AT4G34420
AT3G15170	AT4G34420	undirected	CUC1	AT4G34420
AT3G24650	AT4G34420	undirected	ABI3	AT4G34420
AT3G61250	AT4G34420	undirected	LMI2	AT4G34420
AT4G00210	AT4G34420	undirected	LBD31	AT4G34420
AT1G11175	AT4G36060	undirected	LncRNA	bHLH11
AT1G26780	AT4G36060	undirected	LOF1	bHLH11
AT1G76420	AT4G36060	undirected	CUC3	bHLH11
AT2G02540	AT4G36060	undirected	ATHB21	bHLH11
AT2G28610	AT4G36060	undirected	PRS	bHLH11
AT2G33880	AT4G36060	undirected	HB-3	bHLH11
AT3G10000	AT4G36060	undirected	EDA31	bHLH11
AT3G13960	AT4G36060	undirected	GRF5	bHLH11
AT3G24650	AT4G36060	undirected	ABI3	bHLH11
AT3G61250	AT4G36060	undirected	LMI2	bHLH11
AT3G13960	AT4G36470	undirected	GRF5	AT4G36470
AT3G46130	AT4G36470	undirected	MYB48	AT4G36470
AT4G36060	AT4G36470	undirected	bHLH11	AT4G36470
AT1G14760	AT4G36700	undirected	KNATM	AT4G36700
AT1G26780	AT4G36700	undirected	LOF1	AT4G36700
AT1G55580	AT4G36700	undirected	LAS	AT4G36700
AT1G67100	AT4G36700	undirected	LBD40	AT4G36700
AT1G69600	AT4G36700	undirected	ATHB29	AT4G36700
AT1G76420	AT4G36700	undirected	CUC3	AT4G36700
AT2G02540	AT4G36700	undirected	ATHB21	AT4G36700
AT2G33880	AT4G36700	undirected	HB-3	AT4G36700
AT3G10000	AT4G36700	undirected	EDA31	AT4G36700
AT3G13960	AT4G36700	undirected	GRF5	AT4G36700
AT3G15170	AT4G36700	undirected	CUC1	AT4G36700
AT3G24650	AT4G36700	undirected	ABI3	AT4G36700
AT3G61250	AT4G36700	undirected	LMI2	AT4G36700
AT4G36060	AT4G36700	undirected	bHLH11	AT4G36700
AT3G13960	AT4G36925	undirected	GRF5	AT4G36925
AT4G36060	AT4G36925	undirected	bHLH11	AT4G36925
AT1G11175	AT4G37490	undirected	LncRNA	CYC1
AT1G14760	AT4G37490	undirected	KNATM	CYC1
AT1G26780	AT4G37490	undirected	LOF1	CYC1
AT1G55580	AT4G37490	undirected	LAS	CYC1
AT1G75430	AT4G37490	undirected	BLH11	CYC1
AT1G76420	AT4G37490	undirected	CUC3	CYC1
AT2G02540	AT4G37490	undirected	ATHB21	CYC1
AT2G06200	AT4G37490	undirected	GRF6	CYC1
AT2G28610	AT4G37490	undirected	PRS	CYC1
AT2G33880	AT4G37490	undirected	HB-3	CYC1
AT3G10000	AT4G37490	undirected	EDA31	CYC1
AT3G13960	AT4G37490	undirected	GRF5	CYC1
AT3G15170	AT4G37490	undirected	CUC1	CYC1
AT3G24650	AT4G37490	undirected	ABI3	CYC1
AT3G61250	AT4G37490	undirected	LMI2	CYC1
AT4G00210	AT4G37490	undirected	LBD31	CYC1
AT4G36060	AT4G37490	undirected	bHLH11	CYC1
AT1G14760	AT4G39130	undirected	KNATM	AT4G39130
AT1G26780	AT4G39130	undirected	LOF1	AT4G39130
AT1G55580	AT4G39130	undirected	LAS	AT4G39130
AT1G67100	AT4G39130	undirected	LBD40	AT4G39130
AT1G69600	AT4G39130	undirected	ATHB29	AT4G39130
AT1G75430	AT4G39130	undirected	BLH11	AT4G39130
AT1G76420	AT4G39130	undirected	CUC3	AT4G39130
AT1G80390	AT4G39130	undirected	IAA15	AT4G39130
AT2G02540	AT4G39130	undirected	ATHB21	AT4G39130
AT2G28610	AT4G39130	undirected	PRS	AT4G39130
AT2G33880	AT4G39130	undirected	HB-3	AT4G39130
AT2G40750	AT4G39130	undirected	WRKY54	AT4G39130
AT3G10000	AT4G39130	undirected	EDA31	AT4G39130
AT3G13960	AT4G39130	undirected	GRF5	AT4G39130
AT3G15170	AT4G39130	undirected	CUC1	AT4G39130
AT3G24650	AT4G39130	undirected	ABI3	AT4G39130
AT3G61250	AT4G39130	undirected	LMI2	AT4G39130
AT4G36060	AT4G39130	undirected	bHLH11	AT4G39130
AT1G26780	AT4G39360	undirected	LOF1	AT4G39360
AT1G76420	AT4G39360	undirected	CUC3	AT4G39360
AT2G33880	AT4G39360	undirected	HB-3	AT4G39360
AT3G13960	AT4G39360	undirected	GRF5	AT4G39360
AT3G24650	AT4G39360	undirected	ABI3	AT4G39360
AT1G26780	AT4G40010	undirected	LOF1	SNRK2-7
AT1G76420	AT4G40010	undirected	CUC3	SNRK2-7
AT2G33880	AT4G40010	undirected	HB-3	SNRK2-7
AT3G13960	AT4G40010	undirected	GRF5	SNRK2-7
AT3G15170	AT4G40010	undirected	CUC1	SNRK2-7
AT3G24650	AT4G40010	undirected	ABI3	SNRK2-7
AT1G10585	AT5G03350	undirected	bHLH	AT5G03350
AT1G14760	AT5G03350	undirected	KNATM	AT5G03350
AT1G26780	AT5G03350	undirected	LOF1	AT5G03350
AT1G55580	AT5G03350	undirected	LAS	AT5G03350
AT1G69600	AT5G03350	undirected	ATHB29	AT5G03350
AT2G33880	AT5G03350	undirected	HB-3	AT5G03350
AT3G10000	AT5G03350	undirected	EDA31	AT5G03350
AT3G15170	AT5G03350	undirected	CUC1	AT5G03350
AT3G24650	AT5G03350	undirected	ABI3	AT5G03350
AT1G26780	AT5G03680	undirected	LOF1	PTL
AT1G76420	AT5G03680	undirected	CUC3	PTL
AT2G28610	AT5G03680	undirected	PRS	PTL
AT2G33880	AT5G03680	undirected	HB-3	PTL
AT3G10000	AT5G03680	undirected	EDA31	PTL
AT3G13960	AT5G03680	undirected	GRF5	PTL
AT3G24650	AT5G03680	undirected	ABI3	PTL
AT3G46130	AT5G03680	undirected	MYB48	PTL
AT1G14760	AT5G06070	undirected	KNATM	RAB
AT1G26780	AT5G06070	undirected	LOF1	RAB
AT1G76420	AT5G06070	undirected	CUC3	RAB
AT1G80390	AT5G06070	undirected	IAA15	RAB
AT2G02540	AT5G06070	undirected	ATHB21	RAB
AT2G06200	AT5G06070	undirected	GRF6	RAB
AT2G33880	AT5G06070	undirected	HB-3	RAB
AT3G10000	AT5G06070	undirected	EDA31	RAB
AT3G13960	AT5G06070	undirected	GRF5	RAB
AT3G15170	AT5G06070	undirected	CUC1	RAB
AT3G24650	AT5G06070	undirected	ABI3	RAB
AT3G61250	AT5G06070	undirected	LMI2	RAB
AT1G26780	AT5G06330	undirected	LOF1	AT5G06330
AT1G55580	AT5G06330	undirected	LAS	AT5G06330
AT1G69600	AT5G06330	undirected	ATHB29	AT5G06330
AT2G33880	AT5G06330	undirected	HB-3	AT5G06330
AT3G15170	AT5G06330	undirected	CUC1	AT5G06330
AT3G24650	AT5G06330	undirected	ABI3	AT5G06330
AT1G14760	AT5G06380	undirected	KNATM	AT5G06380
AT1G26780	AT5G06380	undirected	LOF1	AT5G06380
AT1G75430	AT5G06380	undirected	BLH11	AT5G06380
AT1G76420	AT5G06380	undirected	CUC3	AT5G06380
AT1G80390	AT5G06380	undirected	IAA15	AT5G06380
AT2G02540	AT5G06380	undirected	ATHB21	AT5G06380
AT2G33880	AT5G06380	undirected	HB-3	AT5G06380
AT3G10000	AT5G06380	undirected	EDA31	AT5G06380
AT3G13960	AT5G06380	undirected	GRF5	AT5G06380
AT3G24650	AT5G06380	undirected	ABI3	AT5G06380
AT3G61250	AT5G06380	undirected	LMI2	AT5G06380
AT5G06070	AT5G06380	undirected	RAB	AT5G06380
AT1G14760	AT5G07330	undirected	KNATM	AT5G07330
AT1G26780	AT5G07330	undirected	LOF1	AT5G07330
AT1G55580	AT5G07330	undirected	LAS	AT5G07330
AT1G67100	AT5G07330	undirected	LBD40	AT5G07330
AT1G69600	AT5G07330	undirected	ATHB29	AT5G07330
AT1G75430	AT5G07330	undirected	BLH11	AT5G07330
AT1G76420	AT5G07330	undirected	CUC3	AT5G07330
AT2G02540	AT5G07330	undirected	ATHB21	AT5G07330
AT2G28610	AT5G07330	undirected	PRS	AT5G07330
AT2G33880	AT5G07330	undirected	HB-3	AT5G07330
AT2G40750	AT5G07330	undirected	WRKY54	AT5G07330
AT3G10000	AT5G07330	undirected	EDA31	AT5G07330
AT3G13960	AT5G07330	undirected	GRF5	AT5G07330
AT3G15170	AT5G07330	undirected	CUC1	AT5G07330
AT3G24650	AT5G07330	undirected	ABI3	AT5G07330
AT3G61250	AT5G07330	undirected	LMI2	AT5G07330
AT4G36060	AT5G07330	undirected	bHLH11	AT5G07330
AT5G03680	AT5G07330	undirected	PTL	AT5G07330
AT2G28610	AT5G10000	undirected	PRS	ATFD4
AT2G33880	AT5G10000	undirected	HB-3	ATFD4
AT3G10000	AT5G10000	undirected	EDA31	ATFD4
AT3G13960	AT5G10000	undirected	GRF5	ATFD4
AT3G24650	AT5G10000	undirected	ABI3	ATFD4
AT5G03680	AT5G10000	undirected	PTL	ATFD4
AT1G14760	AT5G10100	undirected	KNATM	TPPI
AT1G26780	AT5G10100	undirected	LOF1	TPPI
AT1G75430	AT5G10100	undirected	BLH11	TPPI
AT1G76420	AT5G10100	undirected	CUC3	TPPI
AT2G02540	AT5G10100	undirected	ATHB21	TPPI
AT2G06200	AT5G10100	undirected	GRF6	TPPI
AT2G28610	AT5G10100	undirected	PRS	TPPI
AT2G33880	AT5G10100	undirected	HB-3	TPPI
AT3G10000	AT5G10100	undirected	EDA31	TPPI
AT3G13960	AT5G10100	undirected	GRF5	TPPI
AT3G61250	AT5G10100	undirected	LMI2	TPPI
AT4G36060	AT5G10100	undirected	bHLH11	TPPI
AT5G06070	AT5G10100	undirected	RAB	TPPI
AT1G67100	AT5G10670	undirected	LBD40	AT5G10670
AT3G24650	AT5G10670	undirected	ABI3	AT5G10670
AT1G10585	AT5G11320	undirected	bHLH	AtYUC4
AT1G11175	AT5G11320	undirected	LncRNA	AtYUC4
AT1G14760	AT5G11320	undirected	KNATM	AtYUC4
AT1G26780	AT5G11320	undirected	LOF1	AtYUC4
AT1G55580	AT5G11320	undirected	LAS	AtYUC4
AT1G67100	AT5G11320	undirected	LBD40	AtYUC4
AT1G69600	AT5G11320	undirected	ATHB29	AtYUC4
AT1G75430	AT5G11320	undirected	BLH11	AtYUC4
AT1G76420	AT5G11320	undirected	CUC3	AtYUC4
AT1G80390	AT5G11320	undirected	IAA15	AtYUC4
AT2G02540	AT5G11320	undirected	ATHB21	AtYUC4
AT2G06200	AT5G11320	undirected	GRF6	AtYUC4
AT2G28610	AT5G11320	undirected	PRS	AtYUC4
AT2G33880	AT5G11320	undirected	HB-3	AtYUC4
AT2G40750	AT5G11320	undirected	WRKY54	AtYUC4
AT3G10000	AT5G11320	undirected	EDA31	AtYUC4
AT3G13960	AT5G11320	undirected	GRF5	AtYUC4
AT3G15170	AT5G11320	undirected	CUC1	AtYUC4
AT3G24650	AT5G11320	undirected	ABI3	AtYUC4
AT3G61250	AT5G11320	undirected	LMI2	AtYUC4
AT4G00210	AT5G11320	undirected	LBD31	AtYUC4
AT4G36060	AT5G11320	undirected	bHLH11	AtYUC4
AT5G03680	AT5G11320	undirected	PTL	AtYUC4
AT5G06070	AT5G11320	undirected	RAB	AtYUC4
AT1G11175	AT5G11410	undirected	LncRNA	AT5G11410
AT1G26780	AT5G11410	undirected	LOF1	AT5G11410
AT3G10000	AT5G11410	undirected	EDA31	AT5G11410
AT3G13960	AT5G11410	undirected	GRF5	AT5G11410
AT3G61250	AT5G11410	undirected	LMI2	AT5G11410
AT4G36060	AT5G11410	undirected	bHLH11	AT5G11410
AT1G11175	AT5G16600	undirected	LncRNA	MYB43
AT3G13960	AT5G16600	undirected	GRF5	MYB43
AT4G36060	AT5G16600	undirected	bHLH11	MYB43
AT1G76420	AT5G17800	undirected	CUC3	BRAVO
AT2G33880	AT5G17800	undirected	HB-3	BRAVO
AT3G10000	AT5G17800	undirected	EDA31	BRAVO
AT3G13960	AT5G17800	undirected	GRF5	BRAVO
AT3G24650	AT5G17800	undirected	ABI3	BRAVO
AT3G54340	AT5G17800	undirected	AP3	BRAVO
AT5G03680	AT5G17800	undirected	PTL	BRAVO
AT1G14760	AT5G17810	undirected	KNATM	WOX12
AT1G26780	AT5G17810	undirected	LOF1	WOX12
AT1G55580	AT5G17810	undirected	LAS	WOX12
AT1G69600	AT5G17810	undirected	ATHB29	WOX12
AT1G75430	AT5G17810	undirected	BLH11	WOX12
AT1G76420	AT5G17810	undirected	CUC3	WOX12
AT2G02540	AT5G17810	undirected	ATHB21	WOX12
AT2G06200	AT5G17810	undirected	GRF6	WOX12
AT2G33880	AT5G17810	undirected	HB-3	WOX12
AT3G10000	AT5G17810	undirected	EDA31	WOX12
AT3G13960	AT5G17810	undirected	GRF5	WOX12
AT3G15170	AT5G17810	undirected	CUC1	WOX12
AT3G24650	AT5G17810	undirected	ABI3	WOX12
AT3G61250	AT5G17810	undirected	LMI2	WOX12
AT5G06070	AT5G17810	undirected	RAB	WOX12
AT1G26780	AT5G18450	undirected	LOF1	AT5G18450
AT1G75430	AT5G18450	undirected	BLH11	AT5G18450
AT1G76420	AT5G18450	undirected	CUC3	AT5G18450
AT2G33880	AT5G18450	undirected	HB-3	AT5G18450
AT3G10000	AT5G18450	undirected	EDA31	AT5G18450
AT3G13960	AT5G18450	undirected	GRF5	AT5G18450
AT3G15170	AT5G18450	undirected	CUC1	AT5G18450
AT3G24650	AT5G18450	undirected	ABI3	AT5G18450
AT3G61250	AT5G18450	undirected	LMI2	AT5G18450
AT1G10585	AT5G22300	undirected	bHLH	AtNIT4
AT1G26780	AT5G22300	undirected	LOF1	AtNIT4
AT1G55580	AT5G22300	undirected	LAS	AtNIT4
AT1G69600	AT5G22300	undirected	ATHB29	AtNIT4
AT1G76420	AT5G22300	undirected	CUC3	AtNIT4
AT2G33880	AT5G22300	undirected	HB-3	AtNIT4
AT2G40750	AT5G22300	undirected	WRKY54	AtNIT4
AT3G10000	AT5G22300	undirected	EDA31	AtNIT4
AT3G15170	AT5G22300	undirected	CUC1	AtNIT4
AT3G24650	AT5G22300	undirected	ABI3	AtNIT4
AT3G61250	AT5G22300	undirected	LMI2	AtNIT4
AT5G17810	AT5G22300	undirected	WOX12	AtNIT4
AT1G11175	AT5G22470	undirected	LncRNA	AT5G22470
AT1G14760	AT5G22470	undirected	KNATM	AT5G22470
AT1G26780	AT5G22470	undirected	LOF1	AT5G22470
AT1G55580	AT5G22470	undirected	LAS	AT5G22470
AT1G75430	AT5G22470	undirected	BLH11	AT5G22470
AT1G76420	AT5G22470	undirected	CUC3	AT5G22470
AT2G02540	AT5G22470	undirected	ATHB21	AT5G22470
AT2G06200	AT5G22470	undirected	GRF6	AT5G22470
AT2G28610	AT5G22470	undirected	PRS	AT5G22470
AT2G33880	AT5G22470	undirected	HB-3	AT5G22470
AT2G40750	AT5G22470	undirected	WRKY54	AT5G22470
AT3G10000	AT5G22470	undirected	EDA31	AT5G22470
AT3G13960	AT5G22470	undirected	GRF5	AT5G22470
AT3G15170	AT5G22470	undirected	CUC1	AT5G22470
AT3G24650	AT5G22470	undirected	ABI3	AT5G22470
AT3G46130	AT5G22470	undirected	MYB48	AT5G22470
AT3G61250	AT5G22470	undirected	LMI2	AT5G22470
AT4G36060	AT5G22470	undirected	bHLH11	AT5G22470
AT5G03680	AT5G22470	undirected	PTL	AT5G22470
AT5G06070	AT5G22470	undirected	RAB	AT5G22470
AT5G17800	AT5G22470	undirected	BRAVO	AT5G22470
AT5G17810	AT5G22470	undirected	WOX12	AT5G22470
AT1G11175	AT5G23000	undirected	LncRNA	RAX1
AT1G14760	AT5G23000	undirected	KNATM	RAX1
AT1G26780	AT5G23000	undirected	LOF1	RAX1
AT1G55580	AT5G23000	undirected	LAS	RAX1
AT1G75430	AT5G23000	undirected	BLH11	RAX1
AT1G76420	AT5G23000	undirected	CUC3	RAX1
AT1G80390	AT5G23000	undirected	IAA15	RAX1
AT2G02540	AT5G23000	undirected	ATHB21	RAX1
AT2G06200	AT5G23000	undirected	GRF6	RAX1
AT2G28610	AT5G23000	undirected	PRS	RAX1
AT2G33880	AT5G23000	undirected	HB-3	RAX1
AT2G40750	AT5G23000	undirected	WRKY54	RAX1
AT3G10000	AT5G23000	undirected	EDA31	RAX1
AT3G13960	AT5G23000	undirected	GRF5	RAX1
AT3G15170	AT5G23000	undirected	CUC1	RAX1
AT3G24650	AT5G23000	undirected	ABI3	RAX1
AT3G46130	AT5G23000	undirected	MYB48	RAX1
AT3G61250	AT5G23000	undirected	LMI2	RAX1
AT4G00210	AT5G23000	undirected	LBD31	RAX1
AT4G36060	AT5G23000	undirected	bHLH11	RAX1
AT5G03680	AT5G23000	undirected	PTL	RAX1
AT5G06070	AT5G23000	undirected	RAB	RAX1
AT5G16600	AT5G23000	undirected	MYB43	RAX1
AT5G17800	AT5G23000	undirected	BRAVO	RAX1
AT5G17810	AT5G23000	undirected	WOX12	RAX1
AT1G14760	AT5G23360	undirected	KNATM	AT5G23360
AT1G26780	AT5G23360	undirected	LOF1	AT5G23360
AT1G55580	AT5G23360	undirected	LAS	AT5G23360
AT1G69600	AT5G23360	undirected	ATHB29	AT5G23360
AT1G76420	AT5G23360	undirected	CUC3	AT5G23360
AT1G80390	AT5G23360	undirected	IAA15	AT5G23360
AT2G33880	AT5G23360	undirected	HB-3	AT5G23360
AT3G10000	AT5G23360	undirected	EDA31	AT5G23360
AT3G13960	AT5G23360	undirected	GRF5	AT5G23360
AT3G15170	AT5G23360	undirected	CUC1	AT5G23360
AT3G24650	AT5G23360	undirected	ABI3	AT5G23360
AT3G61250	AT5G23360	undirected	LMI2	AT5G23360
AT5G17810	AT5G23360	undirected	WOX12	AT5G23360
AT5G23000	AT5G23360	undirected	RAX1	AT5G23360
AT1G26780	AT5G24130	undirected	LOF1	AT5G24130
AT1G55580	AT5G24130	undirected	LAS	AT5G24130
AT1G69600	AT5G24130	undirected	ATHB29	AT5G24130
AT1G76420	AT5G24130	undirected	CUC3	AT5G24130
AT2G33880	AT5G24130	undirected	HB-3	AT5G24130
AT3G10000	AT5G24130	undirected	EDA31	AT5G24130
AT3G13960	AT5G24130	undirected	GRF5	AT5G24130
AT3G15170	AT5G24130	undirected	CUC1	AT5G24130
AT3G24650	AT5G24130	undirected	ABI3	AT5G24130
AT3G61250	AT5G24130	undirected	LMI2	AT5G24130
AT5G03680	AT5G24130	undirected	PTL	AT5G24130
AT5G17800	AT5G24130	undirected	BRAVO	AT5G24130
AT5G23000	AT5G24130	undirected	RAX1	AT5G24130
AT1G26780	AT5G25160	undirected	LOF1	ZFP3
AT1G55580	AT5G25160	undirected	LAS	ZFP3
AT1G69600	AT5G25160	undirected	ATHB29	ZFP3
AT2G33880	AT5G25160	undirected	HB-3	ZFP3
AT3G15170	AT5G25160	undirected	CUC1	ZFP3
AT3G24650	AT5G25160	undirected	ABI3	ZFP3
AT1G14760	AT5G25980	undirected	KNATM	BGLU37
AT1G26780	AT5G25980	undirected	LOF1	BGLU37
AT1G76420	AT5G25980	undirected	CUC3	BGLU37
AT2G02540	AT5G25980	undirected	ATHB21	BGLU37
AT5G06070	AT5G25980	undirected	RAB	BGLU37
AT5G17810	AT5G25980	undirected	WOX12	BGLU37
AT1G26780	AT5G35660	undirected	LOF1	AT5G35660
AT1G55580	AT5G35660	undirected	LAS	AT5G35660
AT1G76420	AT5G35660	undirected	CUC3	AT5G35660
AT2G06200	AT5G35660	undirected	GRF6	AT5G35660
AT2G28610	AT5G35660	undirected	PRS	AT5G35660
AT2G33880	AT5G35660	undirected	HB-3	AT5G35660
AT2G40750	AT5G35660	undirected	WRKY54	AT5G35660
AT3G10000	AT5G35660	undirected	EDA31	AT5G35660
AT3G13960	AT5G35660	undirected	GRF5	AT5G35660
AT3G15170	AT5G35660	undirected	CUC1	AT5G35660
AT3G24650	AT5G35660	undirected	ABI3	AT5G35660
AT3G46130	AT5G35660	undirected	MYB48	AT5G35660
AT3G61250	AT5G35660	undirected	LMI2	AT5G35660
AT4G36060	AT5G35660	undirected	bHLH11	AT5G35660
AT5G03680	AT5G35660	undirected	PTL	AT5G35660
AT5G17800	AT5G35660	undirected	BRAVO	AT5G35660
AT5G23000	AT5G35660	undirected	RAX1	AT5G35660
AT3G13960	AT5G38780	undirected	GRF5	AT5G38780
AT3G24650	AT5G38780	undirected	ABI3	AT5G38780
AT5G03680	AT5G38780	undirected	PTL	AT5G38780
AT5G17800	AT5G38780	undirected	BRAVO	AT5G38780
AT5G23000	AT5G38780	undirected	RAX1	AT5G38780
AT1G14760	AT5G40420	undirected	KNATM	OLE2
AT1G26780	AT5G40420	undirected	LOF1	OLE2
AT1G55580	AT5G40420	undirected	LAS	OLE2
AT1G67100	AT5G40420	undirected	LBD40	OLE2
AT1G69600	AT5G40420	undirected	ATHB29	OLE2
AT1G75430	AT5G40420	undirected	BLH11	OLE2
AT1G76420	AT5G40420	undirected	CUC3	OLE2
AT1G80390	AT5G40420	undirected	IAA15	OLE2
AT2G02540	AT5G40420	undirected	ATHB21	OLE2
AT2G28610	AT5G40420	undirected	PRS	OLE2
AT2G33880	AT5G40420	undirected	HB-3	OLE2
AT2G40750	AT5G40420	undirected	WRKY54	OLE2
AT3G10000	AT5G40420	undirected	EDA31	OLE2
AT3G13960	AT5G40420	undirected	GRF5	OLE2
AT3G15170	AT5G40420	undirected	CUC1	OLE2
AT3G24650	AT5G40420	undirected	ABI3	OLE2
AT3G61250	AT5G40420	undirected	LMI2	OLE2
AT4G36060	AT5G40420	undirected	bHLH11	OLE2
AT5G03680	AT5G40420	undirected	PTL	OLE2
AT5G06070	AT5G40420	undirected	RAB	OLE2
AT5G17800	AT5G40420	undirected	BRAVO	OLE2
AT5G17810	AT5G40420	undirected	WOX12	OLE2
AT5G23000	AT5G40420	undirected	RAX1	OLE2
AT5G25160	AT5G40420	undirected	ZFP3	OLE2
AT1G14760	AT5G43770	undirected	KNATM	AT5G43770
AT1G26780	AT5G43770	undirected	LOF1	AT5G43770
AT1G55580	AT5G43770	undirected	LAS	AT5G43770
AT1G69600	AT5G43770	undirected	ATHB29	AT5G43770
AT1G75430	AT5G43770	undirected	BLH11	AT5G43770
AT1G76420	AT5G43770	undirected	CUC3	AT5G43770
AT1G80390	AT5G43770	undirected	IAA15	AT5G43770
AT2G02540	AT5G43770	undirected	ATHB21	AT5G43770
AT2G06200	AT5G43770	undirected	GRF6	AT5G43770
AT2G28610	AT5G43770	undirected	PRS	AT5G43770
AT2G33880	AT5G43770	undirected	HB-3	AT5G43770
AT2G40750	AT5G43770	undirected	WRKY54	AT5G43770
AT3G10000	AT5G43770	undirected	EDA31	AT5G43770
AT3G13960	AT5G43770	undirected	GRF5	AT5G43770
AT3G15170	AT5G43770	undirected	CUC1	AT5G43770
AT3G24650	AT5G43770	undirected	ABI3	AT5G43770
AT3G61250	AT5G43770	undirected	LMI2	AT5G43770
AT4G00210	AT5G43770	undirected	LBD31	AT5G43770
AT4G36060	AT5G43770	undirected	bHLH11	AT5G43770
AT5G03680	AT5G43770	undirected	PTL	AT5G43770
AT5G06070	AT5G43770	undirected	RAB	AT5G43770
AT5G17800	AT5G43770	undirected	BRAVO	AT5G43770
AT5G17810	AT5G43770	undirected	WOX12	AT5G43770
AT5G23000	AT5G43770	undirected	RAX1	AT5G43770
AT1G10585	AT5G44120	undirected	bHLH	ATCRA1
AT1G14760	AT5G44120	undirected	KNATM	ATCRA1
AT1G26780	AT5G44120	undirected	LOF1	ATCRA1
AT1G55580	AT5G44120	undirected	LAS	ATCRA1
AT1G67100	AT5G44120	undirected	LBD40	ATCRA1
AT1G69600	AT5G44120	undirected	ATHB29	ATCRA1
AT1G75430	AT5G44120	undirected	BLH11	ATCRA1
AT1G76420	AT5G44120	undirected	CUC3	ATCRA1
AT1G80390	AT5G44120	undirected	IAA15	ATCRA1
AT2G02540	AT5G44120	undirected	ATHB21	ATCRA1
AT2G06200	AT5G44120	undirected	GRF6	ATCRA1
AT2G28610	AT5G44120	undirected	PRS	ATCRA1
AT2G33880	AT5G44120	undirected	HB-3	ATCRA1
AT2G40750	AT5G44120	undirected	WRKY54	ATCRA1
AT3G10000	AT5G44120	undirected	EDA31	ATCRA1
AT3G13960	AT5G44120	undirected	GRF5	ATCRA1
AT3G15170	AT5G44120	undirected	CUC1	ATCRA1
AT3G24650	AT5G44120	undirected	ABI3	ATCRA1
AT3G61250	AT5G44120	undirected	LMI2	ATCRA1
AT4G00210	AT5G44120	undirected	LBD31	ATCRA1
AT4G36060	AT5G44120	undirected	bHLH11	ATCRA1
AT5G03680	AT5G44120	undirected	PTL	ATCRA1
AT5G06070	AT5G44120	undirected	RAB	ATCRA1
AT5G17800	AT5G44120	undirected	BRAVO	ATCRA1
AT5G17810	AT5G44120	undirected	WOX12	ATCRA1
AT5G23000	AT5G44120	undirected	RAX1	ATCRA1
AT5G25160	AT5G44120	undirected	ZFP3	ATCRA1
AT1G10585	AT5G44220	undirected	bHLH	AT5G44220
AT1G26780	AT5G44220	undirected	LOF1	AT5G44220
AT1G55580	AT5G44220	undirected	LAS	AT5G44220
AT1G69600	AT5G44220	undirected	ATHB29	AT5G44220
AT1G76420	AT5G44220	undirected	CUC3	AT5G44220
AT2G33880	AT5G44220	undirected	HB-3	AT5G44220
AT3G10000	AT5G44220	undirected	EDA31	AT5G44220
AT3G13960	AT5G44220	undirected	GRF5	AT5G44220
AT3G15170	AT5G44220	undirected	CUC1	AT5G44220
AT3G24650	AT5G44220	undirected	ABI3	AT5G44220
AT3G61250	AT5G44220	undirected	LMI2	AT5G44220
AT5G17810	AT5G44220	undirected	WOX12	AT5G44220
AT5G23000	AT5G44220	undirected	RAX1	AT5G44220
AT1G26780	AT5G44310	undirected	LOF1	AT5G44310
AT1G76420	AT5G44310	undirected	CUC3	AT5G44310
AT2G06200	AT5G44310	undirected	GRF6	AT5G44310
AT2G28610	AT5G44310	undirected	PRS	AT5G44310
AT2G33880	AT5G44310	undirected	HB-3	AT5G44310
AT3G10000	AT5G44310	undirected	EDA31	AT5G44310
AT3G13960	AT5G44310	undirected	GRF5	AT5G44310
AT3G24650	AT5G44310	undirected	ABI3	AT5G44310
AT3G46130	AT5G44310	undirected	MYB48	AT5G44310
AT3G61250	AT5G44310	undirected	LMI2	AT5G44310
AT4G36060	AT5G44310	undirected	bHLH11	AT5G44310
AT5G03680	AT5G44310	undirected	PTL	AT5G44310
AT5G17800	AT5G44310	undirected	BRAVO	AT5G44310
AT5G23000	AT5G44310	undirected	RAX1	AT5G44310
AT1G69600	AT5G44572	undirected	ATHB29	AT5G44572
AT1G76420	AT5G44572	undirected	CUC3	AT5G44572
AT3G10000	AT5G44572	undirected	EDA31	AT5G44572
AT3G24650	AT5G44572	undirected	ABI3	AT5G44572
AT5G03680	AT5G44572	undirected	PTL	AT5G44572
AT5G23000	AT5G44572	undirected	RAX1	AT5G44572
AT1G26780	AT5G44578	undirected	LOF1	AT5G44578
AT1G69600	AT5G44578	undirected	ATHB29	AT5G44578
AT1G76420	AT5G44578	undirected	CUC3	AT5G44578
AT2G33880	AT5G44578	undirected	HB-3	AT5G44578
AT3G10000	AT5G44578	undirected	EDA31	AT5G44578
AT3G13960	AT5G44578	undirected	GRF5	AT5G44578
AT3G15170	AT5G44578	undirected	CUC1	AT5G44578
AT3G24650	AT5G44578	undirected	ABI3	AT5G44578
AT3G61250	AT5G44578	undirected	LMI2	AT5G44578
AT5G17810	AT5G44578	undirected	WOX12	AT5G44578
AT5G23000	AT5G44578	undirected	RAX1	AT5G44578
AT1G26780	AT5G45580	undirected	LOF1	AT5G45580
AT1G55580	AT5G45580	undirected	LAS	AT5G45580
AT1G69600	AT5G45580	undirected	ATHB29	AT5G45580
AT2G33880	AT5G45580	undirected	HB-3	AT5G45580
AT3G15170	AT5G45580	undirected	CUC1	AT5G45580
AT3G24650	AT5G45580	undirected	ABI3	AT5G45580
AT5G23000	AT5G45580	undirected	RAX1	AT5G45580
AT1G26780	AT5G45690	undirected	LOF1	AT5G45690
AT1G55580	AT5G45690	undirected	LAS	AT5G45690
AT1G75430	AT5G45690	undirected	BLH11	AT5G45690
AT1G76420	AT5G45690	undirected	CUC3	AT5G45690
AT2G06200	AT5G45690	undirected	GRF6	AT5G45690
AT2G28610	AT5G45690	undirected	PRS	AT5G45690
AT2G33880	AT5G45690	undirected	HB-3	AT5G45690
AT2G40750	AT5G45690	undirected	WRKY54	AT5G45690
AT3G10000	AT5G45690	undirected	EDA31	AT5G45690
AT3G13960	AT5G45690	undirected	GRF5	AT5G45690
AT3G15170	AT5G45690	undirected	CUC1	AT5G45690
AT3G24650	AT5G45690	undirected	ABI3	AT5G45690
AT3G46130	AT5G45690	undirected	MYB48	AT5G45690
AT3G61250	AT5G45690	undirected	LMI2	AT5G45690
AT4G36060	AT5G45690	undirected	bHLH11	AT5G45690
AT5G03680	AT5G45690	undirected	PTL	AT5G45690
AT5G17800	AT5G45690	undirected	BRAVO	AT5G45690
AT5G23000	AT5G45690	undirected	RAX1	AT5G45690
AT3G13960	AT5G47960	undirected	GRF5	ATRABA4C
AT3G24650	AT5G47960	undirected	ABI3	ATRABA4C
AT5G23000	AT5G47960	undirected	RAX1	ATRABA4C
AT1G10585	AT5G47980	undirected	bHLH	AT5G47980
AT1G26780	AT5G47980	undirected	LOF1	AT5G47980
AT1G55580	AT5G47980	undirected	LAS	AT5G47980
AT1G69600	AT5G47980	undirected	ATHB29	AT5G47980
AT1G76420	AT5G47980	undirected	CUC3	AT5G47980
AT2G33880	AT5G47980	undirected	HB-3	AT5G47980
AT3G10000	AT5G47980	undirected	EDA31	AT5G47980
AT3G13960	AT5G47980	undirected	GRF5	AT5G47980
AT3G15170	AT5G47980	undirected	CUC1	AT5G47980
AT3G24650	AT5G47980	undirected	ABI3	AT5G47980
AT3G61250	AT5G47980	undirected	LMI2	AT5G47980
AT5G17810	AT5G47980	undirected	WOX12	AT5G47980
AT5G23000	AT5G47980	undirected	RAX1	AT5G47980
AT5G25160	AT5G47980	undirected	ZFP3	AT5G47980
AT1G10585	AT5G48820	undirected	bHLH	ICK6
AT1G14760	AT5G48820	undirected	KNATM	ICK6
AT1G26780	AT5G48820	undirected	LOF1	ICK6
AT1G55580	AT5G48820	undirected	LAS	ICK6
AT1G69600	AT5G48820	undirected	ATHB29	ICK6
AT1G75430	AT5G48820	undirected	BLH11	ICK6
AT1G76420	AT5G48820	undirected	CUC3	ICK6
AT1G80390	AT5G48820	undirected	IAA15	ICK6
AT2G02540	AT5G48820	undirected	ATHB21	ICK6
AT2G06200	AT5G48820	undirected	GRF6	ICK6
AT2G33880	AT5G48820	undirected	HB-3	ICK6
AT2G40750	AT5G48820	undirected	WRKY54	ICK6
AT3G10000	AT5G48820	undirected	EDA31	ICK6
AT3G13960	AT5G48820	undirected	GRF5	ICK6
AT3G15170	AT5G48820	undirected	CUC1	ICK6
AT3G24650	AT5G48820	undirected	ABI3	ICK6
AT3G61250	AT5G48820	undirected	LMI2	ICK6
AT5G06070	AT5G48820	undirected	RAB	ICK6
AT5G17810	AT5G48820	undirected	WOX12	ICK6
AT5G23000	AT5G48820	undirected	RAX1	ICK6
AT3G13960	AT5G49350	undirected	GRF5	AT5G49350
AT3G24650	AT5G49350	undirected	ABI3	AT5G49350
AT5G23000	AT5G49350	undirected	RAX1	AT5G49350
AT2G28610	AT5G51760	undirected	PRS	AHG1
AT2G33880	AT5G51760	undirected	HB-3	AHG1
AT3G13960	AT5G51760	undirected	GRF5	AHG1
AT3G24650	AT5G51760	undirected	ABI3	AHG1
AT3G46130	AT5G51760	undirected	MYB48	AHG1
AT4G36060	AT5G51760	undirected	bHLH11	AHG1
AT5G03680	AT5G51760	undirected	PTL	AHG1
AT5G17800	AT5G51760	undirected	BRAVO	AHG1
AT5G23000	AT5G51760	undirected	RAX1	AHG1
AT1G14760	AT5G52600	undirected	KNATM	MYB82
AT1G26780	AT5G52600	undirected	LOF1	MYB82
AT1G75430	AT5G52600	undirected	BLH11	MYB82
AT1G76420	AT5G52600	undirected	CUC3	MYB82
AT2G02540	AT5G52600	undirected	ATHB21	MYB82
AT2G06200	AT5G52600	undirected	GRF6	MYB82
AT2G33880	AT5G52600	undirected	HB-3	MYB82
AT3G10000	AT5G52600	undirected	EDA31	MYB82
AT3G13960	AT5G52600	undirected	GRF5	MYB82
AT3G61250	AT5G52600	undirected	LMI2	MYB82
AT4G36060	AT5G52600	undirected	bHLH11	MYB82
AT5G06070	AT5G52600	undirected	RAB	MYB82
AT5G16600	AT5G52600	undirected	MYB43	MYB82
AT5G23000	AT5G52600	undirected	RAX1	MYB82
AT1G26780	AT5G53320	undirected	LOF1	AT5G53320
AT1G55580	AT5G53320	undirected	LAS	AT5G53320
AT1G67100	AT5G53320	undirected	LBD40	AT5G53320
AT1G69600	AT5G53320	undirected	ATHB29	AT5G53320
AT1G76420	AT5G53320	undirected	CUC3	AT5G53320
AT2G28610	AT5G53320	undirected	PRS	AT5G53320
AT2G33880	AT5G53320	undirected	HB-3	AT5G53320
AT3G10000	AT5G53320	undirected	EDA31	AT5G53320
AT3G13960	AT5G53320	undirected	GRF5	AT5G53320
AT3G15170	AT5G53320	undirected	CUC1	AT5G53320
AT3G24650	AT5G53320	undirected	ABI3	AT5G53320
AT3G61250	AT5G53320	undirected	LMI2	AT5G53320
AT4G36060	AT5G53320	undirected	bHLH11	AT5G53320
AT5G03680	AT5G53320	undirected	PTL	AT5G53320
AT5G23000	AT5G53320	undirected	RAX1	AT5G53320
AT1G10585	AT5G53950	undirected	bHLH	CUC2
AT1G14760	AT5G53950	undirected	KNATM	CUC2
AT1G26780	AT5G53950	undirected	LOF1	CUC2
AT1G55580	AT5G53950	undirected	LAS	CUC2
AT1G67100	AT5G53950	undirected	LBD40	CUC2
AT1G69600	AT5G53950	undirected	ATHB29	CUC2
AT1G75430	AT5G53950	undirected	BLH11	CUC2
AT1G76420	AT5G53950	undirected	CUC3	CUC2
AT1G80390	AT5G53950	undirected	IAA15	CUC2
AT2G02540	AT5G53950	undirected	ATHB21	CUC2
AT2G06200	AT5G53950	undirected	GRF6	CUC2
AT2G28610	AT5G53950	undirected	PRS	CUC2
AT2G33880	AT5G53950	undirected	HB-3	CUC2
AT2G40750	AT5G53950	undirected	WRKY54	CUC2
AT3G10000	AT5G53950	undirected	EDA31	CUC2
AT3G13960	AT5G53950	undirected	GRF5	CUC2
AT3G15170	AT5G53950	undirected	CUC1	CUC2
AT3G24650	AT5G53950	undirected	ABI3	CUC2
AT3G61250	AT5G53950	undirected	LMI2	CUC2
AT4G00210	AT5G53950	undirected	LBD31	CUC2
AT4G36060	AT5G53950	undirected	bHLH11	CUC2
AT5G03680	AT5G53950	undirected	PTL	CUC2
AT5G06070	AT5G53950	undirected	RAB	CUC2
AT5G17800	AT5G53950	undirected	BRAVO	CUC2
AT5G17810	AT5G53950	undirected	WOX12	CUC2
AT5G23000	AT5G53950	undirected	RAX1	CUC2
AT5G25160	AT5G53950	undirected	ZFP3	CUC2
AT5G52600	AT5G53950	undirected	MYB82	CUC2
AT1G76420	AT5G54230	undirected	CUC3	MYB49
AT3G13960	AT5G54230	undirected	GRF5	MYB49
AT5G23000	AT5G54230	undirected	RAX1	MYB49
AT1G10585	AT5G54710	undirected	bHLH	AT5G54710
AT1G26780	AT5G54710	undirected	LOF1	AT5G54710
AT1G55580	AT5G54710	undirected	LAS	AT5G54710
AT1G69600	AT5G54710	undirected	ATHB29	AT5G54710
AT2G33880	AT5G54710	undirected	HB-3	AT5G54710
AT3G10000	AT5G54710	undirected	EDA31	AT5G54710
AT3G15170	AT5G54710	undirected	CUC1	AT5G54710
AT3G61250	AT5G54710	undirected	LMI2	AT5G54710
AT5G53950	AT5G54710	undirected	CUC2	AT5G54710
AT1G10585	AT5G54720	undirected	bHLH	AT5G54720
AT1G26780	AT5G54720	undirected	LOF1	AT5G54720
AT1G55580	AT5G54720	undirected	LAS	AT5G54720
AT1G69600	AT5G54720	undirected	ATHB29	AT5G54720
AT2G33880	AT5G54720	undirected	HB-3	AT5G54720
AT3G15170	AT5G54720	undirected	CUC1	AT5G54720
AT5G25160	AT5G54720	undirected	ZFP3	AT5G54720
AT5G53950	AT5G54720	undirected	CUC2	AT5G54720
AT1G26780	AT5G55135	undirected	LOF1	AT5G55135
AT1G76420	AT5G55135	undirected	CUC3	AT5G55135
AT2G28610	AT5G55135	undirected	PRS	AT5G55135
AT2G33880	AT5G55135	undirected	HB-3	AT5G55135
AT3G10000	AT5G55135	undirected	EDA31	AT5G55135
AT3G13960	AT5G55135	undirected	GRF5	AT5G55135
AT3G15170	AT5G55135	undirected	CUC1	AT5G55135
AT3G24650	AT5G55135	undirected	ABI3	AT5G55135
AT3G61250	AT5G55135	undirected	LMI2	AT5G55135
AT4G36060	AT5G55135	undirected	bHLH11	AT5G55135
AT5G03680	AT5G55135	undirected	PTL	AT5G55135
AT5G17800	AT5G55135	undirected	BRAVO	AT5G55135
AT5G23000	AT5G55135	undirected	RAX1	AT5G55135
AT5G53950	AT5G55135	undirected	CUC2	AT5G55135
AT3G13960	AT5G55240	undirected	GRF5	ATPXG2
AT1G14760	AT5G55410	undirected	KNATM	AT5G55410
AT1G26780	AT5G55410	undirected	LOF1	AT5G55410
AT1G55580	AT5G55410	undirected	LAS	AT5G55410
AT1G67100	AT5G55410	undirected	LBD40	AT5G55410
AT1G69600	AT5G55410	undirected	ATHB29	AT5G55410
AT1G75430	AT5G55410	undirected	BLH11	AT5G55410
AT1G76420	AT5G55410	undirected	CUC3	AT5G55410
AT1G80390	AT5G55410	undirected	IAA15	AT5G55410
AT2G02540	AT5G55410	undirected	ATHB21	AT5G55410
AT2G06200	AT5G55410	undirected	GRF6	AT5G55410
AT2G28610	AT5G55410	undirected	PRS	AT5G55410
AT2G33880	AT5G55410	undirected	HB-3	AT5G55410
AT2G40750	AT5G55410	undirected	WRKY54	AT5G55410
AT3G10000	AT5G55410	undirected	EDA31	AT5G55410
AT3G13960	AT5G55410	undirected	GRF5	AT5G55410
AT3G15170	AT5G55410	undirected	CUC1	AT5G55410
AT3G24650	AT5G55410	undirected	ABI3	AT5G55410
AT3G61250	AT5G55410	undirected	LMI2	AT5G55410
AT4G36060	AT5G55410	undirected	bHLH11	AT5G55410
AT5G03680	AT5G55410	undirected	PTL	AT5G55410
AT5G06070	AT5G55410	undirected	RAB	AT5G55410
AT5G17800	AT5G55410	undirected	BRAVO	AT5G55410
AT5G17810	AT5G55410	undirected	WOX12	AT5G55410
AT5G23000	AT5G55410	undirected	RAX1	AT5G55410
AT5G25160	AT5G55410	undirected	ZFP3	AT5G55410
AT5G52600	AT5G55410	undirected	MYB82	AT5G55410
AT5G53950	AT5G55410	undirected	CUC2	AT5G55410
AT4G36060	AT5G56230	undirected	bHLH11	PRA1.G2
AT5G16600	AT5G56230	undirected	MYB43	PRA1.G2
AT1G14760	AT5G59070	undirected	KNATM	AT5G59070
AT1G26780	AT5G59070	undirected	LOF1	AT5G59070
AT1G75430	AT5G59070	undirected	BLH11	AT5G59070
AT1G76420	AT5G59070	undirected	CUC3	AT5G59070
AT1G80390	AT5G59070	undirected	IAA15	AT5G59070
AT2G02540	AT5G59070	undirected	ATHB21	AT5G59070
AT2G06200	AT5G59070	undirected	GRF6	AT5G59070
AT2G33880	AT5G59070	undirected	HB-3	AT5G59070
AT3G10000	AT5G59070	undirected	EDA31	AT5G59070
AT3G13960	AT5G59070	undirected	GRF5	AT5G59070
AT3G15170	AT5G59070	undirected	CUC1	AT5G59070
AT3G24650	AT5G59070	undirected	ABI3	AT5G59070
AT3G61250	AT5G59070	undirected	LMI2	AT5G59070
AT4G36060	AT5G59070	undirected	bHLH11	AT5G59070
AT5G06070	AT5G59070	undirected	RAB	AT5G59070
AT5G17810	AT5G59070	undirected	WOX12	AT5G59070
AT5G23000	AT5G59070	undirected	RAX1	AT5G59070
AT5G52600	AT5G59070	undirected	MYB82	AT5G59070
AT5G53950	AT5G59070	undirected	CUC2	AT5G59070
AT1G11175	AT5G59170	undirected	LncRNA	AT5G59170
AT1G14760	AT5G59170	undirected	KNATM	AT5G59170
AT1G26780	AT5G59170	undirected	LOF1	AT5G59170
AT1G55580	AT5G59170	undirected	LAS	AT5G59170
AT1G75430	AT5G59170	undirected	BLH11	AT5G59170
AT1G76420	AT5G59170	undirected	CUC3	AT5G59170
AT2G02540	AT5G59170	undirected	ATHB21	AT5G59170
AT2G06200	AT5G59170	undirected	GRF6	AT5G59170
AT2G28610	AT5G59170	undirected	PRS	AT5G59170
AT2G33880	AT5G59170	undirected	HB-3	AT5G59170
AT2G40750	AT5G59170	undirected	WRKY54	AT5G59170
AT3G10000	AT5G59170	undirected	EDA31	AT5G59170
AT3G13960	AT5G59170	undirected	GRF5	AT5G59170
AT3G15170	AT5G59170	undirected	CUC1	AT5G59170
AT3G24650	AT5G59170	undirected	ABI3	AT5G59170
AT3G46130	AT5G59170	undirected	MYB48	AT5G59170
AT3G61250	AT5G59170	undirected	LMI2	AT5G59170
AT4G36060	AT5G59170	undirected	bHLH11	AT5G59170
AT5G03680	AT5G59170	undirected	PTL	AT5G59170
AT5G06070	AT5G59170	undirected	RAB	AT5G59170
AT5G17800	AT5G59170	undirected	BRAVO	AT5G59170
AT5G17810	AT5G59170	undirected	WOX12	AT5G59170
AT5G23000	AT5G59170	undirected	RAX1	AT5G59170
AT5G52600	AT5G59170	undirected	MYB82	AT5G59170
AT5G53950	AT5G59170	undirected	CUC2	AT5G59170
AT3G13960	AT5G60030	undirected	GRF5	AT5G60030
AT3G24650	AT5G60030	undirected	ABI3	AT5G60030
AT5G03680	AT5G60030	undirected	PTL	AT5G60030
AT5G17800	AT5G60030	undirected	BRAVO	AT5G60030
AT5G23000	AT5G60030	undirected	RAX1	AT5G60030
AT1G14760	AT5G62490	undirected	KNATM	ATHVA22B
AT1G26780	AT5G62490	undirected	LOF1	ATHVA22B
AT1G55580	AT5G62490	undirected	LAS	ATHVA22B
AT1G67100	AT5G62490	undirected	LBD40	ATHVA22B
AT1G69600	AT5G62490	undirected	ATHB29	ATHVA22B
AT1G75430	AT5G62490	undirected	BLH11	ATHVA22B
AT1G76420	AT5G62490	undirected	CUC3	ATHVA22B
AT1G80390	AT5G62490	undirected	IAA15	ATHVA22B
AT2G02540	AT5G62490	undirected	ATHB21	ATHVA22B
AT2G06200	AT5G62490	undirected	GRF6	ATHVA22B
AT2G28610	AT5G62490	undirected	PRS	ATHVA22B
AT2G33880	AT5G62490	undirected	HB-3	ATHVA22B
AT2G40750	AT5G62490	undirected	WRKY54	ATHVA22B
AT3G10000	AT5G62490	undirected	EDA31	ATHVA22B
AT3G13960	AT5G62490	undirected	GRF5	ATHVA22B
AT3G15170	AT5G62490	undirected	CUC1	ATHVA22B
AT3G24650	AT5G62490	undirected	ABI3	ATHVA22B
AT3G61250	AT5G62490	undirected	LMI2	ATHVA22B
AT4G36060	AT5G62490	undirected	bHLH11	ATHVA22B
AT5G03680	AT5G62490	undirected	PTL	ATHVA22B
AT5G06070	AT5G62490	undirected	RAB	ATHVA22B
AT5G17800	AT5G62490	undirected	BRAVO	ATHVA22B
AT5G17810	AT5G62490	undirected	WOX12	ATHVA22B
AT5G23000	AT5G62490	undirected	RAX1	ATHVA22B
AT5G25160	AT5G62490	undirected	ZFP3	ATHVA22B
AT5G52600	AT5G62490	undirected	MYB82	ATHVA22B
AT5G53950	AT5G62490	undirected	CUC2	ATHVA22B
AT1G26780	AT5G65165	undirected	LOF1	SDH2-3
AT1G76420	AT5G65165	undirected	CUC3	SDH2-3
AT2G28610	AT5G65165	undirected	PRS	SDH2-3
AT2G33880	AT5G65165	undirected	HB-3	SDH2-3
AT3G10000	AT5G65165	undirected	EDA31	SDH2-3
AT3G13960	AT5G65165	undirected	GRF5	SDH2-3
AT3G24650	AT5G65165	undirected	ABI3	SDH2-3
AT3G61250	AT5G65165	undirected	LMI2	SDH2-3
AT4G36060	AT5G65165	undirected	bHLH11	SDH2-3
AT5G03680	AT5G65165	undirected	PTL	SDH2-3
AT5G17800	AT5G65165	undirected	BRAVO	SDH2-3
AT5G23000	AT5G65165	undirected	RAX1	SDH2-3
AT5G53950	AT5G65165	undirected	CUC2	SDH2-3
AT1G10585	AT5G65170	undirected	bHLH	AT5G65170
AT1G26780	AT5G65170	undirected	LOF1	AT5G65170
AT1G55580	AT5G65170	undirected	LAS	AT5G65170
AT1G69600	AT5G65170	undirected	ATHB29	AT5G65170
AT1G76420	AT5G65170	undirected	CUC3	AT5G65170
AT2G33880	AT5G65170	undirected	HB-3	AT5G65170
AT3G10000	AT5G65170	undirected	EDA31	AT5G65170
AT3G13960	AT5G65170	undirected	GRF5	AT5G65170
AT3G15170	AT5G65170	undirected	CUC1	AT5G65170
AT3G24650	AT5G65170	undirected	ABI3	AT5G65170
AT3G61250	AT5G65170	undirected	LMI2	AT5G65170
AT5G17810	AT5G65170	undirected	WOX12	AT5G65170
AT5G23000	AT5G65170	undirected	RAX1	AT5G65170
AT5G25160	AT5G65170	undirected	ZFP3	AT5G65170
AT5G53950	AT5G65170	undirected	CUC2	AT5G65170
AT1G69600	AT5G65790	undirected	ATHB29	MYB68
AT2G33880	AT5G65790	undirected	HB-3	MYB68
AT3G15170	AT5G65790	undirected	CUC1	MYB68
AT3G24650	AT5G65790	undirected	ABI3	MYB68
AT5G23000	AT5G65790	undirected	RAX1	MYB68
AT5G53950	AT5G65790	undirected	CUC2	MYB68
AT1G14760	AT5G65980	undirected	KNATM	AT5G65980
AT1G26780	AT5G65980	undirected	LOF1	AT5G65980
AT1G55580	AT5G65980	undirected	LAS	AT5G65980
AT1G69600	AT5G65980	undirected	ATHB29	AT5G65980
AT1G75430	AT5G65980	undirected	BLH11	AT5G65980
AT1G76420	AT5G65980	undirected	CUC3	AT5G65980
AT2G33880	AT5G65980	undirected	HB-3	AT5G65980
AT3G10000	AT5G65980	undirected	EDA31	AT5G65980
AT3G13960	AT5G65980	undirected	GRF5	AT5G65980
AT3G15170	AT5G65980	undirected	CUC1	AT5G65980
AT3G24650	AT5G65980	undirected	ABI3	AT5G65980
AT3G61250	AT5G65980	undirected	LMI2	AT5G65980
AT4G00210	AT5G65980	undirected	LBD31	AT5G65980
AT4G36060	AT5G65980	undirected	bHLH11	AT5G65980
AT5G03680	AT5G65980	undirected	PTL	AT5G65980
AT5G17800	AT5G65980	undirected	BRAVO	AT5G65980
AT5G17810	AT5G65980	undirected	WOX12	AT5G65980
AT5G23000	AT5G65980	undirected	RAX1	AT5G65980
AT5G52600	AT5G65980	undirected	MYB82	AT5G65980
AT5G53950	AT5G65980	undirected	CUC2	AT5G65980
AT5G54230	AT5G65980	undirected	MYB49	AT5G65980
AT1G10585	AT5G66230	undirected	bHLH	AT5G66230
AT1G11175	AT5G66230	undirected	LncRNA	AT5G66230
AT1G14760	AT5G66230	undirected	KNATM	AT5G66230
AT1G26780	AT5G66230	undirected	LOF1	AT5G66230
AT1G55580	AT5G66230	undirected	LAS	AT5G66230
AT1G67100	AT5G66230	undirected	LBD40	AT5G66230
AT1G69600	AT5G66230	undirected	ATHB29	AT5G66230
AT1G75430	AT5G66230	undirected	BLH11	AT5G66230
AT1G76420	AT5G66230	undirected	CUC3	AT5G66230
AT1G80390	AT5G66230	undirected	IAA15	AT5G66230
AT2G02540	AT5G66230	undirected	ATHB21	AT5G66230
AT2G06200	AT5G66230	undirected	GRF6	AT5G66230
AT2G28610	AT5G66230	undirected	PRS	AT5G66230
AT2G33880	AT5G66230	undirected	HB-3	AT5G66230
AT2G40750	AT5G66230	undirected	WRKY54	AT5G66230
AT3G10000	AT5G66230	undirected	EDA31	AT5G66230
AT3G13960	AT5G66230	undirected	GRF5	AT5G66230
AT3G15170	AT5G66230	undirected	CUC1	AT5G66230
AT3G24650	AT5G66230	undirected	ABI3	AT5G66230
AT3G61250	AT5G66230	undirected	LMI2	AT5G66230
AT4G00210	AT5G66230	undirected	LBD31	AT5G66230
AT4G36060	AT5G66230	undirected	bHLH11	AT5G66230
AT5G03680	AT5G66230	undirected	PTL	AT5G66230
AT5G06070	AT5G66230	undirected	RAB	AT5G66230
AT5G16600	AT5G66230	undirected	MYB43	AT5G66230
AT5G17800	AT5G66230	undirected	BRAVO	AT5G66230
AT5G17810	AT5G66230	undirected	WOX12	AT5G66230
AT5G23000	AT5G66230	undirected	RAX1	AT5G66230
AT5G25160	AT5G66230	undirected	ZFP3	AT5G66230
AT5G52600	AT5G66230	undirected	MYB82	AT5G66230
AT5G53950	AT5G66230	undirected	CUC2	AT5G66230
AT5G65790	AT5G66230	undirected	MYB68	AT5G66230
