# Supplementary material for: A gene expression map of shoot domains reveals regulatory mechanisms
Source: Nat Commun. 2019 Jan 11;10:141. doi: 10.1038/s41467-018-08083-z (PMC6329838; doi:10.1038/s41467-018-08083-z)
Supplement: Supplementary file 11 — Supplementary Data 8 [file 41467_2018_8083_MOESM11_ESM.xlsx]

## Sheet: Supplementary Data 8
Supplementary Data 8. List of genes in GCN module M5.
Column A: Gene ID of fromNode. Column B: Gene ID of toNode. Column C: Direction type of the relationship. Column D: Gene name of fromNode. Column E: Gene name of toNode.
fromNode	toNode	direction	fromAltName	toAltName
AT1G01380	AT3G28345	undirected	ETC1	ABCB15
AT1G01380	AT1G31770	undirected	ETC1	ABCG14
AT1G01380	AT5G52860	undirected	ETC1	ABCG8
AT1G01380	AT5G19530	undirected	ETC1	ACL5
AT1G01380	AT5G57390	undirected	ETC1	AIL5
AT1G01380	AT5G67110	undirected	ETC1	ALC
AT1G01380	AT5G45970	undirected	ETC1	ARAC2
AT1G01380	AT4G28950	undirected	ETC1	ARAC7
AT1G01380	AT5G20830	undirected	ETC1	ASUS1
AT1G01380	AT1G02190	undirected	ETC1	AT1G02190
AT1G01380	AT1G03920	undirected	ETC1	AT1G03920
AT1G01380	AT1G04425	undirected	ETC1	AT1G04425
AT1G01380	AT1G05710	undirected	ETC1	AT1G05710
AT1G01380	AT1G16960	undirected	ETC1	AT1G16960
AT1G01380	AT1G17030	undirected	ETC1	AT1G17030
AT1G01380	AT1G19230	undirected	ETC1	AT1G19230
AT1G01380	AT1G22490	undirected	ETC1	AT1G22490
AT1G01380	AT1G23460	undirected	ETC1	AT1G23460
AT1G01380	AT1G24030	undirected	ETC1	AT1G24030
AT1G01380	AT1G25530	undirected	ETC1	AT1G25530
AT1G01380	AT1G27620	undirected	ETC1	AT1G27620
AT1G01380	AT1G28400	undirected	ETC1	AT1G28400
AT1G01380	AT1G31050	undirected	ETC1	AT1G31050
AT1G01380	AT1G33700	undirected	ETC1	AT1G33700
AT1G01380	AT1G33811	undirected	ETC1	AT1G33811
AT1G01380	AT1G35830	undirected	ETC1	AT1G35830
AT1G01380	AT1G47670	undirected	ETC1	AT1G47670
AT1G01380	AT1G52700	undirected	ETC1	AT1G52700
AT1G01380	AT1G54790	undirected	ETC1	AT1G54790
AT1G01380	AT1G54840	undirected	ETC1	AT1G54840
AT1G01380	AT1G60680	undirected	ETC1	AT1G60680
AT1G01380	AT1G64620	undirected	ETC1	AT1G64620
AT1G01380	AT1G64625	undirected	ETC1	AT1G64625
AT1G01380	AT1G66810	undirected	ETC1	AT1G66810
AT1G01380	AT1G68810	undirected	ETC1	AT1G68810
AT1G01380	AT1G71870	undirected	ETC1	AT1G71870
AT1G01380	AT1G75880	undirected	ETC1	AT1G75880
AT1G01380	AT1G79620	undirected	ETC1	AT1G79620
AT1G01380	AT1G79770	undirected	ETC1	AT1G79770
AT1G01380	AT2G01210	undirected	ETC1	AT2G01210
AT1G01380	AT2G01990	undirected	ETC1	AT2G01990
AT1G01380	AT2G14095	undirected	ETC1	AT2G14095
AT1G01380	AT2G22460	undirected	ETC1	AT2G22460
AT1G01380	AT2G25270	undirected	ETC1	AT2G25270
AT1G01380	AT2G27740	undirected	ETC1	AT2G27740
AT1G01380	AT2G28315	undirected	ETC1	AT2G28315
AT1G01380	AT2G28780	undirected	ETC1	AT2G28780
AT1G01380	AT2G30933	undirected	ETC1	AT2G30933
AT1G01380	AT2G37900	undirected	ETC1	AT2G37900
AT1G01380	AT2G38160	undirected	ETC1	AT2G38160
AT1G01380	AT2G45870	undirected	ETC1	AT2G45870
AT1G01380	AT3G04850	undirected	ETC1	AT3G04850
AT1G01380	AT3G14170	undirected	ETC1	AT3G14170
AT1G01380	AT3G18960	undirected	ETC1	AT3G18960
AT1G01380	AT3G19500	undirected	ETC1	AT3G19500
AT1G01380	AT3G19620	undirected	ETC1	AT3G19620
AT1G01380	AT3G22142	undirected	ETC1	AT3G22142
AT1G01380	AT3G22410	undirected	ETC1	AT3G22410
AT1G01380	AT3G25190	undirected	ETC1	AT3G25190
AT1G01380	AT3G27130	undirected	ETC1	AT3G27130
AT1G01380	AT3G45730	undirected	ETC1	AT3G45730
AT1G01380	AT3G49070	undirected	ETC1	AT3G49070
AT1G01380	AT3G53190	undirected	ETC1	AT3G53190
AT1G01380	AT3G62160	undirected	ETC1	AT3G62160
AT1G01380	AT4G04460	undirected	ETC1	AT4G04460
AT1G01380	AT4G08160	undirected	ETC1	AT4G08160
AT1G01380	AT4G14060	undirected	ETC1	AT4G14060
AT1G01380	AT4G14200	undirected	ETC1	AT4G14200
AT1G01380	AT5G17420	undirected	ETC1	ATCESA7
AT1G01380	AT4G18780	undirected	ETC1	ATCESA8
AT1G01380	AT1G02730	undirected	ETC1	ATCSLD5
AT1G01380	AT4G02290	undirected	ETC1	AtGH9B13
AT1G01380	AT2G46760	undirected	ETC1	AtGulLO6
AT1G01380	AT4G30110	undirected	ETC1	ATHMA2
AT1G01380	AT5G55250	undirected	ETC1	AtIAMT1
AT1G01380	AT3G44730	undirected	ETC1	AtKIN14h
AT1G01380	AT5G60020	undirected	ETC1	ATLAC17
AT1G01380	AT2G38080	undirected	ETC1	ATLMCO4
AT1G01380	AT3G10870	undirected	ETC1	ATMES17
AT1G01380	AT3G25560	undirected	ETC1	AtNIK2
AT1G01380	AT1G18880	undirected	ETC1	AtNPF2.9
AT1G01380	AT1G59740	undirected	ETC1	AtNPF4.3
AT1G01380	AT1G33440	undirected	ETC1	AtNPF4.4
AT1G01380	AT2G18500	undirected	ETC1	ATOFP7
AT1G01380	AT3G23430	undirected	ETC1	ATPHO1
AT1G01380	AT1G73590	undirected	ETC1	ATPIN1
AT1G01380	AT1G30840	undirected	ETC1	ATPUP4
AT1G01380	AT1G20160	undirected	ETC1	ATSBT5.2
AT1G01380	AT1G58370	undirected	ETC1	ATXYN1
AT1G01380	AT4G31910	undirected	ETC1	BAT1
AT1G01380	AT1G11190	undirected	ETC1	BFN1
AT1G01380	AT1G30900	undirected	ETC1	BP80-3;3
AT1G01380	AT3G30530	undirected	ETC1	bZIP42
AT1G01380	AT5G44030	undirected	ETC1	CESA4
AT1G01380	AT5G15630	undirected	ETC1	COBL4
AT1G01380	AT3G19270	undirected	ETC1	CYP707A4
AT1G01380	AT4G13290	undirected	ETC1	CYP71A19
AT1G01380	AT2G39830	undirected	ETC1	DAR2
AT1G01380	AT3G55990	undirected	ETC1	ESK1
AT1G01380	AT2G17770	undirected	ETC1	FDP
AT1G01380	AT3G63300	undirected	ETC1	FKD1
AT1G01380	AT3G12145	undirected	ETC1	FLOR1
AT1G01380	AT1G74670	undirected	ETC1	GASA6
AT1G01380	AT5G54690	undirected	ETC1	GAUT12
AT1G01380	AT3G18660	undirected	ETC1	GUX1
AT1G01380	AT1G09610	undirected	ETC1	GXM3
AT1G01380	AT1G63440	undirected	ETC1	HMA5
AT1G01380	AT1G47840	undirected	ETC1	HXK3
AT1G01380	AT1G02690	undirected	ETC1	IMPA-6
AT1G01380	AT3G16490	undirected	ETC1	IQD26
AT1G01380	AT5G67210	undirected	ETC1	IRX15-L
AT1G01380	AT5G01190	undirected	ETC1	LAC10
AT1G01380	AT5G03260	undirected	ETC1	LAC11
AT1G01380	AT2G45410	undirected	ETC1	LBD19
AT1G01380	AT5G65970	undirected	ETC1	MLO10
AT1G01380	AT1G19850	undirected	ETC1	MP
AT1G01380	AT3G08500	undirected	ETC1	MYB83
AT1G01380	AT4G23500	undirected	ETC1	AT4G23500
AT1G01380	AT4G24060	undirected	ETC1	AT4G24060
AT1G01380	AT4G24430	undirected	ETC1	AT4G24430
AT1G01380	AT4G26580	undirected	ETC1	AT4G26580
AT1G01380	AT4G31020	undirected	ETC1	AT4G31020
AT1G01380	AT4G33810	undirected	ETC1	AT4G33810
AT1G01380	AT5G03870	undirected	ETC1	AT5G03870
AT1G01380	AT5G07080	undirected	ETC1	AT5G07080
AT1G01380	AT5G12970	undirected	ETC1	AT5G12970
AT1G01380	AT5G19580	undirected	ETC1	AT5G19580
AT1G01380	AT5G22860	undirected	ETC1	AT5G22860
AT1G01380	AT5G25840	undirected	ETC1	AT5G25840
AT1G01380	AT5G42210	undirected	ETC1	AT5G42210
AT1G01380	AT5G44400	undirected	ETC1	AT5G44400
AT1G01380	AT5G60720	undirected	ETC1	AT5G60720
AT1G01380	AT5G67460	undirected	ETC1	AT5G67460
AT1G01380	AT3G10340	undirected	ETC1	PAL4
AT1G01380	AT2G38060	undirected	ETC1	PHT4;2
AT1G01380	AT2G36570	undirected	ETC1	PXC1
AT1G01380	AT5G61480	undirected	ETC1	PXY
AT1G01380	AT1G78430	undirected	ETC1	RIP4
AT1G01380	AT2G21210	undirected	ETC1	SAUR6
AT1G01380	AT5G65590	undirected	ETC1	SCAP1
AT1G01380	AT1G11080	undirected	ETC1	scpl31
AT1G01380	AT1G28110	undirected	ETC1	SCPL45
AT1G01380	AT2G40130	undirected	ETC1	SMXL8
AT1G01380	AT1G62360	undirected	ETC1	STM
AT1G01380	AT5G01360	undirected	ETC1	TBL3
AT1G01380	AT2G40320	undirected	ETC1	TBL33
AT1G01380	AT2G38320	undirected	ETC1	TBL34
AT1G01380	AT5G48920	undirected	ETC1	TED7
AT1G01380	AT1G16070	undirected	ETC1	TLP8
AT1G01380	AT3G24660	undirected	ETC1	TMKL1
AT1G01380	AT3G25710	undirected	ETC1	TMO5
AT1G01380	AT5G60200	undirected	ETC1	TMO6
AT1G01380	AT1G78120	undirected	ETC1	TPR12
AT1G01380	AT1G22380	undirected	ETC1	UGT85A3
AT1G01380	AT3G45870	undirected	ETC1	UMAMIT3
AT1G01380	AT3G30340	undirected	ETC1	UMAMIT32
AT1G01380	AT2G28760	undirected	ETC1	UXS6
AT1G01380	AT1G12260	undirected	ETC1	VND4
AT1G01380	AT5G62380	undirected	ETC1	VND6
AT1G01380	AT1G71930	undirected	ETC1	VND7
AT1G01380	AT1G46480	undirected	ETC1	WOX4
AT1G01380	AT4G35350	undirected	ETC1	XCP1
AT1G05710	AT3G28345	undirected	AT1G05710	ABCB15
AT1G05710	AT1G31770	undirected	AT1G05710	ABCG14
AT1G05710	AT5G52860	undirected	AT1G05710	ABCG8
AT1G05710	AT5G19530	undirected	AT1G05710	ACL5
AT1G05710	AT2G19590	undirected	AT1G05710	ACO1
AT1G05710	AT5G13790	undirected	AT1G05710	AGL15
AT1G05710	AT4G24540	undirected	AT1G05710	AGL24
AT1G05710	AT1G28290	undirected	AT1G05710	AGP31
AT1G05710	AT5G57390	undirected	AT1G05710	AIL5
AT1G05710	AT5G67110	undirected	AT1G05710	ALC
AT1G05710	AT1G23800	undirected	AT1G05710	ALDH2B
AT1G05710	AT4G17970	undirected	AT1G05710	ALMT12
AT1G05710	AT1G68280	undirected	AT1G05710	ALT4
AT1G05710	AT5G28640	undirected	AT1G05710	AN3
AT1G05710	AT5G45970	undirected	AT1G05710	ARAC2
AT1G05710	AT4G28950	undirected	AT1G05710	ARAC7
AT1G05710	AT2G33385	undirected	AT1G05710	arpc2b
AT1G05710	AT3G12890	undirected	AT1G05710	ASML2
AT1G05710	AT5G20830	undirected	AT1G05710	ASUS1
AT1G05710	AT1G14190	undirected	AT1G05710	AT1G14190
AT1G05710	AT1G15150	undirected	AT1G05710	AT1G15150
AT1G05710	AT1G16960	undirected	AT1G05710	AT1G16960
AT1G05710	AT1G17030	undirected	AT1G05710	AT1G17030
AT1G05710	AT1G18290	undirected	AT1G05710	AT1G18290
AT1G05710	AT1G19190	undirected	AT1G05710	AT1G19190
AT1G05710	AT1G19230	undirected	AT1G05710	AT1G19230
AT1G05710	AT1G21140	undirected	AT1G05710	AT1G21140
AT1G05710	AT1G22490	undirected	AT1G05710	AT1G22490
AT1G05710	AT1G23200	undirected	AT1G05710	AT1G23200
AT1G05710	AT1G23460	undirected	AT1G05710	AT1G23460
AT1G05710	AT1G23470	undirected	AT1G05710	AT1G23470
AT1G05710	AT1G24030	undirected	AT1G05710	AT1G24030
AT1G05710	AT1G25530	undirected	AT1G05710	AT1G25530
AT1G05710	AT1G27620	undirected	AT1G05710	AT1G27620
AT1G05710	AT1G28400	undirected	AT1G05710	AT1G28400
AT1G05710	AT1G30660	undirected	AT1G05710	AT1G30660
AT1G05710	AT1G31050	undirected	AT1G05710	AT1G31050
AT1G05710	AT1G33700	undirected	AT1G05710	AT1G33700
AT1G05710	AT1G33811	undirected	AT1G05710	AT1G33811
AT1G05710	AT1G33930	undirected	AT1G05710	AT1G33930
AT1G05710	AT1G35830	undirected	AT1G05710	AT1G35830
AT1G05710	AT1G47670	undirected	AT1G05710	AT1G47670
AT1G05710	AT1G49830	undirected	AT1G05710	AT1G49830
AT1G05710	AT1G52700	undirected	AT1G05710	AT1G52700
AT1G05710	AT1G54530	undirected	AT1G05710	AT1G54530
AT1G05710	AT1G54790	undirected	AT1G05710	AT1G54790
AT1G05710	AT1G54840	undirected	AT1G05710	AT1G54840
AT1G05710	AT1G60060	undirected	AT1G05710	AT1G60060
AT1G05710	AT1G60680	undirected	AT1G05710	AT1G60680
AT1G05710	AT1G62981	undirected	AT1G05710	AT1G62981
AT1G05710	AT1G64620	undirected	AT1G05710	AT1G64620
AT1G05710	AT1G64625	undirected	AT1G05710	AT1G64625
AT1G05710	AT1G66620	undirected	AT1G05710	AT1G66620
AT1G05710	AT1G66810	undirected	AT1G05710	AT1G66810
AT1G05710	AT1G68360	undirected	AT1G05710	AT1G68360
AT1G05710	AT1G68810	undirected	AT1G05710	AT1G68810
AT1G05710	AT1G69080	undirected	AT1G05710	AT1G69080
AT1G05710	AT1G70020	undirected	AT1G05710	AT1G70020
AT1G05710	AT1G70500	undirected	AT1G05710	AT1G70500
AT1G05710	AT1G71140	undirected	AT1G05710	AT1G71140
AT1G05710	AT1G71870	undirected	AT1G05710	AT1G71870
AT1G05710	AT1G72140	undirected	AT1G05710	AT1G72140
AT1G05710	AT1G75880	undirected	AT1G05710	AT1G75880
AT1G05710	AT1G78400	undirected	AT1G05710	AT1G78400
AT1G05710	AT1G79620	undirected	AT1G05710	AT1G79620
AT1G05710	AT1G79770	undirected	AT1G05710	AT1G79770
AT1G05710	AT1G79780	undirected	AT1G05710	AT1G79780
AT1G05710	AT2G01210	undirected	AT1G05710	AT2G01210
AT1G05710	AT2G01913	undirected	AT1G05710	AT2G01913
AT1G05710	AT2G01990	undirected	AT1G05710	AT2G01990
AT1G05710	AT2G03200	undirected	AT1G05710	AT2G03200
AT1G05710	AT2G05510	undirected	AT1G05710	AT2G05510
AT1G05710	AT2G14095	undirected	AT1G05710	AT2G14095
AT1G05710	AT2G16005	undirected	AT1G05710	AT2G16005
AT1G05710	AT2G18150	undirected	AT1G05710	AT2G18150
AT1G05710	AT2G18370	undirected	AT1G05710	AT2G18370
AT1G05710	AT2G18480	undirected	AT1G05710	AT2G18480
AT1G05710	AT2G18570	undirected	AT1G05710	AT2G18570
AT1G05710	AT2G20550	undirected	AT1G05710	AT2G20550
AT1G05710	AT2G22460	undirected	AT1G05710	AT2G22460
AT1G05710	AT2G23060	undirected	AT1G05710	AT2G23060
AT1G05710	AT2G25270	undirected	AT1G05710	AT2G25270
AT1G05710	AT2G25780	undirected	AT1G05710	AT2G25780
AT1G05710	AT2G27740	undirected	AT1G05710	AT2G27740
AT1G05710	AT2G28315	undirected	AT1G05710	AT2G28315
AT1G05710	AT2G28780	undirected	AT1G05710	AT2G28780
AT1G05710	AT2G28790	undirected	AT1G05710	AT2G28790
AT1G05710	AT2G30820	undirected	AT1G05710	AT2G30820
AT1G05710	AT2G30933	undirected	AT1G05710	AT2G30933
AT1G05710	AT2G35120	undirected	AT1G05710	AT2G35120
AT1G05710	AT2G36355	undirected	AT1G05710	AT2G36355
AT1G05710	AT2G37900	undirected	AT1G05710	AT2G37900
AT1G05710	AT2G38160	undirected	AT1G05710	AT2G38160
AT1G05710	AT2G38390	undirected	AT1G05710	AT2G38390
AT1G05710	AT2G40260	undirected	AT1G05710	AT2G40260
AT1G05710	AT2G41130	undirected	AT1G05710	AT2G41130
AT1G05710	AT2G42150	undirected	AT1G05710	AT2G42150
AT1G05710	AT2G45870	undirected	AT1G05710	AT2G45870
AT1G05710	AT3G04850	undirected	AT1G05710	AT3G04850
AT1G05710	AT3G05260	undirected	AT1G05710	AT3G05260
AT1G05710	AT3G05620	undirected	AT1G05710	AT3G05620
AT1G05710	AT3G06220	undirected	AT1G05710	AT3G06220
AT1G05710	AT3G09190	undirected	AT1G05710	AT3G09190
AT1G05710	AT3G10590	undirected	AT1G05710	AT3G10590
AT1G05710	AT3G14170	undirected	AT1G05710	AT3G14170
AT1G05710	AT3G17580	undirected	AT1G05710	AT3G17580
AT1G05710	AT3G18960	undirected	AT1G05710	AT3G18960
AT1G05710	AT3G19500	undirected	AT1G05710	AT3G19500
AT1G05710	AT3G19620	undirected	AT1G05710	AT3G19620
AT1G05710	AT3G20640	undirected	AT1G05710	AT3G20640
AT1G05710	AT3G22142	undirected	AT1G05710	AT3G22142
AT1G05710	AT3G22410	undirected	AT1G05710	AT3G22410
AT1G05710	AT3G24535	undirected	AT1G05710	AT3G24535
AT1G05710	AT3G25130	undirected	AT1G05710	AT3G25130
AT1G05710	AT3G25190	undirected	AT1G05710	AT3G25190
AT1G05710	AT3G26800	undirected	AT1G05710	AT3G26800
AT1G05710	AT3G27130	undirected	AT1G05710	AT3G27130
AT1G05710	AT3G27200	undirected	AT1G05710	AT3G27200
AT1G05710	AT3G28540	undirected	AT1G05710	AT3G28540
AT1G05710	AT3G42725	undirected	AT1G05710	AT3G42725
AT1G05710	AT3G43930	undirected	AT1G05710	AT3G43930
AT1G05710	AT3G45160	undirected	AT1G05710	AT3G45160
AT1G05710	AT3G45680	undirected	AT1G05710	AT3G45680
AT1G05710	AT3G45730	undirected	AT1G05710	AT3G45730
AT1G05710	AT3G46890	undirected	AT1G05710	AT3G46890
AT1G05710	AT3G48185	undirected	AT1G05710	AT3G48185
AT1G05710	AT3G48410	undirected	AT1G05710	AT3G48410
AT1G05710	AT3G48650	undirected	AT1G05710	AT3G48650
AT1G05710	AT3G49070	undirected	AT1G05710	AT3G49070
AT1G05710	AT3G49330	undirected	AT1G05710	AT3G49330
AT1G05710	AT3G50230	undirected	AT1G05710	AT3G50230
AT1G05710	AT3G51220	undirected	AT1G05710	AT3G51220
AT1G05710	AT3G51720	undirected	AT1G05710	AT3G51720
AT1G05710	AT3G53190	undirected	AT1G05710	AT3G53190
AT1G05710	AT3G54390	undirected	AT1G05710	AT3G54390
AT1G05710	AT3G56230	undirected	AT1G05710	AT3G56230
AT1G05710	AT3G57600	undirected	AT1G05710	AT3G57600
AT1G05710	AT3G57970	undirected	AT1G05710	AT3G57970
AT1G05710	AT3G59510	undirected	AT1G05710	AT3G59510
AT1G05710	AT3G60647	undirected	AT1G05710	AT3G60647
AT1G05710	AT3G60650	undirected	AT1G05710	AT3G60650
AT1G05710	AT3G62160	undirected	AT1G05710	AT3G62160
AT1G05710	AT3G63360	undirected	AT1G05710	AT3G63360
AT1G05710	AT4G01580	undirected	AT1G05710	AT4G01580
AT1G05710	AT4G04460	undirected	AT1G05710	AT4G04460
AT1G05710	AT4G08160	undirected	AT1G05710	AT4G08160
AT1G05710	AT4G08780	undirected	AT1G05710	AT4G08780
AT1G05710	AT4G10630	undirected	AT1G05710	AT4G10630
AT1G05710	AT4G12890	undirected	AT1G05710	AT4G12890
AT1G05710	AT4G13690	undirected	AT1G05710	AT4G13690
AT1G05710	AT4G14060	undirected	AT1G05710	AT4G14060
AT1G05710	AT4G14200	undirected	AT1G05710	AT4G14200
AT1G05710	AT4G14480	undirected	AT1G05710	AT4G14480
AT1G05710	AT4G15830	undirected	AT1G05710	AT4G15830
AT1G05710	AT4G15975	undirected	AT1G05710	AT4G15975
AT1G05710	AT4G18425	undirected	AT1G05710	AT4G18425
AT1G05710	AT4G37970	undirected	AT1G05710	ATCAD6
AT1G05710	AT1G80820	undirected	AT1G05710	ATCCR2
AT1G05710	AT5G17420	undirected	AT1G05710	ATCESA7
AT1G05710	AT4G18780	undirected	AT1G05710	ATCESA8
AT1G05710	AT3G16920	undirected	AT1G05710	ATCTL2
AT1G05710	AT5G25090	undirected	AT1G05710	AtENODL13
AT1G05710	AT3G01070	undirected	AT1G05710	AtENODL16
AT1G05710	AT4G21200	undirected	AT1G05710	ATGA2OX8
AT1G05710	AT2G44570	undirected	AT1G05710	AtGH9B12
AT1G05710	AT4G02290	undirected	AT1G05710	AtGH9B13
AT1G05710	AT1G60470	undirected	AT1G05710	AtGolS4
AT1G05710	AT1G78370	undirected	AT1G05710	ATGSTU20
AT1G05710	AT2G46760	undirected	AT1G05710	AtGulLO6
AT1G05710	AT1G45145	undirected	AT1G05710	ATH5
AT1G05710	AT4G30110	undirected	AT1G05710	ATHMA2
AT1G05710	AT5G02490	undirected	AT1G05710	AtHsp70-2
AT1G05710	AT5G55250	undirected	AT1G05710	AtIAMT1
AT1G05710	AT4G02670	undirected	AT1G05710	AtIDD12
AT1G05710	AT3G44730	undirected	AT1G05710	AtKIN14h
AT1G05710	AT5G58580	undirected	AT1G05710	ATL63
AT1G05710	AT5G60020	undirected	AT1G05710	ATLAC17
AT1G05710	AT2G29130	undirected	AT1G05710	ATLAC2
AT1G05710	AT4G14730	undirected	AT1G05710	AtLFG1
AT1G05710	AT2G38080	undirected	AT1G05710	ATLMCO4
AT1G05710	AT4G17220	undirected	AT1G05710	ATMAP70-5
AT1G05710	AT3G10870	undirected	AT1G05710	ATMES17
AT1G05710	AT3G25560	undirected	AT1G05710	AtNIK2
AT1G05710	AT5G62680	undirected	AT1G05710	AtNPF2.11
AT1G05710	AT1G18880	undirected	AT1G05710	AtNPF2.9
AT1G05710	AT1G59740	undirected	AT1G05710	AtNPF4.3
AT1G05710	AT1G33440	undirected	AT1G05710	AtNPF4.4
AT1G05710	AT1G73220	undirected	AT1G05710	AtOCT1
AT1G05710	AT5G22240	undirected	AT1G05710	ATOFP10
AT1G05710	AT2G30395	undirected	AT1G05710	ATOFP17
AT1G05710	AT2G18500	undirected	AT1G05710	ATOFP7
AT1G05710	AT3G49110	undirected	AT1G05710	ATPCA
AT1G05710	AT3G23430	undirected	AT1G05710	ATPHO1
AT1G05710	AT1G73590	undirected	AT1G05710	ATPIN1
AT1G05710	AT4G38530	undirected	AT1G05710	ATPLC1
AT1G05710	AT1G32100	undirected	AT1G05710	ATPRR1
AT1G05710	AT1G30840	undirected	AT1G05710	ATPUP4
AT1G05710	AT2G21880	undirected	AT1G05710	ATRAB7A
AT1G05710	AT3G49750	undirected	AT1G05710	AtRLP44
AT1G05710	AT1G20160	undirected	AT1G05710	ATSBT5.2
AT1G05710	AT3G51030	undirected	AT1G05710	ATTRX H1
AT1G05710	AT4G30290	undirected	AT1G05710	ATXTH19
AT1G05710	AT1G58370	undirected	AT1G05710	ATXYN1
AT1G05710	AT3G12750	undirected	AT1G05710	AtZIP1
AT1G05710	AT2G30080	undirected	AT1G05710	ATZIP6
AT1G05710	AT4G31910	undirected	AT1G05710	BAT1
AT1G05710	AT1G10060	undirected	AT1G05710	BCAT1
AT1G05710	AT1G11190	undirected	AT1G05710	BFN1
AT1G05710	AT1G30900	undirected	AT1G05710	BP80-3;3
AT1G05710	AT3G30530	undirected	AT1G05710	bZIP42
AT1G05710	AT1G13600	undirected	AT1G05710	bZIP58
AT1G05710	AT1G12480	undirected	AT1G05710	CDI3
AT1G05710	AT3G23840	undirected	AT1G05710	CER26-LIKE
AT1G05710	AT5G44030	undirected	AT1G05710	CESA4
AT1G05710	AT1G26600	undirected	AT1G05710	CLE9
AT1G05710	AT5G15630	undirected	AT1G05710	COBL4
AT1G05710	AT5G11300	undirected	AT1G05710	CYC2BAT
AT1G05710	AT3G19270	undirected	AT1G05710	CYP707A4
AT1G05710	AT4G13290	undirected	AT1G05710	CYP71A19
AT1G05710	AT1G19630	undirected	AT1G05710	CYP722A1
AT1G05710	AT3G10570	undirected	AT1G05710	CYP77A6
AT1G05710	AT2G39830	undirected	AT1G05710	DAR2
AT1G05710	AT5G54510	undirected	AT1G05710	DFL1
AT1G05710	AT1G80710	undirected	AT1G05710	DRS1
AT1G05710	AT3G02493	undirected	AT1G05710	DVL2
AT1G05710	AT5G08000	undirected	AT1G05710	E13L3
AT1G05710	AT1G28360	undirected	AT1G05710	ERF12
AT1G05710	AT3G55990	undirected	AT1G05710	ESK1
AT1G05710	AT5G63560	undirected	AT1G05710	FACT
AT1G05710	AT2G17770	undirected	AT1G05710	FDP
AT1G05710	AT3G63300	undirected	AT1G05710	FKD1
AT1G05710	AT3G12145	undirected	AT1G05710	FLOR1
AT1G05710	AT3G24140	undirected	AT1G05710	FMA
AT1G05710	AT1G74670	undirected	AT1G05710	GASA6
AT1G05710	AT5G54690	undirected	AT1G05710	GAUT12
AT1G05710	AT4G31730	undirected	AT1G05710	GDU1
AT1G05710	AT3G18660	undirected	AT1G05710	GUX1
AT1G05710	AT4G33330	undirected	AT1G05710	GUX2
AT1G05710	AT4G09990	undirected	AT1G05710	GXM2
AT1G05710	AT1G09610	undirected	AT1G05710	GXM3
AT1G05710	AT3G27360	undirected	AT1G05710	H3.1
AT1G05710	AT1G63440	undirected	AT1G05710	HMA5
AT1G05710	AT5G59720	undirected	AT1G05710	HSP18.2
AT1G05710	AT1G47840	undirected	AT1G05710	HXK3
AT1G05710	AT3G51380	undirected	AT1G05710	IQD20
AT1G05710	AT4G29150	undirected	AT1G05710	IQD25
AT1G05710	AT3G16490	undirected	AT1G05710	IQD26
AT1G05710	AT1G51960	undirected	AT1G05710	IQD27
AT1G05710	AT2G39310	undirected	AT1G05710	JAL22
AT1G05710	AT1G13400	undirected	AT1G05710	JGL
AT1G05710	AT1G70510	undirected	AT1G05710	KNAT2
AT1G05710	AT1G23380	undirected	AT1G05710	KNAT6
AT1G05710	AT5G01190	undirected	AT1G05710	LAC10
AT1G05710	AT5G03260	undirected	AT1G05710	LAC11
AT1G05710	AT2G42430	undirected	AT1G05710	LBD16
AT1G05710	AT2G45410	undirected	AT1G05710	LBD19
AT1G05710	AT4G28280	undirected	AT1G05710	LLG3
AT1G05710	AT3G23290	undirected	AT1G05710	LSH4
AT1G05710	AT4G00950	undirected	AT1G05710	MEE47
AT1G05710	AT3G12770	undirected	AT1G05710	MEF22
AT1G05710	AT5G65970	undirected	AT1G05710	MLO10
AT1G05710	AT1G35310	undirected	AT1G05710	MLP168
AT1G05710	AT1G19850	undirected	AT1G05710	MP
AT1G05710	AT4G18640	undirected	AT1G05710	MRH1
AT1G05710	AT5G12870	undirected	AT1G05710	MYB46
AT1G05710	AT1G09540	undirected	AT1G05710	MYB61
AT1G05710	AT3G08500	undirected	AT1G05710	MYB83
AT1G05710	AT4G22610	undirected	AT1G05710	AT4G22610
AT1G05710	AT4G22900	undirected	AT1G05710	AT4G22900
AT1G05710	AT4G23500	undirected	AT1G05710	AT4G23500
AT1G05710	AT4G23720	undirected	AT1G05710	AT4G23720
AT1G05710	AT4G24015	undirected	AT1G05710	AT4G24015
AT1G05710	AT4G24060	undirected	AT1G05710	AT4G24060
AT1G05710	AT4G24430	undirected	AT1G05710	AT4G24430
AT1G05710	AT4G25433	undirected	AT1G05710	AT4G25433
AT1G05710	AT4G26580	undirected	AT1G05710	AT4G26580
AT1G05710	AT4G29030	undirected	AT1G05710	AT4G29030
AT1G05710	AT4G31020	undirected	AT1G05710	AT4G31020
AT1G05710	AT4G33420	undirected	AT1G05710	AT4G33420
AT1G05710	AT4G33810	undirected	AT1G05710	AT4G33810
AT1G05710	AT4G39230	undirected	AT1G05710	AT4G39230
AT1G05710	AT4G39720	undirected	AT1G05710	AT4G39720
AT1G05710	AT5G01300	undirected	AT1G05710	AT5G01300
AT1G05710	AT5G02090	undirected	AT1G05710	AT5G02090
AT1G05710	AT5G03870	undirected	AT1G05710	AT5G03870
AT1G05710	AT5G05790	undirected	AT1G05710	AT5G05790
AT1G05710	AT5G05965	undirected	AT1G05710	AT5G05965
AT1G05710	AT5G07080	undirected	AT1G05710	AT5G07080
AT1G05710	AT5G10120	undirected	AT1G05710	AT5G10120
AT1G05710	AT5G12300	undirected	AT1G05710	AT5G12300
AT1G05710	AT5G12970	undirected	AT1G05710	AT5G12970
AT1G05710	AT5G13250	undirected	AT1G05710	AT5G13250
AT1G05710	AT5G16240	undirected	AT1G05710	AT5G16240
AT1G05710	AT5G19580	undirected	AT1G05710	AT5G19580
AT1G05710	AT5G22140	undirected	AT1G05710	AT5G22140
AT1G05710	AT5G22860	undirected	AT1G05710	AT5G22860
AT1G05710	AT5G25840	undirected	AT1G05710	AT5G25840
AT1G05710	AT5G36260	undirected	AT1G05710	AT5G36260
AT1G05710	AT5G40020	undirected	AT1G05710	AT5G40020
AT1G05710	AT5G40800	undirected	AT1G05710	AT5G40800
AT1G05710	AT5G41380	undirected	AT1G05710	AT5G41380
AT1G05710	AT5G42210	undirected	AT1G05710	AT5G42210
AT1G05710	AT5G43180	undirected	AT1G05710	AT5G43180
AT1G05710	AT5G43725	undirected	AT1G05710	AT5G43725
AT1G05710	AT5G44400	undirected	AT1G05710	AT5G44400
AT1G05710	AT5G47600	undirected	AT1G05710	AT5G47600
AT1G05710	AT5G52680	undirected	AT1G05710	AT5G52680
AT1G05710	AT5G53486	undirected	AT1G05710	AT5G53486
AT1G05710	AT5G54064	undirected	AT1G05710	AT5G54064
AT1G05710	AT5G55680	undirected	AT1G05710	AT5G55680
AT1G05710	AT5G55750	undirected	AT1G05710	AT5G55750
AT1G05710	AT5G60720	undirected	AT1G05710	AT5G60720
AT1G05710	AT5G62280	undirected	AT1G05710	AT5G62280
AT1G05710	AT5G67460	undirected	AT1G05710	AT5G67460
AT1G05710	AT4G38340	undirected	AT1G05710	NLP3
AT1G05710	AT3G50410	undirected	AT1G05710	OBP1
AT1G05710	AT3G10340	undirected	AT1G05710	PAL4
AT1G05710	AT1G07370	undirected	AT1G05710	PCNA1
AT1G05710	AT2G38060	undirected	AT1G05710	PHT4;2
AT1G05710	AT3G29670	undirected	AT1G05710	PMAT2
AT1G05710	AT5G05340	undirected	AT1G05710	PRX52
AT1G05710	AT2G36570	undirected	AT1G05710	PXC1
AT1G05710	AT5G61480	undirected	AT1G05710	PXY
AT1G05710	AT4G20050	undirected	AT1G05710	QRT3
AT1G05710	AT1G27380	undirected	AT1G05710	RIC2
AT1G05710	AT5G16490	undirected	AT1G05710	RIC4
AT1G05710	AT1G78430	undirected	AT1G05710	RIP4
AT1G05710	AT3G17840	undirected	AT1G05710	RLK902
AT1G05710	AT5G66260	undirected	AT1G05710	SAUR11
AT1G05710	AT5G50760	undirected	AT1G05710	SAUR55
AT1G05710	AT2G21210	undirected	AT1G05710	SAUR6
AT1G05710	AT1G20470	undirected	AT1G05710	SAUR60
AT1G05710	AT2G21200	undirected	AT1G05710	SAUR7
AT1G05710	AT3G12955	undirected	AT1G05710	SAUR74
AT1G05710	AT5G65590	undirected	AT1G05710	SCAP1
AT1G05710	AT1G11080	undirected	AT1G05710	scpl31
AT1G05710	AT1G28110	undirected	AT1G05710	SCPL45
AT1G05710	AT2G40130	undirected	AT1G05710	SMXL8
AT1G05710	AT1G62360	undirected	AT1G05710	STM
AT1G05710	AT4G02700	undirected	AT1G05710	SULTR3;2
AT1G05710	AT3G15990	undirected	AT1G05710	SULTR3;4
AT1G05710	AT5G49615	undirected	AT1G05710	TAS3b
AT1G05710	AT5G01360	undirected	AT1G05710	TBL3
AT1G05710	AT2G40320	undirected	AT1G05710	TBL33
AT1G05710	AT2G38320	undirected	AT1G05710	TBL34
AT1G05710	AT3G14850	undirected	AT1G05710	TBL41
AT1G05710	AT5G48920	undirected	AT1G05710	TED7
AT1G05710	AT1G16070	undirected	AT1G05710	TLP8
AT1G05710	AT3G24660	undirected	AT1G05710	TMKL1
AT1G05710	AT3G25710	undirected	AT1G05710	TMO5
AT1G05710	AT5G60200	undirected	AT1G05710	TMO6
AT1G05710	AT1G78120	undirected	AT1G05710	TPR12
AT1G05710	AT5G58630	undirected	AT1G05710	TRM31
AT1G05710	AT1G22380	undirected	AT1G05710	UGT85A3
AT1G05710	AT3G45870	undirected	AT1G05710	UMAMIT3
AT1G05710	AT3G30340	undirected	AT1G05710	UMAMIT32
AT1G05710	AT2G28760	undirected	AT1G05710	UXS6
AT1G05710	AT2G32280	undirected	AT1G05710	VCC
AT1G05710	AT2G18060	undirected	AT1G05710	VND1
AT1G05710	AT4G36160	undirected	AT1G05710	VND2
AT1G05710	AT1G12260	undirected	AT1G05710	VND4
AT1G05710	AT5G62380	undirected	AT1G05710	VND6
AT1G05710	AT1G71930	undirected	AT1G05710	VND7
AT1G05710	AT1G08290	undirected	AT1G05710	WIP3
AT1G05710	AT1G46480	undirected	AT1G05710	WOX4
AT1G05710	AT2G44745	undirected	AT1G05710	WRKY12
AT1G05710	AT2G34830	undirected	AT1G05710	WRKY35
AT1G05710	AT4G35350	undirected	AT1G05710	XCP1
AT1G05710	AT1G20850	undirected	AT1G05710	XCP2
AT1G05710	AT5G57520	undirected	AT1G05710	ZFP2
AT1G05710	AT3G60890	undirected	AT1G05710	ZPR2
AT1G08290	AT3G28345	undirected	WIP3	ABCB15
AT1G08290	AT1G31770	undirected	WIP3	ABCG14
AT1G08290	AT5G52860	undirected	WIP3	ABCG8
AT1G08290	AT5G19530	undirected	WIP3	ACL5
AT1G08290	AT1G28290	undirected	WIP3	AGP31
AT1G08290	AT5G57390	undirected	WIP3	AIL5
AT1G08290	AT5G45970	undirected	WIP3	ARAC2
AT1G08290	AT3G12890	undirected	WIP3	ASML2
AT1G08290	AT5G20830	undirected	WIP3	ASUS1
AT1G08290	AT1G17030	undirected	WIP3	AT1G17030
AT1G08290	AT1G21140	undirected	WIP3	AT1G21140
AT1G08290	AT1G23460	undirected	WIP3	AT1G23460
AT1G08290	AT1G24030	undirected	WIP3	AT1G24030
AT1G08290	AT1G25530	undirected	WIP3	AT1G25530
AT1G08290	AT1G27620	undirected	WIP3	AT1G27620
AT1G08290	AT1G28400	undirected	WIP3	AT1G28400
AT1G08290	AT1G30080	undirected	WIP3	AT1G30080
AT1G08290	AT1G31050	undirected	WIP3	AT1G31050
AT1G08290	AT1G33700	undirected	WIP3	AT1G33700
AT1G08290	AT1G35830	undirected	WIP3	AT1G35830
AT1G08290	AT1G47670	undirected	WIP3	AT1G47670
AT1G08290	AT1G49310	undirected	WIP3	AT1G49310
AT1G08290	AT1G52700	undirected	WIP3	AT1G52700
AT1G08290	AT1G54790	undirected	WIP3	AT1G54790
AT1G08290	AT1G58007	undirected	WIP3	AT1G58007
AT1G08290	AT1G60060	undirected	WIP3	AT1G60060
AT1G08290	AT1G60680	undirected	WIP3	AT1G60680
AT1G08290	AT1G64620	undirected	WIP3	AT1G64620
AT1G08290	AT1G64625	undirected	WIP3	AT1G64625
AT1G08290	AT1G68810	undirected	WIP3	AT1G68810
AT1G08290	AT1G69080	undirected	WIP3	AT1G69080
AT1G08290	AT1G75880	undirected	WIP3	AT1G75880
AT1G08290	AT1G79620	undirected	WIP3	AT1G79620
AT1G08290	AT2G01913	undirected	WIP3	AT2G01913
AT1G08290	AT2G05510	undirected	WIP3	AT2G05510
AT1G08290	AT2G18150	undirected	WIP3	AT2G18150
AT1G08290	AT2G18480	undirected	WIP3	AT2G18480
AT1G08290	AT2G18570	undirected	WIP3	AT2G18570
AT1G08290	AT2G19970	undirected	WIP3	AT2G19970
AT1G08290	AT2G27740	undirected	WIP3	AT2G27740
AT1G08290	AT2G28315	undirected	WIP3	AT2G28315
AT1G08290	AT2G28780	undirected	WIP3	AT2G28780
AT1G08290	AT2G28790	undirected	WIP3	AT2G28790
AT1G08290	AT2G37900	undirected	WIP3	AT2G37900
AT1G08290	AT2G41130	undirected	WIP3	AT2G41130
AT1G08290	AT2G44300	undirected	WIP3	AT2G44300
AT1G08290	AT3G04850	undirected	WIP3	AT3G04850
AT1G08290	AT3G15650	undirected	WIP3	AT3G15650
AT1G08290	AT3G19620	undirected	WIP3	AT3G19620
AT1G08290	AT3G20640	undirected	WIP3	AT3G20640
AT1G08290	AT3G22142	undirected	WIP3	AT3G22142
AT1G08290	AT3G22410	undirected	WIP3	AT3G22410
AT1G08290	AT3G25130	undirected	WIP3	AT3G25130
AT1G08290	AT3G25190	undirected	WIP3	AT3G25190
AT1G08290	AT3G27200	undirected	WIP3	AT3G27200
AT1G08290	AT3G29680	undirected	WIP3	AT3G29680
AT1G08290	AT3G45160	undirected	WIP3	AT3G45160
AT1G08290	AT3G46890	undirected	WIP3	AT3G46890
AT1G08290	AT3G49070	undirected	WIP3	AT3G49070
AT1G08290	AT3G53190	undirected	WIP3	AT3G53190
AT1G08290	AT3G54390	undirected	WIP3	AT3G54390
AT1G08290	AT3G62160	undirected	WIP3	AT3G62160
AT1G08290	AT4G08160	undirected	WIP3	AT4G08160
AT1G08290	AT4G08780	undirected	WIP3	AT4G08780
AT1G08290	AT4G10630	undirected	WIP3	AT4G10630
AT1G08290	AT4G14060	undirected	WIP3	AT4G14060
AT1G08290	AT4G37970	undirected	WIP3	ATCAD6
AT1G08290	AT1G80820	undirected	WIP3	ATCCR2
AT1G08290	AT5G17420	undirected	WIP3	ATCESA7
AT1G08290	AT4G18780	undirected	WIP3	ATCESA8
AT1G08290	AT3G16920	undirected	WIP3	ATCTL2
AT1G08290	AT4G21200	undirected	WIP3	ATGA2OX8
AT1G08290	AT4G02290	undirected	WIP3	AtGH9B13
AT1G08290	AT2G05440	undirected	WIP3	ATGRP9
AT1G08290	AT2G29440	undirected	WIP3	ATGSTU6
AT1G08290	AT2G46760	undirected	WIP3	AtGulLO6
AT1G08290	AT5G55250	undirected	WIP3	AtIAMT1
AT1G08290	AT3G44730	undirected	WIP3	AtKIN14h
AT1G08290	AT5G60020	undirected	WIP3	ATLAC17
AT1G08290	AT2G38080	undirected	WIP3	ATLMCO4
AT1G08290	AT4G17220	undirected	WIP3	ATMAP70-5
AT1G08290	AT3G10870	undirected	WIP3	ATMES17
AT1G08290	AT1G18880	undirected	WIP3	AtNPF2.9
AT1G08290	AT1G59740	undirected	WIP3	AtNPF4.3
AT1G08290	AT1G33440	undirected	WIP3	AtNPF4.4
AT1G08290	AT1G73220	undirected	WIP3	AtOCT1
AT1G08290	AT2G18500	undirected	WIP3	ATOFP7
AT1G08290	AT3G23430	undirected	WIP3	ATPHO1
AT1G08290	AT4G38530	undirected	WIP3	ATPLC1
AT1G08290	AT1G32100	undirected	WIP3	ATPRR1
AT1G08290	AT3G49750	undirected	WIP3	AtRLP44
AT1G08290	AT3G01670	undirected	WIP3	AtSEOR2
AT1G08290	AT3G51030	undirected	WIP3	ATTRX H1
AT1G08290	AT1G49320	undirected	WIP3	ATUSPL1
AT1G08290	AT3G12750	undirected	WIP3	AtZIP1
AT1G08290	AT2G30080	undirected	WIP3	ATZIP6
AT1G08290	AT4G31910	undirected	WIP3	BAT1
AT1G08290	AT1G11190	undirected	WIP3	BFN1
AT1G08290	AT3G30530	undirected	WIP3	bZIP42
AT1G08290	AT1G13600	undirected	WIP3	bZIP58
AT1G08290	AT1G12480	undirected	WIP3	CDI3
AT1G08290	AT5G44030	undirected	WIP3	CESA4
AT1G08290	AT5G15630	undirected	WIP3	COBL4
AT1G08290	AT4G13290	undirected	WIP3	CYP71A19
AT1G08290	AT2G39830	undirected	WIP3	DAR2
AT1G08290	AT5G06250	undirected	WIP3	DPA4
AT1G08290	AT2G34790	undirected	WIP3	EDA28
AT1G08290	AT1G70800	undirected	WIP3	EHB1
AT1G08290	AT3G55990	undirected	WIP3	ESK1
AT1G08290	AT5G63560	undirected	WIP3	FACT
AT1G08290	AT2G17770	undirected	WIP3	FDP
AT1G08290	AT3G63300	undirected	WIP3	FKD1
AT1G08290	AT3G12145	undirected	WIP3	FLOR1
AT1G08290	AT4G31730	undirected	WIP3	GDU1
AT1G08290	AT1G09610	undirected	WIP3	GXM3
AT1G08290	AT2G18380	undirected	WIP3	HANL
AT1G08290	AT1G63440	undirected	WIP3	HMA5
AT1G08290	AT5G59720	undirected	WIP3	HSP18.2
AT1G08290	AT4G29080	undirected	WIP3	IAA27
AT1G08290	AT4G29150	undirected	WIP3	IQD25
AT1G08290	AT1G51960	undirected	WIP3	IQD27
AT1G08290	AT5G67210	undirected	WIP3	IRX15-L
AT1G08290	AT4G00220	undirected	WIP3	JLO
AT1G08290	AT5G01190	undirected	WIP3	LAC10
AT1G08290	AT5G03260	undirected	WIP3	LAC11
AT1G08290	AT3G04510	undirected	WIP3	LSH2
AT1G08290	AT4G00950	undirected	WIP3	MEE47
AT1G08290	AT5G65970	undirected	WIP3	MLO10
AT1G08290	AT1G19850	undirected	WIP3	MP
AT1G08290	AT1G09540	undirected	WIP3	MYB61
AT1G08290	AT3G08500	undirected	WIP3	MYB83
AT1G08290	AT4G22610	undirected	WIP3	AT4G22610
AT1G08290	AT4G22900	undirected	WIP3	AT4G22900
AT1G08290	AT4G23500	undirected	WIP3	AT4G23500
AT1G08290	AT4G24060	undirected	WIP3	AT4G24060
AT1G08290	AT4G29100	undirected	WIP3	AT4G29100
AT1G08290	AT4G31020	undirected	WIP3	AT4G31020
AT1G08290	AT4G32780	undirected	WIP3	AT4G32780
AT1G08290	AT4G34320	undirected	WIP3	AT4G34320
AT1G08290	AT4G39720	undirected	WIP3	AT4G39720
AT1G08290	AT5G03870	undirected	WIP3	AT5G03870
AT1G08290	AT5G05790	undirected	WIP3	AT5G05790
AT1G08290	AT5G07080	undirected	WIP3	AT5G07080
AT1G08290	AT5G22140	undirected	WIP3	AT5G22140
AT1G08290	AT5G40020	undirected	WIP3	AT5G40020
AT1G08290	AT5G44400	undirected	WIP3	AT5G44400
AT1G08290	AT5G49800	undirected	WIP3	AT5G49800
AT1G08290	AT5G53486	undirected	WIP3	AT5G53486
AT1G08290	AT5G60720	undirected	WIP3	AT5G60720
AT1G08290	AT1G80760	undirected	WIP3	NIP6
AT1G08290	AT3G50410	undirected	WIP3	OBP1
AT1G08290	AT3G10340	undirected	WIP3	PAL4
AT1G08290	AT2G38060	undirected	WIP3	PHT4;2
AT1G08290	AT5G05340	undirected	WIP3	PRX52
AT1G08290	AT2G36570	undirected	WIP3	PXC1
AT1G08290	AT5G61480	undirected	WIP3	PXY
AT1G08290	AT1G78430	undirected	WIP3	RIP4
AT1G08290	AT1G28110	undirected	WIP3	SCPL45
AT1G08290	AT1G44800	undirected	WIP3	SIAR1
AT1G08290	AT1G22150	undirected	WIP3	SULTR1;3
AT1G08290	AT3G15990	undirected	WIP3	SULTR3;4
AT1G08290	AT5G01360	undirected	WIP3	TBL3
AT1G08290	AT2G40320	undirected	WIP3	TBL33
AT1G08290	AT3G54260	undirected	WIP3	TBL36
AT1G08290	AT5G48920	undirected	WIP3	TED7
AT1G08290	AT3G25710	undirected	WIP3	TMO5
AT1G08290	AT5G60200	undirected	WIP3	TMO6
AT1G08290	AT1G78120	undirected	WIP3	TPR12
AT1G08290	AT3G30340	undirected	WIP3	UMAMIT32
AT1G08290	AT2G28760	undirected	WIP3	UXS6
AT1G08290	AT2G32280	undirected	WIP3	VCC
AT1G08290	AT1G71930	undirected	WIP3	VND7
AT1G08290	AT1G46480	undirected	WIP3	WOX4
AT1G08290	AT4G35350	undirected	WIP3	XCP1
AT1G08290	AT1G20850	undirected	WIP3	XCP2
AT1G08290	AT3G60890	undirected	WIP3	ZPR2
AT1G09540	AT3G28345	undirected	MYB61	ABCB15
AT1G09540	AT1G31770	undirected	MYB61	ABCG14
AT1G09540	AT5G52860	undirected	MYB61	ABCG8
AT1G09540	AT5G19530	undirected	MYB61	ACL5
AT1G09540	AT1G28290	undirected	MYB61	AGP31
AT1G09540	AT5G57390	undirected	MYB61	AIL5
AT1G09540	AT1G23800	undirected	MYB61	ALDH2B
AT1G09540	AT5G45970	undirected	MYB61	ARAC2
AT1G09540	AT5G20830	undirected	MYB61	ASUS1
AT1G09540	AT1G17030	undirected	MYB61	AT1G17030
AT1G09540	AT1G19230	undirected	MYB61	AT1G19230
AT1G09540	AT1G23460	undirected	MYB61	AT1G23460
AT1G09540	AT1G24030	undirected	MYB61	AT1G24030
AT1G09540	AT1G25530	undirected	MYB61	AT1G25530
AT1G09540	AT1G27620	undirected	MYB61	AT1G27620
AT1G09540	AT1G31050	undirected	MYB61	AT1G31050
AT1G09540	AT1G33700	undirected	MYB61	AT1G33700
AT1G09540	AT1G35830	undirected	MYB61	AT1G35830
AT1G09540	AT1G47670	undirected	MYB61	AT1G47670
AT1G09540	AT1G49830	undirected	MYB61	AT1G49830
AT1G09540	AT1G52700	undirected	MYB61	AT1G52700
AT1G09540	AT1G60060	undirected	MYB61	AT1G60060
AT1G09540	AT1G60680	undirected	MYB61	AT1G60680
AT1G09540	AT1G64620	undirected	MYB61	AT1G64620
AT1G09540	AT1G64625	undirected	MYB61	AT1G64625
AT1G09540	AT1G68810	undirected	MYB61	AT1G68810
AT1G09540	AT1G71870	undirected	MYB61	AT1G71870
AT1G09540	AT1G75880	undirected	MYB61	AT1G75880
AT1G09540	AT1G79620	undirected	MYB61	AT1G79620
AT1G09540	AT2G01210	undirected	MYB61	AT2G01210
AT1G09540	AT2G05510	undirected	MYB61	AT2G05510
AT1G09540	AT2G15220	undirected	MYB61	AT2G15220
AT1G09540	AT2G18150	undirected	MYB61	AT2G18150
AT1G09540	AT2G18570	undirected	MYB61	AT2G18570
AT1G09540	AT2G22460	undirected	MYB61	AT2G22460
AT1G09540	AT2G28105	undirected	MYB61	AT2G28105
AT1G09540	AT2G28315	undirected	MYB61	AT2G28315
AT1G09540	AT2G28780	undirected	MYB61	AT2G28780
AT1G09540	AT2G28790	undirected	MYB61	AT2G28790
AT1G09540	AT2G41130	undirected	MYB61	AT2G41130
AT1G09540	AT3G04850	undirected	MYB61	AT3G04850
AT1G09540	AT3G15650	undirected	MYB61	AT3G15650
AT1G09540	AT3G20640	undirected	MYB61	AT3G20640
AT1G09540	AT3G22142	undirected	MYB61	AT3G22142
AT1G09540	AT3G22410	undirected	MYB61	AT3G22410
AT1G09540	AT3G25190	undirected	MYB61	AT3G25190
AT1G09540	AT3G49070	undirected	MYB61	AT3G49070
AT1G09540	AT3G53190	undirected	MYB61	AT3G53190
AT1G09540	AT3G54390	undirected	MYB61	AT3G54390
AT1G09540	AT3G62160	undirected	MYB61	AT3G62160
AT1G09540	AT4G10630	undirected	MYB61	AT4G10630
AT1G09540	AT4G14060	undirected	MYB61	AT4G14060
AT1G09540	AT5G17420	undirected	MYB61	ATCESA7
AT1G09540	AT4G18780	undirected	MYB61	ATCESA8
AT1G09540	AT3G16920	undirected	MYB61	ATCTL2
AT1G09540	AT5G16080	undirected	MYB61	AtCXE17
AT1G09540	AT4G02290	undirected	MYB61	AtGH9B13
AT1G09540	AT2G05440	undirected	MYB61	ATGRP9
AT1G09540	AT2G46760	undirected	MYB61	AtGulLO6
AT1G09540	AT5G55250	undirected	MYB61	AtIAMT1
AT1G09540	AT3G44730	undirected	MYB61	AtKIN14h
AT1G09540	AT5G60020	undirected	MYB61	ATLAC17
AT1G09540	AT2G38080	undirected	MYB61	ATLMCO4
AT1G09540	AT4G17220	undirected	MYB61	ATMAP70-5
AT1G09540	AT3G25560	undirected	MYB61	AtNIK2
AT1G09540	AT1G18880	undirected	MYB61	AtNPF2.9
AT1G09540	AT1G59740	undirected	MYB61	AtNPF4.3
AT1G09540	AT1G33440	undirected	MYB61	AtNPF4.4
AT1G09540	AT1G73220	undirected	MYB61	AtOCT1
AT1G09540	AT2G18500	undirected	MYB61	ATOFP7
AT1G09540	AT4G11650	undirected	MYB61	ATOSM34
AT1G09540	AT3G23430	undirected	MYB61	ATPHO1
AT1G09540	AT1G73590	undirected	MYB61	ATPIN1
AT1G09540	AT1G32100	undirected	MYB61	ATPRR1
AT1G09540	AT1G58370	undirected	MYB61	ATXYN1
AT1G09540	AT3G12750	undirected	MYB61	AtZIP1
AT1G09540	AT4G31910	undirected	MYB61	BAT1
AT1G09540	AT1G11190	undirected	MYB61	BFN1
AT1G09540	AT3G30530	undirected	MYB61	bZIP42
AT1G09540	AT1G13600	undirected	MYB61	bZIP58
AT1G09540	AT1G12480	undirected	MYB61	CDI3
AT1G09540	AT5G44030	undirected	MYB61	CESA4
AT1G09540	AT5G15630	undirected	MYB61	COBL4
AT1G09540	AT4G13290	undirected	MYB61	CYP71A19
AT1G09540	AT2G39830	undirected	MYB61	DAR2
AT1G09540	AT2G34790	undirected	MYB61	EDA28
AT1G09540	AT1G28360	undirected	MYB61	ERF12
AT1G09540	AT3G55990	undirected	MYB61	ESK1
AT1G09540	AT5G63560	undirected	MYB61	FACT
AT1G09540	AT3G63300	undirected	MYB61	FKD1
AT1G09540	AT3G12145	undirected	MYB61	FLOR1
AT1G09540	AT1G74670	undirected	MYB61	GASA6
AT1G09540	AT5G54690	undirected	MYB61	GAUT12
AT1G09540	AT4G31730	undirected	MYB61	GDU1
AT1G09540	AT1G63440	undirected	MYB61	HMA5
AT1G09540	AT4G29150	undirected	MYB61	IQD25
AT1G09540	AT3G16490	undirected	MYB61	IQD26
AT1G09540	AT1G51960	undirected	MYB61	IQD27
AT1G09540	AT5G67210	undirected	MYB61	IRX15-L
AT1G09540	AT4G00220	undirected	MYB61	JLO
AT1G09540	AT5G01190	undirected	MYB61	LAC10
AT1G09540	AT5G03260	undirected	MYB61	LAC11
AT1G09540	AT2G40370	undirected	MYB61	LAC5
AT1G09540	AT2G42430	undirected	MYB61	LBD16
AT1G09540	AT2G45410	undirected	MYB61	LBD19
AT1G09540	AT3G23290	undirected	MYB61	LSH4
AT1G09540	AT5G65970	undirected	MYB61	MLO10
AT1G09540	AT1G19850	undirected	MYB61	MP
AT1G09540	AT3G08500	undirected	MYB61	MYB83
AT1G09540	AT4G24060	undirected	MYB61	AT4G24060
AT1G09540	AT4G24430	undirected	MYB61	AT4G24430
AT1G09540	AT4G31020	undirected	MYB61	AT4G31020
AT1G09540	AT4G39720	undirected	MYB61	AT4G39720
AT1G09540	AT5G05790	undirected	MYB61	AT5G05790
AT1G09540	AT5G07080	undirected	MYB61	AT5G07080
AT1G09540	AT5G10120	undirected	MYB61	AT5G10120
AT1G09540	AT5G60720	undirected	MYB61	AT5G60720
AT1G09540	AT5G67460	undirected	MYB61	AT5G67460
AT1G09540	AT3G50410	undirected	MYB61	OBP1
AT1G09540	AT3G10340	undirected	MYB61	PAL4
AT1G09540	AT2G38060	undirected	MYB61	PHT4;2
AT1G09540	AT5G05340	undirected	MYB61	PRX52
AT1G09540	AT2G36570	undirected	MYB61	PXC1
AT1G09540	AT5G61480	undirected	MYB61	PXY
AT1G09540	AT1G78430	undirected	MYB61	RIP4
AT1G09540	AT2G21210	undirected	MYB61	SAUR6
AT1G09540	AT1G20470	undirected	MYB61	SAUR60
AT1G09540	AT1G11080	undirected	MYB61	scpl31
AT1G09540	AT1G28110	undirected	MYB61	SCPL45
AT1G09540	AT1G44800	undirected	MYB61	SIAR1
AT1G09540	AT1G62360	undirected	MYB61	STM
AT1G09540	AT5G01360	undirected	MYB61	TBL3
AT1G09540	AT2G40320	undirected	MYB61	TBL33
AT1G09540	AT1G16070	undirected	MYB61	TLP8
AT1G09540	AT3G24660	undirected	MYB61	TMKL1
AT1G09540	AT3G25710	undirected	MYB61	TMO5
AT1G09540	AT5G60200	undirected	MYB61	TMO6
AT1G09540	AT1G78120	undirected	MYB61	TPR12
AT1G09540	AT3G30340	undirected	MYB61	UMAMIT32
AT1G09540	AT2G28760	undirected	MYB61	UXS6
AT1G09540	AT1G12260	undirected	MYB61	VND4
AT1G09540	AT1G71930	undirected	MYB61	VND7
AT1G09540	AT1G46480	undirected	MYB61	WOX4
AT1G09540	AT4G35350	undirected	MYB61	XCP1
AT1G09540	AT1G20850	undirected	MYB61	XCP2
AT1G12260	AT3G21240	undirected	VND4	4CL2
AT1G12260	AT3G28345	undirected	VND4	ABCB15
AT1G12260	AT1G31770	undirected	VND4	ABCG14
AT1G12260	AT2G29940	undirected	VND4	ABCG31
AT1G12260	AT5G52860	undirected	VND4	ABCG8
AT1G12260	AT5G19530	undirected	VND4	ACL5
AT1G12260	AT2G19590	undirected	VND4	ACO1
AT1G12260	AT5G13790	undirected	VND4	AGL15
AT1G12260	AT4G24540	undirected	VND4	AGL24
AT1G12260	AT1G28290	undirected	VND4	AGP31
AT1G12260	AT5G57390	undirected	VND4	AIL5
AT1G12260	AT5G67110	undirected	VND4	ALC
AT1G12260	AT1G23800	undirected	VND4	ALDH2B
AT1G12260	AT4G17970	undirected	VND4	ALMT12
AT1G12260	AT1G68280	undirected	VND4	ALT4
AT1G12260	AT5G28640	undirected	VND4	AN3
AT1G12260	AT5G45970	undirected	VND4	ARAC2
AT1G12260	AT4G28950	undirected	VND4	ARAC7
AT1G12260	AT3G12890	undirected	VND4	ASML2
AT1G12260	AT1G15150	undirected	VND4	AT1G15150
AT1G12260	AT1G16960	undirected	VND4	AT1G16960
AT1G12260	AT1G17030	undirected	VND4	AT1G17030
AT1G12260	AT1G19190	undirected	VND4	AT1G19190
AT1G12260	AT1G19230	undirected	VND4	AT1G19230
AT1G12260	AT1G21140	undirected	VND4	AT1G21140
AT1G12260	AT1G22490	undirected	VND4	AT1G22490
AT1G12260	AT1G23200	undirected	VND4	AT1G23200
AT1G12260	AT1G23460	undirected	VND4	AT1G23460
AT1G12260	AT1G24030	undirected	VND4	AT1G24030
AT1G12260	AT1G25530	undirected	VND4	AT1G25530
AT1G12260	AT1G27620	undirected	VND4	AT1G27620
AT1G12260	AT1G28400	undirected	VND4	AT1G28400
AT1G12260	AT1G31050	undirected	VND4	AT1G31050
AT1G12260	AT1G31710	undirected	VND4	AT1G31710
AT1G12260	AT1G33700	undirected	VND4	AT1G33700
AT1G12260	AT1G33811	undirected	VND4	AT1G33811
AT1G12260	AT1G33930	undirected	VND4	AT1G33930
AT1G12260	AT1G35830	undirected	VND4	AT1G35830
AT1G12260	AT1G47670	undirected	VND4	AT1G47670
AT1G12260	AT1G49310	undirected	VND4	AT1G49310
AT1G12260	AT1G49830	undirected	VND4	AT1G49830
AT1G12260	AT1G50190	undirected	VND4	AT1G50190
AT1G12260	AT1G52700	undirected	VND4	AT1G52700
AT1G12260	AT1G54530	undirected	VND4	AT1G54530
AT1G12260	AT1G54790	undirected	VND4	AT1G54790
AT1G12260	AT1G54840	undirected	VND4	AT1G54840
AT1G12260	AT1G58070	undirected	VND4	AT1G58070
AT1G12260	AT1G60060	undirected	VND4	AT1G60060
AT1G12260	AT1G62500	undirected	VND4	AT1G62500
AT1G12260	AT1G62981	undirected	VND4	AT1G62981
AT1G12260	AT1G64620	undirected	VND4	AT1G64620
AT1G12260	AT1G66620	undirected	VND4	AT1G66620
AT1G12260	AT1G66810	undirected	VND4	AT1G66810
AT1G12260	AT1G68360	undirected	VND4	AT1G68360
AT1G12260	AT1G68810	undirected	VND4	AT1G68810
AT1G12260	AT1G69080	undirected	VND4	AT1G69080
AT1G12260	AT1G70020	undirected	VND4	AT1G70020
AT1G12260	AT1G70500	undirected	VND4	AT1G70500
AT1G12260	AT1G71140	undirected	VND4	AT1G71140
AT1G12260	AT1G71870	undirected	VND4	AT1G71870
AT1G12260	AT1G72140	undirected	VND4	AT1G72140
AT1G12260	AT1G75880	undirected	VND4	AT1G75880
AT1G12260	AT1G78400	undirected	VND4	AT1G78400
AT1G12260	AT1G79620	undirected	VND4	AT1G79620
AT1G12260	AT1G79770	undirected	VND4	AT1G79770
AT1G12260	AT1G79780	undirected	VND4	AT1G79780
AT1G12260	AT2G01210	undirected	VND4	AT2G01210
AT1G12260	AT2G01913	undirected	VND4	AT2G01913
AT1G12260	AT2G01990	undirected	VND4	AT2G01990
AT1G12260	AT2G03200	undirected	VND4	AT2G03200
AT1G12260	AT2G14095	undirected	VND4	AT2G14095
AT1G12260	AT2G18370	undirected	VND4	AT2G18370
AT1G12260	AT2G18480	undirected	VND4	AT2G18480
AT1G12260	AT2G18570	undirected	VND4	AT2G18570
AT1G12260	AT2G20550	undirected	VND4	AT2G20550
AT1G12260	AT2G22122	undirected	VND4	AT2G22122
AT1G12260	AT2G22460	undirected	VND4	AT2G22460
AT1G12260	AT2G23060	undirected	VND4	AT2G23060
AT1G12260	AT2G23110	undirected	VND4	AT2G23110
AT1G12260	AT2G25270	undirected	VND4	AT2G25270
AT1G12260	AT2G25780	undirected	VND4	AT2G25780
AT1G12260	AT2G27740	undirected	VND4	AT2G27740
AT1G12260	AT2G28315	undirected	VND4	AT2G28315
AT1G12260	AT2G28780	undirected	VND4	AT2G28780
AT1G12260	AT2G28790	undirected	VND4	AT2G28790
AT1G12260	AT2G30820	undirected	VND4	AT2G30820
AT1G12260	AT2G30933	undirected	VND4	AT2G30933
AT1G12260	AT2G35120	undirected	VND4	AT2G35120
AT1G12260	AT2G36355	undirected	VND4	AT2G36355
AT1G12260	AT2G37900	undirected	VND4	AT2G37900
AT1G12260	AT2G38160	undirected	VND4	AT2G38160
AT1G12260	AT2G38300	undirected	VND4	AT2G38300
AT1G12260	AT2G38390	undirected	VND4	AT2G38390
AT1G12260	AT2G40260	undirected	VND4	AT2G40260
AT1G12260	AT2G41130	undirected	VND4	AT2G41130
AT1G12260	AT2G42150	undirected	VND4	AT2G42150
AT1G12260	AT2G44300	undirected	VND4	AT2G44300
AT1G12260	AT2G45040	undirected	VND4	AT2G45040
AT1G12260	AT2G45870	undirected	VND4	AT2G45870
AT1G12260	AT3G04850	undirected	VND4	AT3G04850
AT1G12260	AT3G05260	undirected	VND4	AT3G05260
AT1G12260	AT3G05620	undirected	VND4	AT3G05620
AT1G12260	AT3G06220	undirected	VND4	AT3G06220
AT1G12260	AT3G09162	undirected	VND4	AT3G09162
AT1G12260	AT3G09190	undirected	VND4	AT3G09190
AT1G12260	AT3G10590	undirected	VND4	AT3G10590
AT1G12260	AT3G13175	undirected	VND4	AT3G13175
AT1G12260	AT3G14170	undirected	VND4	AT3G14170
AT1G12260	AT3G17380	undirected	VND4	AT3G17380
AT1G12260	AT3G17580	undirected	VND4	AT3G17580
AT1G12260	AT3G18560	undirected	VND4	AT3G18560
AT1G12260	AT3G18960	undirected	VND4	AT3G18960
AT1G12260	AT3G19500	undirected	VND4	AT3G19500
AT1G12260	AT3G19620	undirected	VND4	AT3G19620
AT1G12260	AT3G20640	undirected	VND4	AT3G20640
AT1G12260	AT3G20898	undirected	VND4	AT3G20898
AT1G12260	AT3G21770	undirected	VND4	AT3G21770
AT1G12260	AT3G22142	undirected	VND4	AT3G22142
AT1G12260	AT3G22410	undirected	VND4	AT3G22410
AT1G12260	AT3G24535	undirected	VND4	AT3G24535
AT1G12260	AT3G25130	undirected	VND4	AT3G25130
AT1G12260	AT3G25190	undirected	VND4	AT3G25190
AT1G12260	AT3G26800	undirected	VND4	AT3G26800
AT1G12260	AT3G27200	undirected	VND4	AT3G27200
AT1G12260	AT3G28540	undirected	VND4	AT3G28540
AT1G12260	AT3G42725	undirected	VND4	AT3G42725
AT1G12260	AT3G43930	undirected	VND4	AT3G43930
AT1G12260	AT3G45160	undirected	VND4	AT3G45160
AT1G12260	AT3G45680	undirected	VND4	AT3G45680
AT1G12260	AT3G45730	undirected	VND4	AT3G45730
AT1G12260	AT3G46500	undirected	VND4	AT3G46500
AT1G12260	AT3G46890	undirected	VND4	AT3G46890
AT1G12260	AT3G48185	undirected	VND4	AT3G48185
AT1G12260	AT3G48410	undirected	VND4	AT3G48410
AT1G12260	AT3G48650	undirected	VND4	AT3G48650
AT1G12260	AT3G49070	undirected	VND4	AT3G49070
AT1G12260	AT3G49330	undirected	VND4	AT3G49330
AT1G12260	AT3G50230	undirected	VND4	AT3G50230
AT1G12260	AT3G51220	undirected	VND4	AT3G51220
AT1G12260	AT3G51325	undirected	VND4	AT3G51325
AT1G12260	AT3G51410	undirected	VND4	AT3G51410
AT1G12260	AT3G51720	undirected	VND4	AT3G51720
AT1G12260	AT3G53190	undirected	VND4	AT3G53190
AT1G12260	AT3G54390	undirected	VND4	AT3G54390
AT1G12260	AT3G56230	undirected	VND4	AT3G56230
AT1G12260	AT3G57600	undirected	VND4	AT3G57600
AT1G12260	AT3G57970	undirected	VND4	AT3G57970
AT1G12260	AT3G59510	undirected	VND4	AT3G59510
AT1G12260	AT3G59710	undirected	VND4	AT3G59710
AT1G12260	AT3G60647	undirected	VND4	AT3G60647
AT1G12260	AT3G61410	undirected	VND4	AT3G61410
AT1G12260	AT3G62160	undirected	VND4	AT3G62160
AT1G12260	AT3G63360	undirected	VND4	AT3G63360
AT1G12260	AT4G01580	undirected	VND4	AT4G01580
AT1G12260	AT4G04460	undirected	VND4	AT4G04460
AT1G12260	AT4G08160	undirected	VND4	AT4G08160
AT1G12260	AT4G10630	undirected	VND4	AT4G10630
AT1G12260	AT4G11610	undirected	VND4	AT4G11610
AT1G12260	AT4G13690	undirected	VND4	AT4G13690
AT1G12260	AT4G14060	undirected	VND4	AT4G14060
AT1G12260	AT4G14200	undirected	VND4	AT4G14200
AT1G12260	AT4G14480	undirected	VND4	AT4G14480
AT1G12260	AT4G15830	undirected	VND4	AT4G15830
AT1G12260	AT4G15975	undirected	VND4	AT4G15975
AT1G12260	AT4G18425	undirected	VND4	AT4G18425
AT1G12260	AT1G80820	undirected	VND4	ATCCR2
AT1G12260	AT5G17420	undirected	VND4	ATCESA7
AT1G12260	AT4G18780	undirected	VND4	ATCESA8
AT1G12260	AT3G16920	undirected	VND4	ATCTL2
AT1G12260	AT5G16080	undirected	VND4	AtCXE17
AT1G12260	AT4G23690	undirected	VND4	AtDIR6
AT1G12260	AT3G21550	undirected	VND4	AtDMP2
AT1G12260	AT5G25090	undirected	VND4	AtENODL13
AT1G12260	AT4G31840	undirected	VND4	AtENODL15
AT1G12260	AT3G01070	undirected	VND4	AtENODL16
AT1G12260	AT4G17030	undirected	VND4	AT-EXPR
AT1G12260	AT3G23410	undirected	VND4	ATFAO3
AT1G12260	AT5G03170	undirected	VND4	ATFLA11
AT1G12260	AT5G60490	undirected	VND4	AtFLA12
AT1G12260	AT4G21200	undirected	VND4	ATGA2OX8
AT1G12260	AT4G25760	undirected	VND4	ATGDU2
AT1G12260	AT2G44570	undirected	VND4	AtGH9B12
AT1G12260	AT4G02290	undirected	VND4	AtGH9B13
AT1G12260	AT2G30860	undirected	VND4	ATGSTF7
AT1G12260	AT1G78370	undirected	VND4	ATGSTU20
AT1G12260	AT2G46760	undirected	VND4	AtGulLO6
AT1G12260	AT1G33800	undirected	VND4	AtGXMT1
AT1G12260	AT1G45145	undirected	VND4	ATH5
AT1G12260	AT4G30110	undirected	VND4	ATHMA2
AT1G12260	AT5G02490	undirected	VND4	AtHsp70-2
AT1G12260	AT5G55250	undirected	VND4	AtIAMT1
AT1G12260	AT4G02670	undirected	VND4	AtIDD12
AT1G12260	AT3G55970	undirected	VND4	ATJRG21
AT1G12260	AT5G46240	undirected	VND4	AtKAT1
AT1G12260	AT3G44730	undirected	VND4	AtKIN14h
AT1G12260	AT5G58580	undirected	VND4	ATL63
AT1G12260	AT5G60020	undirected	VND4	ATLAC17
AT1G12260	AT2G29130	undirected	VND4	ATLAC2
AT1G12260	AT2G43100	undirected	VND4	ATLEUD1
AT1G12260	AT4G14730	undirected	VND4	AtLFG1
AT1G12260	AT2G38080	undirected	VND4	ATLMCO4
AT1G12260	AT5G04200	undirected	VND4	AtMC9
AT1G12260	AT3G10870	undirected	VND4	ATMES17
AT1G12260	AT3G25560	undirected	VND4	AtNIK2
AT1G12260	AT5G62680	undirected	VND4	AtNPF2.11
AT1G12260	AT1G18880	undirected	VND4	AtNPF2.9
AT1G12260	AT1G59740	undirected	VND4	AtNPF4.3
AT1G12260	AT1G33440	undirected	VND4	AtNPF4.4
AT1G12260	AT1G73220	undirected	VND4	AtOCT1
AT1G12260	AT5G22240	undirected	VND4	ATOFP10
AT1G12260	AT2G30395	undirected	VND4	ATOFP17
AT1G12260	AT2G18500	undirected	VND4	ATOFP7
AT1G12260	AT3G49110	undirected	VND4	ATPCA
AT1G12260	AT3G23430	undirected	VND4	ATPHO1
AT1G12260	AT4G38530	undirected	VND4	ATPLC1
AT1G12260	AT1G32100	undirected	VND4	ATPRR1
AT1G12260	AT2G21880	undirected	VND4	ATRAB7A
AT1G12260	AT1G18200	undirected	VND4	AtRABA6b
AT1G12260	AT3G49750	undirected	VND4	AtRLP44
AT1G12260	AT1G20160	undirected	VND4	ATSBT5.2
AT1G12260	AT4G22753	undirected	VND4	ATSMO1-3
AT1G12260	AT1G71890	undirected	VND4	ATSUC5
AT1G12260	AT5G62850	undirected	VND4	AtSWEET5
AT1G12260	AT3G51030	undirected	VND4	ATTRX H1
AT1G12260	AT1G49320	undirected	VND4	ATUSPL1
AT1G12260	AT4G30290	undirected	VND4	ATXTH19
AT1G12260	AT1G58370	undirected	VND4	ATXYN1
AT1G12260	AT3G12750	undirected	VND4	AtZIP1
AT1G12260	AT4G31910	undirected	VND4	BAT1
AT1G12260	AT1G30900	undirected	VND4	BP80-3;3
AT1G12260	AT3G30530	undirected	VND4	bZIP42
AT1G12260	AT1G13600	undirected	VND4	bZIP58
AT1G12260	AT3G56240	undirected	VND4	CCH
AT1G12260	AT1G12480	undirected	VND4	CDI3
AT1G12260	AT3G23840	undirected	VND4	CER26-LIKE
AT1G12260	AT5G44030	undirected	VND4	CESA4
AT1G12260	AT1G26600	undirected	VND4	CLE9
AT1G12260	AT4G14723	undirected	VND4	CLL2
AT1G12260	AT5G15630	undirected	VND4	COBL4
AT1G12260	AT5G11300	undirected	VND4	CYC2BAT
AT1G12260	AT4G13290	undirected	VND4	CYP71A19
AT1G12260	AT1G19630	undirected	VND4	CYP722A1
AT1G12260	AT3G10570	undirected	VND4	CYP77A6
AT1G12260	AT2G39830	undirected	VND4	DAR2
AT1G12260	AT5G54510	undirected	VND4	DFL1
AT1G12260	AT5G06250	undirected	VND4	DPA4
AT1G12260	AT1G80710	undirected	VND4	DRS1
AT1G12260	AT5G08000	undirected	VND4	E13L3
AT1G12260	AT2G34790	undirected	VND4	EDA28
AT1G12260	AT1G28360	undirected	VND4	ERF12
AT1G12260	AT3G55990	undirected	VND4	ESK1
AT1G12260	AT2G17770	undirected	VND4	FDP
AT1G12260	AT3G63300	undirected	VND4	FKD1
AT1G12260	AT3G12145	undirected	VND4	FLOR1
AT1G12260	AT3G24140	undirected	VND4	FMA
AT1G12260	AT5G54690	undirected	VND4	GAUT12
AT1G12260	AT4G31730	undirected	VND4	GDU1
AT1G12260	AT3G62020	undirected	VND4	GLP10
AT1G12260	AT3G18660	undirected	VND4	GUX1
AT1G12260	AT4G33330	undirected	VND4	GUX2
AT1G12260	AT4G09990	undirected	VND4	GXM2
AT1G12260	AT3G27360	undirected	VND4	H3.1
AT1G12260	AT3G50870	undirected	VND4	HAN
AT1G12260	AT2G18380	undirected	VND4	HANL
AT1G12260	AT5G65410	undirected	VND4	HB25,ZHD1,ZHD2
AT1G12260	AT5G59720	undirected	VND4	HSP18.2
AT1G12260	AT1G47840	undirected	VND4	HXK3
AT1G12260	AT4G29080	undirected	VND4	IAA27
AT1G12260	AT3G51380	undirected	VND4	IQD20
AT1G12260	AT4G29150	undirected	VND4	IQD25
AT1G12260	AT3G16490	undirected	VND4	IQD26
AT1G12260	AT1G51960	undirected	VND4	IQD27
AT1G12260	AT5G67210	undirected	VND4	IRX15-L
AT1G12260	AT2G39310	undirected	VND4	JAL22
AT1G12260	AT1G13400	undirected	VND4	JGL
AT1G12260	AT4G00220	undirected	VND4	JLO
AT1G12260	AT4G18290	undirected	VND4	KAT2
AT1G12260	AT1G70510	undirected	VND4	KNAT2
AT1G12260	AT1G23380	undirected	VND4	KNAT6
AT1G12260	AT5G01190	undirected	VND4	LAC10
AT1G12260	AT5G03260	undirected	VND4	LAC11
AT1G12260	AT3G59530	undirected	VND4	LAP3
AT1G12260	AT2G42430	undirected	VND4	LBD16
AT1G12260	AT2G45410	undirected	VND4	LBD19
AT1G12260	AT3G27650	undirected	VND4	LBD25
AT1G12260	AT3G04510	undirected	VND4	LSH2
AT1G12260	AT2G31160	undirected	VND4	LSH3
AT1G12260	AT3G23290	undirected	VND4	LSH4
AT1G12260	AT4G00950	undirected	VND4	MEE47
AT1G12260	AT3G12770	undirected	VND4	MEF22
AT1G12260	AT1G19850	undirected	VND4	MP
AT1G12260	AT4G18640	undirected	VND4	MRH1
AT1G12260	AT3G06120	undirected	VND4	MUTE
AT1G12260	AT5G12870	undirected	VND4	MYB46
AT1G12260	AT3G08500	undirected	VND4	MYB83
AT1G12260	AT4G19820	undirected	VND4	AT4G19820
AT1G12260	AT4G21420	undirected	VND4	AT4G21420
AT1G12260	AT4G22900	undirected	VND4	AT4G22900
AT1G12260	AT4G23500	undirected	VND4	AT4G23500
AT1G12260	AT4G23720	undirected	VND4	AT4G23720
AT1G12260	AT4G24015	undirected	VND4	AT4G24015
AT1G12260	AT4G24060	undirected	VND4	AT4G24060
AT1G12260	AT4G24430	undirected	VND4	AT4G24430
AT1G12260	AT4G25433	undirected	VND4	AT4G25433
AT1G12260	AT4G26580	undirected	VND4	AT4G26580
AT1G12260	AT4G29030	undirected	VND4	AT4G29030
AT1G12260	AT4G29100	undirected	VND4	AT4G29100
AT1G12260	AT4G30450	undirected	VND4	AT4G30450
AT1G12260	AT4G30460	undirected	VND4	AT4G30460
AT1G12260	AT4G31020	undirected	VND4	AT4G31020
AT1G12260	AT4G33420	undirected	VND4	AT4G33420
AT1G12260	AT4G33810	undirected	VND4	AT4G33810
AT1G12260	AT4G34320	undirected	VND4	AT4G34320
AT1G12260	AT4G37530	undirected	VND4	AT4G37530
AT1G12260	AT4G39230	undirected	VND4	AT4G39230
AT1G12260	AT4G39720	undirected	VND4	AT4G39720
AT1G12260	AT5G01300	undirected	VND4	AT5G01300
AT1G12260	AT5G02090	undirected	VND4	AT5G02090
AT1G12260	AT5G03510	undirected	VND4	AT5G03510
AT1G12260	AT5G03870	undirected	VND4	AT5G03870
AT1G12260	AT5G05790	undirected	VND4	AT5G05790
AT1G12260	AT5G05965	undirected	VND4	AT5G05965
AT1G12260	AT5G06470	undirected	VND4	AT5G06470
AT1G12260	AT5G07080	undirected	VND4	AT5G07080
AT1G12260	AT5G09760	undirected	VND4	AT5G09760
AT1G12260	AT5G10120	undirected	VND4	AT5G10120
AT1G12260	AT5G11930	undirected	VND4	AT5G11930
AT1G12260	AT5G12300	undirected	VND4	AT5G12300
AT1G12260	AT5G12970	undirected	VND4	AT5G12970
AT1G12260	AT5G13250	undirected	VND4	AT5G13250
AT1G12260	AT5G16240	undirected	VND4	AT5G16240
AT1G12260	AT5G19580	undirected	VND4	AT5G19580
AT1G12260	AT5G22860	undirected	VND4	AT5G22860
AT1G12260	AT5G25840	undirected	VND4	AT5G25840
AT1G12260	AT5G36260	undirected	VND4	AT5G36260
AT1G12260	AT5G40020	undirected	VND4	AT5G40020
AT1G12260	AT5G40800	undirected	VND4	AT5G40800
AT1G12260	AT5G41380	undirected	VND4	AT5G41380
AT1G12260	AT5G42210	undirected	VND4	AT5G42210
AT1G12260	AT5G43180	undirected	VND4	AT5G43180
AT1G12260	AT5G43725	undirected	VND4	AT5G43725
AT1G12260	AT5G44400	undirected	VND4	AT5G44400
AT1G12260	AT5G47600	undirected	VND4	AT5G47600
AT1G12260	AT5G49800	undirected	VND4	AT5G49800
AT1G12260	AT5G51890	undirected	VND4	AT5G51890
AT1G12260	AT5G52680	undirected	VND4	AT5G52680
AT1G12260	AT5G53486	undirected	VND4	AT5G53486
AT1G12260	AT5G54064	undirected	VND4	AT5G54064
AT1G12260	AT5G55680	undirected	VND4	AT5G55680
AT1G12260	AT5G55750	undirected	VND4	AT5G55750
AT1G12260	AT5G59845	undirected	VND4	AT5G59845
AT1G12260	AT5G59990	undirected	VND4	AT5G59990
AT1G12260	AT5G60650	undirected	VND4	AT5G60650
AT1G12260	AT5G60720	undirected	VND4	AT5G60720
AT1G12260	AT5G61660	undirected	VND4	AT5G61660
AT1G12260	AT5G62280	undirected	VND4	AT5G62280
AT1G12260	AT5G65040	undirected	VND4	AT5G65040
AT1G12260	AT5G67460	undirected	VND4	AT5G67460
AT1G12260	AT1G65910	undirected	VND4	NAC028
AT1G12260	AT1G80760	undirected	VND4	NIP6
AT1G12260	AT4G38340	undirected	VND4	NLP3
AT1G12260	AT3G50410	undirected	VND4	OBP1
AT1G12260	AT3G10340	undirected	VND4	PAL4
AT1G12260	AT2G38060	undirected	VND4	PHT4;2
AT1G12260	AT5G60660	undirected	VND4	PIP2;4
AT1G12260	AT2G45800	undirected	VND4	PLIM2a
AT1G12260	AT3G29670	undirected	VND4	PMAT2
AT1G12260	AT5G05340	undirected	VND4	PRX52
AT1G12260	AT2G36570	undirected	VND4	PXC1
AT1G12260	AT5G61480	undirected	VND4	PXY
AT1G12260	AT4G20050	undirected	VND4	QRT3
AT1G12260	AT1G27380	undirected	VND4	RIC2
AT1G12260	AT5G16490	undirected	VND4	RIC4
AT1G12260	AT1G78430	undirected	VND4	RIP4
AT1G12260	AT3G17840	undirected	VND4	RLK902
AT1G12260	AT1G26820	undirected	VND4	RNS3
AT1G12260	AT3G12955	undirected	VND4	SAUR74
AT1G12260	AT5G65590	undirected	VND4	SCAP1
AT1G12260	AT1G28110	undirected	VND4	SCPL45
AT1G12260	AT1G44800	undirected	VND4	SIAR1
AT1G12260	AT5G48170	undirected	VND4	SLY2
AT1G12260	AT2G40130	undirected	VND4	SMXL8
AT1G12260	AT1G62360	undirected	VND4	STM
AT1G12260	AT4G02700	undirected	VND4	SULTR3;2
AT1G12260	AT3G15990	undirected	VND4	SULTR3;4
AT1G12260	AT5G01500	undirected	VND4	TAAC
AT1G12260	AT5G49615	undirected	VND4	TAS3b
AT1G12260	AT5G01360	undirected	VND4	TBL3
AT1G12260	AT2G40320	undirected	VND4	TBL33
AT1G12260	AT2G38320	undirected	VND4	TBL34
AT1G12260	AT3G14850	undirected	VND4	TBL41
AT1G12260	AT1G43790	undirected	VND4	TED6
AT1G12260	AT5G48920	undirected	VND4	TED7
AT1G12260	AT1G16070	undirected	VND4	TLP8
AT1G12260	AT3G24660	undirected	VND4	TMKL1
AT1G12260	AT3G25710	undirected	VND4	TMO5
AT1G12260	AT5G60200	undirected	VND4	TMO6
AT1G12260	AT1G78120	undirected	VND4	TPR12
AT1G12260	AT5G58630	undirected	VND4	TRM31
AT1G12260	AT1G22380	undirected	VND4	UGT85A3
AT1G12260	AT1G22340	undirected	VND4	UGT85A7
AT1G12260	AT3G45870	undirected	VND4	UMAMIT3
AT1G12260	AT3G30340	undirected	VND4	UMAMIT32
AT1G12260	AT2G28760	undirected	VND4	UXS6
AT1G12260	AT2G32280	undirected	VND4	VCC
AT1G12260	AT2G18060	undirected	VND4	VND1
AT1G12260	AT4G36160	undirected	VND4	VND2
AT1G12260	AT5G62380	undirected	VND4	VND6
AT1G12260	AT1G71930	undirected	VND4	VND7
AT1G12260	AT3G57670	undirected	VND4	WIP2
AT1G12260	AT1G46480	undirected	VND4	WOX4
AT1G12260	AT2G44745	undirected	VND4	WRKY12
AT1G12260	AT2G34830	undirected	VND4	WRKY35
AT1G12260	AT4G35350	undirected	VND4	XCP1
AT1G12260	AT1G20850	undirected	VND4	XCP2
AT1G12260	AT5G57520	undirected	VND4	ZFP2
AT1G12260	AT3G60890	undirected	VND4	ZPR2
AT1G13400	AT5G52860	undirected	JGL	ABCG8
AT1G13400	AT5G19530	undirected	JGL	ACL5
AT1G13400	AT2G19590	undirected	JGL	ACO1
AT1G13400	AT5G13790	undirected	JGL	AGL15
AT1G13400	AT5G67110	undirected	JGL	ALC
AT1G13400	AT1G23800	undirected	JGL	ALDH2B
AT1G13400	AT5G45970	undirected	JGL	ARAC2
AT1G13400	AT1G23460	undirected	JGL	AT1G23460
AT1G13400	AT1G24030	undirected	JGL	AT1G24030
AT1G13400	AT1G35830	undirected	JGL	AT1G35830
AT1G13400	AT1G49830	undirected	JGL	AT1G49830
AT1G13400	AT1G54840	undirected	JGL	AT1G54840
AT1G13400	AT1G75880	undirected	JGL	AT1G75880
AT1G13400	AT1G79620	undirected	JGL	AT1G79620
AT1G13400	AT2G01913	undirected	JGL	AT2G01913
AT1G13400	AT2G25270	undirected	JGL	AT2G25270
AT1G13400	AT2G28315	undirected	JGL	AT2G28315
AT1G13400	AT2G38160	undirected	JGL	AT2G38160
AT1G13400	AT2G41130	undirected	JGL	AT2G41130
AT1G13400	AT2G45870	undirected	JGL	AT2G45870
AT1G13400	AT3G04850	undirected	JGL	AT3G04850
AT1G13400	AT3G05260	undirected	JGL	AT3G05260
AT1G13400	AT3G09190	undirected	JGL	AT3G09190
AT1G13400	AT3G18960	undirected	JGL	AT3G18960
AT1G13400	AT3G19620	undirected	JGL	AT3G19620
AT1G13400	AT3G20640	undirected	JGL	AT3G20640
AT1G13400	AT3G22410	undirected	JGL	AT3G22410
AT1G13400	AT3G49070	undirected	JGL	AT3G49070
AT1G13400	AT3G51220	undirected	JGL	AT3G51220
AT1G13400	AT3G53190	undirected	JGL	AT3G53190
AT1G13400	AT3G54390	undirected	JGL	AT3G54390
AT1G13400	AT3G62160	undirected	JGL	AT3G62160
AT1G13400	AT4G01580	undirected	JGL	AT4G01580
AT1G13400	AT4G13690	undirected	JGL	AT4G13690
AT1G13400	AT4G15830	undirected	JGL	AT4G15830
AT1G13400	AT4G18780	undirected	JGL	ATCESA8
AT1G13400	AT5G25090	undirected	JGL	AtENODL13
AT1G13400	AT4G31840	undirected	JGL	AtENODL15
AT1G13400	AT1G18880	undirected	JGL	AtNPF2.9
AT1G13400	AT1G33440	undirected	JGL	AtNPF4.4
AT1G13400	AT2G18500	undirected	JGL	ATOFP7
AT1G13400	AT4G38530	undirected	JGL	ATPLC1
AT1G13400	AT1G32100	undirected	JGL	ATPRR1
AT1G13400	AT3G51030	undirected	JGL	ATTRX H1
AT1G13400	AT3G12750	undirected	JGL	AtZIP1
AT1G13400	AT1G13600	undirected	JGL	bZIP58
AT1G13400	AT5G15630	undirected	JGL	COBL4
AT1G13400	AT5G11300	undirected	JGL	CYC2BAT
AT1G13400	AT2G39830	undirected	JGL	DAR2
AT1G13400	AT3G55990	undirected	JGL	ESK1
AT1G13400	AT2G17770	undirected	JGL	FDP
AT1G13400	AT5G54690	undirected	JGL	GAUT12
AT1G13400	AT5G59720	undirected	JGL	HSP18.2
AT1G13400	AT2G42430	undirected	JGL	LBD16
AT1G13400	AT3G12770	undirected	JGL	MEF22
AT1G13400	AT1G19850	undirected	JGL	MP
AT1G13400	AT5G12870	undirected	JGL	MYB46
AT1G13400	AT4G24430	undirected	JGL	AT4G24430
AT1G13400	AT4G31020	undirected	JGL	AT4G31020
AT1G13400	AT4G39720	undirected	JGL	AT4G39720
AT1G13400	AT5G01300	undirected	JGL	AT5G01300
AT1G13400	AT5G02090	undirected	JGL	AT5G02090
AT1G13400	AT5G07080	undirected	JGL	AT5G07080
AT1G13400	AT5G11930	undirected	JGL	AT5G11930
AT1G13400	AT5G40020	undirected	JGL	AT5G40020
AT1G13400	AT5G44400	undirected	JGL	AT5G44400
AT1G13400	AT5G60720	undirected	JGL	AT5G60720
AT1G13400	AT3G50410	undirected	JGL	OBP1
AT1G13400	AT2G38060	undirected	JGL	PHT4;2
AT1G13400	AT5G61480	undirected	JGL	PXY
AT1G13400	AT1G78430	undirected	JGL	RIP4
AT1G13400	AT1G28110	undirected	JGL	SCPL45
AT1G13400	AT5G48170	undirected	JGL	SLY2
AT1G13400	AT5G01360	undirected	JGL	TBL3
AT1G13400	AT1G16070	undirected	JGL	TLP8
AT1G13400	AT3G24660	undirected	JGL	TMKL1
AT1G13400	AT3G30340	undirected	JGL	UMAMIT32
AT1G13400	AT2G32280	undirected	JGL	VCC
AT1G13400	AT1G71930	undirected	JGL	VND7
AT1G13400	AT4G35350	undirected	JGL	XCP1
AT1G13600	AT3G21240	undirected	bZIP58	4CL2
AT1G13600	AT3G28345	undirected	bZIP58	ABCB15
AT1G13600	AT1G31770	undirected	bZIP58	ABCG14
AT1G13600	AT2G29940	undirected	bZIP58	ABCG31
AT1G13600	AT5G52860	undirected	bZIP58	ABCG8
AT1G13600	AT5G19530	undirected	bZIP58	ACL5
AT1G13600	AT2G19590	undirected	bZIP58	ACO1
AT1G13600	AT5G13790	undirected	bZIP58	AGL15
AT1G13600	AT4G24540	undirected	bZIP58	AGL24
AT1G13600	AT2G45650	undirected	bZIP58	AGL6
AT1G13600	AT1G28290	undirected	bZIP58	AGP31
AT1G13600	AT5G57390	undirected	bZIP58	AIL5
AT1G13600	AT5G67110	undirected	bZIP58	ALC
AT1G13600	AT1G23800	undirected	bZIP58	ALDH2B
AT1G13600	AT4G17970	undirected	bZIP58	ALMT12
AT1G13600	AT1G68280	undirected	bZIP58	ALT4
AT1G13600	AT5G28640	undirected	bZIP58	AN3
AT1G13600	AT5G45970	undirected	bZIP58	ARAC2
AT1G13600	AT4G28950	undirected	bZIP58	ARAC7
AT1G13600	AT2G33385	undirected	bZIP58	arpc2b
AT1G13600	AT3G12890	undirected	bZIP58	ASML2
AT1G13600	AT1G15150	undirected	bZIP58	AT1G15150
AT1G13600	AT1G16960	undirected	bZIP58	AT1G16960
AT1G13600	AT1G17030	undirected	bZIP58	AT1G17030
AT1G13600	AT1G18290	undirected	bZIP58	AT1G18290
AT1G13600	AT1G19190	undirected	bZIP58	AT1G19190
AT1G13600	AT1G21140	undirected	bZIP58	AT1G21140
AT1G13600	AT1G22490	undirected	bZIP58	AT1G22490
AT1G13600	AT1G23200	undirected	bZIP58	AT1G23200
AT1G13600	AT1G23460	undirected	bZIP58	AT1G23460
AT1G13600	AT1G24030	undirected	bZIP58	AT1G24030
AT1G13600	AT1G25530	undirected	bZIP58	AT1G25530
AT1G13600	AT1G28400	undirected	bZIP58	AT1G28400
AT1G13600	AT1G31050	undirected	bZIP58	AT1G31050
AT1G13600	AT1G31710	undirected	bZIP58	AT1G31710
AT1G13600	AT1G33700	undirected	bZIP58	AT1G33700
AT1G13600	AT1G33811	undirected	bZIP58	AT1G33811
AT1G13600	AT1G33930	undirected	bZIP58	AT1G33930
AT1G13600	AT1G35830	undirected	bZIP58	AT1G35830
AT1G13600	AT1G47670	undirected	bZIP58	AT1G47670
AT1G13600	AT1G49310	undirected	bZIP58	AT1G49310
AT1G13600	AT1G49830	undirected	bZIP58	AT1G49830
AT1G13600	AT1G50190	undirected	bZIP58	AT1G50190
AT1G13600	AT1G52700	undirected	bZIP58	AT1G52700
AT1G13600	AT1G54530	undirected	bZIP58	AT1G54530
AT1G13600	AT1G54790	undirected	bZIP58	AT1G54790
AT1G13600	AT1G54840	undirected	bZIP58	AT1G54840
AT1G13600	AT1G58070	undirected	bZIP58	AT1G58070
AT1G13600	AT1G60060	undirected	bZIP58	AT1G60060
AT1G13600	AT1G62500	undirected	bZIP58	AT1G62500
AT1G13600	AT1G62981	undirected	bZIP58	AT1G62981
AT1G13600	AT1G64620	undirected	bZIP58	AT1G64620
AT1G13600	AT1G64625	undirected	bZIP58	AT1G64625
AT1G13600	AT1G66620	undirected	bZIP58	AT1G66620
AT1G13600	AT1G66810	undirected	bZIP58	AT1G66810
AT1G13600	AT1G68360	undirected	bZIP58	AT1G68360
AT1G13600	AT1G68810	undirected	bZIP58	AT1G68810
AT1G13600	AT1G69080	undirected	bZIP58	AT1G69080
AT1G13600	AT1G70500	undirected	bZIP58	AT1G70500
AT1G13600	AT1G71140	undirected	bZIP58	AT1G71140
AT1G13600	AT1G72140	undirected	bZIP58	AT1G72140
AT1G13600	AT1G75880	undirected	bZIP58	AT1G75880
AT1G13600	AT1G79620	undirected	bZIP58	AT1G79620
AT1G13600	AT1G79770	undirected	bZIP58	AT1G79770
AT1G13600	AT1G79780	undirected	bZIP58	AT1G79780
AT1G13600	AT2G01210	undirected	bZIP58	AT2G01210
AT1G13600	AT2G01913	undirected	bZIP58	AT2G01913
AT1G13600	AT2G01990	undirected	bZIP58	AT2G01990
AT1G13600	AT2G14095	undirected	bZIP58	AT2G14095
AT1G13600	AT2G18370	undirected	bZIP58	AT2G18370
AT1G13600	AT2G18480	undirected	bZIP58	AT2G18480
AT1G13600	AT2G18570	undirected	bZIP58	AT2G18570
AT1G13600	AT2G20550	undirected	bZIP58	AT2G20550
AT1G13600	AT2G22122	undirected	bZIP58	AT2G22122
AT1G13600	AT2G22460	undirected	bZIP58	AT2G22460
AT1G13600	AT2G25270	undirected	bZIP58	AT2G25270
AT1G13600	AT2G25780	undirected	bZIP58	AT2G25780
AT1G13600	AT2G27740	undirected	bZIP58	AT2G27740
AT1G13600	AT2G28315	undirected	bZIP58	AT2G28315
AT1G13600	AT2G28780	undirected	bZIP58	AT2G28780
AT1G13600	AT2G28790	undirected	bZIP58	AT2G28790
AT1G13600	AT2G30820	undirected	bZIP58	AT2G30820
AT1G13600	AT2G30933	undirected	bZIP58	AT2G30933
AT1G13600	AT2G35120	undirected	bZIP58	AT2G35120
AT1G13600	AT2G36355	undirected	bZIP58	AT2G36355
AT1G13600	AT2G37900	undirected	bZIP58	AT2G37900
AT1G13600	AT2G38160	undirected	bZIP58	AT2G38160
AT1G13600	AT2G38300	undirected	bZIP58	AT2G38300
AT1G13600	AT2G40260	undirected	bZIP58	AT2G40260
AT1G13600	AT2G41130	undirected	bZIP58	AT2G41130
AT1G13600	AT2G44300	undirected	bZIP58	AT2G44300
AT1G13600	AT2G45040	undirected	bZIP58	AT2G45040
AT1G13600	AT2G45870	undirected	bZIP58	AT2G45870
AT1G13600	AT3G04850	undirected	bZIP58	AT3G04850
AT1G13600	AT3G05260	undirected	bZIP58	AT3G05260
AT1G13600	AT3G05620	undirected	bZIP58	AT3G05620
AT1G13600	AT3G06220	undirected	bZIP58	AT3G06220
AT1G13600	AT3G09190	undirected	bZIP58	AT3G09190
AT1G13600	AT3G10590	undirected	bZIP58	AT3G10590
AT1G13600	AT3G14170	undirected	bZIP58	AT3G14170
AT1G13600	AT3G17580	undirected	bZIP58	AT3G17580
AT1G13600	AT3G18560	undirected	bZIP58	AT3G18560
AT1G13600	AT3G18960	undirected	bZIP58	AT3G18960
AT1G13600	AT3G19500	undirected	bZIP58	AT3G19500
AT1G13600	AT3G19620	undirected	bZIP58	AT3G19620
AT1G13600	AT3G20640	undirected	bZIP58	AT3G20640
AT1G13600	AT3G20898	undirected	bZIP58	AT3G20898
AT1G13600	AT3G21770	undirected	bZIP58	AT3G21770
AT1G13600	AT3G22142	undirected	bZIP58	AT3G22142
AT1G13600	AT3G22410	undirected	bZIP58	AT3G22410
AT1G13600	AT3G22415	undirected	bZIP58	AT3G22415
AT1G13600	AT3G24535	undirected	bZIP58	AT3G24535
AT1G13600	AT3G25130	undirected	bZIP58	AT3G25130
AT1G13600	AT3G25190	undirected	bZIP58	AT3G25190
AT1G13600	AT3G26800	undirected	bZIP58	AT3G26800
AT1G13600	AT3G27130	undirected	bZIP58	AT3G27130
AT1G13600	AT3G27200	undirected	bZIP58	AT3G27200
AT1G13600	AT3G28540	undirected	bZIP58	AT3G28540
AT1G13600	AT3G29680	undirected	bZIP58	AT3G29680
AT1G13600	AT3G42725	undirected	bZIP58	AT3G42725
AT1G13600	AT3G45160	undirected	bZIP58	AT3G45160
AT1G13600	AT3G45680	undirected	bZIP58	AT3G45680
AT1G13600	AT3G45730	undirected	bZIP58	AT3G45730
AT1G13600	AT3G46890	undirected	bZIP58	AT3G46890
AT1G13600	AT3G48185	undirected	bZIP58	AT3G48185
AT1G13600	AT3G48410	undirected	bZIP58	AT3G48410
AT1G13600	AT3G48650	undirected	bZIP58	AT3G48650
AT1G13600	AT3G49070	undirected	bZIP58	AT3G49070
AT1G13600	AT3G49330	undirected	bZIP58	AT3G49330
AT1G13600	AT3G50230	undirected	bZIP58	AT3G50230
AT1G13600	AT3G51220	undirected	bZIP58	AT3G51220
AT1G13600	AT3G51325	undirected	bZIP58	AT3G51325
AT1G13600	AT3G51720	undirected	bZIP58	AT3G51720
AT1G13600	AT3G53190	undirected	bZIP58	AT3G53190
AT1G13600	AT3G54390	undirected	bZIP58	AT3G54390
AT1G13600	AT3G56230	undirected	bZIP58	AT3G56230
AT1G13600	AT3G57600	undirected	bZIP58	AT3G57600
AT1G13600	AT3G59510	undirected	bZIP58	AT3G59510
AT1G13600	AT3G61410	undirected	bZIP58	AT3G61410
AT1G13600	AT3G62160	undirected	bZIP58	AT3G62160
AT1G13600	AT3G63360	undirected	bZIP58	AT3G63360
AT1G13600	AT4G01580	undirected	bZIP58	AT4G01580
AT1G13600	AT4G04460	undirected	bZIP58	AT4G04460
AT1G13600	AT4G08160	undirected	bZIP58	AT4G08160
AT1G13600	AT4G10630	undirected	bZIP58	AT4G10630
AT1G13600	AT4G11610	undirected	bZIP58	AT4G11610
AT1G13600	AT4G13690	undirected	bZIP58	AT4G13690
AT1G13600	AT4G14060	undirected	bZIP58	AT4G14060
AT1G13600	AT4G14200	undirected	bZIP58	AT4G14200
AT1G13600	AT4G14480	undirected	bZIP58	AT4G14480
AT1G13600	AT4G15830	undirected	bZIP58	AT4G15830
AT1G13600	AT4G15975	undirected	bZIP58	AT4G15975
AT1G13600	AT4G18425	undirected	bZIP58	AT4G18425
AT1G13600	AT4G37970	undirected	bZIP58	ATCAD6
AT1G13600	AT1G80820	undirected	bZIP58	ATCCR2
AT1G13600	AT5G17420	undirected	bZIP58	ATCESA7
AT1G13600	AT4G18780	undirected	bZIP58	ATCESA8
AT1G13600	AT3G16920	undirected	bZIP58	ATCTL2
AT1G13600	AT4G23690	undirected	bZIP58	AtDIR6
AT1G13600	AT3G21550	undirected	bZIP58	AtDMP2
AT1G13600	AT5G25090	undirected	bZIP58	AtENODL13
AT1G13600	AT4G31840	undirected	bZIP58	AtENODL15
AT1G13600	AT3G01070	undirected	bZIP58	AtENODL16
AT1G13600	AT4G17030	undirected	bZIP58	AT-EXPR
AT1G13600	AT5G03170	undirected	bZIP58	ATFLA11
AT1G13600	AT5G60490	undirected	bZIP58	AtFLA12
AT1G13600	AT4G21200	undirected	bZIP58	ATGA2OX8
AT1G13600	AT2G44570	undirected	bZIP58	AtGH9B12
AT1G13600	AT1G78370	undirected	bZIP58	ATGSTU20
AT1G13600	AT2G46760	undirected	bZIP58	AtGulLO6
AT1G13600	AT1G45145	undirected	bZIP58	ATH5
AT1G13600	AT4G30110	undirected	bZIP58	ATHMA2
AT1G13600	AT5G02490	undirected	bZIP58	AtHsp70-2
AT1G13600	AT5G55250	undirected	bZIP58	AtIAMT1
AT1G13600	AT4G02670	undirected	bZIP58	AtIDD12
AT1G13600	AT3G55970	undirected	bZIP58	ATJRG21
AT1G13600	AT5G46240	undirected	bZIP58	AtKAT1
AT1G13600	AT3G44730	undirected	bZIP58	AtKIN14h
AT1G13600	AT5G60020	undirected	bZIP58	ATLAC17
AT1G13600	AT2G29130	undirected	bZIP58	ATLAC2
AT1G13600	AT2G43100	undirected	bZIP58	ATLEUD1
AT1G13600	AT4G14730	undirected	bZIP58	AtLFG1
AT1G13600	AT2G38080	undirected	bZIP58	ATLMCO4
AT1G13600	AT3G10870	undirected	bZIP58	ATMES17
AT1G13600	AT3G25560	undirected	bZIP58	AtNIK2
AT1G13600	AT5G62680	undirected	bZIP58	AtNPF2.11
AT1G13600	AT1G18880	undirected	bZIP58	AtNPF2.9
AT1G13600	AT1G59740	undirected	bZIP58	AtNPF4.3
AT1G13600	AT1G33440	undirected	bZIP58	AtNPF4.4
AT1G13600	AT1G73220	undirected	bZIP58	AtOCT1
AT1G13600	AT5G22240	undirected	bZIP58	ATOFP10
AT1G13600	AT2G30395	undirected	bZIP58	ATOFP17
AT1G13600	AT2G18500	undirected	bZIP58	ATOFP7
AT1G13600	AT3G49110	undirected	bZIP58	ATPCA
AT1G13600	AT3G23430	undirected	bZIP58	ATPHO1
AT1G13600	AT4G38530	undirected	bZIP58	ATPLC1
AT1G13600	AT1G32100	undirected	bZIP58	ATPRR1
AT1G13600	AT2G21880	undirected	bZIP58	ATRAB7A
AT1G13600	AT1G18200	undirected	bZIP58	AtRABA6b
AT1G13600	AT3G49750	undirected	bZIP58	AtRLP44
AT1G13600	AT1G20160	undirected	bZIP58	ATSBT5.2
AT1G13600	AT4G22753	undirected	bZIP58	ATSMO1-3
AT1G13600	AT1G71890	undirected	bZIP58	ATSUC5
AT1G13600	AT3G51030	undirected	bZIP58	ATTRX H1
AT1G13600	AT4G30290	undirected	bZIP58	ATXTH19
AT1G13600	AT1G58370	undirected	bZIP58	ATXYN1
AT1G13600	AT3G12750	undirected	bZIP58	AtZIP1
AT1G13600	AT2G30080	undirected	bZIP58	ATZIP6
AT1G13600	AT4G31910	undirected	bZIP58	BAT1
AT1G13600	AT1G30900	undirected	bZIP58	BP80-3;3
AT1G13600	AT3G30530	undirected	bZIP58	bZIP42
AT1G13600	AT3G56240	undirected	bZIP58	CCH
AT1G13600	AT3G23840	undirected	bZIP58	CER26-LIKE
AT1G13600	AT5G44030	undirected	bZIP58	CESA4
AT1G13600	AT1G26600	undirected	bZIP58	CLE9
AT1G13600	AT4G14723	undirected	bZIP58	CLL2
AT1G13600	AT5G15630	undirected	bZIP58	COBL4
AT1G13600	AT5G11300	undirected	bZIP58	CYC2BAT
AT1G13600	AT3G19270	undirected	bZIP58	CYP707A4
AT1G13600	AT4G13290	undirected	bZIP58	CYP71A19
AT1G13600	AT1G19630	undirected	bZIP58	CYP722A1
AT1G13600	AT3G10570	undirected	bZIP58	CYP77A6
AT1G13600	AT2G39830	undirected	bZIP58	DAR2
AT1G13600	AT5G54510	undirected	bZIP58	DFL1
AT1G13600	AT5G06250	undirected	bZIP58	DPA4
AT1G13600	AT5G08000	undirected	bZIP58	E13L3
AT1G13600	AT2G34790	undirected	bZIP58	EDA28
AT1G13600	AT3G55990	undirected	bZIP58	ESK1
AT1G13600	AT2G17770	undirected	bZIP58	FDP
AT1G13600	AT3G63300	undirected	bZIP58	FKD1
AT1G13600	AT3G12145	undirected	bZIP58	FLOR1
AT1G13600	AT3G24140	undirected	bZIP58	FMA
AT1G13600	AT5G54690	undirected	bZIP58	GAUT12
AT1G13600	AT4G31730	undirected	bZIP58	GDU1
AT1G13600	AT3G62020	undirected	bZIP58	GLP10
AT1G13600	AT3G18660	undirected	bZIP58	GUX1
AT1G13600	AT4G33330	undirected	bZIP58	GUX2
AT1G13600	AT4G09990	undirected	bZIP58	GXM2
AT1G13600	AT3G27360	undirected	bZIP58	H3.1
AT1G13600	AT5G59720	undirected	bZIP58	HSP18.2
AT1G13600	AT4G29080	undirected	bZIP58	IAA27
AT1G13600	AT3G51380	undirected	bZIP58	IQD20
AT1G13600	AT3G16490	undirected	bZIP58	IQD26
AT1G13600	AT1G51960	undirected	bZIP58	IQD27
AT1G13600	AT5G67210	undirected	bZIP58	IRX15-L
AT1G13600	AT2G39310	undirected	bZIP58	JAL22
AT1G13600	AT4G00220	undirected	bZIP58	JLO
AT1G13600	AT1G70510	undirected	bZIP58	KNAT2
AT1G13600	AT1G23380	undirected	bZIP58	KNAT6
AT1G13600	AT5G01190	undirected	bZIP58	LAC10
AT1G13600	AT5G03260	undirected	bZIP58	LAC11
AT1G13600	AT3G59530	undirected	bZIP58	LAP3
AT1G13600	AT2G42430	undirected	bZIP58	LBD16
AT1G13600	AT2G45410	undirected	bZIP58	LBD19
AT1G13600	AT3G04510	undirected	bZIP58	LSH2
AT1G13600	AT2G31160	undirected	bZIP58	LSH3
AT1G13600	AT3G23290	undirected	bZIP58	LSH4
AT1G13600	AT4G00950	undirected	bZIP58	MEE47
AT1G13600	AT3G12770	undirected	bZIP58	MEF22
AT1G13600	AT1G19850	undirected	bZIP58	MP
AT1G13600	AT4G18640	undirected	bZIP58	MRH1
AT1G13600	AT5G12870	undirected	bZIP58	MYB46
AT1G13600	AT3G08500	undirected	bZIP58	MYB83
AT1G13600	AT4G19820	undirected	bZIP58	AT4G19820
AT1G13600	AT4G21420	undirected	bZIP58	AT4G21420
AT1G13600	AT4G22900	undirected	bZIP58	AT4G22900
AT1G13600	AT4G23500	undirected	bZIP58	AT4G23500
AT1G13600	AT4G23720	undirected	bZIP58	AT4G23720
AT1G13600	AT4G24015	undirected	bZIP58	AT4G24015
AT1G13600	AT4G24060	undirected	bZIP58	AT4G24060
AT1G13600	AT4G24430	undirected	bZIP58	AT4G24430
AT1G13600	AT4G25433	undirected	bZIP58	AT4G25433
AT1G13600	AT4G26580	undirected	bZIP58	AT4G26580
AT1G13600	AT4G29030	undirected	bZIP58	AT4G29030
AT1G13600	AT4G30460	undirected	bZIP58	AT4G30460
AT1G13600	AT4G31020	undirected	bZIP58	AT4G31020
AT1G13600	AT4G33420	undirected	bZIP58	AT4G33420
AT1G13600	AT4G33810	undirected	bZIP58	AT4G33810
AT1G13600	AT4G34320	undirected	bZIP58	AT4G34320
AT1G13600	AT4G37530	undirected	bZIP58	AT4G37530
AT1G13600	AT4G39230	undirected	bZIP58	AT4G39230
AT1G13600	AT4G39720	undirected	bZIP58	AT4G39720
AT1G13600	AT5G01300	undirected	bZIP58	AT5G01300
AT1G13600	AT5G02090	undirected	bZIP58	AT5G02090
AT1G13600	AT5G03510	undirected	bZIP58	AT5G03510
AT1G13600	AT5G03870	undirected	bZIP58	AT5G03870
AT1G13600	AT5G05790	undirected	bZIP58	AT5G05790
AT1G13600	AT5G05965	undirected	bZIP58	AT5G05965
AT1G13600	AT5G07080	undirected	bZIP58	AT5G07080
AT1G13600	AT5G10120	undirected	bZIP58	AT5G10120
AT1G13600	AT5G11930	undirected	bZIP58	AT5G11930
AT1G13600	AT5G12300	undirected	bZIP58	AT5G12300
AT1G13600	AT5G12970	undirected	bZIP58	AT5G12970
AT1G13600	AT5G13250	undirected	bZIP58	AT5G13250
AT1G13600	AT5G16240	undirected	bZIP58	AT5G16240
AT1G13600	AT5G19580	undirected	bZIP58	AT5G19580
AT1G13600	AT5G22860	undirected	bZIP58	AT5G22860
AT1G13600	AT5G25840	undirected	bZIP58	AT5G25840
AT1G13600	AT5G36260	undirected	bZIP58	AT5G36260
AT1G13600	AT5G40020	undirected	bZIP58	AT5G40020
AT1G13600	AT5G40800	undirected	bZIP58	AT5G40800
AT1G13600	AT5G41380	undirected	bZIP58	AT5G41380
AT1G13600	AT5G42210	undirected	bZIP58	AT5G42210
AT1G13600	AT5G43180	undirected	bZIP58	AT5G43180
AT1G13600	AT5G44400	undirected	bZIP58	AT5G44400
AT1G13600	AT5G47600	undirected	bZIP58	AT5G47600
AT1G13600	AT5G49800	undirected	bZIP58	AT5G49800
AT1G13600	AT5G51890	undirected	bZIP58	AT5G51890
AT1G13600	AT5G52680	undirected	bZIP58	AT5G52680
AT1G13600	AT5G53486	undirected	bZIP58	AT5G53486
AT1G13600	AT5G54064	undirected	bZIP58	AT5G54064
AT1G13600	AT5G55680	undirected	bZIP58	AT5G55680
AT1G13600	AT5G55750	undirected	bZIP58	AT5G55750
AT1G13600	AT5G59845	undirected	bZIP58	AT5G59845
AT1G13600	AT5G59990	undirected	bZIP58	AT5G59990
AT1G13600	AT5G60650	undirected	bZIP58	AT5G60650
AT1G13600	AT5G60720	undirected	bZIP58	AT5G60720
AT1G13600	AT5G61660	undirected	bZIP58	AT5G61660
AT1G13600	AT5G62280	undirected	bZIP58	AT5G62280
AT1G13600	AT5G65040	undirected	bZIP58	AT5G65040
AT1G13600	AT5G67460	undirected	bZIP58	AT5G67460
AT1G13600	AT5G67620	undirected	bZIP58	AT5G67620
AT1G13600	AT1G80760	undirected	bZIP58	NIP6
AT1G13600	AT3G50410	undirected	bZIP58	OBP1
AT1G13600	AT3G10340	undirected	bZIP58	PAL4
AT1G13600	AT2G38060	undirected	bZIP58	PHT4;2
AT1G13600	AT3G29670	undirected	bZIP58	PMAT2
AT1G13600	AT5G05340	undirected	bZIP58	PRX52
AT1G13600	AT2G36570	undirected	bZIP58	PXC1
AT1G13600	AT5G61480	undirected	bZIP58	PXY
AT1G13600	AT4G20050	undirected	bZIP58	QRT3
AT1G13600	AT1G27380	undirected	bZIP58	RIC2
AT1G13600	AT5G16490	undirected	bZIP58	RIC4
AT1G13600	AT1G78430	undirected	bZIP58	RIP4
AT1G13600	AT3G17840	undirected	bZIP58	RLK902
AT1G13600	AT1G26820	undirected	bZIP58	RNS3
AT1G13600	AT5G50760	undirected	bZIP58	SAUR55
AT1G13600	AT3G12955	undirected	bZIP58	SAUR74
AT1G13600	AT5G65590	undirected	bZIP58	SCAP1
AT1G13600	AT1G28110	undirected	bZIP58	SCPL45
AT1G13600	AT1G44800	undirected	bZIP58	SIAR1
AT1G13600	AT5G48170	undirected	bZIP58	SLY2
AT1G13600	AT2G40130	undirected	bZIP58	SMXL8
AT1G13600	AT1G62360	undirected	bZIP58	STM
AT1G13600	AT4G02700	undirected	bZIP58	SULTR3;2
AT1G13600	AT3G15990	undirected	bZIP58	SULTR3;4
AT1G13600	AT5G49615	undirected	bZIP58	TAS3b
AT1G13600	AT5G01360	undirected	bZIP58	TBL3
AT1G13600	AT2G40320	undirected	bZIP58	TBL33
AT1G13600	AT2G38320	undirected	bZIP58	TBL34
AT1G13600	AT3G14850	undirected	bZIP58	TBL41
AT1G13600	AT1G43790	undirected	bZIP58	TED6
AT1G13600	AT5G48920	undirected	bZIP58	TED7
AT1G13600	AT1G16070	undirected	bZIP58	TLP8
AT1G13600	AT3G24660	undirected	bZIP58	TMKL1
AT1G13600	AT3G25710	undirected	bZIP58	TMO5
AT1G13600	AT5G60200	undirected	bZIP58	TMO6
AT1G13600	AT1G78120	undirected	bZIP58	TPR12
AT1G13600	AT5G58630	undirected	bZIP58	TRM31
AT1G13600	AT1G22380	undirected	bZIP58	UGT85A3
AT1G13600	AT1G22340	undirected	bZIP58	UGT85A7
AT1G13600	AT3G45870	undirected	bZIP58	UMAMIT3
AT1G13600	AT3G30340	undirected	bZIP58	UMAMIT32
AT1G13600	AT2G28760	undirected	bZIP58	UXS6
AT1G13600	AT2G32280	undirected	bZIP58	VCC
AT1G13600	AT2G18060	undirected	bZIP58	VND1
AT1G13600	AT4G36160	undirected	bZIP58	VND2
AT1G13600	AT5G62380	undirected	bZIP58	VND6
AT1G13600	AT1G71930	undirected	bZIP58	VND7
AT1G13600	AT1G46480	undirected	bZIP58	WOX4
AT1G13600	AT2G44745	undirected	bZIP58	WRKY12
AT1G13600	AT2G34830	undirected	bZIP58	WRKY35
AT1G13600	AT4G35350	undirected	bZIP58	XCP1
AT1G13600	AT1G20850	undirected	bZIP58	XCP2
AT1G13600	AT5G57520	undirected	bZIP58	ZFP2
AT1G13600	AT3G60890	undirected	bZIP58	ZPR2
AT1G19850	AT3G28345	undirected	MP	ABCB15
AT1G19850	AT1G31770	undirected	MP	ABCG14
AT1G19850	AT5G52860	undirected	MP	ABCG8
AT1G19850	AT5G19530	undirected	MP	ACL5
AT1G19850	AT5G13790	undirected	MP	AGL15
AT1G19850	AT4G24540	undirected	MP	AGL24
AT1G19850	AT5G57390	undirected	MP	AIL5
AT1G19850	AT5G67110	undirected	MP	ALC
AT1G19850	AT1G23800	undirected	MP	ALDH2B
AT1G19850	AT4G17970	undirected	MP	ALMT12
AT1G19850	AT5G28640	undirected	MP	AN3
AT1G19850	AT2G32800	undirected	MP	AP4.3A
AT1G19850	AT5G45970	undirected	MP	ARAC2
AT1G19850	AT4G28950	undirected	MP	ARAC7
AT1G19850	AT2G33385	undirected	MP	arpc2b
AT1G19850	AT3G12890	undirected	MP	ASML2
AT1G19850	AT5G20830	undirected	MP	ASUS1
AT1G19850	AT1G21140	undirected	MP	AT1G21140
AT1G19850	AT1G22490	undirected	MP	AT1G22490
AT1G19850	AT1G22890	undirected	MP	AT1G22890
AT1G19850	AT1G23200	undirected	MP	AT1G23200
AT1G19850	AT1G23460	undirected	MP	AT1G23460
AT1G19850	AT1G23470	undirected	MP	AT1G23470
AT1G19850	AT1G24030	undirected	MP	AT1G24030
AT1G19850	AT1G25530	undirected	MP	AT1G25530
AT1G19850	AT1G27620	undirected	MP	AT1G27620
AT1G19850	AT1G28400	undirected	MP	AT1G28400
AT1G19850	AT1G30660	undirected	MP	AT1G30660
AT1G19850	AT1G31050	undirected	MP	AT1G31050
AT1G19850	AT1G33700	undirected	MP	AT1G33700
AT1G19850	AT1G33811	undirected	MP	AT1G33811
AT1G19850	AT1G33930	undirected	MP	AT1G33930
AT1G19850	AT1G35830	undirected	MP	AT1G35830
AT1G19850	AT1G47670	undirected	MP	AT1G47670
AT1G19850	AT1G49830	undirected	MP	AT1G49830
AT1G19850	AT1G52700	undirected	MP	AT1G52700
AT1G19850	AT1G54530	undirected	MP	AT1G54530
AT1G19850	AT1G54790	undirected	MP	AT1G54790
AT1G19850	AT1G54840	undirected	MP	AT1G54840
AT1G19850	AT1G60060	undirected	MP	AT1G60060
AT1G19850	AT1G60680	undirected	MP	AT1G60680
AT1G19850	AT1G62981	undirected	MP	AT1G62981
AT1G19850	AT1G64620	undirected	MP	AT1G64620
AT1G19850	AT1G64625	undirected	MP	AT1G64625
AT1G19850	AT1G66810	undirected	MP	AT1G66810
AT1G19850	AT1G68810	undirected	MP	AT1G68810
AT1G19850	AT1G69080	undirected	MP	AT1G69080
AT1G19850	AT1G69325	undirected	MP	AT1G69325
AT1G19850	AT1G70020	undirected	MP	AT1G70020
AT1G19850	AT1G70500	undirected	MP	AT1G70500
AT1G19850	AT1G71870	undirected	MP	AT1G71870
AT1G19850	AT1G72140	undirected	MP	AT1G72140
AT1G19850	AT1G75880	undirected	MP	AT1G75880
AT1G19850	AT1G78400	undirected	MP	AT1G78400
AT1G19850	AT1G79620	undirected	MP	AT1G79620
AT1G19850	AT1G79770	undirected	MP	AT1G79770
AT1G19850	AT1G79780	undirected	MP	AT1G79780
AT1G19850	AT2G01210	undirected	MP	AT2G01210
AT1G19850	AT2G01913	undirected	MP	AT2G01913
AT1G19850	AT2G01990	undirected	MP	AT2G01990
AT1G19850	AT2G03200	undirected	MP	AT2G03200
AT1G19850	AT2G05510	undirected	MP	AT2G05510
AT1G19850	AT2G14095	undirected	MP	AT2G14095
AT1G19850	AT2G16005	undirected	MP	AT2G16005
AT1G19850	AT2G18150	undirected	MP	AT2G18150
AT1G19850	AT2G18370	undirected	MP	AT2G18370
AT1G19850	AT2G18480	undirected	MP	AT2G18480
AT1G19850	AT2G20550	undirected	MP	AT2G20550
AT1G19850	AT2G22460	undirected	MP	AT2G22460
AT1G19850	AT2G25270	undirected	MP	AT2G25270
AT1G19850	AT2G25780	undirected	MP	AT2G25780
AT1G19850	AT2G27740	undirected	MP	AT2G27740
AT1G19850	AT2G28315	undirected	MP	AT2G28315
AT1G19850	AT2G30820	undirected	MP	AT2G30820
AT1G19850	AT2G30933	undirected	MP	AT2G30933
AT1G19850	AT2G35120	undirected	MP	AT2G35120
AT1G19850	AT2G36355	undirected	MP	AT2G36355
AT1G19850	AT2G37900	undirected	MP	AT2G37900
AT1G19850	AT2G38160	undirected	MP	AT2G38160
AT1G19850	AT2G38390	undirected	MP	AT2G38390
AT1G19850	AT2G40260	undirected	MP	AT2G40260
AT1G19850	AT2G41130	undirected	MP	AT2G41130
AT1G19850	AT2G42150	undirected	MP	AT2G42150
AT1G19850	AT2G45870	undirected	MP	AT2G45870
AT1G19850	AT3G04850	undirected	MP	AT3G04850
AT1G19850	AT3G05260	undirected	MP	AT3G05260
AT1G19850	AT3G05620	undirected	MP	AT3G05620
AT1G19850	AT3G09190	undirected	MP	AT3G09190
AT1G19850	AT3G09450	undirected	MP	AT3G09450
AT1G19850	AT3G10590	undirected	MP	AT3G10590
AT1G19850	AT3G14170	undirected	MP	AT3G14170
AT1G19850	AT3G15650	undirected	MP	AT3G15650
AT1G19850	AT3G17380	undirected	MP	AT3G17380
AT1G19850	AT3G17580	undirected	MP	AT3G17580
AT1G19850	AT3G18560	undirected	MP	AT3G18560
AT1G19850	AT3G18960	undirected	MP	AT3G18960
AT1G19850	AT3G19500	undirected	MP	AT3G19500
AT1G19850	AT3G19620	undirected	MP	AT3G19620
AT1G19850	AT3G20640	undirected	MP	AT3G20640
AT1G19850	AT3G22142	undirected	MP	AT3G22142
AT1G19850	AT3G22410	undirected	MP	AT3G22410
AT1G19850	AT3G24535	undirected	MP	AT3G24535
AT1G19850	AT3G25130	undirected	MP	AT3G25130
AT1G19850	AT3G25190	undirected	MP	AT3G25190
AT1G19850	AT3G26800	undirected	MP	AT3G26800
AT1G19850	AT3G27130	undirected	MP	AT3G27130
AT1G19850	AT3G27200	undirected	MP	AT3G27200
AT1G19850	AT3G28540	undirected	MP	AT3G28540
AT1G19850	AT3G29680	undirected	MP	AT3G29680
AT1G19850	AT3G42725	undirected	MP	AT3G42725
AT1G19850	AT3G43930	undirected	MP	AT3G43930
AT1G19850	AT3G45160	undirected	MP	AT3G45160
AT1G19850	AT3G45680	undirected	MP	AT3G45680
AT1G19850	AT3G45730	undirected	MP	AT3G45730
AT1G19850	AT3G46890	undirected	MP	AT3G46890
AT1G19850	AT3G48410	undirected	MP	AT3G48410
AT1G19850	AT3G48650	undirected	MP	AT3G48650
AT1G19850	AT3G49070	undirected	MP	AT3G49070
AT1G19850	AT3G49330	undirected	MP	AT3G49330
AT1G19850	AT3G50230	undirected	MP	AT3G50230
AT1G19850	AT3G51220	undirected	MP	AT3G51220
AT1G19850	AT3G51410	undirected	MP	AT3G51410
AT1G19850	AT3G51720	undirected	MP	AT3G51720
AT1G19850	AT3G53190	undirected	MP	AT3G53190
AT1G19850	AT3G54390	undirected	MP	AT3G54390
AT1G19850	AT3G57600	undirected	MP	AT3G57600
AT1G19850	AT3G57970	undirected	MP	AT3G57970
AT1G19850	AT3G59510	undirected	MP	AT3G59510
AT1G19850	AT3G59710	undirected	MP	AT3G59710
AT1G19850	AT3G60647	undirected	MP	AT3G60647
AT1G19850	AT3G60650	undirected	MP	AT3G60650
AT1G19850	AT3G62160	undirected	MP	AT3G62160
AT1G19850	AT3G63360	undirected	MP	AT3G63360
AT1G19850	AT4G01580	undirected	MP	AT4G01580
AT1G19850	AT4G04460	undirected	MP	AT4G04460
AT1G19850	AT4G08160	undirected	MP	AT4G08160
AT1G19850	AT4G08780	undirected	MP	AT4G08780
AT1G19850	AT4G10630	undirected	MP	AT4G10630
AT1G19850	AT4G11610	undirected	MP	AT4G11610
AT1G19850	AT4G13690	undirected	MP	AT4G13690
AT1G19850	AT4G14060	undirected	MP	AT4G14060
AT1G19850	AT4G14200	undirected	MP	AT4G14200
AT1G19850	AT4G14480	undirected	MP	AT4G14480
AT1G19850	AT4G15830	undirected	MP	AT4G15830
AT1G19850	AT4G15975	undirected	MP	AT4G15975
AT1G19850	AT4G18425	undirected	MP	AT4G18425
AT1G19850	AT4G37970	undirected	MP	ATCAD6
AT1G19850	AT1G80820	undirected	MP	ATCCR2
AT1G19850	AT5G17420	undirected	MP	ATCESA7
AT1G19850	AT4G18780	undirected	MP	ATCESA8
AT1G19850	AT3G16920	undirected	MP	ATCTL2
AT1G19850	AT5G16080	undirected	MP	AtCXE17
AT1G19850	AT3G21550	undirected	MP	AtDMP2
AT1G19850	AT5G25090	undirected	MP	AtENODL13
AT1G19850	AT4G21200	undirected	MP	ATGA2OX8
AT1G19850	AT2G44570	undirected	MP	AtGH9B12
AT1G19850	AT4G02290	undirected	MP	AtGH9B13
AT1G19850	AT1G60470	undirected	MP	AtGolS4
AT1G19850	AT2G46760	undirected	MP	AtGulLO6
AT1G19850	AT4G30110	undirected	MP	ATHMA2
AT1G19850	AT5G02490	undirected	MP	AtHsp70-2
AT1G19850	AT5G55250	undirected	MP	AtIAMT1
AT1G19850	AT4G02670	undirected	MP	AtIDD12
AT1G19850	AT3G44730	undirected	MP	AtKIN14h
AT1G19850	AT5G58580	undirected	MP	ATL63
AT1G19850	AT5G60020	undirected	MP	ATLAC17
AT1G19850	AT2G29130	undirected	MP	ATLAC2
AT1G19850	AT4G14730	undirected	MP	AtLFG1
AT1G19850	AT2G38080	undirected	MP	ATLMCO4
AT1G19850	AT4G17220	undirected	MP	ATMAP70-5
AT1G19850	AT3G10870	undirected	MP	ATMES17
AT1G19850	AT3G25560	undirected	MP	AtNIK2
AT1G19850	AT5G62680	undirected	MP	AtNPF2.11
AT1G19850	AT1G59740	undirected	MP	AtNPF4.3
AT1G19850	AT1G33440	undirected	MP	AtNPF4.4
AT1G19850	AT1G73220	undirected	MP	AtOCT1
AT1G19850	AT5G22240	undirected	MP	ATOFP10
AT1G19850	AT2G30395	undirected	MP	ATOFP17
AT1G19850	AT2G18500	undirected	MP	ATOFP7
AT1G19850	AT3G23430	undirected	MP	ATPHO1
AT1G19850	AT1G73590	undirected	MP	ATPIN1
AT1G19850	AT4G38530	undirected	MP	ATPLC1
AT1G19850	AT1G32100	undirected	MP	ATPRR1
AT1G19850	AT1G30840	undirected	MP	ATPUP4
AT1G19850	AT3G49750	undirected	MP	AtRLP44
AT1G19850	AT1G20160	undirected	MP	ATSBT5.2
AT1G19850	AT3G01670	undirected	MP	AtSEOR2
AT1G19850	AT3G51030	undirected	MP	ATTRX H1
AT1G19850	AT4G30290	undirected	MP	ATXTH19
AT1G19850	AT1G58370	undirected	MP	ATXYN1
AT1G19850	AT3G12750	undirected	MP	AtZIP1
AT1G19850	AT4G31910	undirected	MP	BAT1
AT1G19850	AT1G30900	undirected	MP	BP80-3;3
AT1G19850	AT3G30530	undirected	MP	bZIP42
AT1G19850	AT3G23840	undirected	MP	CER26-LIKE
AT1G19850	AT5G44030	undirected	MP	CESA4
AT1G19850	AT1G26600	undirected	MP	CLE9
AT1G19850	AT5G64770	undirected	MP	CLEL 9
AT1G19850	AT5G15630	undirected	MP	COBL4
AT1G19850	AT5G11300	undirected	MP	CYC2BAT
AT1G19850	AT3G19270	undirected	MP	CYP707A4
AT1G19850	AT4G13290	undirected	MP	CYP71A19
AT1G19850	AT3G10570	undirected	MP	CYP77A6
AT1G19850	AT2G39830	undirected	MP	DAR2
AT1G19850	AT1G80710	undirected	MP	DRS1
AT1G19850	AT1G28360	undirected	MP	ERF12
AT1G19850	AT3G55990	undirected	MP	ESK1
AT1G19850	AT5G63560	undirected	MP	FACT
AT1G19850	AT2G17770	undirected	MP	FDP
AT1G19850	AT3G63300	undirected	MP	FKD1
AT1G19850	AT3G12145	undirected	MP	FLOR1
AT1G19850	AT3G24140	undirected	MP	FMA
AT1G19850	AT1G74670	undirected	MP	GASA6
AT1G19850	AT5G54690	undirected	MP	GAUT12
AT1G19850	AT3G18660	undirected	MP	GUX1
AT1G19850	AT4G33330	undirected	MP	GUX2
AT1G19850	AT4G09990	undirected	MP	GXM2
AT1G19850	AT3G27360	undirected	MP	H3.1
AT1G19850	AT3G50870	undirected	MP	HAN
AT1G19850	AT2G18380	undirected	MP	HANL
AT1G19850	AT1G63440	undirected	MP	HMA5
AT1G19850	AT5G59720	undirected	MP	HSP18.2
AT1G19850	AT1G47840	undirected	MP	HXK3
AT1G19850	AT3G51380	undirected	MP	IQD20
AT1G19850	AT4G29150	undirected	MP	IQD25
AT1G19850	AT3G16490	undirected	MP	IQD26
AT1G19850	AT1G51960	undirected	MP	IQD27
AT1G19850	AT2G39310	undirected	MP	JAL22
AT1G19850	AT1G70510	undirected	MP	KNAT2
AT1G19850	AT5G03260	undirected	MP	LAC11
AT1G19850	AT2G40370	undirected	MP	LAC5
AT1G19850	AT2G42430	undirected	MP	LBD16
AT1G19850	AT2G45410	undirected	MP	LBD19
AT1G19850	AT2G20700	undirected	MP	LLG2
AT1G19850	AT4G28280	undirected	MP	LLG3
AT1G19850	AT4G00950	undirected	MP	MEE47
AT1G19850	AT3G12770	undirected	MP	MEF22
AT1G19850	AT5G65970	undirected	MP	MLO10
AT1G19850	AT1G35310	undirected	MP	MLP168
AT1G19850	AT4G18640	undirected	MP	MRH1
AT1G19850	AT5G12870	undirected	MP	MYB46
AT1G19850	AT3G08500	undirected	MP	MYB83
AT1G19850	AT4G21420	undirected	MP	AT4G21420
AT1G19850	AT4G22900	undirected	MP	AT4G22900
AT1G19850	AT4G23500	undirected	MP	AT4G23500
AT1G19850	AT4G23720	undirected	MP	AT4G23720
AT1G19850	AT4G24015	undirected	MP	AT4G24015
AT1G19850	AT4G24060	undirected	MP	AT4G24060
AT1G19850	AT4G24430	undirected	MP	AT4G24430
AT1G19850	AT4G26580	undirected	MP	AT4G26580
AT1G19850	AT4G29030	undirected	MP	AT4G29030
AT1G19850	AT4G31020	undirected	MP	AT4G31020
AT1G19850	AT4G32780	undirected	MP	AT4G32780
AT1G19850	AT4G33420	undirected	MP	AT4G33420
AT1G19850	AT4G33810	undirected	MP	AT4G33810
AT1G19850	AT4G34320	undirected	MP	AT4G34320
AT1G19850	AT4G39230	undirected	MP	AT4G39230
AT1G19850	AT4G39720	undirected	MP	AT4G39720
AT1G19850	AT5G01300	undirected	MP	AT5G01300
AT1G19850	AT5G02090	undirected	MP	AT5G02090
AT1G19850	AT5G03870	undirected	MP	AT5G03870
AT1G19850	AT5G05965	undirected	MP	AT5G05965
AT1G19850	AT5G07080	undirected	MP	AT5G07080
AT1G19850	AT5G10120	undirected	MP	AT5G10120
AT1G19850	AT5G12300	undirected	MP	AT5G12300
AT1G19850	AT5G12970	undirected	MP	AT5G12970
AT1G19850	AT5G13250	undirected	MP	AT5G13250
AT1G19850	AT5G16240	undirected	MP	AT5G16240
AT1G19850	AT5G19580	undirected	MP	AT5G19580
AT1G19850	AT5G22140	undirected	MP	AT5G22140
[truncated: 9,937 more rows]
