# Supplementary material for: A gene expression map of shoot domains reveals regulatory mechanisms
Source: Nat Commun. 2019 Jan 11;10:141. doi: 10.1038/s41467-018-08083-z (PMC6329838; doi:10.1038/s41467-018-08083-z)
Supplement: Supplementary file 12 — Supplementary Data 9 [file 41467_2018_8083_MOESM12_ESM.xlsx]

## Sheet: Supplementary Data 9
Supplementary Data 9. Differential expressed genes among SAM domains.
Column A: Gene ID. Column B to D: Average RPKM values for genes in CLV3, UFO' and WUS domains. Column E: Specifically expressed domain.
GID	CLV3	UFO'	WUS	Specifially expressed domain
AT5G02690	13.8645	1.56982	2.63278	CLV3
AT5G08760	14.7349	1.26717	1.33835	CLV3
AT2G07808	1.48873	0.0552596	0.057864	CLV3
AT5G11242	1.43182	0	0	CLV3
AT4G21870	114.828	36.5778	51.6457	CLV3
AT3G53450	13.8029	1.90924	1.0105	CLV3
AT5G10400	73.4951	10.5797	11.8227	CLV3
AT2G07725	2.19245	0.0148722	0.181617	CLV3
AT1G19397	1.29772	0.0148523	0	CLV3
AT5G24205	7.482	0.617488	1.79849	CLV3
AT5G32405	4.33977	0.155592	0.234219	CLV3
AT2G27250	30.2855	0.392773	2.0741	CLV3
AT5G27860	122.61	22.1138	41.4656	CLV3
AT3G55920	36.8001	10.9021	12.0227	CLV3
AT3G44070	33.6637	4.65645	15.6196	CLV3
AT1G31160	19.974	0.536331	2.1084	CLV3
AT4G02485	9.29117	2.91053	3.90596	CLV3
AT5G17090	15.7124	0.0256011	0	CLV3
AT5G41850	8.06931	1.95957	1.92172	CLV3
AT1G52280	95.9582	7.65768	18.9906	CLV3
AT5G23410	1.56014	0	0	CLV3
AT5G28330	4.10619	0.295393	0.78794	CLV3
AT4G09970	10.1693	3.85382	3.86514	CLV3
AT2G17975	21.513	3.45901	9.22345	CLV3
AT1G72416	87.628	21.4344	33.1779	CLV3
AT5G42900	22.4232	8.51093	6.53513	CLV3
AT4G33980	27.4086	7.31416	6.00027	CLV3
AT2G24310	8.32091	0.997729	1.89716	CLV3
AT5G10230	6.03544	0.112044	0.13445	CLV3
AT3G23880	33.8247	7.80315	13.5968	CLV3
AT2G29300	43.581	2.96078	21.6456	CLV3
AT5G16980	4.72989	0.0719006	0.276177	CLV3
AT2G37540	48.9114	8.58917	21.8747	CLV3
AT3G14020	4.13505	1.29344	0.98129	CLV3
AT5G05640	1.34467	0.257983	0.108619	CLV3
AT1G12980	12.3272	1.53696	0.759699	CLV3
AT1G10890	55.3898	15.123	23.3282	CLV3
AT3G48120	12.4815	5.45183	5.58656	CLV3
AT5G58200	96.5454	23.2937	40.543	CLV3
AT2G26360	3.80087	1.39363	1.10777	CLV3
AT1G34065	9.3282	4.13397	3.96477	CLV3
AT4G18975	75.2524	10.2106	34.1752	CLV3
AT1G12520	29.7127	4.51134	12.7686	CLV3
AT3G53800	76.4784	13.4863	18.844	CLV3
AT5G45770	2.26294	0.194639	0.233076	CLV3
AT3G59320	17.9769	1.15039	3.6833	CLV3
AT4G00040	39.9195	2.6802	16.6557	CLV3
AT2G29350	1.50485	0.136383	0.164885	CLV3
AT4G31060	12.3306	0.808055	3.02805	CLV3
AT4G19060	19.4893	2.11571	8.11652	CLV3
AT3G14150	31.6399	8.9311	13.624	CLV3
AT5G44660	35.2891	1.93232	12.3375	CLV3
AT3G26165	38.5984	6.05268	17.929	CLV3
AT3G18630	7.81641	2.90662	2.72126	CLV3
AT4G26530	388.322	79.9766	188.677	CLV3
AT5G47500	189.321	26.3594	59.186	CLV3
AT2G41990	10.3219	2.84403	4.00563	CLV3
AT5G26622	11.0101	2.23928	3.60819	CLV3
AT3G01690	182.376	45.4463	72.9595	CLV3
AT4G06700	14.1759	0.00659448	0.2766	CLV3
AT2G37450	21.1023	4.85377	5.8759	CLV3
AT5G18340	3.89214	0.272608	0.806565	CLV3
AT3G52030	21.6492	6.42694	9.65005	CLV3
AT1G66940	40.3925	12.6645	13.8634	CLV3
AT5G65510	16.3252	2.59934	3.94837	CLV3
AT3G03480	1.01484	0.0706159	0.0600489	CLV3
AT4G23030	3.6591	0.449283	0.867198	CLV3
AT3G19330	4.23521	1.68434	1.66848	CLV3
AT1G58310	1.13765	0.0547881	0.0741406	CLV3
AT1G27630	28.9481	7.60179	8.88649	CLV3
AT5G17440	39.5813	15.4601	16.0161	CLV3
AT1G60260	7.76092	1.62621	2.39836	CLV3
AT5G02760	155.902	22.8602	72.393	CLV3
AT2G36430	26.5598	8.02328	8.30394	CLV3
AT5G22700	14.6782	1.94368	6.11801	CLV3
AT1G67770	18.9308	0.694242	4.52924	CLV3
AT1G04880	4.53251	0.336826	0.113665	CLV3
AT2G43820	53.2381	2.99069	26.4219	CLV3
AT2G16990	2.75968	0.748909	0.57914	CLV3
AT5G57630	35.6582	7.45256	12.2467	CLV3
AT4G02430	24.9865	1.79236	9.88346	CLV3
AT1G69040	21.334	8.61529	9.19272	CLV3
AT2G14560	8.14218	2.58723	0.742917	CLV3
AT3G62750	112.872	18.4364	37.6773	CLV3
AT3G20810	60.2151	21.6208	9.89374	CLV3
AT3G26932	22.2697	7.36923	6.31531	CLV3
AT3G55630	44.8164	10.7835	18.4834	CLV3
AT2G47830	10.9723	3.52522	4.71262	CLV3
AT5G24620	57.5866	4.57676	16.466	CLV3
AT1G02960	21.9895	6.64403	9.70972	CLV3
AT1G08660	32.3187	11.0286	15.3387	CLV3
AT1G16650	7.62788	2.13905	2.63326	CLV3
AT1G72050	35.2392	12.3087	13.8888	CLV3
AT3G03360	9.39569	2.91475	3.53155	CLV3
AT3G62080	10.0744	4.591	4.53697	CLV3
AT4G15440	3.99539	1.38812	1.08656	CLV3
AT1G15200	92.9058	29.1078	40.1521	CLV3
AT5G16220	24.9444	9.97599	8.30681	CLV3
AT3G12120	533.267	110.344	193.711	CLV3
AT3G03470	4.5602	0.60671	1.2122	CLV3
AT4G25500	71.3538	34.3737	22.5494	CLV3
AT1G54370	29.4632	8.22413	14.2922	CLV3
AT5G46760	45.6496	19.7958	18.7568	CLV3
AT5G37370	54.6379	17.4022	26.923	CLV3
AT5G09300	6.82384	0.950855	1.59985	CLV3
AT5G17580	4.75073	0.739267	0.943057	CLV3
AT4G04955	54.8064	10.8381	24.9153	CLV3
AT4G12670	11.5804	4.48742	5.28166	CLV3
AT3G02300	77.0408	13.3414	29.2941	CLV3
AT1G52500	15.189	7.36848	7.07219	CLV3
AT1G40104	12.2514	0.00635547	0.303938	CLV3
AT4G03205	26.6459	3.22446	10.0722	CLV3
AT1G50190	1.64261	0.331022	0.327829	CLV3
AT2G28930	24.1688	8.63034	9.92233	CLV3
AT3G02990	5.07543	1.67153	1.41656	CLV3
AT5G23870	15.1896	2.79911	3.31508	CLV3
AT5G09880	100.807	31.6255	33.8328	CLV3
AT2G01170	18.7864	6.97831	9.33366	CLV3
AT1G72130	19.7606	7.29506	8.85292	CLV3
AT1G74250	40.2752	9.0265	13.7214	CLV3
AT4G12680	10.8531	1.96514	3.20204	CLV3
AT4G36190	40.6543	14.9515	17.512	CLV3
AT5G10690	60.6019	8.10744	20.4747	CLV3
AT5G18710	1.92205	0.268146	0.200064	CLV3
AT2G16370	23.3918	6.28685	10.0284	CLV3
AT3G13180	20.0508	9.10939	1.40626	CLV3
AT1G50910	1.66021	0.676881	0.585776	CLV3
AT5G13840	34.2274	9.6407	12.3784	CLV3
AT2G28840	100.14	31.2822	39.5406	CLV3
AT4G27080	47.2154	22.963	20.7809	CLV3
AT1G10570	18.9918	6.80886	6.44935	CLV3
AT4G30310	85.2028	19.1786	34.2221	CLV3
AT1G67300	18.64	8.58064	7.77064	CLV3
AT1G19450	59.572	11.3513	28.7701	CLV3
AT1G80210	22.3376	7.0109	8.91938	CLV3
AT1G12120	40.2665	13.366	14.6936	CLV3
AT4G20310	6.64049	2.41267	3.12442	CLV3
AT5G11580	70.6645	7.52507	11.0891	CLV3
AT1G12860	60.1966	9.17303	27.8354	CLV3
AT1G63100	21.3687	6.87278	10.2874	CLV3
AT5G47380	8.4957	2.78606	3.06061	CLV3
AT3G05160	61.9705	20.7551	17.9627	CLV3
AT1G71110	8.07273	1.71719	2.85063	CLV3
AT5G66610	5.61483	0.923276	1.66901	CLV3
AT3G16470	75.0365	24.4239	15.5456	CLV3
AT5G07630	19.298	4.68427	5.52995	CLV3
AT2G22830	13.3559	2.96361	5.12805	CLV3
AT5G04220	6.19074	0.706404	1.18025	CLV3
AT3G29390	59.6005	9.78644	27.8097	CLV3
AT3G26120	2.80368	0.150393	0.109633	CLV3
AT2G05210	25.8833	4.44795	11.4062	CLV3
AT1G05160	7.68302	2.6101	3.22623	CLV3
AT4G31520	1.5291	0.186228	0.172161	CLV3
AT5G66130	5.03937	1.77256	2.16811	CLV3
AT1G54730	18.0945	5.47951	7.60684	CLV3
AT2G43970	406.799	67.6506	189.177	CLV3
AT3G61420	26.5915	3.83217	9.4463	CLV3
AT4G25940	11.2677	4.50309	4.8778	CLV3
AT1G02260	21.6513	3.44662	4.25855	CLV3
AT1G09195	7.94032	2.01272	1.71341	CLV3
AT2G13750	8.28536	1.96689	3.45652	CLV3
AT3G22420	18.5005	7.19213	8.6979	CLV3
AT5G28290	14.6452	2.13725	5.09537	CLV3
AT5G51820	33.0023	15.6708	15.1233	CLV3
AT4G17710	3.07255	0.175193	0.219197	CLV3
AT4G36980	89.453	17.2488	35.5329	CLV3
AT2G45900	2.40284	0.195869	0.354272	CLV3
AT3G21720	62.5943	12.2971	19.7115	CLV3
AT5G61520	10.0338	3.62603	3.43604	CLV3
AT4G19410	135.759	24.2617	47.1179	CLV3
AT1G10060	13.2209	1.75392	4.01662	CLV3
AT5G65450	14.1426	2.53786	5.57058	CLV3
AT1G31150	4.54788	0	0.102597	CLV3
AT3G02280	10.622	3.25313	5.18891	CLV3
AT5G11800	17.0874	5.53896	8.15466	CLV3
AT5G44740	5.08642	2.35084	2.03663	CLV3
AT1G19715	57.2634	11.5651	28.4225	CLV3
AT1G29560	8.26746	0.442547	1.46628	CLV3
AT4G38270	18.9587	7.39449	8.64931	CLV3
AT5G06100	16.8624	1.54133	5.5544	CLV3
AT5G51290	17.0992	4.61934	7.20719	CLV3
AT3G63445	2.40174	0.323008	0.308869	CLV3
AT1G10320	19.8132	3.65163	6.31231	CLV3
AT4G23260	23.6792	3.51704	11.1957	CLV3
AT5G48780	1.62419	0.0507938	0.198178	CLV3
AT1G30590	55.7928	6.58725	17.9147	CLV3
AT1G55850	79.9688	11.4835	24.6407	CLV3
AT2G45380	17.9402	4.23524	6.90261	CLV3
AT1G54510	10.0326	4.38723	3.85476	CLV3
AT1G20380	8.0814	1.69958	2.72429	CLV3
AT4G36690	166.21	41.6209	62.8725	CLV3
AT4G24810	12.7969	3.68646	4.16589	CLV3
AT1G53510	56.4963	16.6878	11.3885	CLV3
AT5G62190	109.665	28.7425	44.618	CLV3
AT1G02205	10.3199	2.59634	3.27278	CLV3
AT5G01560	15.5341	3.96152	7.3658	CLV3
AT3G17650	45.713	14.2498	17.3016	CLV3
AT2G30070	11.3653	4.31398	4.52538	CLV3
AT3G57170	18.5844	2.69672	7.71564	CLV3
AT1G28320	32.9757	10.1961	12.4486	CLV3
AT5G23050	39.673	18.6672	19.7404	CLV3
AT1G52000	19.3802	8.83117	5.98215	CLV3
AT5G14210	20.2058	9.96094	8.80385	CLV3
AT3G06500	21.5474	5.15362	7.99332	CLV3
AT1G02010	9.39832	1.74337	2.42234	CLV3
AT2G47230	15.9723	6.67044	7.23137	CLV3
AT5G10510	10.9585	3.65304	3.42964	CLV3
AT1G53780	34.3544	2.39032	10.8547	CLV3
AT1G79750	163.607	44.9498	78.908	CLV3
AT4G30720	61.0941	13.8536	24.4992	CLV3
AT5G09320	2.15169	0.540327	0.715196	CLV3
AT3G43350	6.0475	0.182686	0.851427	CLV3
AT3G16460	56.0081	15.307	27.8741	CLV3
AT2G23980	23.233	10.6911	10.1734	CLV3
AT2G02160	97.7194	25.0813	38.3693	CLV3
AT2G04865	18.2023	6.9195	6.68775	CLV3
AT1G13350	29.8132	6.11503	12.4027	CLV3
AT1G26230	14.8157	4.71028	5.97761	CLV3
AT3G26100	46.7481	11.1788	18.0327	CLV3
AT5G54090	7.25265	1.18323	2.80591	CLV3
AT4G34220	23.6025	11.5273	9.9519	CLV3
AT3G55610	59.0367	14.1353	25.765	CLV3
AT5G46740	11.8692	4.10006	2.75523	CLV3
AT1G79640	6.33341	3.01728	2.09569	CLV3
AT5G25350	111.702	35.8306	43.3387	CLV3
AT5G63810	53.2843	20.7428	22.3708	CLV3
AT1G04200	14.6903	7.32339	6.6222	CLV3
AT4G39110	2.37069	0.0754317	0.196875	CLV3
AT3G13065	8.1873	0.519049	1.1976	CLV3
AT2G29630	348.18	85.9768	103.493	CLV3
AT5G67240	15.1299	5.08697	5.46209	CLV3
AT3G02030	8.35205	0.705905	2.5723	CLV3
AT1G79890	4.28349	1.02604	1.54172	CLV3
AT1G63360	7.3379	2.96167	2.58352	CLV3
AT4G31820	41.8825	17.1959	12.4167	CLV3
AT1G12210	1.26696	0.452924	0.407538	CLV3
AT5G02940	37.6888	12.6018	15.0186	CLV3
AT2G22400	31.669	14.603	12.9504	CLV3
AT1G62310	13.0033	2.45968	3.63706	CLV3
AT5G05680	11.874	3.40311	5.08499	CLV3
AT1G78970	12.38	2.90126	3.04442	CLV3
AT3G05370	5.34699	0.49986	0.80054	CLV3
AT4G25520	14.9638	6.51214	6.88859	CLV3
AT5G41370	15.7288	7.41505	7.32451	CLV3
AT2G28360	12.5417	4.67463	4.13544	CLV3
AT1G17920	7.34111	2.44674	2.04033	CLV3
AT3G57520	89.7853	26.9549	32.8125	CLV3
AT4G18120	50.4544	8.37372	17.0774	CLV3
AT2G36390	100.354	26.7762	27.8136	CLV3
AT5G25560	57.2825	5.0592	21.1072	CLV3
AT1G60860	11.4182	3.51169	3.97781	CLV3
AT3G63240	12.3232	5.62556	5.16804	CLV3
AT5G20750	57.9168	1.98569	14.3258	CLV3
AT5G66030	42.5405	13.3432	18.2682	CLV3
AT3G45140	77.7858	34.4878	17.8118	CLV3
AT1G08910	18.4442	3.88546	7.35603	CLV3
AT2G20850	10.02	2.27931	3.56807	CLV3
AT1G48360	8.568	1.53637	2.38179	CLV3
AT5G37130	264.967	20.2616	87.4304	CLV3
AT4G07410	17.393	6.99049	8.23288	CLV3
AT1G60200	69.4547	20.0339	34.5123	CLV3
AT3G51740	22.537	10.7943	10.7876	CLV3
AT2G29210	56.9883	19.5159	20.8136	CLV3
AT5G43930	15.8617	3.93056	7.90107	CLV3
AT3G16260	15.2871	5.50487	7.46471	CLV3
AT4G14510	8.75855	4.33172	4.01436	CLV3
AT5G55100	37.231	5.82941	17.5733	CLV3
AT5G08600	1.42956	0.18901	0.182481	CLV3
AT2G39800	35.3237	16.542	16.268	CLV3
AT1G79840	5.51388	1.01268	2.12296	CLV3
AT3G22150	11.4574	2.90155	4.42031	CLV3
AT5G45480	7.3892	1.86449	2.40985	CLV3
AT4G04740	15.7911	3.65884	6.0309	CLV3
AT2G37840	17.0187	2.97434	6.86305	CLV3
AT5G46880	18.9671	3.72603	5.93114	CLV3
AT5G21150	6.78078	0.520887	0.530522	CLV3
AT5G04540	17.6914	5.53663	8.15986	CLV3
AT4G10060	25.8875	11.1304	7.86804	CLV3
AT5G04360	23.7117	6.03321	7.49232	CLV3
AT2G01460	10.0054	2.4637	4.01527	CLV3
AT1G19720	21.4816	4.24679	9.91424	CLV3
AT4G04350	25.4343	7.34799	9.0307	CLV3
AT1G53440	22.93	8.53527	11.0315	CLV3
AT5G49470	10.8305	4.07908	3.71886	CLV3
AT1G79950	12.8006	4.43182	5.94106	CLV3
AT2G10600	16.7336	0.0142058	0.549241	CLV3
AT2G30600	78.4588	10.2175	36.0475	CLV3
AT1G56120	10.6329	4.76944	1.80146	CLV3
AT5G66150	1.09373	0.0787241	0.114804	CLV3
AT1G65810	1.53596	0.286565	0.157505	CLV3
AT3G19670	18.6082	6.86871	8.92346	CLV3
AT2G27880	12.7388	0.174848	0.41232	CLV3
AT2G31280	12.6227	5.72436	4.50457	CLV3
AT4G02560	16.9955	6.4574	7.72214	CLV3
AT5G16715	35.2806	9.08521	15.1131	CLV3
AT1G54920	26.3358	8.52449	12.2769	CLV3
AT5G46400	6.78409	2.92279	2.84237	CLV3
AT5G27410	8.32409	3.00431	2.10352	CLV3
AT1G71410	29.464	7.96419	11.4706	CLV3
AT4G00730	67.3083	19.3559	30.4166	CLV3
AT1G30610	8.02327	3.96698	3.47202	CLV3
AT1G80260	18.845	5.83732	8.43401	CLV3
AT3G26240	8.78735	3.4891	3.75769	CLV3
AT4G38950	22.174	4.9609	9.2478	CLV3
AT5G07180	24.2677	10.6872	8.61335	CLV3
AT1G04810	26.9134	10.6725	13.1218	CLV3
AT5G40910	9.99187	3.25279	4.44479	CLV3
AT3G26720	31.0105	14.4965	13.8179	CLV3
AT5G19310	8.54702	2.06131	2.56685	CLV3
AT1G56145	7.30868	2.04627	3.13928	CLV3
AT3G13225	15.8653	3.88086	5.34088	CLV3
AT5G63370	58.7284	14.5989	25.9789	CLV3
AT4G29060	131.597	55.4186	64.3179	CLV3
AT2G41560	140.201	21.5117	54.364	CLV3
AT2G35920	23.5546	6.15985	9.82955	CLV3
AT5G46450	19.623	2.92098	8.02835	CLV3
AT3G50240	17.4355	3.6346	6.85401	CLV3
AT5G01950	16.8976	4.03147	6.09173	CLV3
AT4G00930	6.00983	2.63773	1.70448	CLV3
AT4G27370	9.24675	0.806686	3.66565	CLV3
AT5G53010	4.07002	0.622597	1.29896	CLV3
AT4G10120	34.4511	16.0391	16.2058	CLV3
AT1G48540	14.4299	6.5201	6.38205	CLV3
AT1G10130	17.5432	7.05314	7.69589	CLV3
AT3G48110	30.7438	8.5691	15.0352	CLV3
AT1G76630	10.6555	3.0196	4.63434	CLV3
AT5G60170	34.2943	13.0237	15.089	CLV3
AT1G01220	11.0727	4.86133	4.05649	CLV3
AT5G15580	28.6834	13.8243	9.52157	CLV3
AT3G01310	38.3085	13.0227	17.0913	CLV3
AT5G53440	27.0217	11.5238	12.7102	CLV3
AT1G70620	60.3876	10.9177	25.7909	CLV3
AT5G44510	11.0083	1.1534	4.64156	CLV3
AT5G11250	3.47089	1.45272	0.827771	CLV3
AT5G15070	7.22282	2.14831	2.70089	CLV3
AT3G48200	30.7414	10.7735	13.1562	CLV3
AT3G25840	50.0146	14.4426	15.9356	CLV3
AT4G27640	42.0007	10.4716	16.9917	CLV3
AT3G08960	12.8698	4.59343	5.77054	CLV3
AT5G63960	9.26499	4.56226	3.60674	CLV3
AT5G35930	6.71834	2.30519	3.00807	CLV3
AT4G32850	52.6368	23.8042	26.029	CLV3
AT3G54230	35.2372	10.5441	15.7582	CLV3
AT4G11670	6.57694	2.46486	2.82756	CLV3
AT2G39340	30.4765	7.42621	12.8739	CLV3
AT5G45250	7.71003	2.50269	2.7418	CLV3
AT2G01130	9.01557	3.04795	3.02024	CLV3
AT1G35710	1.1521	0.143514	0.123315	CLV3
AT1G63490	7.77336	3.70573	3.80152	CLV3
AT3G27325	12.9166	5.60263	5.37821	CLV3
AT1G21160	11.6102	3.99494	4.92703	CLV3
AT5G46330	14.0115	2.5342	2.86535	CLV3
AT5G15700	4.09684	1.75297	1.71073	CLV3
AT5G06120	12.104	3.94216	5.41106	CLV3
AT3G58050	14.5642	5.2449	7.18613	CLV3
AT4G38120	11.4378	4.03654	5.7074	CLV3
AT3G51150	18.1342	8.67038	6.76046	CLV3
AT5G26570	43.6529	8.62029	14.2275	CLV3
AT1G05830	16.6392	4.95656	6.61422	CLV3
AT5G63320	18.6217	6.06063	6.29052	CLV3
AT4G13650	1.53217	0.46379	0.317601	CLV3
AT5G44750	14.81	3.19622	6.2234	CLV3
AT1G04300	39.8531	14.303	18.474	CLV3
AT1G77680	13.9717	3.8231	5.71056	CLV3
AT3G44050	7.12058	3.5218	2.55979	CLV3
AT5G16210	18.7647	8.47371	8.4737	CLV3
AT1G05630	9.32571	2.44767	3.70957	CLV3
AT5G57160	7.11168	3.04314	2.9376	CLV3
AT4G16920	10.6939	3.61641	4.9385	CLV3
AT5G43560	22.2795	10.3407	10.9884	CLV3
AT5G65440	28.377	6.24055	13.4788	CLV3
AT2G04270	16.6514	2.35169	5.50037	CLV3
AT1G48650	15.1393	5.49985	6.87088	CLV3
AT1G72840	3.10173	0.415154	0.908212	CLV3
AT3G06880	10.6306	2.7597	3.8254	CLV3
AT5G04235	3.65868	0.484566	0.979387	CLV3
AT5G09350	3.78147	1.68654	1.68852	CLV3
AT1G05380	18.3539	5.80312	8.07029	CLV3
AT1G50360	8.78234	3.89494	3.60626	CLV3
AT4G24450	14.0249	0.80935	3.94179	CLV3
AT4G38350	29.5073	10.1554	13.7374	CLV3
AT1G26130	5.62068	1.74932	2.20093	CLV3
AT3G46960	10.6766	3.90796	4.96783	CLV3
AT4G31210	10.0885	4.53648	4.75889	CLV3
AT1G61850	10.0415	4.2842	4.94514	CLV3
AT4G34900	11.1875	5.01005	3.09358	CLV3
AT5G43105	4.73076	0	0.0371437	CLV3
AT2G07680	8.68367	2.3468	2.76546	CLV3
AT2G30800	10.8915	4.08957	3.96643	CLV3
AT5G55540	8.47904	3.46955	3.90692	CLV3
AT3G23590	7.86601	1.93225	2.84978	CLV3
AT1G79350	18.4298	9.03914	8.66871	CLV3
AT1G65010	25.8561	12.4065	9.30649	CLV3
AT3G59410	9.21436	2.96695	4.14112	CLV3
AT2G33540	11.3129	3.46934	5.07909	CLV3
AT1G73960	17.7476	7.02353	8.28127	CLV3
AT4G06477	9.3988	0.0752518	0.475542	CLV3
AT5G54280	11.9634	4.02323	4.61299	CLV3
AT2G31970	10.8334	3.44844	4.37844	CLV3
AT5G16280	13.8145	5.65727	6.14916	CLV3
AT5G39500	9.27762	4.02548	4.3101	CLV3
AT4G15215	3.10608	0.181318	0.383189	CLV3
AT1G72410	27.9943	6.6021	12.1478	CLV3
AT1G18270	18.2016	6.2077	8.71284	CLV3
AT1G20920	51.7167	8.82149	15.1985	CLV3
AT1G27430	16.7883	7.88166	8.24911	CLV3
AT4G29380	12.9951	3.66205	5.5652	CLV3
AT4G30100	24.2775	8.93755	11.104	CLV3
AT1G10760	87.0445	14.2477	25.4483	CLV3
AT1G20970	44.5552	12.6162	17.2197	CLV3
AT2G36490	15.799	7.52993	4.52345	CLV3
AT1G66730	8.21741	1.28685	2.92405	CLV3
AT2G35110	13.1926	6.35653	6.24536	CLV3
AT1G34260	4.61876	2.18817	2.11865	CLV3
AT1G79245	116.317	5.77303	29.8057	CLV3
AT1G30410	13.9357	3.53707	4.30133	CLV3
AT4G28710	8.57706	2.93577	3.66191	CLV3
AT5G47020	30.4927	9.35075	14.2697	CLV3
AT5G02880	12.8502	4.52268	4.71649	CLV3
AT1G13980	13.3893	5.42698	6.58102	CLV3
AT3G47890	16.2418	3.33404	4.18341	CLV3
AT1G58602	24.6491	11.1018	9.5977	CLV3
AT2G39580	33.0344	2.41626	11.7108	CLV3
AT3G57300	30.3736	7.81553	11.2883	CLV3
AT4G00060	13.8484	4.01914	5.93861	CLV3
AT5G08230	7.11101	1.38005	3.30545	CLV3
AT5G13590	13.2919	5.15845	4.74254	CLV3
AT1G11300	6.03642	1.75846	2.13539	CLV3
AT2G25320	6.84214	3.198	2.95594	CLV3
AT5G41790	41.63	9.85902	17.1819	CLV3
AT1G06670	17.3427	7.71841	7.74257	CLV3
AT3G06290	13.7962	3.25415	5.00645	CLV3
AT5G27970	12.3127	4.0096	5.14321	CLV3
AT5G18525	8.81275	2.78925	3.44653	CLV3
AT5G44180	24.3923	10.2571	10.0866	CLV3
AT3G03300	8.46741	2.10764	3.50427	CLV3
AT4G38200	11.5269	4.07106	4.51078	CLV3
AT5G23955	2.77545	0	0.0464587	CLV3
AT1G68890	21.4249	4.34174	8.00332	CLV3
AT5G04140	291.671	99.2377	130.537	CLV3
AT2G36810	9.88775	4.03255	4.49243	CLV3
AT3G59770	17.2988	5.2522	6.67254	CLV3
AT4G01020	3.79436	1.47876	1.81328	CLV3
AT3G60860	11.8573	5.46662	5.89045	CLV3
AT5G58410	9.22141	2.84462	4.48196	CLV3
AT3G11964	12.2548	4.42043	4.56709	CLV3
AT2G26780	8.68787	3.28442	3.68039	CLV3
AT1G77300	12.1024	5.94499	5.15574	CLV3
AT4G31160	11.5328	4.24462	4.35934	CLV3
AT1G24460	8.88916	3.62036	4.17656	CLV3
AT2G13370	20.762	7.10903	8.97798	CLV3
AT2G07717	5.36625	0.165219	1.44499	CLV3
AT3G15120	6.39777	2.60268	2.89864	CLV3
AT5G40480	19.855	4.76872	4.22829	CLV3
AT5G35210	25.7172	7.1782	11.0946	CLV3
AT4G12020	6.19434	1.81369	2.89721	CLV3
AT1G01320	85.5092	24.7196	35.0738	CLV3
AT4G18600	7.64964	2.83569	3.29066	CLV3
AT1G01040	15.7162	2.06304	4.80327	CLV3
AT2G35630	23.0947	9.86686	10.6385	CLV3
AT2G41700	13.3887	2.41035	2.50611	CLV3
AT2G40030	9.88288	1.96946	4.60809	CLV3
AT3G17360	4.01331	1.45581	1.38308	CLV3
AT1G49340	13.5256	6.22259	5.38947	CLV3
AT1G08060	6.73787	2.67083	3.06528	CLV3
AT1G79280	23.0069	9.90851	9.33609	CLV3
AT1G22060	11.9214	4.28939	4.07828	CLV3
AT2G25660	13.1542	2.51229	5.19579	CLV3
AT5G61140	12.5504	4.27084	5.88502	CLV3
AT5G15680	8.68903	3.86375	3.97044	CLV3
AT3G54280	8.11891	3.30695	3.47463	CLV3
AT3G12810	10.296	2.37785	2.63228	CLV3
AT1G67140	8.74793	2.72254	3.50507	CLV3
AT2G42270	7.09373	0.415568	2.51715	CLV3
AT2G22125	46.4649	14.188	15.8267	CLV3
AT3G01460	7.19035	3.22483	3.57031	CLV3
AT3G06530	5.65813	2.42621	1.86855	CLV3
AT1G77460	4.05374	1.48612	1.90274	CLV3
AT3G50370	40.9181	11.6736	17.5397	CLV3
AT1G36160	37.9951	14.1624	16.3425	CLV3
AT1G21580	18.477	4.96712	6.98393	CLV3
AT5G44800	16.1018	6.66595	7.81145	CLV3
AT1G80070	34.3791	16.4239	14.4031	CLV3
AT5G53460	109.36	36.8096	26.7311	CLV3
AT1G02080	21.1961	8.86929	8.62465	CLV3
AT5G24350	6.64175	1.81824	2.84975	CLV3
AT2G46560	11.7943	3.12118	4.20703	CLV3
AT1G36180	3.39116	0.558921	1.09881	CLV3
AT2G48060	6.63942	1.95299	2.92026	CLV3
AT1G50030	11.1524	4.13066	5.57295	CLV3
AT2G25730	10.4903	4.16489	3.42309	CLV3
AT1G58230	5.02443	2.162	2.18658	CLV3
AT2G26890	12.0891	5.90908	4.88522	CLV3
AT1G58250	10.2843	2.8927	3.54466	CLV3
AT4G31570	9.83242	2.06364	3.58029	CLV3
AT1G64790	13.4988	4.84161	5.61509	CLV3
AT5G40450	87.8896	12.3583	21.6368	CLV3
AT3G50380	7.40235	1.18587	2.65197	CLV3
AT2G45540	13.8982	4.97277	4.65009	CLV3
AT4G39420	8.06547	2.36975	3.55115	CLV3
AT5G24740	4.47194	0.996581	2.00425	CLV3
AT2G28290	20.9029	7.21124	8.79748	CLV3
AT1G70320	19.5636	5.5523	8.50673	CLV3
AT1G03060	7.75597	1.75372	2.55982	CLV3
AT2G17930	7.7961	2.69038	3.17459	CLV3
AT3G48190	4.95556	1.23021	1.86153	CLV3
AT1G55860	12.5952	3.5157	4.74642	CLV3
AT1G48090	8.66865	1.95475	2.22794	CLV3
AT4G17140	11.2557	2.36362	2.88572	CLV3
AT5G23110	5.56433	0.839034	2.14919	CLV3
AT3G02260	13.3937	2.74122	4.13456	CLV3
AT1G67120	3.24379	0.648513	0.759108	CLV3
AT4G00413	0	29.4711	0	UFO'
AT1G07175	0.164328	2.97006	0	UFO'
AT3G11120	21.869	111.262	23.6833	UFO'
AT3G60890	1.17786	20.5359	3.44058	UFO'
AT3G56020	21.5967	65.705	11.4571	UFO'
AT1G09812	2.53689	15.6665	3.26551	UFO'
AT2G25210	29.3663	140.472	65.315	UFO'
AT5G09990	0.446143	4.29299	0.650809	UFO'
AT5G59330	1.75409	12.3983	4.30801	UFO'
AT1G19960	1.50449	19.0321	2.17664	UFO'
AT3G02480	6.32007	144.839	26.4884	UFO'
AT1G01725	5.45292	14.9878	6.32462	UFO'
AT1G10682	1.95293	27.2632	6.84893	UFO'
AT5G42530	75.238	211.533	48.7149	UFO'
AT5G49615	0.0943424	6.95811	0.372051	UFO'
AT1G65845	6.68481	47.0127	13.1538	UFO'
AT2G43510	5.74719	31.1741	9.60311	UFO'
AT1G22885	6.57057	45.2072	21.335	UFO'
AT1G75550	1.68964	17.7854	1.70287	UFO'
AT2G02100	179.295	1765.31	353.146	UFO'
AT4G30660	12.3416	37.4541	8.0036	UFO'
AT4G21740	7.08723	37.9038	16.3607	UFO'
AT5G53880	31.1428	212.178	44.8184	UFO'
AT3G05727	21.6207	154.427	51.567	UFO'
AT2G02120	2.45019	23.5045	4.11294	UFO'
AT2G22425	28.3112	92.855	42.1967	UFO'
AT3G46320	10.4945	51.7771	25.8666	UFO'
AT5G26790	1.42199	11.6738	2.12563	UFO'
AT2G29995	0.748436	16.1274	3.07052	UFO'
AT1G43790	4.70576	54.1756	9.70531	UFO'
AT4G14819	0.597284	5.63841	0.899083	UFO'
AT5G57785	5.09025	118.215	41.0163	UFO'
AT2G02130	59.0829	311.202	107.357	UFO'
AT3G48185	1.68419	19.0863	3.68384	UFO'
AT5G14330	2.94692	85.542	14.1202	UFO'
AT5G55170	0.140931	4.27829	0.376337	UFO'
AT2G22122	2.71587	48.0705	9.68829	UFO'
AT3G45160	6.03618	58.915	16.473	UFO'
AT1G48330	3.10447	12.1386	3.15969	UFO'
AT5G01870	6.63121	45.94	7.25918	UFO'
AT3G22540	0.730193	21.5482	1.10222	UFO'
AT5G59970	55.2784	161.551	63.7772	UFO'
AT3G14060	1.53181	48.0618	12.8628	UFO'
AT4G22513	7.23359	66.9517	20.5739	UFO'
AT1G76965	0.0269868	2.04217	0	UFO'
AT3G44735	5.17565	35.6177	5.93976	UFO'
AT3G24535	0.812862	6.9571	0.75552	UFO'
AT5G23760	16.5129	75.3387	34.1216	UFO'
AT4G22517	4.06601	49.1796	18.6084	UFO'
AT1G65295	7.8314	48.6632	9.41101	UFO'
AT3G05730	132.598	5556.09	326.9	UFO'
AT5G03120	23.4404	142.479	41.1737	UFO'
AT4G30650	12.3163	98.3437	6.90824	UFO'
AT5G38980	24.9324	140.806	49.2704	UFO'
AT4G01335	0	1.69824	0	UFO'
AT4G37810	2.07946	30.7391	1.61162	UFO'
AT3G52740	0.955698	15.8509	3.12931	UFO'
AT5G64770	24.966	63.8554	8.90337	UFO'
AT2G43550	18.1363	92.904	22.1753	UFO'
AT3G13175	1.63054	14.6364	2.75048	UFO'
AT1G60660	5.41935	23.1907	7.24753	UFO'
AT1G34640	8.39097	27.3654	11.1908	UFO'
AT3G11090	6.52938	19.1928	7.59305	UFO'
AT4G16447	1.81395	7.28083	1.23349	UFO'
AT2G15010	0.641457	12.6046	0.336006	UFO'
AT4G13950	6.67664	22.5961	9.74661	UFO'
AT5G60650	0.299746	2.02848	0.0372119	UFO'
AT3G08770	159.975	691.774	108.474	UFO'
AT2G40080	6.29482	28.2578	8.71078	UFO'
AT3G44100	18.6037	81.8447	30.2916	UFO'
AT3G12870	8.70449	21.6852	10.0614	UFO'
AT3G21890	0.27501	2.27792	0.508716	UFO'
AT1G07645	0.513884	10.6887	0.866505	UFO'
AT1G25425	0.96111	7.16756	2.28611	UFO'
AT4G16500	25.6182	230.627	59.5635	UFO'
AT1G77870	0.803371	3.94696	0.813717	UFO'
AT5G22270	8.7173	76.0821	20.6842	UFO'
AT4G30450	1.12906	23.7728	6.81243	UFO'
AT5G65040	1.35515	11.9567	2.35378	UFO'
AT1G74670	237.291	564.251	234.231	UFO'
AT3G48550	3.00687	17.808	6.4126	UFO'
AT4G36230	0.866667	10.9059	0.304432	UFO'
AT2G38530	47.2433	212.347	83.4659	UFO'
AT5G38930	1.89527	12.3071	2.95394	UFO'
AT3G23805	7.22826	25.0782	12.5039	UFO'
AT1G13600	1.61724	39.596	6.90622	UFO'
AT5G22580	19.4048	171.168	43.6781	UFO'
AT4G21620	27.8757	110.035	53.2818	UFO'
AT2G14580	1.84113	23.539	3.72885	UFO'
AT5G06190	1.19053	4.91772	1.07775	UFO'
AT1G55265	4.85578	12.4763	5.66498	UFO'
AT3G45210	4.1502	20.232	7.81902	UFO'
AT5G10390	24.7019	91.6675	40.7167	UFO'
AT2G19990	0.510828	8.26816	0.447564	UFO'
AT2G38540	673.537	3651.52	983.108	UFO'
AT5G11930	4.02727	29.5874	6.48593	UFO'
AT4G39730	31.2834	196.266	48.0348	UFO'
AT4G30180	1.68296	6.7294	2.02535	UFO'
AT3G25600	3.0494	21.8204	7.16939	UFO'
AT5G61660	14.8011	269.192	16.4773	UFO'
AT1G07660	16.9757	41.2968	17.3981	UFO'
AT1G14930	4.42033	32.1744	7.78595	UFO'
AT5G57520	0.602658	12.7494	2.38181	UFO'
AT3G06220	2.23221	24.0403	3.74422	UFO'
AT4G12900	1.53533	12.328	1.93126	UFO'
AT4G08685	21.592	99.6701	30.3435	UFO'
AT4G29030	176.636	440.246	72.4543	UFO'
AT5G54980	9.44988	35.0849	11.9639	UFO'
AT1G54410	475.152	3903.83	1436.68	UFO'
AT2G05520	172.401	1298.57	506.879	UFO'
AT2G32720	23.2853	102.945	32.2645	UFO'
AT2G31980	3.52895	16.5691	6.40967	UFO'
AT3G12460	1.4573	4.69875	1.2693	UFO'
AT1G22160	4.09681	11.6413	5.12971	UFO'
AT2G46690	3.63501	16.3593	5.96352	UFO'
AT4G12880	16.8005	112.689	27.116	UFO'
AT4G18280	2.055	15.2076	4.86187	UFO'
AT5G55620	5.85192	95.129	22.7424	UFO'
AT3G57500	1.81077	5.95033	1.45499	UFO'
AT4G14723	0.715522	16.7475	4.12199	UFO'
AT4G14746	5.32754	15.9926	7.333	UFO'
AT4G11360	9.9666	90.9345	37.4511	UFO'
AT1G16850	1.06628	5.73334	1.02708	UFO'
AT1G68725	4.98969	14.3504	5.13649	UFO'
AT2G25890	1.11419	15.6113	1.08639	UFO'
AT2G32380	3.52066	13.077	5.63454	UFO'
AT5G53486	4.83976	53.7342	8.1894	UFO'
AT2G27740	2.87005	12.1779	4.60281	UFO'
AT3G16660	14.6382	578.89	49.2858	UFO'
AT1G45145	4.75689	60.8408	19.3014	UFO'
AT1G49830	2.65095	22.4439	3.38663	UFO'
AT3G25220	17.0471	57.1187	23.1867	UFO'
AT1G14940	0.12048	6.65448	0.148477	UFO'
AT5G15190	1.70941	6.25771	1.69524	UFO'
AT3G58450	1.39208	9.31801	2.13916	UFO'
AT4G31730	3.91326	33.342	7.30465	UFO'
AT5G55410	1.21359	22.1572	1.75184	UFO'
AT4G25760	2.02752	9.03176	1.71494	UFO'
AT2G27130	4.24119	14.0368	6.33785	UFO'
AT2G46650	11.2216	192.998	21.224	UFO'
AT3G16670	16.0282	1333.51	94.3253	UFO'
AT5G17190	7.62069	52.1847	12.0465	UFO'
AT1G51090	2.62579	10.8152	2.08923	UFO'
AT3G43430	6.84022	43.4751	13.2182	UFO'
AT4G33040	2.08083	14.3325	3.92787	UFO'
AT5G20885	9.74945	25.9499	10.4318	UFO'
AT3G27200	3.53951	13.4183	4.40299	UFO'
AT5G17220	3.52726	74.1546	7.71801	UFO'
AT5G20110	4.17771	21.9565	9.89257	UFO'
AT3G06035	7.7051	62.43	9.42997	UFO'
AT2G46535	3.77158	44.9683	6.31013	UFO'
AT4G20780	7.5502	30.783	10.7806	UFO'
AT1G27950	129.272	459.485	168.736	UFO'
AT2G22170	33.7201	154.446	67.5201	UFO'
AT3G20470	10.5835	60.6543	15.2912	UFO'
AT1G06980	1.5192	9.06771	1.68307	UFO'
AT2G24762	6.53683	145.997	23.8154	UFO'
AT5G62490	0.680031	13.9698	1.84612	UFO'
AT3G43720	57.4394	224.607	96.2058	UFO'
AT3G03190	4.81166	59.8655	1.55404	UFO'
AT5G01790	6.97343	32.1249	15.0051	UFO'
AT4G13540	4.9462	52.4026	8.64589	UFO'
AT4G29020	84.1796	360.371	175.504	UFO'
AT5G41400	9.30108	34.5182	16.0671	UFO'
AT3G02900	10.9076	53.08	17.6637	UFO'
AT5G28490	11.7188	62.917	9.20522	UFO'
AT5G19250	29.9319	225.608	45.2271	UFO'
AT1G17700	4.52783	17.2719	3.97119	UFO'
AT2G29960	33.728	100.544	41.46	UFO'
AT4G18425	0.720633	7.53044	1.53714	UFO'
AT5G26731	1.14428	7.22613	2.40522	UFO'
AT1G13670	7.61806	34.5721	15.197	UFO'
AT1G74520	14.9154	51.0688	25.1403	UFO'
AT1G69700	10.8955	40.9002	12.4934	UFO'
AT2G04520	42.5513	218.851	90.7912	UFO'
AT1G70890	42.2251	193.073	67.4124	UFO'
AT3G10120	5.81575	18.7965	2.03581	UFO'
AT5G49540	18.3821	50.7457	22.6383	UFO'
AT1G62510	8.12854	132.232	47.2302	UFO'
AT4G30460	0.637705	22.3488	5.42661	UFO'
AT4G38580	11.8687	66.9767	23.709	UFO'
AT3G02640	19.3146	68.5339	32.4946	UFO'
AT1G09310	393.124	2973.39	828.494	UFO'
AT5G38940	3.67229	32.7677	4.8861	UFO'
AT5G39730	7.49344	56.3273	11.8758	UFO'
AT1G02335	3.6228	23.0033	8.13389	UFO'
AT1G13930	63.7663	717.415	247.427	UFO'
AT2G21130	34.9017	188.983	62.1812	UFO'
AT2G41180	5.91784	34.5435	9.97146	UFO'
AT1G80050	8.78744	31.007	9.52583	UFO'
AT2G44300	5.15434	43.1807	4.92974	UFO'
AT4G15630	14.5127	56.0101	17.9081	UFO'
AT1G01250	0.94314	8.31526	2.31021	UFO'
AT2G35120	21.4623	83.1807	36.2525	UFO'
AT3G21550	3.35103	28.2521	5.53167	UFO'
AT3G23290	12.7195	152.683	37.0454	UFO'
AT4G08520	30.3068	114.15	52.5163	UFO'
AT2G47320	28.8093	66.5793	27.3771	UFO'
AT3G10190	5.05198	52.3017	17.3016	UFO'
AT1G22900	2.69661	71.4173	3.54022	UFO'
AT3G18960	5.31992	24.4938	8.84232	UFO'
AT5G49280	7.11551	29.6214	13.5017	UFO'
AT3G05590	342.154	5566.63	1127.35	UFO'
AT5G16250	22.1359	86.5983	32.0132	UFO'
AT5G16450	7.39547	26.7426	11.608	UFO'
AT5G57685	5.96851	68.2856	12.795	UFO'
AT3G12490	67.8831	237.302	105.682	UFO'
AT1G49230	1.51299	10.2857	0.935486	UFO'
AT1G20823	2.96675	12.3825	5.54731	UFO'
AT3G25190	3.48778	60.7504	3.4508	UFO'
AT5G43180	1.15499	7.62943	1.16588	UFO'
AT1G16510	6.61009	20.5104	7.06873	UFO'
AT5G03230	8.52406	54.0393	25.2815	UFO'
AT5G40420	1.77725	52.8494	4.34639	UFO'
AT3G27660	1.45699	11.2504	0.851324	UFO'
AT3G18560	1.97091	14.2782	4.76495	UFO'
AT3G54420	1.3491	12.9051	2.60108	UFO'
AT1G11700	7.06697	55.4654	18.8242	UFO'
AT5G62210	4.28075	32.7322	5.24051	UFO'
AT1G17560	12.6306	36.7148	15.8438	UFO'
AT5G45940	3.36932	12.5802	4.53273	UFO'
AT4G31840	31.1306	109.613	49.8542	UFO'
AT1G26100	3.99201	11.8023	4.0279	UFO'
AT3G26450	69.7926	734.211	279.923	UFO'
AT5G46790	14.6094	61.7707	28.5455	UFO'
AT3G20600	0.915339	6.89564	1.90014	UFO'
AT1G26690	5.69828	15.0971	5.91912	UFO'
AT5G42570	8.14875	25.8205	8.03997	UFO'
AT1G66410	56.3848	290.781	101.105	UFO'
AT2G16580	0.58363	10.4652	1.03585	UFO'
AT2G15970	42.8322	458.513	73.5072	UFO'
AT4G12890	0.194363	10.5506	0.703956	UFO'
AT1G78370	193.933	3925.21	294.423	UFO'
AT3G58100	6.03757	16.9593	6.17551	UFO'
AT2G32280	1.97554	10.5532	3.75941	UFO'
AT4G29110	0.48609	3.25105	0.526168	UFO'
AT1G45010	3.16663	13.3854	3.64783	UFO'
AT3G10080	4.01772	17.1587	5.8951	UFO'
AT5G37780	24.4214	115.197	47.5642	UFO'
AT1G79075	1.1655	6.08065	0.598195	UFO'
AT2G01990	6.09891	18.0311	5.94457	UFO'
AT4G36240	5.24657	12.3451	5.44784	UFO'
AT5G49800	5.94313	16.5057	5.84619	UFO'
AT4G25140	2.74379	35.7306	3.95114	UFO'
AT4G25480	0.140028	2.351	0.123949	UFO'
AT5G03170	3.29141	23.275	7.42796	UFO'
AT4G36660	10.0521	26.2444	10.1532	UFO'
AT3G62020	3.03974	18.1243	5.99562	UFO'
AT1G56650	0.619292	5.48137	0.542953	UFO'
AT5G06250	1.28028	12.5118	2.14616	UFO'
AT1G19570	80.1655	367.52	151.29	UFO'
AT2G36355	1.13315	4.93625	1.03283	UFO'
AT1G55210	21.1523	131.614	33.1809	UFO'
AT3G24810	2.08767	11.3055	3.82429	UFO'
AT5G08000	11.1445	46.7682	18.9454	UFO'
AT5G07110	3.43566	11.3603	3.66836	UFO'
AT3G27650	0.817826	8.34566	1.84453	UFO'
AT3G55120	7.93547	57.9913	10.0188	UFO'
AT1G06160	1.50066	12.3634	3.56189	UFO'
AT1G72610	0.0326973	2.41174	0.266344	UFO'
AT5G26220	1.34685	9.25668	2.58886	UFO'
AT4G23550	5.83784	24.9494	3.93821	UFO'
AT2G31160	4.4056	52.7396	8.78289	UFO'
AT5G53830	6.49126	31.3799	14.6911	UFO'
AT5G62350	79.0731	377.328	103.406	UFO'
AT3G13720	11.4319	42.3838	19.3448	UFO'
AT4G24960	11.082	53.7132	14.2174	UFO'
AT5G40370	35.8649	237.441	98.4001	UFO'
AT4G18040	39.0084	95.2577	47.4474	UFO'
AT1G20696	115.34	269.686	99.9283	UFO'
AT1G56330	26.5253	116.989	39.8382	UFO'
AT5G01300	0.763656	5.82952	1.17177	UFO'
AT3G07580	6.9581	14.1908	5.64742	UFO'
AT2G40380	10.3426	33.0151	15.8509	UFO'
AT5G58710	37.9041	101.351	50.5421	UFO'
AT2G35760	4.74238	23.1032	6.16487	UFO'
AT5G42680	7.40674	25.9192	10.3007	UFO'
AT1G67100	0.676497	6.23191	0.755236	UFO'
AT5G01840	1.67789	25.4356	5.35603	UFO'
AT5G54750	15.6343	44.2859	17.8867	UFO'
AT1G76800	1.43679	11.9768	1.79054	UFO'
AT3G52470	7.38306	48.7382	16.87	UFO'
AT2G30860	417.061	3567.95	687.419	UFO'
AT1G31885	0.970816	4.38614	0.998208	UFO'
AT1G69460	15.5981	65.639	25.5976	UFO'
AT5G23750	5.55109	25.7219	6.05172	UFO'
AT2G38360	7.50974	23.8672	11.5295	UFO'
AT5G48500	19.2617	130.063	23.5644	UFO'
AT5G06320	11.3767	102.487	41.6811	UFO'
AT5G60490	3.23186	12.8988	4.13801	UFO'
AT3G60450	6.64188	27.8338	7.01332	UFO'
AT4G17340	8.92395	66.488	8.00846	UFO'
AT1G75040	1.00952	16.1623	1.10565	UFO'
AT5G23550	5.73893	14.4949	6.8829	UFO'
AT3G13650	1.29281	10.0223	4.57766	UFO'
AT4G32950	1.50476	22.033	1.05779	UFO'
AT1G10200	90.9728	191.127	90.313	UFO'
AT5G25390	0.168844	1.75522	0.0916867	UFO'
AT5G67110	7.87583	25.2434	8.50097	UFO'
AT1G48130	5.27077	61.6705	6.61393	UFO'
AT2G23940	5.82572	16.4231	7.59445	UFO'
AT3G48890	11.7478	53.2181	23.2975	UFO'
AT5G07460	6.2422	87.2717	8.7286	UFO'
AT1G23730	3.3711	19.3931	2.17583	UFO'
AT2G43290	6.3819	54.762	12.0533	UFO'
AT4G16444	6.58842	15.7596	6.02527	UFO'
AT2G30870	80.4818	438.716	187.164	UFO'
AT4G15920	3.69685	15.0672	5.69037	UFO'
AT1G57620	9.29105	25.1381	10.7665	UFO'
AT1G66810	1.6802	4.82848	0.784484	UFO'
AT5G62180	2.82538	6.73452	2.82769	UFO'
AT3G50440	3.83888	17.419	6.76776	UFO'
AT1G55260	18.6986	68.7811	21.9566	UFO'
AT5G07700	0.353716	5.89718	0.310568	UFO'
AT5G25810	1.18689	14.9337	2.48414	UFO'
AT1G06420	2.03813	17.8249	2.17854	UFO'
AT1G07370	16.7822	36.7583	13.5304	UFO'
AT2G43910	73.6365	485.514	126.403	UFO'
AT5G26230	3.53575	14.1872	2.41921	UFO'
AT2G21620	36.0623	134.006	58.5346	UFO'
AT2G36120	10.9894	416.123	51.0133	UFO'
AT2G43100	34.8376	847.28	73.8464	UFO'
AT4G30530	25.9124	252.528	51.2408	UFO'
AT5G05270	6.78032	71.0542	16.5731	UFO'
AT2G43620	3.39418	23.8135	5.5331	UFO'
AT1G70670	3.89012	16.3956	6.75292	UFO'
AT1G53070	3.17191	38.0288	11.655	UFO'
AT3G10870	7.50417	34.1243	10.1467	UFO'
AT4G36830	0.863748	3.4837	1.44663	UFO'
AT5G59990	0.914821	5.44687	0.841149	UFO'
AT5G19260	2.83275	18.6209	4.50216	UFO'
AT2G35960	6.32072	43.5468	8.19861	UFO'
AT4G03070	3.45781	13.2979	2.66848	UFO'
AT5G46730	15.8943	514.312	21.7028	UFO'
AT4G31330	1.34449	7.78875	0.980548	UFO'
AT3G05500	12.407	55.526	22.2902	UFO'
AT1G04040	84.9225	176.069	76.0417	UFO'
AT2G28660	4.58981	18.1431	4.37179	UFO'
AT4G26740	0.528189	3.46689	0.19092	UFO'
AT4G31130	5.09498	22.3151	9.21166	UFO'
AT2G17770	1.66797	6.374	1.20492	UFO'
AT3G54990	2.52051	13.5419	4.39878	UFO'
AT2G43590	2.2496	89.4457	10.9022	UFO'
AT3G23570	11.6777	50.5636	19.6699	UFO'
AT5G44110	2.97411	11.7821	4.29404	UFO'
AT1G02930	9.77731	128.675	40.9527	UFO'
AT3G52920	35.7379	82.3409	36.4773	UFO'
AT3G21270	10.6031	58.0444	18.5749	UFO'
AT2G41260	3.71187	61.4293	3.36587	UFO'
AT1G46480	2.55971	13.8797	3.29801	UFO'
AT1G73830	26.5174	98.8682	34.3909	UFO'
AT4G32295	8.0152	16.4249	5.91282	UFO'
AT3G53530	10.8082	29.2689	13.5028	UFO'
AT5G20150	12.088	89.8138	32.8593	UFO'
AT1G04250	17.1796	227.593	70.1562	UFO'
AT5G65410	21.3386	108.261	43.7769	UFO'
AT4G34050	80.9201	380.637	91.587	UFO'
AT4G17030	2.746	78.4651	4.37496	UFO'
AT5G24780	0.817651	4.14678	0.78429	UFO'
AT1G26780	5.90304	26.8139	4.51314	UFO'
AT4G15093	4.37241	14.3393	5.72846	UFO'
AT5G41600	15.4737	39.4636	18.2537	UFO'
AT3G28200	14.3426	40.6849	19.156	UFO'
AT4G19820	1.09258	4.17947	1.16791	UFO'
AT1G76420	2.48077	18.3109	4.62027	UFO'
AT2G40610	40.9455	328.892	53.1386	UFO'
AT4G38400	11.1212	53.5	24.9435	UFO'
AT3G29075	22.3448	129.583	27.054	UFO'
AT3G11660	4.64789	38.336	10.2523	UFO'
AT2G21160	44.0639	115.623	54.1178	UFO'
AT5G12870	0.57377	4.98488	1.15735	UFO'
AT4G15830	9.64243	27.9136	9.39975	UFO'
AT1G51700	3.45351	30.3408	15.1028	UFO'
AT4G29260	8.54473	24.1004	11.4243	UFO'
AT1G32100	5.60156	27.5231	6.77491	UFO'
AT5G60910	0.22902	2.67179	0	UFO'
AT5G59170	0.921953	4.22617	0.695887	UFO'
AT4G40030	118.221	458.027	168.15	UFO'
AT1G49470	2.3492	10.4316	1.40308	UFO'
AT2G30060	24.3989	71.7881	35.3808	UFO'
AT4G38210	2.10436	7.98565	1.75924	UFO'
AT2G41250	5.05042	27.7294	10.32	UFO'
AT1G56430	3.02202	39.7966	3.72441	UFO'
AT5G38480	57.8596	203.159	92.6854	UFO'
AT2G37170	11.001	86.0112	27.8009	UFO'
AT1G47980	0.320864	3.57383	0.452003	UFO'
AT5G47120	8.88855	49.5576	18.5018	UFO'
AT1G06350	3.54538	12.6679	3.20004	UFO'
AT3G05980	0.938163	3.48042	0.902288	UFO'
AT2G32580	11.5993	30.3762	12.8228	UFO'
AT4G18800	6.04999	15.8388	5.155	UFO'
AT1G11200	2.47386	8.01491	2.99363	UFO'
AT3G49720	34.7465	102.205	43.565	UFO'
AT5G50200	1.48098	12.8326	2.36539	UFO'
AT5G53950	1.6599	12.5216	2.65614	UFO'
AT2G41410	21.1802	243.101	117.378	UFO'
AT2G17280	3.07554	17.258	5.47084	UFO'
AT5G63090	0.869872	14.7202	2.70455	UFO'
AT2G22420	8.39124	23.5287	7.82001	UFO'
AT2G25810	1.53571	16.6745	1.18126	UFO'
AT4G15470	33.4736	98.5022	43.9542	UFO'
AT1G73010	5.23839	30.4489	5.90727	UFO'
AT5G16550	6.95213	27.0908	10.9348	UFO'
AT3G45600	4.8916	27.2868	6.86598	UFO'
AT4G31550	23.0268	80.0972	28.0865	UFO'
AT1G73190	1.05625	21.4917	2.62133	UFO'
AT3G15790	18.0185	37.3857	14.8119	UFO'
AT3G27250	1.48699	4.10747	1.2731	UFO'
AT1G08560	35.3318	81.4363	34.5664	UFO'
AT3G06300	7.19844	22.7982	8.41006	UFO'
AT4G22020	0.0511187	3.75186	0.0379306	UFO'
AT2G14750	16.7007	120.105	16.9738	UFO'
AT1G55910	2.31259	8.14272	2.97975	UFO'
AT3G07390	19.9879	92.821	38.5603	UFO'
AT4G37530	1.97757	17.7734	5.03107	UFO'
AT3G10290	0.770545	2.52381	0.676712	UFO'
AT1G22220	0.595424	5.0918	0.769858	UFO'
AT4G20410	16.5349	42.7137	16.4845	UFO'
AT1G01630	21.0175	65.2692	28.1124	UFO'
AT2G02540	2.55974	9.0686	2.37766	UFO'
AT3G04830	19.4561	52.4926	23.7057	UFO'
AT5G67210	0.875095	5.77478	0.857918	UFO'
AT5G51890	6.71234	73.2918	8.07019	UFO'
AT1G80760	7.625	56.4489	8.17165	UFO'
AT4G28050	7.86463	18.1569	7.68936	UFO'
AT1G22490	0.965319	9.32751	2.00585	UFO'
AT1G30630	27.3187	63.3266	29.5819	UFO'
AT3G56950	5.08912	19.9223	4.19655	UFO'
AT5G18900	10.1204	22.2417	8.17282	UFO'
AT1G20440	175.557	498.27	199.455	UFO'
AT5G58390	14.4893	256.025	18.4396	UFO'
AT5G02890	6.88188	13.9406	5.32302	UFO'
AT2G41350	8.79645	18.0825	7.26808	UFO'
AT3G16920	2.11588	22.9345	8.29257	UFO'
AT3G54820	12.7673	57.9727	14.4128	UFO'
AT4G30980	2.64036	17.7805	2.98909	UFO'
AT5G14030	34.7816	99.5631	46.2595	UFO'
AT1G64980	9.18906	30.1158	12.1293	UFO'
AT3G21770	1.92157	22.7681	9.57494	UFO'
AT4G18910	2.46997	10.5308	5.06321	UFO'
AT4G35550	5.27305	16.0344	6.58873	UFO'
AT4G39940	13.678	145.151	15.3755	UFO'
AT3G02520	22.4618	63.8847	31.6889	UFO'
AT2G37380	2.64981	6.72811	2.4262	UFO'
AT3G58990	8.27867	95.5267	7.00104	UFO'
AT5G04950	5.89416	37.6867	12.5467	UFO'
AT1G70700	26.2871	87.8538	40.4618	UFO'
AT1G21440	39.4464	175.801	37.6477	UFO'
AT5G51570	7.42285	18.8803	8.56489	UFO'
AT1G28230	1.62996	12.9342	1.60588	UFO'
AT1G19330	10.0787	26.7303	10.55	UFO'
AT5G04200	1.29794	15.126	4.14888	UFO'
AT5G35660	3.9359	36.0074	3.06603	UFO'
AT2G03750	6.48117	16.3146	7.47706	UFO'
AT4G22880	1.64211	65.8754	2.36798	UFO'
AT1G13280	10.0976	41.4555	10.0219	UFO'
AT2G22190	5.62933	27.4912	5.57145	UFO'
AT1G64500	11.9659	39.5503	16.9905	UFO'
AT3G11580	1.00089	4.22461	1.21691	UFO'
AT5G65020	8.74088	21.8782	9.25836	UFO'
AT5G06610	3.93096	12.2878	3.24346	UFO'
AT5G16570	2.1218	6.82873	1.58176	UFO'
AT2G39050	4.23339	23.3838	11.184	UFO'
AT5G11150	9.18323	26.5343	8.39141	UFO'
AT5G19440	27.1761	95.0402	39.383	UFO'
AT1G11190	1.14616	6.36671	0.67311	UFO'
AT2G26680	5.03855	11.2881	4.77373	UFO'
AT4G28400	11.642	31.8448	14.5885	UFO'
AT1G63000	21.5584	73.1698	26.2333	UFO'
AT5G39220	0.817118	3.84284	0.652911	UFO'
AT1G74090	8.21117	74.6492	7.22963	UFO'
AT2G23810	11.1253	80.563	32.0705	UFO'
AT3G47540	1.72453	18.8967	2.80406	UFO'
AT5G63220	5.57631	12.4345	4.31336	UFO'
AT5G42630	0.48015	3.31219	0.139267	UFO'
AT5G02270	6.58434	17.4825	7.94299	UFO'
AT5G42860	1.56131	8.4663	0.539131	UFO'
AT1G20850	9.52458	93.9519	16.6254	UFO'
AT3G20820	22.8159	177.805	40.5985	UFO'
AT3G21950	2.80152	18.6634	2.79441	UFO'
AT4G22756	3.77361	13.2558	4.83606	UFO'
AT1G75090	1.64837	5.57787	1.29863	UFO'
AT4G36640	3.11706	8.66078	2.94081	UFO'
AT4G21215	4.32166	15.4007	3.85425	UFO'
AT4G26130	21.587	109.735	21.906	UFO'
AT3G19400	12.8199	28.0857	13.1403	UFO'
AT4G37470	12.7326	56.2406	24.5621	UFO'
AT2G04450	1.91528	8.25158	1.54975	UFO'
AT1G21090	5.0128	13.6017	6.47947	UFO'
AT3G16500	22.4948	89.3835	44.2123	UFO'
AT3G48350	6.49652	15.0016	6.28863	UFO'
AT4G34230	9.32132	56.5681	19.1413	UFO'
AT3G56110	8.25283	23.0902	10.7419	UFO'
AT1G76790	3.44973	16.4973	2.70882	UFO'
AT1G35720	41.0915	328.263	49.9276	UFO'
AT1G62380	105.577	504.062	164.639	UFO'
AT1G71695	61.2286	222.315	60.56	UFO'
AT2G24570	6.5239	14.1688	6.59838	UFO'
AT2G46640	7.35137	30.6213	4.14996	UFO'
AT4G37520	10.5529	67.8037	23.3425	UFO'
AT3G04510	0.180703	3.32917	0.66546	UFO'
AT1G78300	89.9776	244.417	115.133	UFO'
AT1G29670	66.5178	203.116	62.084	UFO'
AT4G28250	13.4745	110.499	14.2631	UFO'
AT3G04520	8.12952	54.0692	14.8141	UFO'
AT1G78860	2.2629	10.6744	2.33699	UFO'
AT5G19730	5.03798	27.5849	5.87628	UFO'
AT1G05310	1.26881	6.86216	1.29949	UFO'
AT2G38750	4.44738	20.4998	2.75068	UFO'
AT4G29080	10.64	32.5525	13.9857	UFO'
AT5G45950	7.95407	41.0713	7.24169	UFO'
AT2G39700	22.2089	98.1952	22.6513	UFO'
AT5G14370	46.5179	112.107	42.9185	UFO'
AT1G70830	71.9034	333.954	160.544	UFO'
AT2G17720	7.51826	21.5327	9.41847	UFO'
AT1G09390	3.03337	8.34247	2.91094	UFO'
AT3G12710	21.8015	68.8933	23.9272	UFO'
AT3G17820	20.952	103.414	39.4208	UFO'
AT3G54390	8.29122	24.0289	11.2057	UFO'
AT3G27060	20.0063	40.731	13.1121	UFO'
AT4G35350	3.70301	30.4792	6.57607	UFO'
AT5G44720	11.6833	47.3948	14.574	UFO'
AT3G55360	24.3667	74.6917	30.3236	UFO'
AT1G14720	21.4948	56.9159	25.2903	UFO'
AT5G03300	38.4008	96.3134	44.5897	UFO'
AT1G74100	5.28149	27.3035	13.4705	UFO'
AT3G29590	0.288032	27.4491	0.60126	UFO'
AT3G18773	2.93123	15.3572	5.07546	UFO'
AT1G19950	4.22904	10.3214	4.8517	UFO'
AT1G29660	51.6321	224.882	39.9544	UFO'
AT1G35190	10.9598	28.5495	12.9075	UFO'
AT2G19590	1.40313	17.3594	2.73406	UFO'
AT1G23380	4.05931	25.5651	6.99958	UFO'
AT4G19810	2.97856	47.4185	14.102	UFO'
AT4G36260	1.76658	6.00255	2.12793	UFO'
AT5G42800	2.89799	92.8891	5.32905	UFO'
AT1G18590	2.44658	19.5465	1.88586	UFO'
AT3G14220	17.9108	44.9025	15.4475	UFO'
AT4G27520	72.9778	250.421	107.323	UFO'
AT1G25560	45.2776	183.971	71.262	UFO'
AT3G49110	3.90606	117.799	49.1916	UFO'
AT3G19710	17.9976	220.175	15.8523	UFO'
AT2G34830	0.998793	8.87934	1.33794	UFO'
AT5G22460	2.18237	8.9623	2.92104	UFO'
AT5G54160	14.4571	146.039	39.0345	UFO'
AT2G41660	1.52953	6.67013	1.58259	UFO'
AT3G08500	0.412787	2.17765	0.593064	UFO'
AT1G43860	10.5931	21.3691	10.0542	UFO'
AT4G35160	0.896442	3.64026	0.408738	UFO'
AT3G52720	29.7076	147.813	32.0255	UFO'
AT2G45960	236.304	931.44	447.883	UFO'
AT5G63980	13.1618	66.7832	17.4356	UFO'
AT3G22740	1.95897	27.7769	0.554218	UFO'
AT2G28950	35.3948	184.362	81.895	UFO'
AT3G02230	37.534	154.792	36.3383	UFO'
AT2G15320	9.34567	28.3346	11.7311	UFO'
AT1G22680	0.262085	1.84726	0.291767	UFO'
AT4G30140	7.78882	49.986	9.70332	UFO'
AT1G22170	4.13116	9.21514	2.85189	UFO'
AT3G10260	10.3413	21.7737	8.87668	UFO'
AT5G20270	11.9722	26.1172	12.7299	UFO'
AT2G03510	11.2129	25.724	10.1761	UFO'
AT1G69780	15.0344	47.3342	20.6933	UFO'
AT1G26770	19.9044	66.6337	13.1941	UFO'
AT1G14130	2.98882	7.31282	2.83522	UFO'
AT1G35160	33.7584	136.371	58.0702	UFO'
AT1G28570	4.4185	9.7285	3.03599	UFO'
AT3G05100	6.97771	16.1665	7.02762	UFO'
AT3G51720	13.7369	37.6631	13.7636	UFO'
AT1G75900	2.37218	10.1007	2.43351	UFO'
AT3G12610	14.3384	94.0337	24.6751	UFO'
AT1G08010	14.6308	37.2154	17.6061	UFO'
AT1G28400	19.732	121.641	42.214	UFO'
AT2G24260	4.40076	20.2241	7.21583	UFO'
AT3G15020	9.59733	41.445	12.5593	UFO'
AT3G57030	7.8953	28.5888	12.6386	UFO'
AT3G25710	6.87906	23.9457	9.76689	UFO'
AT2G43360	26.6969	74.8916	25.5145	UFO'
AT5G61500	21.0113	48.3755	22.5181	UFO'
AT1G07750	9.82845	55.0735	15.7494	UFO'
AT5G59540	10.8876	45.0167	21.0547	UFO'
AT5G39760	10.9445	28.0974	12.8684	UFO'
AT1G74210	5.83866	16.4002	7.89584	UFO'
AT1G67730	14.8364	50.245	17.9674	UFO'
AT3G51160	18.2868	42.2472	19.7056	UFO'
AT1G54010	14.6504	59.6029	23.9362	UFO'
AT2G03980	1.2355	3.7464	1.5578	UFO'
AT5G03610	6.46024	26.8	11.7591	UFO'
AT5G53420	21.1928	52.1846	17.6343	UFO'
AT1G08650	7.54799	20.5403	7.98927	UFO'
AT2G31110	4.47672	15.0606	3.37971	UFO'
AT3G08640	11.5048	43.0563	14.6203	UFO'
AT5G38470	57.8388	179.156	85.9212	UFO'
AT1G19630	0.308323	2.90451	0.331209	UFO'
AT1G18100	0.59141	12.0952	1.49701	UFO'
AT3G17790	4.46456	29.1479	10.9797	UFO'
AT1G18810	2.66121	32.8711	4.49385	UFO'
AT1G28290	99.727	737.728	267.494	UFO'
AT3G17180	0.203016	1.586	0	UFO'
AT1G13440	268.017	1293.55	498.575	UFO'
AT2G17130	10.3435	24.5209	11.3154	UFO'
AT1G13250	12.6944	40.7761	13.3903	UFO'
AT3G27400	1.22735	17.6275	1.91022	UFO'
AT1G04520	6.33787	20.9082	6.3924	UFO'
AT3G62160	1.65746	5.92835	1.29784	UFO'
AT1G47710	8.16593	27.3059	8.72068	UFO'
AT4G24060	17.6497	35.3134	14.1561	UFO'
AT4G12110	6.37839	17.0528	4.00672	UFO'
AT4G34650	5.81584	14.2311	4.53611	UFO'
AT2G37460	5.32222	15.4686	2.95462	UFO'
AT1G23460	3.46322	10.3077	3.32356	UFO'
AT4G01450	6.65791	17.7289	5.36533	UFO'
AT4G23790	3.35136	16.5334	5.73692	UFO'
AT5G63180	17.5871	89.191	13.0526	UFO'
AT5G63530	52.4646	240.553	82.5374	UFO'
AT1G27930	12.997	33.5359	12.6126	UFO'
AT2G30010	18.1994	74.3657	17.3198	UFO'
AT5G23530	6.58418	22.7634	8.60857	UFO'
AT1G26650	4.1284	9.74677	4.72138	UFO'
AT1G21890	0.135596	2.37222	0.13784	UFO'
AT1G05850	148.081	413.249	178.158	UFO'
AT5G45670	30.6136	75.7672	17.4949	UFO'
AT1G79420	2.75274	12.9602	4.66096	UFO'
AT4G14550	6.19369	34.8439	11.0726	UFO'
AT4G31650	6.4676	17.8465	3.56118	UFO'
AT3G22550	3.77011	22.2233	9.23646	UFO'
AT5G12300	0.649771	5.00645	0.608058	UFO'
AT1G09100	15.1065	30.8827	10.4093	UFO'
AT1G60810	9.16831	18.8797	8.41294	UFO'
AT2G37630	51.4961	121.314	46.9941	UFO'
AT5G13930	58.5544	163.077	46.6778	UFO'
AT5G54060	0.26801	17.39	0.302776	UFO'
AT3G04290	23.7921	136.537	31.8875	UFO'
AT5G08640	4.04119	8.51648	1.58505	UFO'
AT5G37600	17.9781	131.815	38.5372	UFO'
AT4G35260	18.8334	58.7456	24.8121	UFO'
AT3G09540	3.64968	9.88637	2.47201	UFO'
AT5G45280	10.1673	26.9786	10.4995	UFO'
AT4G04750	3.51766	11.8103	2.52309	UFO'
AT3G52190	8.16303	27.8634	10.3206	UFO'
AT2G28760	2.69644	12.1047	2.81502	UFO'
AT3G20500	5.53588	16.7316	6.99167	UFO'
AT1G78110	6.37264	31.553	15.0258	UFO'
AT2G23000	2.24166	15.284	4.21922	UFO'
AT3G22410	4.87333	14.5115	3.06894	UFO'
AT5G07080	3.81682	18.9313	4.33703	UFO'
AT5G40610	11.747	27.2542	10.9779	UFO'
AT3G57670	1.55681	10.4741	3.69141	UFO'
AT5G19530	17.3209	42.1748	14.8708	UFO'
AT1G53240	88.4527	293.682	137.129	UFO'
AT4G14880	80.2635	346.938	143.79	UFO'
AT5G11420	56.0803	154.469	52.4392	UFO'
AT1G56710	1.50167	9.01854	0.0594692	UFO'
AT2G47470	37.5148	123.688	54.8272	UFO'
AT1G03940	1.1899	9.35583	0.938568	UFO'
AT4G01610	22.4602	58.5134	25.705	UFO'
AT4G14750	6.06299	15.3502	4.39089	UFO'
AT4G34420	1.09055	3.2567	1.14529	UFO'
AT3G16370	92.2853	423.526	95.9289	UFO'
AT2G27820	11.3879	41.9955	16.702	UFO'
AT4G10380	3.45173	22.4609	7.10469	UFO'
AT5G17050	9.53563	27.6651	9.42275	UFO'
AT5G38010	1.76513	5.97762	1.17045	UFO'
AT1G20450	41.4215	199.12	76.8406	UFO'
AT4G28230	5.26486	11.8596	3.26111	UFO'
AT5G15650	66.1316	166.98	66.3585	UFO'
AT5G40150	4.5734	16.2236	5.62983	UFO'
AT5G53810	0.605898	5.93293	0.587477	UFO'
AT5G42760	2.96757	7.46109	2.84517	UFO'
AT1G68470	1.05096	4.13578	1.04116	UFO'
AT2G38860	9.20422	25.4231	11.4056	UFO'
AT4G32390	15.4845	42.4376	14.7809	UFO'
AT1G69310	6.76907	23.5738	5.52451	UFO'
AT5G48900	17.9714	38.6819	16.1715	UFO'
AT3G06170	9.2662	25.7711	12.2101	UFO'
AT5G01500	4.33392	26.8813	5.30026	UFO'
AT3G54400	40.4116	181.268	58.6603	UFO'
AT3G47520	32.9576	71.2581	32.1414	UFO'
AT3G53750	15.3668	50.2207	17.1431	UFO'
AT5G39570	127.573	372.616	160.056	UFO'
AT4G30250	2.53334	41.4317	9.55965	UFO'
AT5G25610	73.825	868.698	120.656	UFO'
AT1G73650	5.201	16.737	8.20281	UFO'
AT5G08580	9.00813	22.6368	8.19181	UFO'
AT5G14790	7.6267	17.2343	6.37944	UFO'
AT3G19450	17.4029	97.0766	38.803	UFO'
AT1G66200	106.538	289.821	97.3753	UFO'
AT5G55730	13.2243	63.2643	14.5611	UFO'
AT1G24100	12.0119	63.2397	10.4611	UFO'
AT2G45470	91.455	327.639	110.65	UFO'
AT1G03790	1.1541	4.86636	1.72138	UFO'
AT2G32920	12.9514	34.1493	16.5647	UFO'
AT1G75520	1.10256	6.6533	1.34798	UFO'
AT1G13260	18.6185	135.65	61.7831	UFO'
AT1G65900	4.96872	14.4822	2.27794	UFO'
AT1G62560	5.50787	78.0943	3.39032	UFO'
AT3G63200	20.6634	78.9335	14.9092	UFO'
AT3G10000	1.14913	17.9474	2.30151	UFO'
AT3G24160	38.3059	105.168	39.1296	UFO'
AT3G49680	33.6025	160.925	34.651	UFO'
AT4G21960	422.78	1647.86	386.993	UFO'
AT5G27930	6.53255	19.9825	7.75023	UFO'
AT1G44800	6.05906	58.1072	5.58185	UFO'
AT5G16510	6.75555	19.8977	9.80299	UFO'
AT1G06000	2.40268	10.077	2.78536	UFO'
AT1G65860	4.19732	40.4834	4.40966	UFO'
AT2G02950	9.58862	44.6768	14.0014	UFO'
AT3G54600	9.65647	152.331	7.70398	UFO'
AT3G21220	6.60892	25.4735	11.0362	UFO'
AT5G07690	2.035	14.8456	0.72158	UFO'
AT4G02590	16.0099	63.3488	22.7193	UFO'
AT1G78830	35.1715	238.065	85.7993	UFO'
AT5G18930	1.75752	4.43798	1.83512	UFO'
AT3G52370	2.26818	12.2178	1.92705	UFO'
AT5G43870	13.6409	28.3445	10.993	UFO'
AT1G79340	28.5851	83.3926	40.3492	UFO'
AT1G54000	2.28664	61.2971	8.90427	UFO'
AT4G03050	14.4114	140.255	5.15543	UFO'
AT1G44110	7.29108	17.4342	5.41027	UFO'
AT2G37620	12.5629	40.9268	14.5307	UFO'
AT1G75780	9.45748	59.1794	13.139	UFO'
AT3G26330	1.1585	3.35597	0.821874	UFO'
AT1G32240	3.4595	9.10996	3.20454	UFO'
AT3G25110	3.98137	8.22419	3.1887	UFO'
AT1G16180	16.4526	53.1169	23.7512	UFO'
AT4G38660	23.1014	55.5441	26.9885	UFO'
AT1G08040	12.643	29.0706	10.1142	UFO'
AT4G31910	5.42419	40.3247	6.6438	UFO'
AT5G41900	1.74253	9.50534	1.94397	UFO'
AT1G51140	15.1526	32.6377	13.2983	UFO'
AT5G14200	42.5328	183.13	28.6413	UFO'
AT2G31790	15.3737	85.4925	18.1138	UFO'
AT1G53750	55.6118	138.334	63.8545	UFO'
AT1G22300	53.9255	296.17	84.7055	UFO'
AT4G14680	17.5803	42.3065	16.8576	UFO'
AT4G17830	8.77789	18.0368	7.85172	UFO'
AT1G67750	2.76606	28.6912	5.89674	UFO'
AT5G10100	1.25504	10.7982	2.23145	UFO'
AT2G33530	5.11938	34.1151	3.95609	UFO'
AT4G13840	18.8479	48.4152	21.7651	UFO'
AT4G12030	2.57968	13.2728	0.548813	UFO'
AT2G16430	9.12019	39.5965	9.91194	UFO'
AT2G29730	2.24983	5.99375	1.71395	UFO'
AT3G52450	2.8573	11.1191	3.07302	UFO'
AT3G53040	1.92761	10.3325	2.66021	UFO'
AT4G27240	7.94146	18.8061	8.06819	UFO'
AT4G14090	1.05614	36.1094	1.56097	UFO'
AT2G20420	45.619	96.3525	46.746	UFO'
AT2G42800	2.08252	19.3212	1.97105	UFO'
AT2G40230	1.91077	5.99017	1.77807	UFO'
AT3G51060	2.92413	7.19821	2.572	UFO'
AT1G51630	6.13474	19.847	7.56566	UFO'
AT1G15970	7.85135	22.7363	11.2136	UFO'
AT4G30810	12.51	43.8531	17.4452	UFO'
AT1G54990	7.22888	23.7027	7.82573	UFO'
AT4G23500	7.30611	32.5148	7.19104	UFO'
AT5G54800	6.17262	28.1694	12.4949	UFO'
AT2G26870	1.78027	12.1099	5.25993	UFO'
AT4G38770	337.415	1478.72	648.077	UFO'
AT2G29550	67.347	147.658	63.8529	UFO'
AT5G26751	35.054	75.6283	28.9694	UFO'
AT4G08290	3.25527	13.2232	5.48321	UFO'
AT1G24540	0.182482	1.43202	0.0405755	UFO'
AT3G02630	11.6008	29.5725	13.4613	UFO'
AT3G21190	4.66516	24.0343	5.07647	UFO'
AT3G07010	27.1141	72.9503	34.0483	UFO'
AT3G13672	0.468042	1.84691	0.578529	UFO'
AT3G45650	3.00992	10.7462	1.68138	UFO'
AT5G33320	29.6783	85.5874	29.6483	UFO'
AT3G28540	1.16959	8.6692	1.03462	UFO'
AT4G29700	1.18356	7.35694	1.16663	UFO'
AT1G11840	44.9916	226.275	97.4514	UFO'
AT4G37320	1.37988	6.34626	2.11337	UFO'
AT2G23180	0.787395	2.14392	0.668188	UFO'
AT3G53280	7.21631	14.9942	6.65457	UFO'
AT1G78820	3.98746	21.9466	7.52909	UFO'
AT2G15090	10.0813	39.3404	11.1752	UFO'
AT5G09810	111.647	431.928	165.187	UFO'
AT5G13420	14.9806	53.0608	20.843	UFO'
AT1G61660	16.5957	48.5095	10.4174	UFO'
AT5G52540	12.7131	40.7375	15.9169	UFO'
AT5G40780	1.7187	12.7306	2.87348	UFO'
AT1G29980	9.74058	46.7349	20.1494	UFO'
AT1G21880	21.1684	42.6494	18.1792	UFO'
AT2G04780	22.3811	52.7993	24.8261	UFO'
AT5G49630	5.86532	50.7309	14.6027	UFO'
AT3G45010	4.03921	14.038	4.11945	UFO'
AT4G27560	2.69937	11.6372	1.71925	UFO'
AT4G29100	11.323	26.4328	8.80682	UFO'
AT1G48660	0.416217	4.36489	0.589698	UFO'
AT3G24503	51.5728	110.194	33.895	UFO'
AT5G39410	8.3286	17.4928	7.46424	UFO'
AT1G77690	5.68336	12.8578	3.27976	UFO'
AT5G23010	21.1361	184.65	13.5701	UFO'
AT4G17100	2.34448	5.69554	1.34135	UFO'
AT3G19340	12.6627	25.7978	11.0175	UFO'
AT4G13770	43.8099	263.244	28.6764	UFO'
AT3G05640	10.0108	27.5184	9.65259	UFO'
AT3G17810	11.5169	34.8009	17.3106	UFO'
AT5G62700	89.7343	238.088	92.9457	UFO'
AT1G13110	26.1304	59.2482	17.5313	UFO'
AT1G72810	8.53978	40.6721	8.50139	UFO'
AT4G39330	61.6292	198.834	37.2649	UFO'
AT5G41460	3.31344	10.9846	2.40499	UFO'
AT2G35860	0.830764	4.94018	1.55108	UFO'
AT2G27920	4.87998	14.5267	4.2489	UFO'
AT1G24400	2.99819	11.6156	2.21891	UFO'
AT2G20610	17.7139	140.904	14.7809	UFO'
AT4G18630	1.04104	2.66305	0.96694	UFO'
AT5G62470	6.63213	17.9677	7.13348	UFO'
AT1G03495	1.95976	8.05265	1.55784	UFO'
AT1G74030	9.0666	26.4536	11.309	UFO'
AT3G53190	24.8977	55.1211	23.4471	UFO'
AT2G36880	64.1673	391.247	72.359	UFO'
AT1G49750	30.314	72.643	29.2843	UFO'
AT2G20630	19.0324	68.4454	22.2031	UFO'
AT4G04610	10.1164	94.5108	18.0629	UFO'
AT3G23450	14.4471	376.298	47.817	UFO'
AT3G21560	19.4308	56.46	9.86705	UFO'
AT2G38090	2.68832	7.17493	2.59486	UFO'
AT1G26560	3.7377	11.6004	4.88587	UFO'
AT2G29660	2.92029	15.1073	6.2819	UFO'
AT3G09820	65.0914	173.673	69.6651	UFO'
AT5G22500	23.5864	55.9025	18.1898	UFO'
AT1G45201	29.1555	64.9278	29.1302	UFO'
AT5G15490	11.9248	56.888	12.2744	UFO'
AT2G34490	3.62111	21.308	5.78002	UFO'
AT4G23630	35.0125	107.756	44.1989	UFO'
AT4G22505	54.1607	245.009	27.6347	UFO'
AT5G44120	6.75582	61.5352	7.95046	UFO'
AT2G44230	9.11676	25.2367	8.17603	UFO'
AT3G29360	28.2302	92.3453	39.5094	UFO'
AT3G57130	0.857103	6.90275	1.44666	UFO'
AT1G77510	7.5766	46.3901	10.4275	UFO'
AT4G28520	16.4952	203.873	12.7246	UFO'
AT1G07720	8.20503	34.457	6.99848	UFO'
AT5G23020	15.9259	46.9589	14.7072	UFO'
AT5G22860	3.87122	11.9671	1.83081	UFO'
AT1G19920	21.5829	50.1347	21.3556	UFO'
AT2G30490	21.8718	88.9459	41.4443	UFO'
AT1G71890	0.360161	4.65242	0.612738	UFO'
AT1G02460	0.740298	3.71551	0.212707	UFO'
AT1G72480	6.42716	14.2227	6.33786	UFO'
AT5G50150	10.5794	21.7952	8.5094	UFO'
AT1G78490	10.5974	35.0482	16.1641	UFO'
AT1G48900	20.1921	45.0335	20.7365	UFO'
AT4G29680	5.00935	16.8229	4.90078	UFO'
AT3G50120	0.503692	1.73087	0.0619153	UFO'
AT4G36220	17.2862	84.4618	26.9442	UFO'
AT5G01190	1.05955	3.60088	0.892094	UFO'
AT1G01300	39.4364	90.617	39.898	UFO'
AT4G13930	43.2708	169.986	36.6376	UFO'
AT3G59760	11.8561	42.3977	16.5598	UFO'
AT3G61820	8.13626	41.7334	9.88875	UFO'
AT4G21990	31.8941	93.5606	38.8158	UFO'
AT3G10410	25.3647	70.9553	20.7485	UFO'
AT4G01950	6.27035	17.6075	7.21792	UFO'
AT1G30530	11.5252	25.5674	8.00827	UFO'
AT4G01720	4.78351	16.1322	3.66972	UFO'
AT4G09820	0.395318	4.8814	0.172176	UFO'
AT3G07320	14.0199	45.0361	12.7557	UFO'
AT5G07990	1.89899	15.656	2.25026	UFO'
AT5G17300	8.15999	23.8019	9.31011	UFO'
AT5G58970	2.89029	6.77321	1.96141	UFO'
AT2G26770	14.5652	31.6475	15.4943	UFO'
AT3G23810	52.4735	156.909	37.7461	UFO'
AT4G14040	30.0521	246.104	30.639	UFO'
AT1G01610	29.413	68.4744	27.6214	UFO'
AT4G34490	14.6682	46.1824	16.1656	UFO'
AT3G45680	0.967162	4.55382	0.727621	UFO'
AT3G55990	2.07683	7.53169	1.12747	UFO'
AT5G07030	17.671	274.818	38.3752	UFO'
AT1G23800	2.61574	11.6532	3.92894	UFO'
AT5G55530	15.9962	41.8205	16.3411	UFO'
AT5G59790	6.77992	20.2195	9.48073	UFO'
AT4G13430	68.4919	236.28	82.818	UFO'
AT1G54790	0.378231	2.76522	0.373341	UFO'
AT4G33220	8.81079	55.3552	7.9298	UFO'
AT1G16400	1.39908	4.34219	1.30979	UFO'
AT3G19430	0.298263	8.93977	0.517257	UFO'
AT1G30760	0.354626	3.38084	0.430818	UFO'
AT2G40890	14.1719	41.3695	19.4881	UFO'
AT5G64430	17.0587	69.2352	33.655	UFO'
AT3G13510	19.4685	76.0585	29.8101	UFO'
AT2G22480	9.03353	24.4404	11.2634	UFO'
AT3G21370	4.39299	34.3061	3.29619	UFO'
AT4G01985	0.278672	4.75621	0.107254	UFO'
AT3G18080	37.2553	138.224	34.8418	UFO'
AT1G01120	17.8027	58.6053	15.4481	UFO'
AT1G08090	0.153971	2.39701	0.0237765	UFO'
AT1G21750	27.9394	98.8406	36.5323	UFO'
AT2G38940	3.14728	44.8591	4.20351	UFO'
AT5G09760	6.50466	26.0077	5.34886	UFO'
AT3G52930	81.2369	362.579	145.536	UFO'
AT3G18490	35.3026	200.649	67.9651	UFO'
AT4G39840	2.07931	6.02547	2.35833	UFO'
AT4G12910	4.42882	16.8566	3.42257	UFO'
AT1G22410	30.6343	85.2878	38.0374	UFO'
AT2G24200	45.5493	154.393	61.6806	UFO'
AT1G30650	1.73258	8.56452	2.41308	UFO'
AT1G65890	0.62714	3.85262	0.304784	UFO'
AT3G03250	32.928	108.524	27.4807	UFO'
AT5G44400	2.00101	14.1752	1.92886	UFO'
AT1G20510	5.75553	15.0227	7.17016	UFO'
AT2G24420	22.3233	50.1028	23.6621	UFO'
AT4G14900	30.1295	61.9551	23.5848	UFO'
AT1G71880	34.9	109.145	34.1496	UFO'
AT5G03260	2.35198	13.4028	2.64406	UFO'
AT1G28310	3.80568	10.2065	4.84016	UFO'
AT3G04210	2.87864	9.2733	2.54726	UFO'
AT5G48230	18.7355	50.2219	20.2204	UFO'
AT1G64650	18.7178	39.1269	15.0404	UFO'
AT1G53830	0.852021	17.4234	1.5063	UFO'
AT2G47010	18.3438	37.9298	13.9811	UFO'
AT3G10480	9.89004	22.8077	10.6343	UFO'
AT3G56060	9.63795	23.0283	6.11635	UFO'
AT4G39210	4.84739	11.5368	3.58159	UFO'
AT1G28110	5.00106	16.8223	6.30327	UFO'
AT5G46570	7.03203	19.6309	5.97766	UFO'
AT1G11670	3.67612	14.3005	3.26342	UFO'
AT3G13790	3.9043	19.8514	5.79056	UFO'
AT3G21240	2.82555	28.0148	5.48063	UFO'
AT4G01070	4.2318	52.9298	7.54097	UFO'
AT1G70160	30.6794	68.611	30.4633	UFO'
AT1G73600	0.254646	3.14355	0.514345	UFO'
AT4G22485	19.18	135.145	12.0083	UFO'
AT2G45300	13.3901	32.994	13.8396	UFO'
AT5G53370	20.0752	68.4092	27.8199	UFO'
AT3G01840	0.298273	2.10279	0.227922	UFO'
AT2G22240	12.7089	45.3355	14.138	UFO'
AT4G39950	4.96764	23.7171	8.96151	UFO'
AT3G06590	15.0616	47.7527	19.0687	UFO'
AT4G00650	0.589286	2.36815	0.66647	UFO'
AT5G55070	18.6976	47.368	22.8715	UFO'
AT1G67850	3.9995	10.835	2.7237	UFO'
AT4G22753	1.84558	12.6618	3.12862	UFO'
AT2G12400	4.4477	12.4431	6.08709	UFO'
AT2G26690	23.6165	88.6841	25.2498	UFO'
AT1G76620	2.20536	7.12856	1.45476	UFO'
AT2G39220	4.68569	16.032	3.12292	UFO'
AT5G02030	13.0871	30.7021	14.164	UFO'
AT2G38080	4.23882	16.9194	3.66191	UFO'
AT4G31920	6.45244	17.465	6.67235	UFO'
AT1G59740	2.77557	11.4165	2.0886	UFO'
AT1G68570	9.36133	25.3179	5.55335	UFO'
AT3G27300	10.4766	29.1687	8.29531	UFO'
AT1G31690	1.95657	11.1481	0.654507	UFO'
AT1G80460	12.7956	32.0747	15.1965	UFO'
AT5G66230	17.913	39.2537	14.7061	UFO'
AT1G27680	7.34172	16.8481	3.36819	UFO'
AT5G60020	1.43639	6.70227	0.506101	UFO'
AT2G01940	4.86442	15.6324	4.71633	UFO'
AT1G53840	15.8923	37.2582	12.4246	UFO'
AT3G53960	2.73139	12.5768	4.01796	UFO'
AT1G41830	21.4524	65.304	23.4719	UFO'
AT3G03450	1.51744	5.8391	2.25649	UFO'
AT1G12000	25.7778	64.2518	22.0448	UFO'
AT5G54960	6.23409	14.8164	5.0991	UFO'
AT1G65060	1.93345	7.01605	1.13881	UFO'
AT4G00360	46.5008	114.262	44.6935	UFO'
AT4G34200	48.9694	103.483	48.9167	UFO'
AT3G18610	0.982681	2.43855	0.80685	UFO'
AT4G09510	5.02941	10.4311	3.78892	UFO'
AT1G23190	15.698	45.7644	18.7169	UFO'
AT4G10560	0.751399	3.65473	0.620358	UFO'
AT2G26250	88.331	194.548	66.4978	UFO'
AT3G10720	15.4801	43.181	21.4218	UFO'
AT1G23760	0.485342	5.58544	0.351673	UFO'
AT1G76550	8.80261	19.1728	9.12632	UFO'
AT3G54960	3.74398	15.492	7.34905	UFO'
AT4G36380	4.4375	9.25411	4.27017	UFO'
AT5G26600	6.61637	16.4963	7.26471	UFO'
AT3G59970	43.1014	126.467	50.5137	UFO'
AT3G62110	10.6648	23.221	7.93289	UFO'
AT1G16410	3.92874	63.0243	3.1331	UFO'
AT3G13560	13.3248	27.6571	9.27743	UFO'
AT3G13930	27.5217	60.6198	26.8285	UFO'
AT1G20950	12.323	27.2444	8.72182	UFO'
AT3G47960	6.60454	18.1399	5.47812	UFO'
AT4G26760	15.8287	33.2701	9.85706	UFO'
AT5G03680	1.28403	10.1837	2.01458	UFO'
AT3G16560	3.81022	10.4332	3.47921	UFO'
AT1G69870	17.834	39.7858	13.2956	UFO'
AT1G55120	3.80133	11.5751	1.4724	UFO'
AT1G66830	0.257671	1.9361	0	UFO'
AT1G52400	6.20617	42.1167	5.00345	UFO'
AT5G54510	40.0481	218.606	71.5344	UFO'
AT5G67200	4.21739	8.70708	3.63827	UFO'
AT3G02020	17.4797	38.0677	8.48516	UFO'
AT4G14740	13.4835	34.2074	9.79554	UFO'
AT1G31710	4.05081	58.0808	12.619	UFO'
AT1G28130	7.48909	50.7389	17.1663	UFO'
AT1G14350	8.6426	30.0732	4.09263	UFO'
AT3G11590	13.6293	30.3933	14.7915	UFO'
AT1G68530	69.1003	175.987	72.2537	UFO'
AT3G05220	82.0772	175.297	67.6748	UFO'
AT3G01120	91.627	292.547	103.278	UFO'
AT4G27260	28.2402	113.907	36.5635	UFO'
AT3G17840	15.1629	46.288	10.0002	UFO'
AT5G23980	0.494517	3.94127	0.520147	UFO'
AT1G51680	24.8214	95.3427	22.9646	UFO'
AT5G22740	10.1826	31.8573	10.6076	UFO'
AT5G62680	15.8033	78.1846	8.09813	UFO'
AT3G51895	2.71981	18.2985	4.6874	UFO'
AT3G24660	3.35634	9.89753	2.68909	UFO'
AT1G52190	13.3707	30.1398	13.6237	UFO'
AT5G62630	5.12919	12.2134	4.07059	UFO'
AT1G21670	6.00379	16.3659	8.14884	UFO'
AT2G20100	2.00341	5.29413	1.44142	UFO'
AT2G27380	3.76386	24.318	2.3303	UFO'
AT2G37710	3.3022	17.4487	5.10191	UFO'
AT3G49810	6.09514	16.6224	8.21722	UFO'
AT5G03760	10.3686	32.8711	10.0464	UFO'
AT4G31890	3.81339	9.68822	3.25225	UFO'
AT1G64400	2.0708	12.8651	2.49569	UFO'
AT4G38340	2.14836	9.11622	2.41794	UFO'
AT4G02700	1.5479	6.5331	0.723881	UFO'
AT2G36570	3.09432	15.2482	2.1017	UFO'
AT4G18570	17.1102	34.6786	16.9451	UFO'
AT1G73680	9.39294	23.9725	8.1365	UFO'
AT1G78000	2.95926	8.05979	3.4473	UFO'
AT1G13900	4.27415	9.72206	4.7423	UFO'
AT3G19620	2.9828	15.0945	0.817013	UFO'
AT5G13360	3.47486	8.23257	3.23997	UFO'
AT5G65683	3.9904	14.3608	3.5297	UFO'
AT1G01580	0.220892	1.63353	0.15924	UFO'
AT3G13810	5.99527	13.6125	6.19203	UFO'
AT2G04350	7.13539	21.5653	8.85299	UFO'
AT1G64170	0.311668	1.72919	0.416862	UFO'
AT1G17745	3.10173	13.2443	4.70276	UFO'
AT4G16370	26.9155	57.7952	25.2619	UFO'
AT1G01900	2.29157	7.1602	1.96326	UFO'
AT1G78570	19.9607	45.9936	12.0922	UFO'
AT3G19370	4.44162	15.3106	4.32122	UFO'
AT3G50530	13.9252	37.3205	15.7761	UFO'
AT5G67280	9.46368	25.0043	10.2352	UFO'
AT4G18030	27.8534	62.9502	24.4186	UFO'
AT1G31850	15.8847	33.7515	9.98469	UFO'
AT1G20160	1.25046	5.47364	0.879223	UFO'
AT5G52310	10.3378	46.6699	5.58671	UFO'
AT2G14720	15.6192	32.4386	12.6679	UFO'
AT5G10200	4.31958	9.80807	3.80029	UFO'
AT4G08160	0.910665	4.9169	1.00865	UFO'
AT2G37040	14.657	101.129	17.7708	UFO'
AT1G33790	1.73976	5.9296	2.48315	UFO'
AT5G45650	6.62677	39.4991	5.10787	UFO'
AT2G04160	19.9137	42.5078	12.2543	UFO'
AT1G52410	2.34667	5.23188	2.06572	UFO'
AT3G10340	3.60474	10.3299	1.96434	UFO'
AT2G05920	30.8256	67.016	28.0121	UFO'
AT4G04910	14.7114	34.0706	12.95	UFO'
AT3G03780	20.95	122.101	17.9083	UFO'
AT1G11410	1.90114	5.73844	1.68888	UFO'
AT1G80280	27.2948	60.8915	20.2278	UFO'
AT4G22130	7.7192	33.6685	9.13053	UFO'
AT1G05320	6.87028	14.4811	3.46268	UFO'
AT3G23430	6.91723	20.6589	7.58395	UFO'
AT4G24190	46.1541	104.963	50.5857	UFO'
AT5G66420	10.6158	23.6633	8.14588	UFO'
AT3G62270	2.27133	8.60672	3.1365	UFO'
AT1G55550	0.323395	2.41766	0.21779	UFO'
AT5G40390	3.6663	9.10779	2.80751	UFO'
AT2G43800	8.27278	28.6467	12.0772	UFO'
AT4G26630	70.14	165.285	70.9748	UFO'
AT4G30110	2.88486	9.61528	2.52785	UFO'
AT5G35180	22.5802	50.6602	20.002	UFO'
AT4G30020	15.8387	43.1166	11.7739	UFO'
AT1G51805	6.75676	25.3952	4.98297	UFO'
AT1G31230	12.0452	29.0313	9.40881	UFO'
AT1G60890	5.35994	11.4825	4.96827	UFO'
AT4G17770	4.16812	9.88485	2.63193	UFO'
AT5G61480	8.98253	29.8043	8.99376	UFO'
AT1G63010	7.86477	16.8065	6.56112	UFO'
AT4G18780	1.76708	4.89525	1.98547	UFO'
AT5G17420	2.37504	7.54696	2.5118	UFO'
AT1G53310	16.4417	61.17	9.38176	UFO'
AT5G65700	13.1259	35.6735	14.0101	UFO'
AT2G46340	6.82484	15.397	7.32824	UFO'
AT5G20960	3.50989	7.05248	3.05614	UFO'
AT3G08520	1.33097	2.79873	40.786	WUS
AT2G01021	1.06948	3.7669	477.573	WUS
AT5G64401	0	0.0598388	3.34639	WUS
AT1G02710	5.31448	2.20665	26.8363	WUS
AT5G03090	0.151176	0.0731156	3.37818	WUS
AT5G63500	8.95064	9.4011	28.4881	WUS
AT5G57510	0.116188	0.082928	2.64181	WUS
AT4G15990	0.320843	0.577746	3.70311	WUS
AT1G56060	0.292548	0.351545	9.21063	WUS
AT5G40730	5.52516	6.24906	20.7488	WUS
AT5G48490	34.4335	47.2437	112.833	WUS
AT2G41730	0.76671	2.23905	29.4006	WUS
AT3G24100	26.9047	50.1059	111.806	WUS
AT5G24640	0.543196	0.233656	12.6466	WUS
AT4G33666	10.7482	24.2154	63.0956	WUS
AT5G28610	0.485137	0.566812	4.11497	WUS
AT3G46080	0.307486	0.0587508	11.4846	WUS
AT1G06830	6.80395	8.41425	27.6076	WUS
AT4G12735	0.234614	0.018678	5.34418	WUS
AT4G14020	26.3252	47.6185	194.681	WUS
AT1G19020	1.15453	1.47092	25.5336	WUS
AT3G22240	3.45528	1.27268	12.7802	WUS
AT2G21640	4.38962	8.73053	22.2284	WUS
AT5G18060	9.22256	8.83178	38.6814	WUS
AT4G28460	0	0	5.8976	WUS
AT5G10695	5.01928	5.65734	18.8573	WUS
AT1G51400	16.0416	40.0505	162.667	WUS
AT3G41762	0	0	2.58104	WUS
AT1G10865	6.51854	6.42038	16.6879	WUS
AT2G37750	1.15326	1.78658	11.2456	WUS
AT2G26040	1.51524	0.498413	6.41594	WUS
AT1G73120	19.5799	22.7411	61.0122	WUS
AT4G37290	0	0.451517	4.55501	WUS
AT4G09030	25.7095	39.1298	113.813	WUS
AT2G43520	7.71769	3.26454	20.4583	WUS
AT1G22690	14.5215	7.84688	131.369	WUS
AT5G52780	18.414	25.44	51.8163	WUS
AT2G05380	76.986	84.2844	765.089	WUS
AT5G15420	0.025158	4.53738	13.6169	WUS
AT2G20260	506.786	529.842	1402.55	WUS
AT3G57160	1.36716	1.64047	6.5616	WUS
AT2G19310	9.46882	35.4185	96.2207	WUS
AT1G21500	153.823	179.757	512.992	WUS
AT2G33450	201.208	226.729	532.906	WUS
AT2G06520	1108.11	1271.17	3400.79	WUS
AT5G59310	4.58117	1.56915	11.8922	WUS
AT2G23270	0.0723641	0	5.82395	WUS
AT5G12030	1.1629	1.37404	35.064	WUS
AT2G47880	1.65684	2.22787	15.03	WUS
AT3G46090	0.787212	2.80486	36.5233	WUS
AT4G16000	0.375648	0.477663	2.69057	WUS
AT5G56100	12.2323	7.53934	61.7717	WUS
AT5G52760	0.316804	0.680419	7.23854	WUS
AT5G52750	1.87176	2.51195	13.1119	WUS
AT4G15680	0.773062	0.347699	7.70383	WUS
AT1G53540	1.11265	0.461999	47.729	WUS
AT4G38080	4.24712	1.80911	13.913	WUS
AT4G10040	7.931	34.6537	70.9359	WUS
AT1G10960	240.972	361.673	1017.02	WUS
AT1G52230	465.313	817.252	2289.46	WUS
AT3G16140	490.713	606.521	1402.55	WUS
AT5G03840	0.51286	0.807392	7.89428	WUS
AT2G32190	0.588285	1.2448	9.48559	WUS
AT1G19380	9.56646	11.2718	25.9734	WUS
AT1G11850	15.6937	8.2442	43.4853	WUS
AT2G30540	2.70483	4.4752	30.5997	WUS
AT2G47520	0.309914	0.160196	8.44311	WUS
AT5G47830	11.0304	13.5068	31.657	WUS
AT3G57450	5.81376	16.2238	34.7341	WUS
AT5G18600	11.2261	6.33722	89.2536	WUS
AT4G28750	1409.5	1454.42	4608.19	WUS
AT5G12020	0.597004	1.01877	18.1294	WUS
AT3G10930	0.588504	1.45115	9.62784	WUS
AT1G69880	0.667692	1.18071	10.1449	WUS
AT2G32020	0.189896	0.150021	4.2757	WUS
AT5G04080	3.50176	3.7526	16.3375	WUS
AT1G79850	162.721	272.365	566.046	WUS
AT2G24090	134.436	206.066	444.811	WUS
AT4G14870	37.6692	46.7478	111.643	WUS
AT5G64180	11.1239	8.63031	29.3056	WUS
AT2G29500	0.799745	2.33822	34.9846	WUS
AT1G59860	3.62942	9.29945	41.932	WUS
AT1G73530	13.4137	15.8919	41.1306	WUS
AT3G46230	0.729837	1.14967	48.4724	WUS
AT4G38490	15.0563	11.8195	33.446	WUS
AT1G75750	241.661	234.303	619.769	WUS
AT2G01530	11.4624	4.2013	45.9353	WUS
AT5G67590	108.673	128.423	349.179	WUS
AT1G14870	1.43878	2.2317	17.8102	WUS
AT1G64370	115.108	227.688	591.976	WUS
AT3G24500	5.06295	38.9912	262.258	WUS
AT2G28400	4.14023	1.95326	28.7625	WUS
AT5G44610	2.42254	0.481618	10.8783	WUS
AT3G62820	9.22238	1.60945	24.1233	WUS
AT5G65610	7.76974	9.11734	27.8451	WUS
AT1G80180	34.4292	40.9111	105.83	WUS
AT2G23672	0.179321	0.155088	1.15834	WUS
AT5G45040	7.4942	6.6651	23.0482	WUS
AT2G48130	2.15846	0.628211	10.3578	WUS
AT5G65220	192.36	187.742	426.064	WUS
AT4G32590	50.1353	54.2797	175.651	WUS
AT1G23130	150.828	118.622	512.61	WUS
AT1G29070	178.569	170.141	507.256	WUS
AT5G57345	40.3888	101.235	248.01	WUS
AT5G25840	8.71322	1.56212	24.6914	WUS
AT5G66580	10.3574	9.86819	24.0578	WUS
AT1G03600	255.483	371.939	943.15	WUS
AT1G55670	1340.47	1083.53	2773.67	WUS
AT3G15770	14.4983	14.6985	41.2582	WUS
AT1G76100	121.309	142.819	296.937	WUS
AT4G30390	7.38089	6.72332	16.3379	WUS
AT5G52960	17.0378	14.5789	38.7133	WUS
AT3G22600	2.22581	1.00309	19.7152	WUS
AT5G42380	0.162928	0.512708	4.9076	WUS
AT1G18980	0.538379	0.717111	8.26651	WUS
AT3G62650	43.3841	37.1934	95.35	WUS
AT1G50900	34.6745	38.9465	84.7129	WUS
AT4G12470	16.1564	25.6073	88.7891	WUS
AT5G58005	62.7686	32.2932	335.359	WUS
AT1G22810	0.10298	0.190616	1.90169	WUS
AT2G16740	14.661	11.149	46.9572	WUS
AT3G12345	50.0643	81.1692	174.243	WUS
AT1G43560	36.4337	40.1346	90.267	WUS
AT2G45760	0.249882	0.146341	3.21179	WUS
AT1G07400	1.6887	5.9988	143.675	WUS
AT1G14150	49.2374	45.8715	108.048	WUS
AT1G78320	4.06436	2.97278	14.4219	WUS
AT4G39670	0.648777	0.63224	4.02917	WUS
AT5G02160	302.594	385.475	784.798	WUS
AT4G12480	3.09118	2.90681	14.5989	WUS
AT1G04800	33.7175	6.36133	111.082	WUS
AT2G42870	30.3314	30.4683	104.148	WUS
AT4G02770	708.52	1349.18	3029.73	WUS
AT2G30570	567.495	1240.33	2842.24	WUS
AT1G09740	8.12954	12.6782	31.5348	WUS
AT3G15760	4.35618	6.14821	17.6609	WUS
AT5G45680	33.88	39.9473	81.1843	WUS
AT1G32990	129.18	174.324	421.557	WUS
AT2G48140	1.43488	0.331334	6.64654	WUS
AT1G17180	1.21075	0.140804	11.0809	WUS
AT4G38740	350.555	713.636	1438.01	WUS
AT5G62480	0.425407	0.577963	10.0691	WUS
AT2G27550	3.11097	1.4809	16.9334	WUS
AT2G37430	0.0876761	0.215566	5.74457	WUS
AT3G22620	2.38971	0.597522	20.3905	WUS
AT3G62460	638.344	71.5734	1703.49	WUS
AT5G51010	59.2253	81.7836	177.784	WUS
AT3G27850	166.084	112.492	333.426	WUS
AT1G35680	237.456	182.731	517.469	WUS
AT2G33740	19.0366	19.8903	46.1686	WUS
AT4G34881	0.145664	1.1184	8.45132	WUS
AT2G29420	15.7974	16.2746	46.8589	WUS
AT3G15190	143.966	151.278	310.31	WUS
AT1G74730	82.6567	115.928	242.109	WUS
AT1G03130	430.216	578.738	1619.93	WUS
AT1G69935	14.9353	16.6996	36.4219	WUS
AT2G16050	3.22782	2.53051	13.7598	WUS
AT3G42658	0.209182	3.68683	15.7571	WUS
AT3G43800	174.801	206.995	686.96	WUS
AT2G36895	34.3661	33.2075	79.9901	WUS
AT5G52970	37.4413	33.6088	87.3227	WUS
AT4G01390	19.9499	11.4463	52.0428	WUS
AT4G21280	918.542	1345.54	3022.62	WUS
AT1G10360	29.0628	23.7293	66.3261	WUS
AT5G51440	2.63937	3.17329	72.9682	WUS
AT4G01150	595.071	693.151	1479.48	WUS
AT5G16650	12.9638	18.099	36.3771	WUS
AT4G25050	182.651	234.825	593.595	WUS
AT4G22830	11.1766	12.7211	26.0755	WUS
AT3G10985	35.8507	44.6193	179.279	WUS
AT5G47190	127.922	128.102	292.794	WUS
AT2G43560	80.71	77.5886	180.036	WUS
AT1G02920	3.89002	3.54978	40.4977	WUS
AT2G46735	3.95636	5.22398	14.8307	WUS
AT1G69920	0.0817432	0.0484277	3.75717	WUS
AT2G44840	0.311396	1.3925	5.61771	WUS
AT5G20230	10.7348	2.00181	48.6153	WUS
AT1G27730	2.68714	8.8053	32.0296	WUS
AT1G20340	1031.55	1645.7	3803.77	WUS
AT4G27670	0.12722	0.0251644	1.89921	WUS
AT5G12110	12.249	21.9346	147.802	WUS
AT3G46630	14.2654	21.1409	43.0064	WUS
AT3G07195	0.128107	0.136296	5.82606	WUS
AT3G27690	148.317	281.968	942.063	WUS
AT4G15610	1.73989	1.85529	9.43607	WUS
AT1G31330	1938.77	1543.1	4760.56	WUS
AT3G04950	3.26323	3.29974	7.6156	WUS
AT5G16710	100.404	108.156	219.747	WUS
AT1G74970	144.2	126.258	341.173	WUS
AT1G76600	1.98962	7.99863	23.8978	WUS
AT3G08740	104.407	79.4058	254.749	WUS
AT2G42220	137.473	87.0753	316.813	WUS
AT1G30070	8.82076	14.7615	39.1597	WUS
AT5G04340	1.47784	5.05968	12.6938	WUS
AT2G25080	86.1454	94.2084	382.261	WUS
AT5G35190	4.63129	0.255729	24.8802	WUS
AT4G02520	39.0518	49.7634	141.115	WUS
AT1G45170	6.11504	6.74595	14.3645	WUS
AT5G17650	4.79159	4.53991	29.1042	WUS
AT5G38410	4109.25	3909.89	9084.46	WUS
AT5G45350	28.3881	30.8172	206.244	WUS
AT2G16586	1.71826	0.0332316	41.1904	WUS
AT4G13180	9.93767	24.5885	56.3637	WUS
AT2G29490	1.46874	1.80324	7.78542	WUS
AT4G19840	50.3761	26.8362	128.552	WUS
AT1G67980	0.0372202	0.00963606	2.80217	WUS
AT5G20720	297.531	242.713	630.583	WUS
AT1G02816	4.02777	9.19711	23.7938	WUS
AT2G04039	30.7916	37.0129	75.1367	WUS
AT1G65230	43.9229	39.5639	96.8759	WUS
AT1G45474	72.0045	81.0535	168.197	WUS
AT3G03270	7.15868	8.32594	32.5095	WUS
AT2G46820	504.952	532.144	1217.82	WUS
AT2G43030	159.069	145.568	330.784	WUS
AT3G06780	14.4279	17.3065	44.6525	WUS
AT5G25450	0.605534	1.01633	14.8763	WUS
AT5G35100	37.8544	62.4646	129.875	WUS
AT5G67080	0.229418	0.210384	2.31144	WUS
AT4G05180	740.073	661.483	1501.34	WUS
AT1G19150	54.1323	40.4823	113.188	WUS
AT4G30280	3.61991	6.36275	52.2699	WUS
AT3G29250	2.50685	1.5401	14.5463	WUS
AT4G23890	53.2007	51.4123	108.145	WUS
AT4G25130	66.3262	116.921	249.185	WUS
AT2G05070	171.782	430.144	1127.18	WUS
AT5G45830	0.576689	0.639731	5.39314	WUS
AT5G10140	0.394002	0.668987	43.1854	WUS
AT3G15356	12.7844	45.6767	100.642	WUS
AT2G15555	0.264707	0.242987	3.05015	WUS
AT2G23130	34.6162	21.0219	82.1506	WUS
AT4G25810	2.78164	1.84997	12.9251	WUS
AT5G19940	175.601	140.722	353.375	WUS
AT3G16530	3.02249	5.14483	57.5979	WUS
AT4G03280	682.878	653.396	1486.58	WUS
AT1G61340	0.950261	0.996191	4.67263	WUS
AT2G27310	4.10334	2.43187	12.3655	WUS
AT1G21350	26.3677	22.7675	53.0027	WUS
AT5G65730	285.005	249.988	1337.11	WUS
AT2G46220	76.1685	52.7209	181.438	WUS
AT3G25920	242.555	237.85	510.495	WUS
AT3G12500	0.387991	1.71982	6.37035	WUS
AT1G35140	6.00855	6.27816	46.8069	WUS
AT5G54270	1608.18	545.609	3483.62	WUS
AT1G67870	194.494	279.752	876.787	WUS
AT4G21320	4.31333	3.83095	16.5096	WUS
AT4G37800	404.554	660.106	2830.56	WUS
AT1G56240	0.173715	0.217352	2.88369	WUS
AT5G52570	3.58924	4.46072	24.1654	WUS
AT1G56250	0.0786279	0.0368975	8.08774	WUS
AT3G53860	26.9178	5.5301	75.3295	WUS
AT3G50560	3.32655	4.19329	11.7852	WUS
AT3G18420	7.65352	7.85109	16.6311	WUS
AT3G18485	1.38999	1.45621	4.41147	WUS
AT1G10522	13.0967	5.68173	27.0677	WUS
AT4G27350	14.7126	13.9977	48.7051	WUS
AT4G00780	43.5787	24.0987	111.732	WUS
AT1G15820	777.022	1235.47	2827.36	WUS
AT2G46630	13.256	9.39778	30.9143	WUS
AT3G54890	1756.3	881.509	5346.41	WUS
AT3G54150	0.412558	0.164288	4.48328	WUS
AT5G06290	108.925	85.0732	265.479	WUS
AT4G30270	67.4505	74.2513	283.316	WUS
AT3G08940	635.082	393.032	1786.01	WUS
AT4G08950	71.947	102.114	230.043	WUS
AT1G10380	9.29797	4.79137	39.0694	WUS
AT3G44860	0.421607	0.411263	3.63772	WUS
AT5G08790	18.0295	28.4758	72.8065	WUS
AT4G08770	0.498912	0.477297	6.92522	WUS
AT5G16970	94.8625	42.2213	363.261	WUS
AT2G23320	23.1029	27.2674	63.11	WUS
AT5G39580	1.33089	1.29615	8.57435	WUS
AT3G50870	4.66304	3.88112	16.6737	WUS
AT2G20670	139.954	141.314	344.683	WUS
AT1G76080	94.8069	162.922	359.477	WUS
AT3G47470	1983.77	842.65	4151.4	WUS
AT1G16080	54.0628	52.4596	122.518	WUS
AT5G24110	0.208311	0.274192	6.02026	WUS
AT2G32140	0.491488	0.259309	4.63055	WUS
AT1G70850	30.3506	13.3404	73.5558	WUS
AT3G54530	0.0689951	0	1.65844	WUS
AT1G01720	14.867	15.5001	40.319	WUS
AT5G63790	20.9901	25.599	59.9839	WUS
AT3G18170	14.0567	1.47687	43.6129	WUS
AT1G71080	564.086	50.8782	1750.8	WUS
AT2G03760	5.94912	11.7659	34.9886	WUS
AT5G14470	0.688163	0.517237	4.45566	WUS
AT1G32350	0.0848628	0.00882071	18.3244	WUS
AT2G41160	11.621	10.1709	27.1129	WUS
AT2G47180	3.3806	2.18483	16.9106	WUS
AT5G33251	0.0558758	11.7904	43.3007	WUS
AT1G72900	4.77182	2.78516	23.1811	WUS
AT5G43450	3.07388	8.35459	19.3759	WUS
AT5G06980	10.8624	18.1092	51.6245	WUS
AT4G04020	19.7017	24.9636	91.6288	WUS
AT5G61510	17.8598	24.4785	48.9834	WUS
AT1G21100	1.31069	0.599353	7.53358	WUS
AT1G21110	0.788506	1.33122	11.4366	WUS
AT4G23920	128.556	12.3797	715.484	WUS
AT5G65590	2.36604	0.870826	6.14968	WUS
AT4G39470	4.79645	5.81443	12.0019	WUS
AT2G41100	47.3429	146.891	328.754	WUS
AT3G48850	0.186395	0.114562	3.06972	WUS
AT2G18690	0.199423	0.270384	10.6854	WUS
AT2G37130	10.0235	3.68994	26.7788	WUS
AT3G32980	3.34095	4.74718	14.786	WUS
AT2G26150	1.456	2.81732	43.4911	WUS
AT3G23250	0.179397	0.185809	4.15591	WUS
AT5G60850	34.8381	30.2047	70.3026	WUS
AT2G20560	1.82389	6.94454	39.1712	WUS
AT3G12050	23.4581	36.6394	74.2498	WUS
AT1G63550	8.35627	1.37103	588.047	WUS
AT1G15830	9.02107	6.22211	48.4377	WUS
AT2G26560	5.32744	1.27915	15.9241	WUS
AT5G05410	0.954897	1.23892	5.22034	WUS
AT4G23570	24.4525	33.3198	94.7327	WUS
AT5G50915	2.52143	1.71309	7.68843	WUS
AT5G39050	4.6669	6.96726	15.4193	WUS
AT2G17630	440.483	28.5243	1551.67	WUS
AT3G24480	79.4447	69.8561	272.334	WUS
AT3G22370	6.08376	9.32662	30.5657	WUS
AT3G60080	143.395	49.4264	460.636	WUS
AT1G05675	0.467565	0.233523	6.01451	WUS
AT3G09940	0.178679	0.0138868	4.22208	WUS
AT3G25250	0.34991	0.102842	7.52775	WUS
AT1G05680	0.775965	0.116511	25.1377	WUS
AT5G09530	1.5593	0.382887	6.57342	WUS
AT2G25450	0.059224	0.100766	5.62227	WUS
AT1G07350	33.8026	36.4337	119.439	WUS
AT1G06570	16.8249	6.80979	53.0155	WUS
AT5G45820	2.76088	3.51472	15.0898	WUS
AT1G30370	0.0331221	0.0409946	3.41891	WUS
AT3G28740	5.42567	2.71891	42.0869	WUS
AT2G04070	0.204204	0.0785873	8.79716	WUS
AT2G35260	90.7923	81.3465	188.022	WUS
AT1G43910	2.1551	2.64284	9.63	WUS
AT3G53830	1.36961	0.554734	16.8251	WUS
AT2G24100	4.15858	4.36212	9.50823	WUS
AT3G26830	0.335365	0.0593081	13.1529	WUS
AT4G37370	2.07055	0.569428	23.8979	WUS
AT4G35630	1866.36	136.671	6496.18	WUS
AT5G25250	0.646422	0.802708	7.05567	WUS
AT2G15490	0.711014	0.130646	6.86749	WUS
AT4G28720	17.7753	8.56563	74.118	WUS
AT4G20460	4.88073	1.73914	21.1711	WUS
AT2G30750	0.422329	0.150562	9.88483	WUS
AT5G61820	19.1843	21.0867	59.4045	WUS
AT2G18193	1.30165	0.487052	18.0764	WUS
AT5G15850	0.536785	0.552905	1.99352	WUS
AT4G24160	8.33787	12.9172	30.4238	WUS
AT1G13880	601.887	47.2222	3501.92	WUS
AT3G28580	0.334208	0.049957	5.31211	WUS
AT1G73340	2.70397	0.325044	17.6358	WUS
AT5G57220	0.854045	1.20181	10.4236	WUS
AT3G50660	19.8739	9.01108	90.2899	WUS
AT1G60095	194.231	7.01127	745.801	WUS
AT2G23390	397.875	42.2292	827.71	WUS
AT2G43010	26.8064	29.1806	96.5407	WUS
AT3G49840	53.9147	5.65224	183.773	WUS
AT1G26380	0.317058	0.0905391	6.06636	WUS
AT3G51860	3.13721	5.03007	11.5598	WUS
AT3G41768	0.256385	0.169535	77.7402	WUS
AT4G12720	11.3789	22.9624	51.9152	WUS
AT5G52040	882.61	107.784	5126.16	WUS
AT3G45700	10.5302	0.392651	54.0632	WUS
AT3G03530	3.21045	1.86707	10.1931	WUS
AT5G10170	7.31138	7.72138	21.7938	WUS
AT1G69840	18.0123	18.2641	56.4279	WUS
AT3G20015	76.3437	7.96159	314.377	WUS
AT5G03560	6.53652	4.49151	15.3143	WUS
AT2G29650	15.8458	17.7162	42.4427	WUS
AT1G63530	0.718556	0.595338	3.1288	WUS
AT5G02600	3.81886	2.05576	11.0226	WUS
AT1G22710	42.0784	23.6284	89.7988	WUS
AT4G04490	0.365349	0.168328	4.38005	WUS
AT4G04540	0.119718	0.0584641	1.27663	WUS
AT1G64880	1908.2	105.602	7716.46	WUS
AT1G01480	0.153947	0.0167664	7.82803	WUS
AT1G30620	34.8748	10.4001	69.9381	WUS
AT1G62300	4.41298	2.785	9.33215	WUS
AT1G63540	664.259	43.8479	7380.77	WUS
AT4G29780	2.86733	6.31041	18.9589	WUS
AT3G25230	31.7848	75.1095	152.852	WUS
AT5G49080	2.04219	0.161554	8.50424	WUS
AT2G15480	0.921646	0.671222	5.24004	WUS
AT1G72330	5.33629	4.24079	13.46	WUS
AT1G19480	413.537	26.7625	3123.26	WUS
AT3G16520	16.0688	12.193	38.3292	WUS
AT3G59060	42.8188	41.2652	108.069	WUS
AT3G08590	4697.51	344.676	19011.2	WUS
AT4G12400	4.07524	3.9002	27.0233	WUS
AT3G13470	70.9954	53.3711	186.808	WUS
AT5G22090	30.0948	25.043	112.815	WUS
AT5G48570	3.29815	4.68143	47.3123	WUS
AT4G33050	5.14131	5.66736	18.2823	WUS
AT5G35200	7889.75	299.158	36265.9	WUS
AT2G01970	1092.2	102.941	3110.73	WUS
AT5G26920	0.544932	0.599351	4.76479	WUS
AT5G13210	0.850956	0.144217	10.2721	WUS
AT5G11710	78.1928	48.3476	300.305	WUS
AT1G11740	0.733919	0.608056	3.05116	WUS
AT1G27510	291.54	29.3638	1398.6	WUS
AT1G75100	11.8274	10.3501	26.8271	WUS
AT3G12580	12.8665	17.4696	154.653	WUS
AT3G50930	1.12141	0.616357	13.2575	WUS
AT2G42620	41.0409	17.0715	93.1943	WUS
AT3G16860	10.861	1.95291	45.2514	WUS
[truncated: 16 more rows]
