# Supplementary material for: A gene expression map of shoot domains reveals regulatory mechanisms
Source: Nat Commun. 2019 Jan 11;10:141. doi: 10.1038/s41467-018-08083-z (PMC6329838; doi:10.1038/s41467-018-08083-z)
Supplement: Supplementary file 13 — Supplementary Data 10 [file 41467_2018_8083_MOESM13_ESM.xlsx]

## Sheet: Supplementary Data 10
Supplementary Data 10. Differential expressed genes in epidermis domain.
Column A: Gene ID. Column B: The length of gene. Column C: LogFC of ATML1vs AS1. Column D and E: The P-value and FDR for the logFC. Column F and G: Average RPKM values for genes in AS1 and ATML1 domains. Column H: Specifically expressed domain.
GID	Length	logFC	P-value	FDR	AS1	ATML1	Specifically expressed domain
AT1G01060	3234	1.7508	6.99057e-09	1.25818e-07	5.32358	17.9133	ATML1
AT1G01120	1899	3.05704	2.63746e-28	3.62302e-26	34.1382	284.274	ATML1
AT1G01210	616	1.40595	0.000142538	0.000933822	11.2406	29.7888	ATML1
AT1G01240	1941	1.26036	9.85999e-05	0.000680426	3.06087	7.25358	ATML1
AT1G01250	840	2.96247	3.90713e-08	6.12596e-07	7.1053	55.6	ATML1
AT1G01430	1642	1.41417	5.83072e-12	1.81502e-10	32.1219	85.4797	ATML1
AT1G01440	2221	1.09689	1.19456e-05	0.00010741	5.63008	12.0604	ATML1
AT1G01610	1856	2.06691	1.48536e-16	7.86722e-15	63.2302	265.079	ATML1
AT1G01630	1203	1.96317	1.51603e-11	4.40374e-10	76.7087	299.01	ATML1
AT1G01725	453	2.03033	1.62182e-07	2.27183e-06	8.91611	36.349	ATML1
AT1G02120	1974	1.1268	2.50661e-06	2.68195e-05	15.9199	34.8563	ATML1
AT1G02260	2146	1.19967	7.50116e-05	0.000536675	2.66951	6.11854	ATML1
AT1G02400	1339	3.67835	1.14334e-10	2.87413e-09	5.58165	71.5795	ATML1
AT1G02820	615	3.1349	5.4172e-09	1.00037e-07	5.8361	51.3629	ATML1
AT1G03330	726	1.42968	0.0012059	0.00577769	19.6006	52.6265	ATML1
AT1G03370	3769	1.14194	1.56092e-05	0.000135875	2.38177	5.33004	ATML1
AT1G03457	1744	1.23516	7.95833e-06	7.51435e-05	7.11502	16.6856	ATML1
AT1G03520	2035	1.96374	2.13224e-06	2.32223e-05	1.47202	5.79212	ATML1
AT1G03590	2003	1.50031	3.02359e-14	1.29274e-12	5.65119	16.0981	ATML1
AT1G03850	1065	1.74343	0.00166134	0.00753905	1.4154	4.66957	ATML1
AT1G03905	1141	2.49797	0.000172948	0.00110683	0.959626	5.42809	ATML1
AT1G04010	2399	1.47387	2.75822e-05	0.00022347	1.69242	4.71215	ATML1
AT1G04040	1063	2.47379	1.43974e-21	1.16559e-19	182.239	1012.44	ATML1
AT1G04180	1266	1.56133	0.00020256	0.00127112	13.6977	40.4204	ATML1
AT1G04220	1784	1.78932	5.57139e-05	0.000414197	2.51075	8.73535	ATML1
AT1G04240	1178	2.76591	1.09527e-06	1.27644e-05	11.45	77.8593	ATML1
AT1G04250	1087	1.20529	7.73185e-06	7.32976e-05	269.77	621.972	ATML1
AT1G04280	1925	2.24913	5.48902e-19	3.57407e-17	5.92197	28.0934	ATML1
AT1G04430	2509	1.45154	3.97901e-12	1.26828e-10	21.436	58.6639	ATML1
AT1G04800	835	2.3255	3.67664e-12	1.17719e-10	89.347	447.872	ATML1
AT1G05230	2993	1.56132	2.12685e-09	4.23222e-08	4.01303	11.8441	ATML1
AT1G05320	2704	1.18916	0.000124521	0.00083217	2.04098	4.58616	ATML1
AT1G05570	6231	1.04392	6.98085e-05	0.000504022	2.01617	4.17955	ATML1
AT1G05590	2131	1.36335	1.98974e-05	0.000167189	2.94985	7.5242	ATML1
AT1G05810	896	1.43961	1.72677e-05	0.000148256	47.7958	129.704	ATML1
AT1G05870	1490	1.93009	2.75976e-18	1.69829e-16	23.8896	90.9217	ATML1
AT1G06080	1220	2.69195	7.09384e-06	6.79451e-05	7.7838	50.378	ATML1
AT1G06350	1150	2.06132	1.67913e-09	3.42453e-08	9.14697	38.3	ATML1
AT1G06515	680	1.56618	1.04424e-05	9.52608e-05	16.4197	48.3961	ATML1
AT1G06840	3240	1.25764	1.41758e-08	2.4012e-07	2.61008	6.23819	ATML1
AT1G06930	1041	7.21885	0.000136574	0.000900243	0	1.04651	ATML1
AT1G06980	791	1.4719	0.00207587	0.00909641	12.9399	35.9913	ATML1
AT1G07070	575	1.24842	1.9774e-05	0.000166217	45.8724	108.701	ATML1
AT1G07170	935	1.15415	1.46266e-05	0.000128266	16.6433	36.9505	ATML1
AT1G07570	1851	1.65646	4.43063e-14	1.8252e-12	7.0017	22.1864	ATML1
AT1G07650	3469	1.20245	3.44893e-07	4.49967e-06	5.30636	12.2361	ATML1
AT1G07660	717	1.42344	5.54719e-08	8.51555e-07	26.2355	70.1936	ATML1
AT1G07720	1799	3.30947	1.08055e-18	6.86779e-17	11.3712	112.807	ATML1
AT1G07985	751	2.84966	0.000986813	0.00487047	0.873761	6.27706	ATML1
AT1G08115	162	7.75339	0.00204884	0.00898535	0	9.78927	ATML1
AT1G08230	1461	1.12589	0.000188483	0.00119298	3.73588	8.06757	ATML1
AT1G08500	945	1.79108	1.67325e-05	0.000144531	4.31233	14.8323	ATML1
AT1G08510	2053	1.31841	1.44094e-08	2.43303e-07	46.9898	117.256	ATML1
AT1G08800	4317	2.03547	6.33679e-05	0.000463016	0.971116	3.98936	ATML1
AT1G08810	1234	3.13274	1.73989e-05	0.000149198	3.64404	31.9544	ATML1
AT1G08830	872	1.18107	1.36348e-06	1.55248e-05	46.302	104.796	ATML1
AT1G08890	1675	1.36006	5.91444e-05	0.000436954	3.26111	8.3711	ATML1
AT1G09310	826	2.20615	6.6789e-13	2.34665e-11	2554.12	11785.7	ATML1
AT1G09540	1498	3.31403	0.000201946	0.00126764	0.265522	2.73989	ATML1
AT1G09560	942	1.75294	4.33731e-11	1.15872e-09	42.3851	142.916	ATML1
AT1G10030	743	1.41162	0.000245025	0.00148889	6.10518	16.1004	ATML1
AT1G10060	2186	3.57655	1.97711e-20	1.47191e-18	2.36501	28.3675	ATML1
AT1G10200	982	1.24133	9.44682e-09	1.6637e-07	104.246	246.295	ATML1
AT1G10370	962	1.10141	0.00154733	0.00709884	72.1985	154.732	ATML1
AT1G10550	1068	2.61193	1.4409e-07	2.03931e-06	23.3529	142.897	ATML1
AT1G10590	886	1.02519	2.33845e-08	3.83003e-07	121.375	246.872	ATML1
AT1G10650	1609	1.09696	0.000578811	0.00310351	5.45852	11.5603	ATML1
AT1G10870	2769	1.10043	0.000301055	0.00177564	2.54919	5.42769	ATML1
AT1G11000	1971	2.1011	0.000982804	0.00485406	2.23844	9.62115	ATML1
AT1G11300	5104	1.85544	5.48187e-06	5.38128e-05	0.513161	1.83446	ATML1
AT1G11350	2680	1.7468	0.000589034	0.00315118	5.77644	19.3978	ATML1
AT1G11410	2686	2.29944	5.95779e-08	9.11957e-07	0.924602	4.57999	ATML1
AT1G11475	562	1.72897	4.44867e-07	5.64152e-06	31.3113	103.458	ATML1
AT1G11670	1964	2.13	1.82175e-19	1.25937e-17	3.68166	16.1086	ATML1
AT1G11740	2198	2.76694	7.54398e-06	7.17125e-05	0.989252	6.75877	ATML1
AT1G11850	678	2.1158	8.37065e-06	7.86878e-05	208.696	904.668	ATML1
AT1G12040	2444	6.91147	3.42945e-10	7.90258e-09	0.0263696	3.74975	ATML1
AT1G12460	3289	1.43088	1.70898e-05	0.00014714	1.60763	4.32793	ATML1
AT1G12480	1881	2.64558	1.25416e-06	1.44343e-05	1.40309	8.82808	ATML1
AT1G12710	1274	1.26672	0.000441472	0.00245876	3.906	9.39942	ATML1
AT1G12845	578	1.36971	0.000603548	0.0032167	19.3014	49.8282	ATML1
AT1G12860	1976	1.40253	2.86827e-06	3.01514e-05	7.33072	19.2654	ATML1
AT1G12990	2035	1.15997	0.000229815	0.00141464	3.76348	8.4503	ATML1
AT1G13100	1532	1.44865	0.00178976	0.0080379	2.7705	7.5338	ATML1
AT1G13110	1743	1.54571	3.81374e-09	7.25019e-08	29.6743	86.6406	ATML1
AT1G13245	579	1.5859	1.05377e-06	1.23484e-05	77.8607	233.375	ATML1
AT1G13590	422	6.86466	0.00126971	0.00603724	0	2.07736	ATML1
AT1G13609	444	3.32737	0.00205847	0.00902388	0.950642	9.59104	ATML1
AT1G13740	1591	1.7833	1.32637e-09	2.75584e-08	5.35189	18.439	ATML1
AT1G13860	2923	1.22216	3.45168e-06	3.56071e-05	1.79838	4.14897	ATML1
AT1G14170	1852	1.61987	2.4105e-07	3.25869e-06	4.19631	12.9193	ATML1
AT1G14280	1523	1.44151	3.36902e-09	6.45664e-08	13.9218	37.7836	ATML1
AT1G14350	2216	1.63284	3.78175e-11	1.02314e-09	5.626	17.4145	ATML1
AT1G14600	942	1.485	0.000675229	0.00352723	2.3077	6.58646	ATML1
AT1G14685	1942	1.22784	2.20212e-09	4.36438e-08	15.317	35.764	ATML1
AT1G14820	1439	1.08407	4.21595e-05	0.000326778	12.184	25.7163	ATML1
AT1G14860	1128	4.14166	1.21349e-07	1.74505e-06	0.101324	1.84954	ATML1
AT1G14930	719	2.71718	3.35727e-08	5.34201e-07	20.8543	137.366	ATML1
AT1G15050	558	5.58525	7.59677e-10	1.64554e-08	0.501658	24.6581	ATML1
AT1G15120	761	1.05207	0.00092376	0.00461057	113.844	235.878	ATML1
AT1G15250	542	1.46789	2.4204e-05	0.000199362	44.2672	122.041	ATML1
AT1G15260	814	2.38493	1.80674e-10	4.39144e-09	45.3307	236.759	ATML1
AT1G15270	479	1.12656	1.36221e-05	0.0001207	254.392	554.815	ATML1
AT1G15350	984	2.03268	1.28621e-08	2.19078e-07	14.5002	59.4565	ATML1
AT1G15580	628	3.08243	9.51047e-08	1.39653e-06	15.0875	127.864	ATML1
AT1G16000	514	1.40991	5.89321e-05	0.000435537	46.4612	123.163	ATML1
AT1G16170	697	1.14808	0.00020008	0.00125741	21.0887	46.6766	ATML1
AT1G16750	1895	1.02895	0.00084152	0.00425597	6.43498	13.1245	ATML1
AT1G16810	731	1.04976	2.33646e-05	0.000192971	52.7201	108.706	ATML1
AT1G16916	465	1.70148	0.000222724	0.00137856	10.2962	33.4276	ATML1
AT1G16930	1350	2.65368	1.68437e-06	1.88161e-05	0.501246	3.14239	ATML1
AT1G16960	676	3.09327	1.10029e-06	1.28158e-05	5.1356	43.908	ATML1
AT1G17060	1817	1.70968	0.000610672	0.00324898	1.1745	3.81102	ATML1
AT1G17080	724	1.17604	3.04132e-07	4.01462e-06	77.1636	174.378	ATML1
AT1G17140	1595	1.33128	4.00549e-15	1.87028e-13	25.8961	65.1196	ATML1
AT1G17145	1422	1.39992	0.000135745	0.000896488	2.3065	5.98843	ATML1
AT1G17147	579	2.04859	0.00011719	0.000790374	5.6164	23.1473	ATML1
AT1G17180	857	4.81062	3.46275e-06	3.5704e-05	0.177477	5.39715	ATML1
AT1G17190	935	2.3687	3.26214e-06	3.38158e-05	2.5083	12.8631	ATML1
AT1G17200	878	1.26841	1.49311e-08	2.51713e-07	125.981	303.286	ATML1
AT1G17840	3045	1.98776	4.59322e-29	6.74475e-27	19.2564	76.4244	ATML1
AT1G17880	778	1.15568	1.98467e-06	2.1816e-05	160.463	357.16	ATML1
AT1G17920	2755	2.43697	1.07583e-10	2.72049e-09	0.613944	3.36644	ATML1
AT1G18400	1016	1.30627	0.000275462	0.00164566	48.557	120.12	ATML1
AT1G18550	2331	1.42392	3.64538e-05	0.000287047	0.995221	2.70642	ATML1
AT1G18740	1555	1.3788	1.11957e-07	1.62828e-06	7.4594	19.3694	ATML1
AT1G18810	1435	2.47544	2.01898e-13	7.55502e-12	4.75714	26.4415	ATML1
AT1G18840	2360	1.21733	4.31143e-08	6.72028e-07	8.23558	19.0486	ATML1
AT1G19050	807	2.97885	8.04903e-10	1.73637e-08	3.67548	28.8627	ATML1
AT1G19330	1251	1.92879	1.13863e-10	2.86568e-09	6.0563	23.0327	ATML1
AT1G19400	1672	1.12635	8.66869e-06	8.10601e-05	3.1204	6.7279	ATML1
AT1G19970	1093	1.49896	0.000355067	0.00203611	2.41867	6.87454	ATML1
AT1G20190	1139	2.89679	8.02124e-16	3.9626e-14	17.7135	132.153	ATML1
AT1G20470	610	3.07169	1.59079e-07	2.23129e-06	2.72243	23.0338	ATML1
AT1G20950	2152	1.18358	3.77788e-06	3.86353e-05	11.7294	26.6295	ATML1
AT1G20970	4673	1.01107	0.000228411	0.00140803	4.33121	8.77314	ATML1
AT1G21010	818	1.51356	5.47817e-05	0.000408023	7.34179	20.9028	ATML1
AT1G21060	1676	2.10664	7.95099e-10	1.71696e-08	3.1093	13.3871	ATML1
AT1G21400	1955	2.10086	2.9522e-07	3.90909e-06	2.04262	8.77824	ATML1
AT1G21460	1004	1.67566	1.76419e-05	0.000150979	8.86544	28.1825	ATML1
AT1G21540	1841	2.76089	0.000315804	0.00184525	2.50388	16.985	ATML1
AT1G21590	2860	1.13919	1.92726e-05	0.000162838	3.77001	8.3278	ATML1
AT1G21660	2027	1.02059	1.12247e-05	0.000101528	11.715	23.7234	ATML1
AT1G21830	1019	2.04041	4.58452e-12	1.44399e-10	43.7621	180.041	ATML1
AT1G21930	532	1.26436	1.20703e-05	0.000108393	27.0733	64.5981	ATML1
AT1G21980	2925	1.96573	1.04039e-12	3.54999e-11	9.57681	37.4585	ATML1
AT1G22140	668	1.04857	0.000508024	0.00277284	21.0867	43.2922	ATML1
AT1G22160	730	1.14388	0.000880871	0.00443183	8.46032	18.5221	ATML1
AT1G22250	818	3.32134	2.09083e-07	2.86289e-06	1.00655	9.88433	ATML1
AT1G22300	1631	1.03144	5.93107e-06	5.77696e-05	88.9131	181.662	ATML1
AT1G22530	2448	1.4914	1.16352e-08	2.00597e-07	57.8219	162.643	ATML1
AT1G22640	1077	1.99222	1.19384e-12	4.04121e-11	9.23684	36.7582	ATML1
AT1G22680	1390	1.97339	0.00113204	0.00548677	1.33375	5.19096	ATML1
AT1G22690	595	2.77791	6.33387e-17	3.4938e-15	100.876	691.738	ATML1
AT1G22740	973	1.37354	0.000381809	0.00216728	16.0147	41.4417	ATML1
AT1G22885	495	1.03865	0.000154325	0.00100132	43.484	89.2417	ATML1
AT1G22890	559	2.31663	1.13012e-07	1.63802e-06	11.1449	55.5154	ATML1
AT1G22910	1498	1.31946	3.65294e-06	3.74115e-05	22.7111	56.6305	ATML1
AT1G23020	2271	2.12396	0.000928892	0.00463293	3.58143	15.6179	ATML1
AT1G23220	848	1.14981	0.000275748	0.00164691	17.2847	38.1665	ATML1
AT1G23480	2242	1.81449	0.00153938	0.00706846	3.62255	12.7043	ATML1
AT1G23720	2886	5.28659	8.15807e-09	1.45357e-07	0.0878414	3.57417	ATML1
AT1G24400	1749	1.36373	0.00220889	0.00958657	2.11263	5.5085	ATML1
AT1G24577	555	2.94649	7.98513e-06	7.53632e-05	5.15471	39.758	ATML1
AT1G25425	632	2.00391	2.44532e-05	0.000201026	4.7473	18.9403	ATML1
AT1G25450	1784	2.14632	2.05653e-18	1.28034e-16	9.8013	43.401	ATML1
AT1G25480	1649	1.5884	6.27832e-06	6.09012e-05	1.38356	4.15964	ATML1
AT1G25988	543	6.34712	0.00176089	0.00791823	0	1.05651	ATML1
AT1G26218	1135	2.1837	0.00212827	0.00928779	1.79674	8.20069	ATML1
AT1G26340	722	1.01174	0.00133278	0.00628379	19.0312	38.2469	ATML1
AT1G26560	1777	1.4261	0.000304843	0.00179203	3.77212	10.1947	ATML1
AT1G26600	795	3.11532	0.000157326	0.00101972	1.79819	15.6888	ATML1
AT1G26920	887	1.15864	0.00145249	0.0067422	34.9054	77.7266	ATML1
AT1G26945	689	2.50281	7.27149e-08	1.08955e-06	125.236	709.953	ATML1
AT1G26960	1195	2.04271	4.42508e-08	6.87728e-07	3.38822	13.9968	ATML1
AT1G27330	478	1.63955	4.13016e-07	5.27847e-06	59.3989	184.684	ATML1
AT1G27350	497	1.35229	3.52192e-07	4.58928e-06	46.8035	118.937	ATML1
AT1G27460	2519	1.45445	5.50978e-09	1.01659e-07	5.52217	15.1914	ATML1
AT1G27500	2264	1.25545	0.000492852	0.00269903	1.6025	3.80945	ATML1
AT1G27950	786	2.00264	4.38074e-15	2.03213e-13	1110.54	4450.39	ATML1
AT1G28010	3895	1.28557	0.000668766	0.00349776	1.82441	4.44996	ATML1
AT1G28250	762	1.20589	0.00126857	0.00603316	9.54213	21.8666	ATML1
AT1G28440	3357	1.22416	1.95468e-09	3.91892e-08	12.1346	28.403	ATML1
AT1G29240	2294	1.66705	1.1807e-05	0.000106298	1.07047	3.3845	ATML1
AT1G29250	723	1.05629	0.000214112	0.00133262	48.0062	99.5063	ATML1
AT1G29420	800	3.85401	0.000160671	0.00103856	0.39654	5.8616	ATML1
AT1G29430	686	2.3056	5.22156e-06	5.16144e-05	9.13056	45.1337	ATML1
AT1G29440	602	2.49751	1.1011e-05	9.98068e-05	9.22457	52.0443	ATML1
AT1G29450	549	2.29753	6.1138e-06	5.94406e-05	22.998	112.992	ATML1
AT1G29460	637	1.83676	0.000132812	0.000878755	18.2846	65.3298	ATML1
AT1G29500	655	2.72515	4.19927e-11	1.12431e-09	22.2967	147.439	ATML1
AT1G29510	616	2.08803	2.45228e-05	0.00020152	13.3979	56.9504	ATML1
AT1G29640	780	3.59665	2.32263e-07	3.15191e-06	0.564384	7.0383	ATML1
AT1G29660	1353	2.23635	5.33952e-19	3.4874e-17	138.821	654.223	ATML1
AT1G29670	1326	2.10803	4.37697e-16	2.2084e-14	176.514	761.048	ATML1
AT1G29990	740	1.01345	0.00020077	0.00126138	31.1725	62.5324	ATML1
AT1G30210	1711	1.30717	1.73459e-06	1.9266e-05	12.1296	29.9177	ATML1
AT1G30260	678	1.36459	0.00082897	0.00420148	8.22807	21.2832	ATML1
AT1G30690	2122	1.37967	2.89165e-09	5.59719e-08	22.5633	58.7979	ATML1
AT1G30870	1238	6.50349	9.76104e-06	8.9815e-05	0.104115	10.2974	ATML1
AT1G31340	743	1.02451	0.000233291	0.00143107	70.0562	142.132	ATML1
AT1G31420	2523	1.22764	2.16859e-09	4.30723e-08	30.8197	72.1311	ATML1
AT1G31880	1574	1.89739	1.09305e-05	9.92037e-05	4.63774	17.3135	ATML1
AT1G32780	1668	2.06077	0.000489785	0.00268707	1.39068	5.74037	ATML1
AT1G33415	1497	1.96762	0.00113297	0.00548827	0.619509	2.42123	ATML1
AT1G33790	2536	1.2315	0.000644043	0.00339346	1.66454	3.8968	ATML1
AT1G33811	1388	2.25109	4.42238e-25	4.87882e-23	29.6579	141.019	ATML1
AT1G34550	2600	1.10841	7.04334e-07	8.56463e-06	6.71238	14.4213	ATML1
AT1G34640	603	1.80108	6.42449e-09	1.164e-07	21.688	75.2381	ATML1
AT1G35180	894	2.38069	0.000314655	0.00184056	1.56978	8.18862	ATML1
AT1G35290	849	1.75833	0.000564493	0.00303591	9.94234	33.5608	ATML1
AT1G35720	1317	1.05377	0.000100643	0.00069215	265.182	550.467	ATML1
AT1G41830	2068	1.00087	4.50241e-06	4.52827e-05	36.721	73.4128	ATML1
AT1G41880	729	1.32096	9.37889e-05	0.000651912	133.895	334.228	ATML1
AT1G43765	406	3.55843	0.00107086	0.00523194	0.114912	1.36434	ATML1
AT1G44350	2019	1.46911	2.07921e-05	0.000174019	8.68596	24.0511	ATML1
AT1G44510	4389	3.56799	2.60451e-05	0.000212554	0.135666	1.62746	ATML1
AT1G44760	1035	1.28583	9.7394e-06	8.96547e-05	20.2652	49.1926	ATML1
AT1G45010	903	2.99246	1.21082e-14	5.32659e-13	5.82308	46.3386	ATML1
AT1G45191	1688	1.59374	0.00131257	0.0062036	1.68857	5.04484	ATML1
AT1G47970	924	1.13828	1.09354e-05	9.92056e-05	38.5606	84.7742	ATML1
AT1G48200	769	1.09546	1.26949e-06	1.45714e-05	18.6014	39.7009	ATML1
AT1G48240	1253	1.32087	2.19866e-10	5.26e-09	22.3191	55.7585	ATML1
AT1G48260	1606	3.43338	0.000142004	0.000930609	0.0947058	1.07051	ATML1
AT1G48330	550	2.25926	8.43809e-06	7.92518e-05	8.5565	40.9171	ATML1
AT1G48660	1722	2.91335	1.08037e-05	9.82204e-05	0.287679	2.13245	ATML1
AT1G49160	2098	2.90812	1.81666e-07	2.51335e-06	0.542249	4.1142	ATML1
AT1G49200	942	1.29668	0.000269752	0.00161518	9.02907	22.134	ATML1
AT1G49240	1707	1.48497	2.47907e-11	6.93618e-10	90.6954	253.953	ATML1
AT1G49410	501	1.26784	9.39066e-05	0.000652283	54.7698	131.606	ATML1
AT1G49430	2327	2.2363	4.90372e-25	5.35436e-23	7.66791	36.1658	ATML1
AT1G49500	990	1.65095	9.14083e-07	1.08609e-05	27.7928	87.1259	ATML1
AT1G49560	1435	1.03332	0.00121621	0.00582316	3.58745	7.37767	ATML1
AT1G49730	2625	1.66645	1.28291e-12	4.3221e-11	5.17136	16.3961	ATML1
AT1G49975	599	1.17825	7.10469e-06	6.80185e-05	35.4365	80.1366	ATML1
AT1G50190	1860	2.45309	0.000394586	0.00222852	0.213795	1.19428	ATML1
AT1G50290	876	1.55939	5.52561e-08	8.48855e-07	11.7831	34.8807	ATML1
AT1G50440	1336	1.61042	2.86216e-07	3.79459e-06	9.19479	28.0463	ATML1
AT1G51500	2342	1.95194	1.26303e-15	6.11708e-14	30.5439	118.273	ATML1
AT1G51600	1665	1.06261	5.09287e-05	0.000383866	9.1661	19.0602	ATML1
AT1G51805	2965	2.12472	3.92414e-09	7.44014e-08	3.432	14.9595	ATML1
AT1G52070	1224	10.2659	7.50693e-07	9.07137e-06	0	7.54761	ATML1
AT1G52280	939	1.36039	0.000140092	0.000918647	3.27154	8.40085	ATML1
AT1G52310	1978	1.05966	7.64107e-08	1.13851e-06	10.2678	21.3523	ATML1
AT1G52750	2275	1.88744	2.10309e-06	2.29518e-05	1.67692	6.20238	ATML1
AT1G52827	331	5.16767	3.63802e-25	4.05554e-23	8.03965	288.8	ATML1
AT1G52910	780	1.53975	0.000696446	0.00362472	5.99064	17.4106	ATML1
AT1G52990	942	3.35791	5.87908e-05	0.000434643	3.58161	36.7263	ATML1
AT1G53035	852	2.52848	0.000251533	0.00152278	0.743983	4.23303	ATML1
AT1G53060	729	1.05864	0.000782095	0.00399721	9.26069	19.2162	ATML1
AT1G53400	833	1.09557	1.28488e-05	0.000114563	34.7034	74.0285	ATML1
AT1G53500	2526	1.25784	3.6564e-08	5.7583e-07	12.0165	28.8038	ATML1
AT1G53700	1530	2.35404	2.60418e-06	2.77102e-05	5.93073	30.4071	ATML1
AT1G53830	1948	1.78878	4.27981e-07	5.4501e-06	3.61934	12.5884	ATML1
AT1G54010	1419	1.23271	8.92137e-07	1.06298e-05	112.072	263.218	ATML1
AT1G54260	1111	2.14848	0.00231903	0.0099731	1.12197	5.00216	ATML1
AT1G54290	811	1.45598	3.34906e-06	3.46999e-05	13.3745	36.5656	ATML1
AT1G54410	728	1.69244	2.10111e-08	3.45992e-07	1557.88	5034.83	ATML1
AT1G54730	2116	1.34781	0.000258059	0.00155566	1.38557	3.49704	ATML1
AT1G54740	1218	1.14652	0.00015982	0.001034	11.8633	26.1127	ATML1
AT1G54770	927	1.47737	0.00126725	0.00603091	3.00536	8.24902	ATML1
AT1G54970	1258	5.5664	0.00141515	0.0066034	0.0853834	4.44816	ATML1
AT1G55205	888	3.72161	1.44953e-05	0.000127377	0.254383	3.39177	ATML1
AT1G55260	1015	2.24224	1.07851e-10	2.72405e-09	41.4692	196.047	ATML1
AT1G55330	427	2.63856	5.87438e-14	2.3779e-12	377.576	2351.18	ATML1
AT1G55530	1650	1.03314	1.20548e-05	0.0001083	10.7847	21.9609	ATML1
AT1G55820	1979	1.09244	0.000338479	0.0019552	3.13398	6.68634	ATML1
AT1G56045	336	1.79517	4.67772e-05	0.000358009	61.8997	214.36	ATML1
AT1G56150	555	1.71338	4.01439e-06	4.08154e-05	107.782	353.51	ATML1
AT1G56300	928	1.03766	0.00211108	0.00922221	23.408	47.8142	ATML1
AT1G56330	943	1.00462	4.8517e-06	4.84079e-05	63.8069	127.874	ATML1
AT1G56580	698	2.52397	3.91126e-21	3.06171e-19	130.003	747.374	ATML1
AT1G56720	2188	1.24981	0.000622279	0.00329664	5.25904	12.4516	ATML1
AT1G57680	1861	1.08969	8.67803e-08	1.28048e-06	48.3149	102.783	ATML1
AT1G57750	1729	5.50922	2.48165e-05	0.000203698	0.0561004	2.70457	ATML1
AT1G57765	773	1.52385	8.26798e-05	0.000584468	10.7204	30.6867	ATML1
AT1G57860	669	1.22541	4.15215e-06	4.20788e-05	102.212	238.566	ATML1
AT1G58235	1012	1.64286	0.00136797	0.0064156	4.51391	14.124	ATML1
AT1G58270	1497	4.63476	1.64521e-05	0.00014234	0.0455155	1.27941	ATML1
AT1G59870	4759	1.26751	2.43674e-07	3.28999e-06	53.9176	129.847	ATML1
AT1G60095	1750	2.56098	2.22398e-08	3.65096e-07	0.304962	1.7694	ATML1
AT1G60270	1570	2.29472	1.6406e-07	2.29663e-06	2.04453	9.94052	ATML1
AT1G60660	601	1.61279	0.000103829	0.000710843	7.07996	21.4009	ATML1
AT1G61140	4608	1.37144	2.7401e-07	3.65781e-06	1.26064	3.29431	ATML1
AT1G61255	541	2.37212	3.04465e-06	3.17156e-05	12.1591	63.2001	ATML1
AT1G61780	641	1.70988	6.70669e-08	1.01132e-06	28.522	92.9397	ATML1
AT1G61795	901	2.05159	0.00136965	0.00642207	0.888181	3.67958	ATML1
AT1G61900	1926	1.51613	8.36938e-11	2.14959e-09	9.66089	27.6079	ATML1
AT1G62030	2349	2.0851	3.71203e-09	7.06946e-08	1.07143	4.51781	ATML1
AT1G62040	905	1.59123	0.000263014	0.00157972	9.42495	28.2849	ATML1
AT1G62380	1318	1.3556	5.28267e-07	6.58539e-06	343.024	877.743	ATML1
AT1G62400	1098	2.32815	0.000331625	0.00191978	3.37113	16.9661	ATML1
AT1G62440	2481	3.30669	0.000885923	0.00445199	1.48199	14.7044	ATML1
AT1G62770	868	2.3846	2.87736e-09	5.57458e-08	14.052	73.4444	ATML1
AT1G62980	1002	4.39016	0.000227564	0.00140362	0.221263	4.89629	ATML1
AT1G63220	750	1.99147	3.00744e-12	9.70219e-11	20.0555	79.7445	ATML1
AT1G63500	2289	1.02205	4.55492e-07	5.76252e-06	9.1882	18.7138	ATML1
AT1G63670	2545	2.17635	7.57572e-10	1.64426e-08	1.53779	6.95087	ATML1
AT1G64200	725	1.02792	0.00180757	0.00810589	28.4397	57.6127	ATML1
AT1G64230	1052	1.12852	3.5905e-10	8.22915e-09	82.7408	180.968	ATML1
AT1G64380	1528	2.15062	0.0015432	0.00708141	7.41922	32.9909	ATML1
AT1G64390	2660	1.01448	0.000771169	0.00395338	22.7301	45.9558	ATML1
AT1G64400	2304	1.71257	0.000447217	0.00248685	2.93415	9.59827	ATML1
AT1G64670	1662	1.37266	1.21091e-07	1.74443e-06	71.2842	184.687	ATML1
AT1G64740	1652	1.11991	1.51754e-06	1.71323e-05	14.7891	32.262	ATML1
AT1G64750	969	1.12567	0.000227293	0.00140236	50.7471	110.503	ATML1
AT1G64980	1235	1.68488	7.05354e-10	1.54498e-08	11.2595	36.0174	ATML1
AT1G65060	2081	1.547	0.00011458	0.000774737	5.03291	14.6758	ATML1
AT1G65180	2130	2.46374	4.88031e-05	0.000370319	1.10277	6.11188	ATML1
AT1G65295	573	3.84312	1.70999e-12	5.68891e-11	4.01026	57.5998	ATML1
AT1G65310	1049	1.48075	0.00172098	0.00776997	13.3567	37.4096	ATML1
AT1G65920	3276	1.01248	0.00184329	0.00824006	3.91723	7.921	ATML1
AT1G66230	1186	2.5109	0.000219608	0.00136204	1.29368	7.33525	ATML1
AT1G66270	1741	6.33792	4.21827e-12	1.33853e-10	0.0760112	6.74849	ATML1
AT1G66280	1870	4.25791	2.7182e-05	0.000220564	0.230192	4.48512	ATML1
AT1G66400	797	6.47701	2.56926e-07	3.44922e-06	0.0269542	3.37538	ATML1
AT1G66410	893	1.00654	7.51667e-07	9.07799e-06	173.156	347.578	ATML1
AT1G67090	1025	22.4968	0	0	0	43185.6	ATML1
AT1G67350	869	1.0031	0.000851183	0.00430161	83.8423	167.719	ATML1
AT1G67560	2928	1.16239	1.09854e-07	1.60206e-06	8.29964	18.6272	ATML1
AT1G67730	1418	1.97978	1.16888e-25	1.37502e-23	17.2727	68.0107	ATML1
AT1G67910	1153	3.29528	1.78846e-17	1.03478e-15	14.902	146.159	ATML1
AT1G68020	2996	1.20282	3.78029e-07	4.89301e-06	5.17665	11.9583	ATML1
AT1G68310	818	1.07226	0.00013831	0.000908918	13.9596	29.325	ATML1
AT1G68530	2220	1.58062	4.05618e-11	1.09046e-09	250.921	750.568	ATML1
AT1G68680	651	1.54456	6.79549e-10	1.49627e-08	20.3129	59.0687	ATML1
AT1G68780	1886	1.45707	4.3891e-06	4.42485e-05	4.94203	13.4552	ATML1
AT1G68870	654	2.45784	0.000137751	0.000905807	4.16695	22.7346	ATML1
AT1G68945	369	4.89885	0.00115444	0.0055687	0.0582181	2.45304	ATML1
AT1G69160	1375	1.15991	5.30317e-05	0.000397308	16.6055	36.8925	ATML1
AT1G69230	658	1.45233	0.000137263	0.000902983	16.5435	45.2198	ATML1
AT1G69252	981	1.24168	1.50981e-05	0.000131966	11.2824	26.8184	ATML1
AT1G69320	653	2.2353	0.000365995	0.00209145	1.74105	8.12255	ATML1
AT1G69750	1198	1.76986	0.000149252	0.000972124	0.721976	2.41312	ATML1
AT1G69980	841	1.08696	0.00159034	0.00726176	5.78026	12.1208	ATML1
AT1G70100	2421	1.27192	4.72346e-07	5.951e-06	6.08638	14.6302	ATML1
AT1G70420	1189	1.67994	0.000220302	0.00136555	2.22646	7.0736	ATML1
AT1G70520	2194	1.12277	0.000260161	0.00156656	5.60777	12.1207	ATML1
AT1G70630	2243	2.3421	0.00222672	0.00964604	0.409743	2.08968	ATML1
AT1G71015	840	4.21629	8.18659e-05	0.000579677	0.0808191	1.64085	ATML1
AT1G71360	2313	1.61664	1.36994e-07	1.94718e-06	2.08109	6.45127	ATML1
AT1G71800	1929	1.33154	9.10912e-06	8.46579e-05	6.23327	15.7446	ATML1
AT1G71900	1743	1.02773	0.000567612	0.00305088	3.66116	7.4824	ATML1
AT1G72020	628	1.5068	1.22031e-07	1.75323e-06	249.155	707.681	ATML1
AT1G72150	2148	1.16063	1.95263e-07	2.68402e-06	172.635	386.05	ATML1
AT1G72280	1763	2.13463	0.00224255	0.00969709	1.04116	4.58375	ATML1
AT1G72510	1404	1.20558	0.000345276	0.00199015	10.8615	24.9326	ATML1
AT1G72730	1667	1.29937	7.91928e-05	0.000562433	2.80062	6.97655	ATML1
AT1G73350	1012	1.23986	0.000236575	0.00144538	4.82902	11.5277	ATML1
AT1G73360	3067	1.47685	0.00173845	0.00782939	0.633238	1.76045	ATML1
AT1G73460	3703	1.06623	0.000518692	0.00282166	1.62289	3.41363	ATML1
AT1G73830	1082	2.2199	4.94024e-18	2.98828e-16	11.8052	55.021	ATML1
AT1G74270	614	1.08278	1.39002e-06	1.581e-05	194.547	411.73	ATML1
AT1G74670	654	2.4115	6.32377e-17	3.4938e-15	266.372	1417.31	ATML1
AT1G74790	2458	2.07941	1.48281e-24	1.56297e-22	7.37256	31.2057	ATML1
AT1G75220	1944	1.74761	3.25413e-16	1.66555e-14	8.41598	28.3637	ATML1
AT1G75410	2591	1.01281	0.000892222	0.00447836	2.37393	4.77312	ATML1
AT1G75580	718	2.47438	1.72334e-10	4.21277e-09	4.25303	23.629	ATML1
AT1G75780	1619	1.41105	4.74714e-07	5.97729e-06	33.1343	88.2055	ATML1
AT1G75880	1415	3.21557	5.27016e-05	0.000395253	0.625398	5.87596	ATML1
AT1G75900	1409	2.66599	1.00795e-10	2.5702e-09	3.96067	25.1056	ATML1
AT1G76185	854	1.22496	0.00110234	0.00536725	3.97259	9.26201	ATML1
AT1G76200	559	1.53076	4.51415e-10	1.02033e-08	378.619	1093.68	ATML1
AT1G76260	1416	1.28264	7.79125e-06	7.37622e-05	5.55403	13.5758	ATML1
AT1G76620	2016	2.42764	2.2122e-05	0.000183777	0.564593	3.01254	ATML1
AT1G76810	4395	1.31546	1.3748e-09	2.84197e-08	6.68606	16.6455	ATML1
AT1G77130	2146	1.28848	7.37813e-07	8.93165e-06	3.38499	8.2889	ATML1
AT1G77210	2154	1.42048	3.34095e-05	0.00026553	3.92677	10.4589	ATML1
AT1G77290	1366	1.06683	0.00157008	0.00718157	2.63568	5.57215	ATML1
AT1G77330	1239	2.90921	1.11775e-07	1.62673e-06	1.65617	12.5421	ATML1
AT1G77460	7153	1.22677	0.000318081	0.0018555	0.671813	1.57688	ATML1
AT1G77500	3158	1.14262	0.000997461	0.00491733	1.82219	4.08773	ATML1
AT1G77680	3846	1.09871	3.99218e-05	0.000311246	3.29227	7.0928	ATML1
AT1G77870	637	2.93605	0.000193392	0.00122006	0.365812	2.88929	ATML1
AT1G77940	652	1.16375	5.01083e-05	0.000378738	232.516	520.515	ATML1
AT1G78040	938	1.21364	1.55382e-11	4.50121e-10	370.961	860.329	ATML1
AT1G78170	920	4.02702	4.21115e-41	1.28091e-38	10.9612	178.987	ATML1
AT1G78230	2295	1.52261	1.32267e-10	3.30156e-09	7.33464	21.1797	ATML1
AT1G78240	2809	1.79555	1.40772e-11	4.11288e-10	12.7911	44.4775	ATML1
AT1G78540	2478	1.45717	9.31967e-05	0.000648478	0.462107	1.26056	ATML1
AT1G78570	2463	1.55613	1.9435e-09	3.90386e-08	29.5624	86.8823	ATML1
AT1G78690	1163	1.40607	0.00134846	0.00634928	3.30388	8.73648	ATML1
AT1G78820	1690	1.80769	5.71971e-11	1.50351e-09	30.3472	106.145	ATML1
AT1G79060	1853	1.16752	0.000592697	0.00316759	5.10919	11.4259	ATML1
AT1G79160	966	2.33014	6.80285e-15	3.07253e-13	13.6025	68.4455	ATML1
AT1G79590	1392	1.24788	1.10488e-06	1.28553e-05	25.9748	61.6191	ATML1
AT1G79660	603	1.89203	2.3482e-10	5.58634e-09	31.6529	117.381	ATML1
AT1G79700	1112	1.57924	1.59505e-05	0.000138394	23.3878	69.9342	ATML1
AT1G79770	718	2.45258	5.43313e-06	5.33835e-05	3.68545	20.2295	ATML1
AT1G80190	1437	1.23749	0.000491401	0.00269454	3.6279	8.58391	ATML1
AT1G80240	1316	3.77339	0.000854701	0.00431648	0.590966	8.23242	ATML1
AT1G80280	2687	1.1295	1.11733e-08	1.93731e-07	49.9119	109.236	ATML1
AT1G80810	2421	1.61039	0.000178878	0.00114006	0.721159	2.18763	ATML1
AT1G80890	661	1.3165	0.00017318	0.00110798	13.0793	32.3169	ATML1
AT2G01021	102	4.34742	7.20379e-06	6.88125e-05	11.3419	232.484	ATML1
AT2G01530	737	1.86965	0.000300815	0.00177472	3.31461	12.0199	ATML1
AT2G01670	1211	1.41006	2.33571e-05	0.000192971	16.4231	43.5972	ATML1
AT2G01910	2472	1.05112	0.000820465	0.00416631	4.5928	9.47206	ATML1
AT2G01930	1701	1.06003	4.59072e-05	0.00035216	8.73076	18.1016	ATML1
AT2G02050	647	1.1802	1.16706e-05	0.000105159	139.217	315.126	ATML1
AT2G02170	1708	1.27216	1.24838e-07	1.78872e-06	7.50594	18.1037	ATML1
AT2G02450	1410	2.02458	1.71242e-08	2.86417e-07	10.5099	42.6749	ATML1
AT2G02510	506	1.17498	1.71867e-06	1.91091e-05	113.766	256.445	ATML1
AT2G02630	2056	8.43849	0.0003193	0.00186108	0	1.25644	ATML1
AT2G02680	1950	8.40039	3.06069e-09	5.91363e-08	0	1.28899	ATML1
AT2G02780	2314	2.19049	3.52614e-14	1.48671e-12	2.63474	12.035	ATML1
AT2G02790	2067	1.03918	6.50709e-06	6.28055e-05	4.2266	8.63757	ATML1
AT2G02850	708	3.78146	9.27776e-06	8.59252e-05	0.466481	6.46499	ATML1
AT2G02950	1592	2.0554	1.66408e-08	2.7877e-07	11.3968	47.2806	ATML1
AT2G03350	809	1.6327	2.89751e-09	5.60343e-08	15.6342	48.3868	ATML1
AT2G03470	1711	1.00768	0.00127158	0.00604391	3.95489	7.87293	ATML1
AT2G03590	1802	1.91911	0.0018571	0.0082844	0.273463	1.03668	ATML1
AT2G03680	933	1.08007	1.20668e-07	1.73951e-06	411.984	870.787	ATML1
AT2G03980	1420	2.81547	8.53032e-13	2.93896e-11	1.54544	10.809	ATML1
AT2G04410	615	1.06793	0.000240756	0.00146726	84.5013	177.116	ATML1
AT2G04430	1019	2.74901	1.53282e-06	1.72956e-05	0.52953	3.57401	ATML1
AT2G04520	817	1.58391	1.41533e-06	1.60636e-05	52.5637	157.292	ATML1
AT2G04570	1347	2.98336	5.23339e-47	2.02599e-44	13.8406	109.469	ATML1
AT2G04630	757	1.10594	1.21883e-05	0.000109315	76.0198	163.286	ATML1
AT2G04845	816	1.17959	0.000729263	0.00376789	5.77839	12.9737	ATML1
AT2G05380	603	1.97953	2.92027e-12	9.47841e-11	846.01	3336.37	ATML1
AT2G05520	728	2.14346	8.67732e-11	2.22599e-09	1443.99	6379.94	ATML1
AT2G06002	704	5.4182	2.17896e-10	5.21872e-09	0.256337	11.4911	ATML1
AT2G06025	1431	1.71899	1.59354e-06	1.79034e-05	3.12998	10.2487	ATML1
AT2G06850	1214	1.75652	8.65769e-16	4.26712e-14	434.879	1469.58	ATML1
AT2G06950	4209	11.4884	8.7206e-18	5.18657e-16	0	5.10266	ATML1
AT2G07080	2589	8.94923	5.51396e-16	2.74949e-14	0	1.46448	ATML1
AT2G07599	1237	7.70307	0.000185377	0.00117612	0	1.28694	ATML1
AT2G07783	2148	3.45651	2.62789e-07	3.52127e-06	0.136272	1.46196	ATML1
AT2G09795	1572	9.57386	1.26049e-05	0.000112483	0	3.61241	ATML1
AT2G10410	1050	10.4388	5.33233e-53	2.65832e-50	0.132587	193.995	ATML1
AT2G11140	1932	8.48944	7.69311e-05	0.000549301	0	1.38981	ATML1
AT2G11240	6063	11.1456	3.80027e-11	1.02684e-09	0	2.79393	ATML1
AT2G12461	135	2.95986	0.000677014	0.00353395	2.67112	21.018	ATML1
AT2G12462	927	3.93676	1.06908e-37	2.77595e-35	9.80883	150.194	ATML1
AT2G13570	648	4.6184	0.000272175	0.00162831	0.0663039	1.91365	ATML1
AT2G13790	2234	1.1025	0.00131065	0.00619728	2.38189	5.13825	ATML1
AT2G13970	2266	10.6524	3.02056e-20	2.22539e-18	0	5.31939	ATML1
AT2G14045	813	2.08673	3.18312e-08	5.11123e-07	3.78711	16.0656	ATML1
AT2G14090	1586	5.12356	0.000824868	0.0041859	0.0270901	1.13802	ATML1
AT2G14247	488	3.10223	2.45465e-08	4.00494e-07	32.4266	278.279	ATML1
AT2G14255	1697	1.38173	6.99978e-05	0.000505218	3.06859	8.02204	ATML1
AT2G14285	580	10.347	6.81974e-07	8.31173e-06	0	16.7973	ATML1
AT2G14660	593	2.39609	0.000802836	0.00408751	1.9447	10.2901	ATML1
AT2G14680	2585	1.04838	0.000295505	0.00174775	2.02344	4.17128	ATML1
AT2G14878	876	6.11089	1.88903e-10	4.57059e-09	0.177555	13.1611	ATML1
AT2G15050	803	2.28462	9.51743e-19	6.08544e-17	98.4514	479.568	ATML1
AT2G15090	1692	1.31305	1.54427e-05	0.000134812	14.1475	34.9884	ATML1
AT2G15292	1253	10.0466	2.43667e-06	2.61632e-05	0	6.30433	ATML1
AT2G15760	1268	2.16198	0.000770303	0.00395116	0.992748	4.45607	ATML1
AT2G15790	1513	1.52773	4.4061e-08	6.85279e-07	2.61161	7.60148	ATML1
AT2G15830	434	3.74358	6.21236e-14	2.50045e-12	6.8002	91.3461	ATML1
AT2G15970	896	1.9065	1.18229e-12	4.00848e-11	128.234	480.613	ATML1
AT2G16280	1954	1.91352	1.12908e-14	4.99799e-13	15.8499	59.7373	ATML1
AT2G16365	3145	1.39195	0.00196353	0.00867376	2.45671	6.44255	ATML1
AT2G16380	2055	2.42561	2.57107e-10	6.07584e-09	4.23771	22.7967	ATML1
AT2G16630	1292	1.97706	4.61176e-10	1.04129e-08	6.26799	24.5511	ATML1
AT2G17500	1745	1.75018	7.07094e-08	1.06099e-06	3.44392	11.667	ATML1
AT2G17550	3284	1.59719	5.60255e-05	0.000416223	1.0069	3.0421	ATML1
AT2G17730	1450	1.37731	0.000130964	0.000868801	2.28843	6.02507	ATML1
AT2G18010	339	2.86908	1.06444e-08	1.85618e-07	15.8794	115.981	ATML1
AT2G18050	769	2.09985	0.00021235	0.00132397	2.47819	10.7014	ATML1
AT2G18170	1695	1.24741	0.000132398	0.000877549	3.17427	7.53842	ATML1
AT2G18300	1861	1.27249	2.10332e-05	0.000175692	27.1141	65.4347	ATML1
AT2G18890	1427	1.45754	0.000290711	0.00172351	1.67838	4.62605	ATML1
AT2G18980	1078	2.41561	0.000737487	0.003803	0.886469	4.86679	ATML1
AT2G19170	2906	1.031	8.99157e-05	0.000628731	4.0982	8.44447	ATML1
AT2G19310	613	1.01403	0.000617361	0.0032772	138.843	280.026	ATML1
AT2G19460	624	2.58846	4.46069e-11	1.18721e-09	5.76444	34.7776	ATML1
AT2G19660	1989	2.23036	0.00137041	0.00642421	0.841966	3.98104	ATML1
AT2G19830	1071	1.31417	3.66348e-10	8.38739e-09	56.1142	139.338	ATML1
AT2G20490	482	1.21608	0.000394909	0.00222916	55.2039	127.829	ATML1
AT2G20495	1093	1.41918	0.000383247	0.00217313	3.38259	8.93535	ATML1
AT2G20630	1758	1.00423	1.89646e-05	0.000160746	28.8333	57.6879	ATML1
AT2G20724	547	2.45882	7.79307e-08	1.15792e-06	12.326	67.6957	ATML1
AT2G20835	418	2.21182	6.13437e-08	9.36965e-07	50.1507	232.187	ATML1
AT2G21080	1529	2.66477	3.64533e-14	1.5309e-12	1.54348	9.77074	ATML1
AT2G21140	1265	1.7379	6.84843e-07	8.34192e-06	24.0667	80.2481	ATML1
AT2G21200	470	3.483	7.91608e-06	7.4811e-05	2.66108	30.0961	ATML1
AT2G21210	700	1.98092	1.56913e-18	9.88461e-17	21.9393	86.5863	ATML1
AT2G21220	488	2.72865	4.20323e-11	1.12431e-09	12.1236	80.2293	ATML1
AT2G21540	2296	2.54643	7.62095e-22	6.3884e-20	9.2103	53.902	ATML1
AT2G21880	1056	2.88626	0.00020285	0.00127188	0.801356	5.94771	ATML1
AT2G22000	612	3.88888	0.000148077	0.000965653	0.117363	1.72254	ATML1
AT2G22425	516	1.34974	4.0119e-11	1.07992e-09	120.583	307.07	ATML1
AT2G22640	753	1.51654	1.44009e-06	1.63271e-05	10.7211	30.4822	ATML1
AT2G22770	1370	1.72596	0.000233672	0.00143222	3.2294	10.5527	ATML1
AT2G22795	2530	1.29589	0.000235122	0.00143857	2.58903	6.29878	ATML1
AT2G22810	1425	2.58745	3.43935e-08	5.45277e-07	7.06498	42.5163	ATML1
AT2G23090	580	1.22178	3.68631e-07	4.77717e-06	845.448	1971.51	ATML1
AT2G23910	1258	2.2014	1.91041e-05	0.000161671	1.51824	6.95453	ATML1
AT2G23930	559	1.08378	0.00037295	0.00212607	113.324	239.772	ATML1
AT2G24040	410	1.75919	2.9691e-07	3.92903e-06	12.1434	41.1271	ATML1
AT2G24300	2214	2.39062	0.00115598	0.00557363	0.464809	2.46764	ATML1
AT2G24520	2939	1.50434	4.04339e-05	0.000314663	2.4253	6.92243	ATML1
AT2G24980	1680	3.91441	9.34453e-06	8.64308e-05	0.237485	3.74446	ATML1
AT2G25310	1071	1.12501	1.44501e-09	2.97555e-08	26.402	57.6262	ATML1
AT2G25480	1722	1.39005	6.11013e-07	7.5244e-06	6.16527	16.1117	ATML1
AT2G25490	2787	1.21174	0.000130686	0.000867654	13.2127	30.6308	ATML1
AT2G25735	700	2.05626	0.00173479	0.00781572	7.17736	29.7999	ATML1
AT2G25964	649	2.22589	4.14132e-09	7.81019e-08	4.30678	20.1467	ATML1
AT2G25980	1627	3.30869	0.000211225	0.00131812	0.218661	2.27175	ATML1
AT2G26210	1017	1.06026	5.56479e-07	6.91685e-06	22.4958	46.8368	ATML1
AT2G26240	666	1.33438	7.95626e-09	1.4188e-07	51.3071	129.308	ATML1
AT2G26250	2117	2.28503	1.8389e-32	3.40468e-30	87.4488	426.231	ATML1
AT2G26640	1823	1.07447	5.93215e-05	0.000437959	4.93095	10.4845	ATML1
AT2G26650	2852	1.40906	2.06801e-06	2.2627e-05	2.38822	6.38911	ATML1
AT2G26710	1970	1.8288	5.37662e-11	1.42034e-09	10.2891	36.5734	ATML1
AT2G26910	4575	2.06053	7.0084e-27	9.0438e-25	10.2251	42.6811	ATML1
AT2G26980	2445	1.06339	4.37552e-05	0.000337794	4.01363	8.31617	ATML1
AT2G27010	1565	2.91118	4.89214e-06	4.872e-05	0.326186	2.46523	ATML1
AT2G27030	2330	1.23513	0.000108006	0.000736366	24.4148	57.3982	ATML1
AT2G27060	3508	1.09273	9.81717e-05	0.000677999	3.14273	6.70377	ATML1
AT2G27385	1151	2.06562	6.98163e-10	1.53092e-08	51.7903	216.611	ATML1
AT2G27400	930	2.81642	0.00140712	0.00657461	0.430588	3.08996	ATML1
AT2G27530	1043	1.16109	0.000106157	0.000725381	158.841	354.951	ATML1
AT2G27860	1525	1.0617	2.65437e-07	3.55451e-06	113.045	236.077	ATML1
AT2G28060	802	1.0583	0.000181339	0.00115325	13.2556	27.3489	ATML1
AT2G28150	2074	1.08364	5.36036e-06	5.28392e-05	6.11037	12.8119	ATML1
AT2G28190	967	1.10037	1.6763e-05	0.000144677	20.6014	43.9889	ATML1
AT2G28260	2037	2.42572	3.99602e-07	5.13168e-06	0.919508	4.96826	ATML1
AT2G28740	508	1.68846	4.51105e-06	4.53063e-05	35.0896	112.652	ATML1
AT2G29340	1355	1.25892	4.07926e-08	6.39114e-07	29.3771	70.234	ATML1
AT2G29910	1748	1.25402	0.000748067	0.00385196	1.55625	3.67808	ATML1
AT2G30010	1466	1.50596	3.46841e-10	7.9751e-09	54.8751	155.88	ATML1
AT2G30420	696	5.3089	9.42461e-05	0.000654284	0.0308656	1.68431	ATML1
AT2G30424	303	3.53998	7.47373e-10	1.63064e-08	9.84379	114.387	ATML1
AT2G30740	1498	1.08317	1.01833e-07	1.4902e-06	14.6672	31.1527	ATML1
AT2G30930	826	1.41346	3.82648e-05	0.000299535	354.187	943.473	ATML1
AT2G31070	2017	1.37684	7.80843e-06	7.38592e-05	12.2134	31.6346	ATML1
AT2G31380	1125	1.78752	8.66564e-09	1.53757e-07	24.3496	83.8989	ATML1
AT2G31490	537	1.38139	1.43028e-08	2.4208e-07	134.028	348.687	ATML1
AT2G31570	853	1.89169	6.72959e-09	1.21429e-07	52.3294	193.933	ATML1
AT2G32060	836	1.01703	9.10801e-05	0.000635412	212.421	429.574	ATML1
AT2G32430	1960	1.7659	0.00109224	0.00532293	1.12471	3.80374	ATML1
AT2G32690	880	2.15456	3.70534e-09	7.06304e-08	255.542	1137.87	ATML1
AT2G32720	728	1.6758	7.54833e-10	1.63999e-08	36.7	116.874	ATML1
AT2G32800	2728	1.91288	3.41969e-13	1.24892e-11	7.83291	29.4818	ATML1
AT2G32970	2575	1.31795	1.71511e-08	2.86642e-07	2.85918	7.05836	ATML1
AT2G33370	664	1.03606	4.42834e-05	0.000341129	228.818	468.861	ATML1
AT2G33480	1051	1.17408	0.000242568	0.00147564	7.75602	17.3775	ATML1
AT2G34160	636	1.6092	0.000160503	0.00103779	19.312	58.6591	ATML1
AT2G34170	1992	1.35748	4.18962e-09	7.89428e-08	5.3756	13.7353	ATML1
AT2G34300	2781	1.0148	0.000121343	0.00081554	7.88655	15.9695	ATML1
AT2G34310	1310	1.0555	3.32152e-05	0.000264282	14.6587	30.3302	ATML1
AT2G34340	817	1.83869	3.36648e-06	3.48464e-05	4.05154	14.5263	ATML1
AT2G34585	591	1.56702	8.26368e-09	1.47116e-07	92.2663	273.507	ATML1
AT2G34700	722	3.81415	2.31786e-07	3.14744e-06	1.48743	20.8055	ATML1
AT2G35050	4346	1.05013	7.74551e-07	9.32264e-06	26.016	53.8874	ATML1
AT2G35190	1599	1.09845	1.78226e-05	0.00015234	9.3995	20.0247	ATML1
AT2G35650	1978	1.1997	9.37653e-06	8.66139e-05	3.07983	6.99899	ATML1
AT2G35880	1824	1.53255	3.84259e-14	1.6074e-12	60.3648	174.683	ATML1
AT2G36040	183	7.03301	0.000470969	0.00259655	0	5.08348	ATML1
AT2G36410	1283	2.26755	4.75556e-19	3.12517e-17	23.6994	114.093	ATML1
AT2G37030	375	5.10388	5.96009e-09	1.08836e-07	1.7338	60.2275	ATML1
AT2G37040	2530	1.00218	0.00116713	0.00562101	35.8257	71.729	ATML1
AT2G37120	597	1.33395	3.85796e-09	7.32772e-08	47.7134	120.028	ATML1
AT2G37300	1393	3.3281	1.94901e-09	3.91125e-08	0.560993	5.58729	ATML1
AT2G37550	1882	1.08869	2.32814e-07	3.15737e-06	16.2493	34.4522	ATML1
AT2G38120	2135	1.15452	1.02814e-05	9.41154e-05	95.2328	212.071	ATML1
AT2G38300	1551	2.52929	4.18158e-05	0.000324232	0.973795	5.62907	ATML1
AT2G38450	691	1.41659	2.69162e-05	0.000218573	15.8389	42.2816	ATML1
AT2G38490	1795	4.37161	0.00108845	0.00530812	0.0639503	1.41922	ATML1
AT2G38540	706	1.84571	4.25733e-09	8.00769e-08	11754.5	42249.5	ATML1
AT2G38610	1535	1.23102	2.27797e-07	3.09921e-06	22.2355	52.2713	ATML1
AT2G38630	1897	1.4201	0.000234399	0.00143538	0.816508	2.16037	ATML1
AT2G38750	1337	2.38429	1.23908e-07	1.7778e-06	10.0966	52.6492	ATML1
AT2G39130	2067	2.27998	4.23945e-18	2.58643e-16	4.8078	23.3605	ATML1
AT2G39390	631	1.53021	2.40229e-11	6.75689e-10	72.3437	208.734	ATML1
AT2G39400	1194	1.96792	0.000454891	0.00251965	2.65897	10.4536	ATML1
AT2G39435	1781	1.9734	0.000368906	0.00210753	0.510033	2.01049	ATML1
AT2G39460	1559	1.03362	0.000474238	0.00261187	180.399	369.131	ATML1
AT2G39480	4893	1.53394	4.51133e-10	1.02033e-08	2.45729	7.15757	ATML1
AT2G39681	1034	2.05919	0.000558735	0.00300835	0.359057	1.56731	ATML1
AT2G39690	1685	2.3028	0.000962862	0.00477662	0.572585	2.83172	ATML1
AT2G39770	1544	1.35279	1.12671e-11	3.36464e-10	92.7846	236.907	ATML1
AT2G40080	619	1.3372	0.000688404	0.00358637	29.5012	74.3252	ATML1
AT2G40110	871	1.77943	0.000207322	0.00129718	2.99134	10.1128	ATML1
AT2G40270	1851	1.11491	8.06055e-05	0.000571703	2.80767	6.12291	ATML1
AT2G40475	1218	3.13432	5.09807e-18	3.06633e-16	8.64141	75.914	ATML1
AT2G40610	1105	2.10443	4.73256e-16	2.37655e-14	281.103	1208.94	ATML1
AT2G40670	640	2.67515	0.000237499	0.00145019	1.00978	6.38633	ATML1
AT2G41090	912	1.10552	5.10325e-05	0.000384495	170.907	367.658	ATML1
AT2G41110	875	1.63145	1.22338e-11	3.62014e-10	89.9394	278.545	ATML1
AT2G41170	1613	1.46383	1.73581e-07	2.40932e-06	17.0454	47.0575	ATML1
AT2G41180	835	1.17215	9.17007e-07	1.08835e-05	62.2872	140.164	ATML1
AT2G41190	2155	1.90517	8.03056e-08	1.19155e-06	1.12887	4.2768	ATML1
AT2G41312	796	2.44974	0.00024185	0.00147254	3.23905	17.6999	ATML1
AT2G41420	765	1.79953	2.57323e-13	9.52858e-12	109.146	379.691	ATML1
AT2G41470	1245	7.87255	7.55453e-06	7.17765e-05	0	1.43164	ATML1
AT2G41475	816	2.20115	5.90752e-14	2.38677e-12	28.6414	131.566	ATML1
AT2G41540	2112	2.26826	1.05647e-28	1.50969e-26	4.90584	23.6193	ATML1
AT2G41830	3830	1.14886	0.00149583	0.00690946	1.14949	2.59135	ATML1
AT2G41940	1108	1.20884	4.4778e-06	4.50574e-05	33.4027	77.3172	ATML1
AT2G41980	1335	1.27695	7.64866e-08	1.13885e-06	16.8496	40.8779	ATML1
AT2G42170	1402	6.64094	2.21051e-09	4.37418e-08	0.0871393	8.99422	ATML1
AT2G42190	883	1.4959	1.52768e-07	2.14966e-06	8.79992	24.7245	ATML1
AT2G42485	488	8.9768	2.98657e-05	0.000240144	0	7.75673	ATML1
AT2G43200	1836	1.89438	8.58812e-08	1.26897e-06	1.4158	5.30734	ATML1
AT2G43340	891	1.10543	0.000152748	0.000992169	7.14162	15.2853	ATML1
AT2G43430	1767	1.16877	4.25071e-07	5.41953e-06	8.03237	18.1131	ATML1
AT2G43460	600	1.4296	9.45896e-07	1.11703e-05	212.171	571.098	ATML1
AT2G43520	590	2.67265	2.95042e-13	1.08498e-11	12.254	78.1997	ATML1
AT2G43760	1289	1.01783	5.9937e-06	5.83263e-05	17.1075	34.4699	ATML1
AT2G43810	842	1.57211	2.72275e-07	3.63922e-06	20.8254	61.6151	ATML1
AT2G44230	1794	2.04237	1.97862e-11	5.63974e-10	10.1332	41.6468	ATML1
AT2G44360	643	1.80617	5.54178e-11	1.46034e-09	18.2089	63.379	ATML1
AT2G44570	1662	2.78322	0.00054939	0.00296518	0.309219	2.16206	ATML1
AT2G44600	1359	1.23023	0.000195193	0.00122996	7.20597	16.971	ATML1
AT2G44620	676	1.05187	3.91361e-05	0.000305793	111.008	229.821	ATML1
AT2G44740	1002	1.56647	0.000486961	0.00267433	6.03981	17.8299	ATML1
AT2G44910	957	1.90946	0.000491032	0.00269321	12.4269	46.5368	ATML1
AT2G44940	1162	1.5212	4.58613e-09	8.58821e-08	24.9017	71.5638	ATML1
AT2G45190	1035	1.2098	7.183e-07	8.71455e-06	32.935	76.0603	ATML1
AT2G45380	2312	1.44757	9.20681e-06	8.54168e-05	1.18555	3.23744	ATML1
AT2G45600	1365	1.14413	0.000123351	0.000825911	15.1283	33.4735	ATML1
AT2G45710	549	1.11461	0.000217269	0.00134872	64.0925	138.299	ATML1
AT2G45970	2480	1.0991	3.00052e-06	3.1348e-05	28.7467	61.5742	ATML1
AT2G45980	1265	1.05084	1.18308e-05	0.000106467	42.505	87.9665	ATML1
AT2G46070	1348	2.29829	2.61019e-11	7.28391e-10	4.02484	19.7681	ATML1
AT2G46225	1410	1.01386	4.47742e-05	0.000344288	17.9293	36.0222	ATML1
AT2G46380	2659	1.56988	4.66101e-05	0.000356858	1.76941	5.25124	ATML1
AT2G46530	2533	1.44036	6.16512e-07	7.58772e-06	3.28947	8.94809	ATML1
AT2G46535	783	1.29004	0.00157952	0.00721698	16.246	39.5052	ATML1
AT2G46860	908	7.16915	0.00104179	0.00510985	0	1.19927	ATML1
AT2G47000	4161	1.70205	1.94641e-05	0.000164195	4.38586	14.3059	ATML1
AT2G47060	1719	1.26539	0.000515258	0.00280585	15.2487	36.715	ATML1
AT2G47240	2483	1.22551	3.29722e-11	9.03531e-10	14.972	35.0036	ATML1
AT2G47380	422	1.30607	2.70165e-06	2.85619e-05	116.938	288.666	ATML1
AT2G47485	679	3.75657	2.60179e-23	2.49537e-21	3.40828	46.3969	ATML1
AT2G47540	657	7.74709	9.57406e-05	0.000663145	0	2.46646	ATML1
AT2G47630	1293	1.29912	1.07781e-05	9.80296e-05	15.159	37.1351	ATML1
AT2G47690	667	1.06104	6.71833e-05	0.000486633	33.8776	70.6445	ATML1
AT2G47780	905	1.54082	0.000149348	0.000972449	44.9155	130.802	ATML1
AT3G01050	579	1.51502	4.33091e-05	0.000334835	13.8308	39.6047	ATML1
AT3G01130	706	1.22278	2.53945e-07	3.41351e-06	95.4814	222.558	ATML1
AT3G01390	902	1.13418	1.45383e-07	2.05271e-06	171.726	376.715	ATML1
AT3G01420	2254	4.02213	3.33073e-10	7.69175e-09	0.249728	4.19994	ATML1
AT3G01860	1164	2.17059	1.32845e-13	5.09646e-12	28.0807	126.251	ATML1
AT3G02030	2641	1.31823	0.00123032	0.00588275	0.822903	2.09127	ATML1
AT3G02180	824	1.39861	2.32444e-10	5.54221e-09	136.268	358.978	ATML1
AT3G02250	2608	1.44562	4.69004e-10	1.05784e-08	3.41002	9.27788	ATML1
AT3G02380	1315	1.21126	7.39796e-05	0.00053054	13.7439	31.9083	ATML1
AT3G02480	449	2.32375	0.00207862	0.0091047	37.2572	186.481	ATML1
AT3G02500	1001	1.65304	0.0022298	0.0096541	0.990117	3.10595	ATML1
AT3G02750	2945	1.23527	4.22025e-10	9.58991e-09	7.70926	18.1731	ATML1
AT3G02990	1864	1.57768	0.000418352	0.0023404	1.92818	5.80959	ATML1
AT3G03140	3189	1.05884	0.00148232	0.00686119	2.32409	4.86888	ATML1
AT3G03640	1747	1.14327	4.9838e-05	0.00037735	4.00701	8.8579	ATML1
AT3G03820	291	2.33005	5.44268e-11	1.436e-09	37.5509	188.301	ATML1
AT3G03830	505	2.28294	0.000297265	0.00175597	5.86827	28.5087	ATML1
AT3G03840	727	3.83089	3.54227e-11	9.62488e-10	3.04762	43.3971	ATML1
AT3G03850	631	3.21545	1.73394e-07	2.40829e-06	2.67986	24.9025	ATML1
AT3G04400	891	1.41193	1.70737e-07	2.37538e-06	667.567	1776.06	ATML1
AT3G04780	808	1.49999	1.04244e-06	1.22425e-05	18.8761	53.1805	ATML1
AT3G05590	857	1.34071	3.35424e-07	4.38958e-06	3265.01	8269.19	ATML1
AT3G05710	1591	1.04136	2.81626e-06	2.96557e-05	15.4631	31.7377	ATML1
AT3G05830	1268	1.73855	3.47606e-09	6.64383e-08	3.55867	11.8186	ATML1
AT3G05880	495	3.19094	3.50098e-18	2.14204e-16	87.529	799.325	ATML1
AT3G05890	366	3.18739	7.30079e-08	1.0924e-06	4.7855	43.5055	ATML1
AT3G06120	823	3.73685	0.000267192	0.00160165	0.623354	8.4126	ATML1
AT3G06700	565	1.0405	9.57124e-05	0.000663145	736.197	1513.85	ATML1
AT3G06770	2001	1.09618	1.35049e-06	1.54015e-05	9.89287	21.2283	ATML1
AT3G06778	932	3.01847	7.02594e-06	6.73553e-05	0.704584	5.72325	ATML1
AT3G06840	858	1.98552	1.20949e-09	2.52531e-08	10.3724	40.8888	ATML1
AT3G07230	371	1.5456	5.39237e-06	5.31056e-05	131.112	382.326	ATML1
AT3G07470	1032	1.15801	5.44355e-05	0.000405827	63.905	142.698	ATML1
AT3G07580	947	1.20555	7.90165e-05	0.000561368	12.394	28.565	ATML1
AT3G07810	2518	1.31709	2.5585e-10	6.05284e-09	14.1333	35.2099	ATML1
AT3G07940	1561	1.02033	5.04332e-06	5.00384e-05	9.33673	18.8103	ATML1
AT3G07990	1724	2.11024	4.98714e-05	0.00037735	2.28279	9.84511	ATML1
AT3G08520	78	3.91887	3.50305e-05	0.000277172	2.01613	31.4509	ATML1
AT3G08600	1430	1.05662	3.32583e-05	0.000264526	7.7783	16.128	ATML1
AT3G08610	522	1.31127	6.78063e-08	1.02031e-06	437.499	1085.2	ATML1
AT3G08630	1389	1.53932	2.6873e-06	2.84383e-05	7.75557	22.6133	ATML1
AT3G09230	1448	1.14191	0.000492793	0.00269903	5.18798	11.3711	ATML1
AT3G09260	1806	1.28722	1.43344e-08	2.42332e-07	243.856	595.017	ATML1
AT3G09410	1826	1.33146	8.06871e-06	7.60846e-05	3.3559	8.4426	ATML1
AT3G09450	2328	3.50844	0.00144658	0.00672307	0.119962	1.42192	ATML1
AT3G09710	1939	1.0581	0.000708099	0.00367491	5.30421	11.1107	ATML1
AT3G09910	1096	2.29909	0.0011444	0.0055303	0.236779	1.21492	ATML1
AT3G10660	2142	1.745	0.00229562	0.00989241	0.783896	2.68205	ATML1
AT3G11120	298	2.41956	5.33469e-05	0.000399389	19.9669	106.439	ATML1
AT3G11210	1370	1.47101	8.78673e-06	8.1964e-05	9.36766	25.8628	ATML1
AT3G11490	1308	1.39497	7.9987e-08	1.18764e-06	3.61255	9.51003	ATML1
AT3G11500	589	1.20127	0.00183397	0.00820183	21.5233	49.2066	ATML1
AT3G11600	751	2.04277	9.23969e-10	1.97126e-08	12.0065	49.2407	ATML1
AT3G11720	2095	2.54679	9.79684e-09	1.71682e-07	0.825008	4.84143	ATML1
AT3G12320	1218	1.62317	0.0021733	0.00945908	2.18229	6.64173	ATML1
AT3G12587	435	1.61713	1.41005e-07	2.00018e-06	14.0709	42.9737	ATML1
AT3G12610	1409	1.40186	6.7691e-11	1.75765e-09	208.654	551.507	ATML1
AT3G12910	954	7.32841	0.000655706	0.00344298	0	1.24078	ATML1
AT3G12965	374	1.81576	1.3497e-07	1.92227e-06	44.6708	156.766	ATML1
AT3G13404	451	5.38285	4.26663e-07	5.43656e-06	0.142899	7.07535	ATML1
AT3G13520	516	1.91412	3.4556e-09	6.61661e-08	797.03	3003.89	ATML1
AT3G13600	1818	4.35595	2.97436e-07	3.9311e-06	0.0628678	1.36474	ATML1
AT3G13690	3321	1.53236	1.33328e-18	8.42381e-17	17.3294	50.1637	ATML1
AT3G13720	938	1.44467	1.89825e-08	3.13314e-07	108.249	294.744	ATML1
AT3G13790	1964	1.6513	6.37301e-11	1.66088e-09	7.35763	23.0871	ATML1
AT3G13810	2409	1.98268	1.66535e-11	4.80242e-10	4.27904	16.8864	ATML1
AT3G13980	1225	1.43326	5.0857e-07	6.36412e-06	23.6796	63.8115	ATML1
AT3G14370	1660	2.08526	2.9964e-06	3.13356e-05	8.90923	37.8732	ATML1
AT3G14395	559	6.34416	0.00162127	0.00737727	0	1.02577	ATML1
AT3G14410	1322	1.32981	1.00329e-05	9.20778e-05	4.75919	12.067	ATML1
AT3G14430	539	1.11461	6.48355e-05	0.000472443	43.5373	94.2027	ATML1
AT3G14760	808	1.36188	0.00166561	0.00755361	14.4051	36.9566	ATML1
AT3G14770	1666	2.06508	0.00219969	0.00955818	1.13521	4.7808	ATML1
AT3G15115	1384	1.98012	0.000558802	0.00300835	1.74676	6.91029	ATML1
AT3G15260	1408	1.12077	4.66664e-06	4.66927e-05	16.8892	36.6943	ATML1
AT3G15470	3370	1.39376	1.89831e-11	5.42534e-10	5.60947	14.6825	ATML1
AT3G15534	207	6.49437	0.0017943	0.00805656	0	3.01712	ATML1
AT3G15710	872	1.03655	0.000228015	0.00140599	13.387	27.3179	ATML1
AT3G15950	2575	1.60963	7.1979e-09	1.29222e-07	26.777	81.6357	ATML1
AT3G16060	2546	1.2705	1.92522e-10	4.6476e-09	7.89422	19.0321	ATML1
AT3G16080	612	1.0977	1.42801e-05	0.000125849	237.262	507.375	ATML1
AT3G16170	1980	1.02702	0.00140136	0.00655486	4.97111	10.1153	ATML1
AT3G16370	1518	2.91874	4.34832e-34	8.98877e-32	232.653	1759.34	ATML1
AT3G16400	2058	1.59762	3.46469e-13	1.26319e-11	53.2424	161.118	ATML1
AT3G16420	1329	2.00775	2.36994e-16	1.23075e-14	483.752	1945.24	ATML1
AT3G16430	1286	3.14621	6.97768e-23	6.48772e-21	7.3551	65.0133	ATML1
AT3G16460	2510	1.04492	0.000413195	0.00231702	24.1962	49.9839	ATML1
AT3G16560	2166	1.31172	0.000223718	0.00138391	2.57855	6.381	ATML1
AT3G16710	1524	2.52842	9.4333e-05	0.00065446	0.21542	1.24491	ATML1
AT3G16750	1149	9.61258	0.000258732	0.00155884	0	5.09355	ATML1
AT3G16770	1124	1.9859	2.46162e-07	3.31937e-06	197.095	780.826	ATML1
AT3G16850	1806	1.12613	1.76657e-06	1.95803e-05	76.326	166.666	ATML1
AT3G17070	1141	1.27049	1.08949e-06	1.27039e-05	21.1652	51.0856	ATML1
AT3G17160	779	1.19042	7.56298e-07	9.1184e-06	37.8175	86.1111	ATML1
AT3G17185	947	1.53074	0.000447555	0.00248808	2.67459	7.66477	ATML1
AT3G17210	668	1.85309	3.0453e-10	7.07865e-09	72.3109	260.914	ATML1
AT3G17340	3591	1.04703	0.000371712	0.00212128	1.51266	3.14976	ATML1
AT3G17390	1690	1.24655	2.77871e-11	7.71374e-10	758.95	1800.78	ATML1
AT3G17440	1371	1.03232	0.000309114	0.00181263	22.3502	45.6117	ATML1
AT3G17510	2019	1.61603	8.36788e-12	2.55256e-10	4.98865	15.3451	ATML1
AT3G17580	667	2.79515	0.000152281	0.000990482	3.34664	23.2101	ATML1
AT3G17609	741	2.03038	7.87822e-05	0.000560077	5.79103	23.6848	ATML1
AT3G17780	736	1.01843	0.000157497	0.00102052	39.1962	79.3021	ATML1
AT3G17820	1341	1.36218	3.39857e-11	9.27723e-10	89.12	229.054	ATML1
AT3G18270	1622	1.50006	2.46924e-05	0.000202758	3.50318	9.93124	ATML1
AT3G18740	556	1.22611	3.80861e-05	0.000298356	253.838	593.461	ATML1
AT3G18780	1842	2.07258	6.4785e-21	5.01601e-19	193.609	814.494	ATML1
AT3G19400	1307	1.38235	4.15223e-05	0.000322309	8.28213	21.49	ATML1
AT3G19515	2713	3.41278	4.36307e-07	5.54286e-06	0.211916	2.27638	ATML1
AT3G19553	1912	1.06307	0.000570325	0.00306418	7.45478	15.6095	ATML1
AT3G19660	486	2.30495	0.000134427	0.000888335	0.519109	2.60039	ATML1
AT3G19860	1367	1.43262	4.98889e-10	1.12202e-08	13.4979	36.3555	ATML1
AT3G20075	338	5.99291	0.00201873	0.00887159	0	1.25655	ATML1
AT3G20300	1686	1.75811	1.3389e-09	2.77854e-08	4.03998	13.6365	ATML1
AT3G20370	1396	2.0062	0.000392112	0.00221652	8.62476	34.5634	ATML1
AT3G20820	1300	1.15421	2.59424e-07	3.48057e-06	104.809	233.306	ATML1
AT3G21080	1054	5.16826	0.0019761	0.00871844	0.160174	5.96111	ATML1
AT3G21175	1505	1.12676	2.88298e-05	0.000232429	9.96762	21.7128	ATML1
AT3G21190	1671	1.35831	1.26785e-06	1.45604e-05	4.64867	11.8719	ATML1
AT3G21270	1079	1.11199	7.72998e-06	7.32976e-05	36.199	78.2013	ATML1
AT3G21330	1803	3.1875	5.32498e-14	2.16787e-12	7.52677	68.5872	ATML1
AT3G21560	1772	1.22102	8.44579e-07	1.00887e-05	33.8012	78.7535	ATML1
AT3G21610	883	1.20735	0.000109082	0.00074216	22.9409	53.036	ATML1
AT3G21650	2338	1.26088	0.000458455	0.00253675	1.42183	3.40959	ATML1
AT3G21680	360	3.91749	0.00127854	0.00607134	0.128904	2.21884	ATML1
AT3G21690	1952	1.19881	3.7553e-09	7.14547e-08	17.4924	40.1542	ATML1
AT3G21720	2171	1.46907	7.41023e-05	0.000531241	66.6387	184.474	ATML1
AT3G22104	2160	1.12416	0.00191322	0.00848673	1.48063	3.21174	ATML1
AT3G22210	597	1.40999	1.39328e-07	1.97903e-06	30.9936	82.1175	ATML1
AT3G22231	545	3.86916	0.000229886	0.00141465	0.367382	5.68202	ATML1
AT3G23030	941	1.88772	9.09631e-07	1.082e-05	96.622	357.428	ATML1
AT3G23050	1562	1.00169	0.000107271	0.00073182	521.753	1044.87	ATML1
AT3G23160	2174	1.79795	2.39918e-05	0.000197691	0.806831	2.73446	ATML1
AT3G23325	507	3.63619	8.17168e-08	1.2108e-06	2.0716	25.6951	ATML1
AT3G23340	1741	1.5269	9.39627e-07	1.11147e-05	3.45997	10.0673	ATML1
AT3G23390	541	1.18743	0.000226069	0.00139568	249.958	568.834	ATML1
AT3G23450	1761	2.64996	1.5731e-06	1.76939e-05	75.039	471.033	ATML1
AT3G23610	1091	3.06044	0.0020441	0.0089664	0.38516	3.27032	ATML1
AT3G23805	675	1.84033	3.01183e-10	7.01618e-09	25.1713	89.9597	ATML1
AT3G23810	1849	1.30023	9.36284e-08	1.3758e-06	150.541	370.642	ATML1
AT3G24140	1729	2.38064	8.3415e-17	4.55403e-15	4.95377	25.7921	ATML1
AT3G24150	1472	1.31096	2.59458e-06	2.76219e-05	6.67425	16.4848	ATML1
AT3G24420	1124	3.65149	8.44832e-07	1.00887e-05	2.46407	31.1132	ATML1
AT3G24503	1722	1.41313	9.40563e-10	2.00465e-08	86.6872	230.924	ATML1
AT3G24670	1589	2.30862	1.31784e-09	2.74287e-08	2.57234	12.7657	ATML1
AT3G24715	3354	1.85942	0.000450795	0.0025016	0.916007	3.33639	ATML1
AT3G25070	1067	1.33658	5.9014e-09	1.07949e-07	21.7199	54.6816	ATML1
AT3G25600	714	2.06111	6.00955e-08	9.1922e-07	23.2468	96.9431	ATML1
AT3G25670	1428	3.51154	6.38991e-08	9.69046e-07	0.340027	3.90268	ATML1
AT3G25717	570	1.99542	2.44461e-05	0.000201026	44.4497	177.089	ATML1
AT3G26450	889	2.75088	5.0513e-13	1.80457e-11	204.713	1377.84	ATML1
AT3G26460	689	1.55401	8.94838e-05	0.000626328	23.1521	67.659	ATML1
AT3G26744	2158	1.35992	1.32667e-09	2.75584e-08	20.0007	51.2331	ATML1
AT3G26780	1514	1.10434	2.5105e-06	2.68476e-05	35.3714	75.9765	ATML1
AT3G26932	1676	2.30392	1.15989e-11	3.45889e-10	1.09647	5.27671	ATML1
AT3G27100	745	1.16133	1.31822e-05	0.000117018	11.652	25.9251	ATML1
AT3G27250	1187	1.59205	0.000586615	0.00313903	4.8487	14.6847	ATML1
AT3G27770	1324	1.13556	8.33754e-05	0.000588799	19.1709	41.969	ATML1
AT3G27880	1225	1.7628	9.14953e-07	1.08651e-05	4.68745	15.9882	ATML1
AT3G27960	2409	1.01333	1.19846e-05	0.000107715	4.31427	8.71363	ATML1
AT3G28180	2475	1.12918	3.38639e-07	4.4235e-06	26.6712	58.4505	ATML1
AT3G28340	1606	2.03728	0.0006066	0.00323055	1.30732	5.3872	ATML1
AT3G28450	2116	1.14226	0.000695962	0.00362309	2.06061	4.54288	ATML1
AT3G28550	3223	6.05243	2.63462e-13	9.73894e-12	0.12669	8.66601	ATML1
AT3G28910	1592	2.43541	4.43185e-14	1.8252e-12	10.1072	54.6042	ATML1
AT3G29030	1288	1.71711	3.27112e-07	4.28608e-06	83.2307	273.758	ATML1
AT3G29075	1106	1.11598	0.00016171	0.00104464	34.1741	74.1018	ATML1
AT3G29130	847	1.52677	2.68449e-05	0.000218078	4.07739	11.5903	ATML1
AT3G29170	703	1.48976	0.000109044	0.00074216	8.47247	23.796	ATML1
AT3G29280	680	1.45961	0.000109934	0.000746989	7.27239	19.9445	ATML1
AT3G29370	520	2.43845	1.52042e-07	2.14247e-06	28.7687	155.859	ATML1
AT3G29575	1245	1.86736	1.29999e-06	1.48961e-05	5.17322	18.8237	ATML1
AT3G29639	562	3.90605	0.00228842	0.00986338	0.134369	2.1102	ATML1
AT3G41768	1808	3.5007	3.50501e-08	5.53625e-07	0.296395	3.42652	ATML1
AT3G42800	1563	1.81861	0.00116123	0.00559768	2.71943	9.55776	ATML1
AT3G43720	795	1.43489	4.44056e-06	4.4746e-05	1249.83	3379.26	ATML1
AT3G43810	803	1.20001	1.29182e-07	1.846e-06	186.874	429.078	ATML1
AT3G43960	1227	2.34987	1.79836e-12	5.96428e-11	5.31585	27.1025	ATML1
AT3G43980	400	1.19849	1.22085e-05	0.000109358	196.644	450.778	ATML1
AT3G44320	1399	1.91191	3.98557e-13	1.44321e-11	10.5422	39.6276	ATML1
AT3G44735	566	2.10029	5.62576e-05	0.000417656	4.08998	17.6484	ATML1
AT3G45443	998	2.73148	0.0011191	0.00543643	0.29954	2.10081	ATML1
AT3G45730	603	2.7417	0.000318474	0.00185678	5.61714	37.6113	ATML1
AT3G45960	1061	2.40342	9.59971e-09	1.68505e-07	3.18523	16.8068	ATML1
AT3G46460	880	1.05656	4.85873e-05	0.000369317	12.8968	26.73	ATML1
AT3G46540	1213	1.2265	7.36262e-05	0.000528361	13.7833	32.0532	ATML1
AT3G46560	538	1.04548	0.000815618	0.00414466	96.1617	198.236	ATML1
AT3G47295	460	4.74588	1.38933e-22	1.25346e-20	7.40844	198.176	ATML1
AT3G47600	1486	1.80447	6.11764e-08	9.35081e-07	8.31709	28.9855	ATML1
AT3G48100	1374	2.84647	0.000153029	0.000993685	0.798894	5.75581	ATML1
AT3G48260	1551	2.66356	0.000189581	0.00119921	0.892815	5.70541	ATML1
AT3G48340	1220	6.02978	0.000112895	0.000764798	0.0176086	1.64753	ATML1
AT3G48350	1313	1.31042	0.00103192	0.00506378	22.0145	54.4877	ATML1
AT3G48460	1310	1.86423	1.02912e-10	2.61167e-09	11.7311	42.5532	ATML1
AT3G48570	490	1.67369	2.35125e-10	5.58736e-09	43.6602	139.137	ATML1
AT3G48720	1665	2.69545	4.75714e-22	4.06783e-20	31.8268	206.278	ATML1
AT3G49100	576	1.09404	0.0010898	0.00531227	27.2455	57.97	ATML1
AT3G49210	1801	2.28621	6.45672e-05	0.00047081	2.78977	13.6413	ATML1
AT3G49810	2298	1.13672	1.36313e-05	0.000120731	3.17523	6.90486	ATML1
AT3G49870	939	1.11765	5.21847e-06	5.16078e-05	21.614	46.665	ATML1
AT3G49930	718	3.35124	0.000810896	0.00412264	0.715552	7.44939	ATML1
AT3G49960	1296	4.93626	0.00055276	0.00297883	0.0828799	2.81169	ATML1
AT3G50120	1819	2.41858	8.84363e-05	0.000620015	0.297228	1.61095	ATML1
AT3G50530	2477	1.24208	1.24148e-11	3.66623e-10	12.1904	28.7954	ATML1
AT3G50550	594	2.50199	1.26878e-10	3.17823e-09	5.13604	29.0655	ATML1
AT3G50630	979	1.81341	4.17959e-11	1.1208e-09	13.3837	47.0004	ATML1
AT3G50900	600	2.10106	2.96366e-11	8.17689e-10	18.7047	80.413	ATML1
AT3G51150	3785	1.28441	1.97618e-09	3.9583e-08	3.7951	9.19673	ATML1
AT3G51160	1418	1.09636	3.78977e-07	4.90229e-06	40.4028	86.5075	ATML1
AT3G51470	1254	1.40579	1.41107e-05	0.000124563	5.05186	13.3718	ATML1
AT3G51600	752	1.08013	0.00158273	0.00723012	6066.91	12827	ATML1
AT3G51920	756	1.36945	4.4145e-05	0.000340187	45.2076	116.684	ATML1
AT3G52130	542	4.90826	0.001427	0.00664996	0.0464423	1.64861	ATML1
AT3G52190	1506	1.10917	0.000504272	0.00275549	8.91733	19.2072	ATML1
AT3G52290	1848	1.77109	7.95332e-07	9.53503e-06	6.35197	21.6774	ATML1
AT3G52450	1645	2.26231	0.00013269	0.000878222	3.89789	18.7059	ATML1
AT3G52560	963	1.29866	6.30551e-09	1.14456e-07	77.7807	191.193	ATML1
AT3G52590	677	1.17752	3.52782e-07	4.59415e-06	880.157	1990.4	ATML1
AT3G52740	591	2.48304	2.56867e-07	3.44922e-06	5.2267	29.1838	ATML1
AT3G52840	2517	1.42446	4.70367e-11	1.25032e-09	11.3607	30.4862	ATML1
AT3G52870	1699	1.30335	1.1497e-08	1.98535e-07	10.9937	27.1744	ATML1
AT3G52920	1078	1.18527	5.86508e-07	7.24778e-06	22.6192	51.3503	ATML1
AT3G53250	330	3.62459	0.000313186	0.00183398	1.42096	17.3713	ATML1
AT3G53440	1806	1.48573	0.00167897	0.00760284	0.686499	1.92633	ATML1
AT3G53540	3231	1.04676	7.04815e-07	8.56559e-06	9.77357	20.1583	ATML1
AT3G53720	2762	1.60186	0.000183327	0.00116485	3.81383	11.5999	ATML1
AT3G53890	584	1.15394	1.55528e-05	0.000135606	437.082	972.181	ATML1
AT3G53990	1005	1.17197	1.28448e-07	1.83675e-06	150.924	339.896	ATML1
AT3G54140	2064	1.13032	7.26839e-05	0.000522833	6.31146	13.8716	ATML1
AT3G54200	896	1.5214	1.77554e-06	1.96185e-05	29.318	84.3763	ATML1
AT3G54580	3095	5.71633	1.59381e-09	3.2693e-08	0.246241	13.1821	ATML1
AT3G54590	2163	4.46915	1.02268e-10	2.60153e-09	0.468184	10.5751	ATML1
AT3G55005	1138	1.29428	1.08233e-06	1.26274e-05	10.3829	25.2829	ATML1
AT3G55130	2513	1.38267	3.10887e-09	5.99584e-08	13.0069	34.0153	ATML1
AT3G55280	777	1.08284	0.00124429	0.00593757	72.4862	153.241	ATML1
AT3G55360	1347	2.03178	4.98438e-30	7.9795e-28	56.5023	231.19	ATML1
AT3G55470	828	1.05273	4.52394e-07	5.73014e-06	30.9131	64.0937	ATML1
AT3G55500	1105	2.70351	6.45116e-05	0.000470566	13.6455	88.9641	ATML1
AT3G55730	1500	1.52805	1.99605e-08	3.29201e-07	6.90603	19.9305	ATML1
AT3G55740	1721	1.59517	1.35223e-08	2.29416e-07	3.30878	10.0027	ATML1
AT3G55750	656	1.43334	7.7712e-05	0.000554604	90.918	245.19	ATML1
AT3G56060	1959	1.80341	1.65505e-09	3.38515e-08	15.9783	55.8203	ATML1
AT3G56260	1055	2.01065	2.84608e-05	0.000229889	3.54812	14.3147	ATML1
AT3G56370	3416	1.31946	1.7826e-07	2.47103e-06	7.68423	19.1069	ATML1
AT3G56800	1051	1.32771	4.13846e-11	1.11117e-09	270.064	677.69	ATML1
AT3G56830	1496	1.60403	0.00133407	0.00628848	1.00018	3.10578	ATML1
AT3G57020	1370	1.68605	7.76919e-08	1.15518e-06	9.40182	30.1577	ATML1
AT3G57040	1354	1.61582	0.000137231	0.000902983	2.03957	6.12014	ATML1
AT3G57062	812	2.15526	1.73482e-09	3.52459e-08	6.10594	27.2057	ATML1
AT3G57070	1724	1.33637	0.000176405	0.0011259	9.79649	24.6861	ATML1
AT3G57320	654	1.58018	1.89559e-07	2.61744e-06	18.4825	55.2705	ATML1
AT3G57480	1132	1.66319	1.39634e-06	1.58649e-05	2.31569	7.2685	ATML1
AT3G57800	1926	1.0488	1.02723e-05	9.40717e-05	52.1339	107.802	ATML1
AT3G58170	841	1.02739	0.000730262	0.00377031	37.4788	76.1992	ATML1
AT3G58850	591	2.76384	2.13002e-15	1.01233e-13	39.0682	265.452	ATML1
AT3G59210	2188	1.1885	0.0011434	0.00552674	1.26585	2.81399	ATML1
AT3G59290	3690	1.00245	1.58085e-05	0.000137463	7.07921	14.2471	ATML1
AT3G59360	1920	1.11552	7.11057e-06	6.80441e-05	6.16647	13.4975	ATML1
AT3G59420	3395	1.33845	4.12174e-07	5.27087e-06	2.24352	5.67571	ATML1
AT3G59530	1546	2.05455	0.00152488	0.00701853	0.828993	3.45851	ATML1
AT3G59540	524	1.41448	5.78294e-07	7.16291e-06	220.915	588.424	ATML1
AT3G59710	1192	7.32819	0.000474747	0.002614	0	1.02224	ATML1
AT3G59810	625	1.52153	6.18469e-09	1.12551e-07	28.6968	82.1508	ATML1
AT3G60030	3148	1.17921	4.19817e-08	6.56295e-07	8.52092	19.2452	ATML1
AT3G60130	1832	1.38033	4.35281e-09	8.18006e-08	9.28779	24.183	ATML1
AT3G60220	1489	2.05279	3.4985e-14	1.48092e-12	6.91572	28.6658	ATML1
AT3G60245	592	1.03901	3.16559e-05	0.000252915	1421.98	2921.58	ATML1
AT3G60290	1251	1.8624	0.00194639	0.00861592	2.20138	8.02668	ATML1
AT3G60390	1357	1.408	1.95471e-05	0.000164706	59.536	157.913	ATML1
AT3G60520	723	1.59362	6.72085e-08	1.01274e-06	15.5877	47.0554	ATML1
AT3G61090	597	3.48247	0.000350965	0.0020153	0.162475	1.94663	ATML1
AT3G61110	609	1.00083	0.000100048	0.000688724	546.105	1092.36	ATML1
AT3G61150	2836	1.22384	1.30058e-06	1.48961e-05	15.267	35.6654	ATML1
AT3G61160	1869	2.18512	3.06928e-07	4.04902e-06	1.09564	5.00346	ATML1
AT3G61430	1402	1.26179	1.57479e-08	2.64436e-07	136.355	327.158	ATML1
AT3G61550	825	1.4032	1.71431e-06	1.90706e-05	112.277	297.009	ATML1
AT3G61610	1583	1.29846	2.73221e-05	0.000221447	2.71946	6.62038	ATML1
AT3G61830	2347	1.54525	3.40211e-10	7.84808e-09	3.65396	10.6915	ATML1
AT3G61890	986	1.52109	3.8992e-05	0.000304891	3.05398	8.54677	ATML1
AT3G62110	2142	1.2614	2.29083e-07	3.11471e-06	7.50548	17.8894	ATML1
AT3G62680	1173	5.16347	8.71793e-06	8.1449e-05	0.313363	11.5188	ATML1
AT3G62820	753	2.34264	8.34191e-32	1.50522e-29	55.1383	279.79	ATML1
AT3G63120	1009	1.24881	3.47807e-08	5.51005e-07	33.7983	80.2933	ATML1
AT4G00020	3959	1.29899	2.09572e-05	0.000175126	1.14463	2.81023	ATML1
AT4G00170	1101	1.01766	5.80724e-05	0.00042993	13.725	27.6892	ATML1
AT4G00180	1378	1.35886	2.57539e-10	6.0793e-09	51.0775	131.018	ATML1
AT4G00330	1518	1.38531	4.38961e-07	5.57326e-06	40.5028	105.825	ATML1
AT4G00360	2090	1.7681	1.19256e-09	2.49675e-08	176.415	600.994	ATML1
AT4G00400	1872	1.90262	1.0074e-21	8.31376e-20	18.4511	68.9675	ATML1
AT4G00500	1832	1.03025	0.00048798	0.00267923	4.58528	9.41609	ATML1
AT4G00585	624	1.37351	3.11922e-08	5.01242e-07	177.682	460.009	ATML1
AT4G00730	3287	1.27948	1.8172e-05	0.000154953	27.2073	66.0963	ATML1
AT4G00950	1242	2.8983	9.5757e-16	4.69783e-14	5.90676	44.0331	ATML1
AT4G01060	414	3.67539	1.44593e-07	2.04427e-06	5.8207	74.356	ATML1
AT4G01090	2895	1.31389	2.36946e-06	2.55835e-05	5.23418	13.0122	ATML1
AT4G01950	1828	1.43048	2.37616e-06	2.56428e-05	16.7629	45.2536	ATML1
AT4G02040	824	1.12565	0.000714433	0.00370475	7.11844	15.5635	ATML1
AT4G02280	2917	1.41488	0.000715346	0.00370768	0.875863	2.35198	ATML1
AT4G02620	636	1.51561	7.03557e-08	1.05717e-06	117.89	336.771	ATML1
AT4G03070	1057	2.21245	1.85449e-05	0.000157691	1.8612	8.56039	ATML1
AT4G03110	1872	1.18384	1.04034e-06	1.22246e-05	23.9227	54.2212	ATML1
AT4G03240	818	1.74274	6.25767e-08	9.53064e-07	4.36912	14.4712	ATML1
AT4G03560	2674	1.30468	2.35672e-08	3.85698e-07	9.56063	23.6478	ATML1
AT4G04200	685	1.13812	0.00135665	0.00637655	9.39543	20.6868	ATML1
AT4G04750	1502	1.60765	6.85617e-05	0.000495861	3.17877	9.63399	ATML1
AT4G04840	848	2.89742	4.77244e-05	0.000363689	16.6257	123.807	ATML1
AT4G04890	3085	2.08367	5.4971e-27	7.22495e-25	25.1004	106.467	ATML1
AT4G05010	495	2.01022	0.0014298	0.0066601	3.25116	13.2562	ATML1
AT4G05590	812	2.92982	1.33132e-07	1.89735e-06	4.08557	31.1706	ATML1
AT4G06477	4320	5.87729	4.99236e-07	6.26384e-06	0.350437	20.6288	ATML1
AT4G08240	820	1.11826	0.000160476	0.00103779	12.495	26.9625	ATML1
AT4G08250	1452	3.51298	1.65204e-05	0.000142815	0.107291	1.31537	ATML1
AT4G08400	1542	7.85089	1.39474e-06	1.58552e-05	0	1.15413	ATML1
AT4G08910	819	3.92642	1.90744e-06	2.10105e-05	0.454201	6.95391	ATML1
AT4G09180	1125	1.33823	5.71167e-09	1.04929e-07	23.5448	59.5243	ATML1
AT4G09460	984	1.40356	5.81436e-06	5.67626e-05	26.7232	70.6365	ATML1
AT4G09490	534	1.60294	0.000143735	0.000940796	13.0484	39.6675	ATML1
AT4G09550	500	1.06029	0.00093158	0.00464416	20.3488	42.2524	ATML1
AT4G10140	876	1.03401	0.000729793	0.0037688	14.3582	29.3223	ATML1
AT4G10150	742	2.21865	0.00230172	0.00991265	1.26955	6.03159	ATML1
AT4G11211	483	1.43992	2.43987e-05	0.00020081	19.9723	54.2203	ATML1
AT4G11460	2103	1.26781	0.00192	0.00850795	3.62529	8.68983	ATML1
AT4G11610	3466	9.05389	3.18682e-05	0.000254324	0	1.14993	ATML1
AT4G12340	832	1.09791	1.3708e-06	1.55997e-05	35.8553	76.6899	ATML1
AT4G12600	954	1.25271	6.66178e-05	0.000482951	34.6809	82.4033	ATML1
AT4G12690	1510	1.79532	1.06762e-08	1.85869e-07	4.00171	13.8851	ATML1
AT4G12880	738	1.69334	3.36685e-08	5.34978e-07	57.0411	184.36	ATML1
AT4G12990	520	3.34609	6.62938e-05	0.00048093	0.419741	4.48098	ATML1
AT4G13390	1509	7.36561	5.47258e-10	1.22526e-08	0.0142362	3.36792	ATML1
AT4G13495	1042	1.37174	1.66527e-06	1.86224e-05	5.64222	14.5813	ATML1
AT4G13660	1206	1.42585	0.00180176	0.00808325	15.7732	42.4508	ATML1
AT4G13930	1822	1.29757	4.7768e-09	8.9139e-08	86.3436	212.29	ATML1
AT4G14440	1009	1.74739	7.70631e-08	1.14663e-06	256.205	860.484	ATML1
AT4G14480	1464	2.60042	5.22318e-05	0.000392421	1.11843	6.78717	ATML1
AT4G14548	755	4.0407	1.94205e-05	0.000163958	0.177887	3.0877	ATML1
AT4G14550	1482	1.97879	4.9069e-14	2.00533e-12	20.4034	80.4598	ATML1
AT4G14560	837	2.12628	1.90095e-07	2.62314e-06	30.6734	133.781	ATML1
AT4G14746	745	1.56496	7.76831e-06	7.36105e-05	12.7742	37.8697	ATML1
AT4G14750	1516	2.75202	2.27971e-15	1.07866e-13	3.93478	26.5007	ATML1
AT4G15093	1095	2.06678	6.06675e-09	1.10688e-07	3.11695	13.1623	ATML1
AT4G15248	526	3.79669	0.000960284	0.00476605	0.626645	8.99692	ATML1
AT4G15620	802	1.79079	4.61462e-06	4.62399e-05	34.6412	119.619	ATML1
AT4G15630	839	2.75076	1.22257e-23	1.21074e-21	20.261	136.368	ATML1
AT4G15780	934	1.05286	0.000163908	0.00105628	17.4875	36.2383	ATML1
AT4G15800	548	1.6337	5.08723e-07	6.36412e-06	319.286	990.851	ATML1
AT4G15802	623	1.3742	2.66561e-07	3.56733e-06	146.001	378.055	ATML1
AT4G15910	665	3.22247	3.95347e-11	1.06554e-09	3.16329	29.4531	ATML1
AT4G15975	978	2.31818	0.000335702	0.00194127	1.3842	7.02099	ATML1
AT4G16146	676	1.45891	2.31932e-05	0.000191743	14.5101	39.7585	ATML1
AT4G16265	625	1.49816	3.69269e-08	5.81115e-07	20.9197	58.9822	ATML1
AT4G16442	854	1.31128	1.31347e-05	0.000116705	16.9602	42.2021	ATML1
AT4G16500	635	1.06294	1.24735e-06	1.43637e-05	216.436	451.987	ATML1
AT4G16515	510	2.3798	1.66956e-11	4.80382e-10	61.0457	317.945	ATML1
AT4G16520	934	1.06723	1.09584e-05	9.93725e-05	75.5825	158.175	ATML1
AT4G16695	602	1.6436	8.96969e-05	0.000627613	28.4946	88.9186	ATML1
AT4G16745	2325	3.54483	0.000260079	0.00156651	0.133796	1.62795	ATML1
AT4G16980	835	1.26148	1.37555e-05	0.000121679	2541.32	6092.43	ATML1
AT4G17680	1225	1.47798	6.32786e-07	7.77006e-06	24.8221	69.3086	ATML1
AT4G17730	1403	1.17337	1.09748e-07	1.60161e-06	13.3398	30.0365	ATML1
AT4G17970	1757	1.37472	3.17561e-05	0.00025362	3.17381	8.20334	ATML1
AT4G18030	2484	1.49396	4.0243e-13	1.45476e-11	20.007	56.3106	ATML1
AT4G18070	1515	1.08455	1.62492e-06	1.82189e-05	40.4305	85.6554	ATML1
AT4G18205	1432	1.82676	3.81096e-06	3.89361e-05	4.3109	15.3962	ATML1
AT4G18280	738	1.65727	0.00104604	0.0051283	25.8884	81.7766	ATML1
AT4G18910	1239	1.389	2.80316e-07	3.73031e-06	10.3566	27.1715	ATML1
AT4G18970	1767	1.83964	5.37265e-20	3.91762e-18	64.6051	231.219	ATML1
AT4G19003	1011	1.27113	0.000595688	0.00318039	7.16923	17.2019	ATML1
AT4G19030	1172	1.92118	0.000226081	0.00139568	2.60304	9.85016	ATML1
AT4G19380	2367	1.86482	0.000883342	0.00444217	1.15179	4.20494	ATML1
AT4G19730	999	9.78806	1.79341e-05	0.00015317	0	6.62441	ATML1
AT4G20150	610	1.19942	1.12484e-07	1.63371e-06	530.086	1216.85	ATML1
AT4G20260	1141	1.30262	7.19529e-10	1.57292e-08	367.808	907.478	ATML1
AT4G20280	1110	1.00249	0.000617783	0.00327781	11.3775	22.6	ATML1
AT4G20780	785	2.37604	1.581e-10	3.89615e-09	32.6336	169.535	ATML1
AT4G20940	3176	1.74862	1.2008e-07	1.73221e-06	2.62658	8.80566	ATML1
AT4G21105	628	1.47692	8.72179e-06	8.14493e-05	163.054	453.563	ATML1
AT4G21192	667	1.44399	0.00210487	0.00920267	3.74024	10.0159	ATML1
AT4G21600	1148	2.72127	0.000438793	0.00244575	0.657509	4.34362	ATML1
AT4G21620	686	1.85777	3.21582e-11	8.83501e-10	148.301	537.622	ATML1
AT4G21750	3405	1.39967	1.70172e-12	5.67026e-11	37.0946	97.8938	ATML1
AT4G21980	918	1.25268	0.00129377	0.00612837	10.8676	25.7523	ATML1
AT4G22230	310	3.72539	5.36001e-05	0.000401002	1.56237	20.9131	ATML1
AT4G22280	1544	1.75387	0.000595377	0.00318032	0.736223	2.44427	ATML1
AT4G22330	1347	1.16472	3.18698e-08	5.11358e-07	25.0569	56.2317	ATML1
AT4G22380	756	1.46287	1.50667e-06	1.70186e-05	14.7891	40.6125	ATML1
AT4G22730	2509	1.65518	7.2985e-05	0.000524822	1.15752	3.61413	ATML1
AT4G22780	1963	1.04629	0.000780838	0.00399174	5.84184	12.0398	ATML1
AT4G23070	942	5.3797	4.68396e-05	0.000358228	0.0228052	1.33784	ATML1
AT4G23400	1129	1.18412	1.59987e-08	2.68436e-07	293.602	667.378	ATML1
AT4G23670	890	2.05645	3.61664e-11	9.80963e-10	2964.22	12329.8	ATML1
AT4G23680	751	2.54534	1.99896e-10	4.81361e-09	767.082	4477.62	ATML1
AT4G23710	697	1.40399	5.11289e-09	9.49117e-08	90.6162	239.659	ATML1
AT4G23730	1698	1.72475	3.13305e-10	7.26603e-09	4.00025	13.2382	ATML1
AT4G23820	1555	1.87334	1.21875e-22	1.10424e-20	48.0022	175.913	ATML1
AT4G23870	820	2.23695	8.50087e-06	7.97008e-05	3.28887	15.4027	ATML1
AT4G23920	1390	1.06991	0.00128989	0.00611541	10.1623	21.3047	ATML1
AT4G24130	752	1.3425	7.1075e-05	0.000512125	24.1077	60.9844	ATML1
AT4G24275	544	1.51025	4.42398e-07	5.61356e-06	105.877	301.721	ATML1
AT4G24480	3523	2.28337	0.000118063	0.000795251	0.763629	3.74148	ATML1
AT4G24510	1565	2.17851	3.31864e-19	2.22203e-17	48.0848	217.831	ATML1
AT4G24920	510	1.76632	5.29456e-11	1.40214e-09	71.9342	244.449	ATML1
AT4G24990	909	1.10272	2.45246e-06	2.63194e-05	25.046	53.8703	ATML1
AT4G25260	949	2.04362	3.33867e-17	1.8806e-15	113.233	466.888	ATML1
AT4G25470	944	1.84225	0.00136611	0.00640827	8.95652	32.217	ATML1
AT4G25480	908	3.46352	0.00126787	0.00603132	1.93265	21.4529	ATML1
AT4G25500	1768	1.0061	5.44032e-05	0.000405794	28.8568	58.0539	ATML1
AT4G25820	1089	4.27562	0.000232855	0.00142891	0.651793	12.871	ATML1
AT4G25960	4057	2.39706	1.39987e-23	1.37355e-21	10.3935	54.7778	ATML1
AT4G26010	1246	5.13291	1.44982e-07	2.04841e-06	0.189778	6.87825	ATML1
AT4G26060	858	1.77406	1.7078e-06	1.9028e-05	3.36251	11.5073	ATML1
AT4G26230	674	1.13312	0.000188329	0.0011925	88.0995	192.857	ATML1
AT4G26470	1046	4.73749	6.88273e-06	6.61015e-05	0.0962589	2.64254	ATML1
AT4G26710	636	1.27821	5.03418e-09	9.36137e-08	89.9383	217.772	ATML1
AT4G26990	1802	1.3931	4.68151e-05	0.00035817	3.81919	10.0488	ATML1
AT4G27130	848	1.29538	1.37073e-08	2.32369e-07	112.8	276.866	ATML1
AT4G27360	528	6.58313	7.14965e-06	6.83567e-05	0	1.36288	ATML1
AT4G27652	524	2.14015	0.000184017	0.00116853	5.0541	22.3628	ATML1
AT4G27720	1841	1.13896	3.60042e-07	4.67725e-06	16.6413	36.7603	ATML1
AT4G27840	1243	1.51815	0.0012284	0.00587489	2.57709	7.37372	ATML1
AT4G27860	2224	1.23152	0.000192319	0.00121401	2.58901	6.04938	ATML1
AT4G27870	2549	1.54028	6.76148e-12	2.08042e-10	18.6787	54.2564	ATML1
AT4G28060	554	1.00032	3.67534e-05	0.000289192	195.926	391.535	ATML1
AT4G28720	1674	2.24365	3.11544e-14	1.32934e-12	16.2281	76.8995	ATML1
AT4G28780	1582	2.72924	2.75088e-25	3.13218e-23	30.013	198.946	ATML1
AT4G28840	750	3.97947	0.000774686	0.00396669	0.181698	3.10963	ATML1
AT4G29020	801	1.30768	1.81965e-05	0.000154976	1365.59	3380.56	ATML1
AT4G29430	668	1.23263	0.000201155	0.00126342	14.3175	33.4899	ATML1
AT4G29905	711	2.39722	2.94753e-06	3.09004e-05	6.596	34.5994	ATML1
AT4G30010	671	1.4328	2.08646e-07	2.85874e-06	193.633	522.332	ATML1
AT4G30080	2360	1.26967	3.56009e-08	5.61492e-07	4.70477	11.382	ATML1
AT4G30180	713	2.35038	2.65326e-11	7.38475e-10	5.19977	26.5223	ATML1
AT4G30190	3405	1.64565	1.33948e-10	3.33571e-09	58.5063	183.138	ATML1
AT4G30230	1081	2.50183	3.55953e-05	0.000281223	2.35077	13.3174	ATML1
AT4G30330	593	1.03879	0.0013612	0.00639598	17.0947	34.7972	ATML1
AT4G30340	1779	1.42447	4.7494e-09	8.87833e-08	11.8852	31.9926	ATML1
AT4G30350	3236	1.63265	2.68984e-08	4.36858e-07	7.48089	23.2218	ATML1
AT4G30400	1683	2.90067	7.90897e-07	9.49254e-06	1.78824	13.3598	ATML1
AT4G30470	1379	1.94483	3.13686e-14	1.3358e-12	15.714	60.5559	ATML1
AT4G30610	1702	1.2916	1.06411e-08	1.85618e-07	17.1911	41.9709	ATML1
AT4G30650	575	2.33064	5.8928e-06	5.74469e-05	44.7362	224.901	ATML1
AT4G30660	507	1.5752	0.00169322	0.00766049	38.2411	113.853	ATML1
AT4G30670	605	2.72507	5.4997e-05	0.000409439	1.05749	7.13496	ATML1
AT4G30710	2934	1.83685	3.62656e-13	1.31995e-11	3.6278	12.9999	ATML1
AT4G30910	2021	1.20552	4.27462e-08	6.66778e-07	13.1553	30.4181	ATML1
AT4G31000	2173	1.49444	1.29258e-05	0.000115105	1.85782	5.22833	ATML1
AT4G31140	2039	1.21344	0.000454824	0.00251965	2.76822	6.45719	ATML1
AT4G31150	1354	1.23942	0.000168239	0.00108059	2.55229	6.05191	ATML1
AT4G31590	2717	1.41693	1.13759e-08	1.96603e-07	6.04758	16.2023	ATML1
AT4G31985	385	1.03449	2.85425e-05	0.000230374	427.395	874.992	ATML1
AT4G32280	989	2.72207	1.50681e-08	2.53621e-07	16.8008	110.882	ATML1
AT4G32285	2409	1.25611	2.79946e-07	3.72771e-06	39.7226	94.8968	ATML1
AT4G32300	3121	1.58432	7.54425e-10	1.63999e-08	5.32233	15.986	ATML1
AT4G32460	1506	1.56488	0.00010995	0.000746989	61.7738	182.834	ATML1
AT4G32650	2206	1.28572	0.00150797	0.00695274	1.02598	2.55089	ATML1
AT4G32730	3552	1.03302	0.000614101	0.00326315	2.88833	5.9243	ATML1
AT4G32990	987	3.45148	8.92816e-05	0.000625118	0.243819	2.62641	ATML1
AT4G33220	1875	2.33735	3.47903e-27	4.62971e-25	27.0754	136.983	ATML1
AT4G33355	819	7.29495	4.98783e-06	4.95571e-05	0	1.4024	ATML1
AT4G33467	648	7.00697	0.000665169	0.0034798	0	1.40511	ATML1
AT4G33530	2946	1.1724	9.68258e-08	1.42082e-06	6.8988	15.6568	ATML1
AT4G33565	1453	1.752	1.30957e-05	0.000116423	1.97276	6.64596	ATML1
AT4G33865	439	1.0809	0.000183776	0.00116735	584.874	1236.95	ATML1
AT4G33890	1562	1.01606	0.000206814	0.00129476	5.57848	11.1968	ATML1
AT4G33950	1710	1.53099	4.40595e-09	8.27263e-08	6.07411	17.5774	ATML1
AT4G33960	414	1.40168	0.000729791	0.0037688	41.2855	108.804	ATML1
AT4G34250	1788	1.88014	1.10601e-08	1.91925e-07	6.02187	22.0698	ATML1
AT4G34610	2123	1.38276	5.20562e-08	8.02593e-07	8.51995	22.2086	ATML1
AT4G34650	1448	1.20601	0.00161273	0.00734749	2.4384	5.59021	ATML1
AT4G34760	697	2.47617	1.67321e-10	4.10438e-09	21.3935	118.758	ATML1
AT4G34770	664	1.3567	0.000610475	0.00324875	36.0024	92.1008	ATML1
AT4G34790	685	2.49143	0.000466366	0.00257517	8.33026	46.85	ATML1
AT4G34800	285	3.30933	4.09193e-05	0.000318092	1.73073	17.6147	ATML1
AT4G34881	884	2.95851	0.00140433	0.00656519	0.447156	3.62017	ATML1
AT4G34950	1991	1.07511	0.000335165	0.00193922	17.3672	36.6789	ATML1
AT4G35030	1860	4.35565	1.46489e-09	3.01065e-08	0.0865311	1.8175	ATML1
AT4G35110	1716	1.85404	3.20358e-06	3.32735e-05	1.20594	4.42742	ATML1
AT4G35930	1561	1.07166	0.00103153	0.00506339	2.59842	5.36967	ATML1
AT4G36110	877	3.05641	6.82503e-09	1.23047e-07	4.7984	39.9505	ATML1
AT4G36250	1812	2.4377	7.60195e-24	7.59909e-22	17.9799	97.3484	ATML1
AT4G36380	2135	1.23925	0.000120595	0.000811006	2.18339	5.08875	ATML1
AT4G36500	699	2.14652	7.05597e-09	1.26888e-07	38.1247	168.748	ATML1
AT4G36515	441	9.06007	5.97488e-14	2.40942e-12	0	8.94749	ATML1
AT4G36540	1362	2.295	2.95173e-12	9.55142e-11	24.393	119.61	ATML1
AT4G36640	1304	1.4517	8.97613e-06	8.35313e-05	4.13989	11.2368	ATML1
AT4G37070	1513	6.49849	6.53528e-09	1.18023e-07	0.0141986	1.86898	ATML1
AT4G37080	2548	1.37442	9.05446e-06	8.41867e-05	4.18866	10.7969	ATML1
AT4G37800	1136	2.1833	4.11186e-13	1.48138e-11	258.828	1175.58	ATML1
AT4G38000	975	3.81682	0.000388553	0.0021997	0.157762	2.41714	ATML1
AT4G38280	990	3.4699	4.38909e-08	6.83132e-07	0.820341	9.15483	ATML1
AT4G38420	1915	2.31103	6.49285e-16	3.23004e-14	4.31413	21.4181	ATML1
AT4G38620	1287	1.67492	3.06982e-09	5.9259e-08	16.26	51.7901	ATML1
AT4G38690	1291	1.73307	8.56532e-13	2.94625e-11	51.2624	170.338	ATML1
AT4G38770	1664	1.55394	9.85039e-09	1.72479e-07	2077.36	6099.64	ATML1
AT4G38810	1741	1.56753	3.34985e-13	1.22551e-11	27.2115	80.6907	ATML1
AT4G38840	582	2.28071	9.65314e-07	1.13807e-05	28.8495	139.987	ATML1
AT4G38850	510	2.88314	0.000189867	0.00120067	6.16119	45.4478	ATML1
AT4G38860	793	3.90366	7.74585e-16	3.83546e-14	19.0249	284.684	ATML1
AT4G38910	1238	1.12313	0.00118979	0.00571207	4.61835	9.98747	ATML1
AT4G38960	1525	1.63577	0.000457265	0.00253198	2.66675	8.29431	ATML1
AT4G39070	1023	2.3183	0.000390776	0.00221091	5.52998	27.6198	ATML1
AT4G39330	1744	2.26564	6.83268e-23	6.38077e-21	75.1674	361.406	ATML1
AT4G39640	2005	1.41945	3.03171e-05	0.000243403	12.1955	32.6241	ATML1
AT4G39730	711	1.22417	1.28646e-05	0.000114656	362.896	847.582	ATML1
AT4G40030	1138	1.07183	5.25612e-06	5.19078e-05	370.338	778.392	ATML1
AT4G40045	725	1.23182	5.72063e-05	0.000423812	14.3941	33.733	ATML1
AT4G40090	748	2.01629	0.00032203	0.0018734	10.3122	41.8818	ATML1
AT5G01015	526	1.23023	0.00110582	0.00537929	30.0055	70.1995	ATML1
AT5G01040	2052	1.17961	0.000622772	0.00329688	8.67365	19.6739	ATML1
AT5G01075	519	2.44219	1.91765e-07	2.64447e-06	7.72734	41.9425	ATML1
AT5G01780	1486	1.27613	0.000380717	0.00216368	4.48774	10.8698	ATML1
AT5G01790	800	1.15187	1.71667e-05	0.000147567	84.6247	188.177	ATML1
AT5G01870	550	1.67587	5.80435e-07	7.17738e-06	24.1489	76.8244	ATML1
AT5G01970	1468	1.34906	1.03845e-06	1.22091e-05	12.6755	32.2874	ATML1
AT5G02170	1834	2.62276	7.48175e-05	0.000535647	0.307178	1.95141	ATML1
AT5G02280	661	1.2567	0.000706955	0.00367134	9.49468	22.5118	ATML1
AT5G02540	1281	2.56562	6.20847e-08	9.46926e-07	9.15793	54.3149	ATML1
AT5G02650	988	1.6521	0.00207028	0.00907379	2.2263	6.94149	ATML1
AT5G02760	1543	1.32505	3.7124e-05	0.000291892	124.384	311.676	ATML1
AT5G02840	1623	1.2589	1.48068e-10	3.67016e-09	13.6621	32.6639	ATML1
AT5G02890	1221	2.1174	9.29074e-18	5.49496e-16	25.818	112.105	ATML1
AT5G02910	1789	1.31953	0.000697015	0.00362679	0.929599	2.36018	ATML1
AT5G03050	802	1.76025	0.000125326	0.000835716	5.35558	18.0257	ATML1
AT5G03120	574	2.62243	6.62995e-10	1.46133e-08	154.239	949.838	ATML1
AT5G03345	571	1.16153	1.69705e-05	0.000146231	23.0215	51.338	ATML1
AT5G03530	1181	1.44913	0.000261792	0.00157504	2.4875	6.84134	ATML1
AT5G03555	1919	1.1586	2.9395e-06	3.08315e-05	17.8609	40.0215	ATML1
AT5G03700	1449	1.61551	6.16814e-06	5.98869e-05	5.68427	17.4888	ATML1
AT5G03760	2299	1.84781	1.22857e-15	5.97231e-14	6.34721	22.8362	ATML1
AT5G03850	467	1.2296	3.74224e-05	0.000293913	218.492	511.854	ATML1
AT5G03860	1934	2.36731	9.14945e-06	8.49216e-05	4.18311	21.5824	ATML1
AT5G04530	1867	1.3426	7.09971e-09	1.27567e-07	27.5451	69.8633	ATML1
AT5G04820	1166	1.87909	2.9116e-14	1.24736e-12	14.8587	54.5913	ATML1
AT5G04830	1076	1.03958	2.98391e-06	3.12357e-05	25.8816	53.0328	ATML1
AT5G04960	1933	5.0781	0.0011225	0.00544797	0.0582376	2.13571	ATML1
AT5G05170	3639	1.05405	1.30744e-06	1.49667e-05	57.5063	119.45	ATML1
AT5G05190	2442	1.3476	0.000134631	0.000889405	3.12918	7.94063	ATML1
AT5G05270	1033	1.82626	6.95481e-05	0.000502484	27.9433	99.0312	ATML1
AT5G05370	433	1.63484	9.98358e-12	3.00665e-10	76.4926	237.406	ATML1
AT5G05500	730	6.5418	9.93203e-06	9.12859e-05	0.0882841	9.54752	ATML1
AT5G05830	1019	1.16868	0.0018822	0.00837529	16.104	36.2122	ATML1
AT5G05890	1493	2.20633	1.2163e-08	2.08347e-07	0.938326	4.39495	ATML1
AT5G06265	1530	3.12592	4.24302e-07	5.41296e-06	0.196673	1.793	ATML1
AT5G06270	1048	2.54049	5.99827e-17	3.32592e-15	37.446	217.769	ATML1
AT5G06300	1044	2.17031	0.000656874	0.00344657	2.69639	12.1883	ATML1
AT5G06440	2179	1.86463	2.33285e-11	6.5807e-10	3.04375	11.0091	ATML1
AT5G06450	939	1.64352	1.29471e-07	1.8489e-06	8.59544	26.9802	ATML1
AT5G06530	2970	1.39914	1.7866e-10	4.35243e-09	10.5436	27.9161	ATML1
AT5G06570	1377	3.44795	0.00020286	0.00127188	1.64017	17.9702	ATML1
AT5G06640	2070	4.53011	3.51848e-06	3.62085e-05	0.345633	8.15259	ATML1
AT5G06980	1369	1.14073	0.000192143	0.00121326	14.061	30.8344	ATML1
AT5G07000	1537	1.76238	1.09843e-08	1.90921e-07	28.4504	96.5203	ATML1
AT5G07010	1429	1.2114	0.00163037	0.00741432	25.7318	59.681	ATML1
AT5G07220	1448	1.67457	1.12438e-12	3.82433e-11	60.335	192.537	ATML1
AT5G07610	1263	1.81955	0.00182364	0.00816075	1.40691	4.99167	ATML1
AT5G07770	2723	1.14285	0.00118362	0.00568886	1.80032	3.99323	ATML1
AT5G07790	2453	2.04866	1.24109e-07	1.77948e-06	0.727193	2.98724	ATML1
AT5G08150	691	4.01233	2.76981e-10	6.51655e-09	1.02744	16.6371	ATML1
AT5G08200	1895	1.56582	0.00231467	0.00996037	5.72746	16.9705	ATML1
AT5G08640	1494	2.04912	9.10253e-10	1.94394e-08	19.1605	79.2404	ATML1
AT5G09870	3498	1.17924	2.23432e-08	3.66511e-07	13.2046	29.884	ATML1
AT5G09960	693	1.24115	3.44806e-07	4.49967e-06	25.5001	59.9086	ATML1
AT5G10260	838	2.45815	0.00181788	0.00814355	0.973516	5.32154	ATML1
AT5G10480	1039	1.98085	1.06132e-20	8.04188e-19	47.6617	188.088	ATML1
AT5G10740	1537	1.11969	2.52379e-05	0.000206705	7.21732	15.8008	ATML1
AT5G10745	1391	1.37996	4.70171e-07	5.93061e-06	7.00402	18.2503	ATML1
AT5G10790	1847	1.35595	0.000108736	0.00074039	3.01196	7.79431	ATML1
AT5G10810	640	1.22799	0.000651387	0.00342368	13.131	30.529	ATML1
AT5G11150	1272	1.31906	1.67997e-07	2.34556e-06	11.9554	29.7009	ATML1
AT5G11160	1051	1.47013	1.07427e-09	2.26468e-08	15.1053	41.7521	ATML1
AT5G11190	570	2.54955	0.000659714	0.0034589	0.643997	3.88786	ATML1
AT5G11420	1513	1.90075	5.15465e-15	2.36536e-13	176.834	660.384	ATML1
AT5G11460	1439	1.7966	7.79656e-05	0.00055557	0.959978	3.39974	ATML1
AT5G11740	542	1.39919	2.03654e-08	3.35619e-07	1206.24	3181.28	ATML1
AT5G11790	1463	1.20823	1.84136e-06	2.03036e-05	25.0263	57.696	ATML1
AT5G12050	1410	2.0675	7.65161e-06	7.2634e-05	36.1269	151.412	ATML1
AT5G12240	794	1.10865	4.85156e-05	0.000368927	21.2455	45.6723	ATML1
AT5G12940	1293	1.25855	2.16099e-06	2.35113e-05	50.2056	120.293	ATML1
AT5G12950	2919	2.22142	1.19659e-17	7.03807e-16	5.80731	27.0146	ATML1
AT5G13220	1558	1.26053	0.00139263	0.00651692	3.56983	8.52439	ATML1
AT5G13400	2185	2.1708	3.24813e-19	2.18168e-17	12.0844	54.5681	ATML1
AT5G13930	1491	1.42149	7.13195e-05	0.000513712	463.612	1241.83	ATML1
AT5G14000	1056	3.25917	0.000361266	0.00206832	0.144032	1.53111	ATML1
AT5G14330	537	2.19612	7.18959e-11	1.86003e-09	61.417	281.51	ATML1
AT5G14410	564	2.86369	2.20562e-06	2.39603e-05	3.87799	28.1345	ATML1
AT5G14710	666	1.20574	0.00132355	0.00624579	5.85106	13.2843	ATML1
AT5G14790	1567	1.10193	7.34659e-07	8.90288e-06	11.6123	24.9134	ATML1
AT5G14930	2034	1.34316	7.79626e-05	0.00055557	3.32726	8.50697	ATML1
AT5G15050	1630	1.36569	1.26423e-06	1.45321e-05	4.25999	11.0188	ATML1
AT5G15070	3576	1.35332	9.91685e-05	0.000683553	1.22998	3.16614	ATML1
AT5G15160	601	1.92794	4.33045e-10	9.81937e-09	21.078	79.9896	ATML1
AT5G15190	758	3.06749	1.43711e-07	2.03586e-06	1.35418	11.4424	ATML1
AT5G15230	681	2.16916	6.07336e-29	8.79687e-27	165.504	744.011	ATML1
AT5G15310	1325	2.96517	1.17668e-09	2.46836e-08	4.90661	38.2072	ATML1
AT5G15520	689	1.1129	3.0893e-05	0.00024747	18.323	39.5015	ATML1
AT5G16240	1652	2.3496	4.394e-05	0.000338975	2.11442	10.8345	ATML1
AT5G16350	1658	2.5088	0.000349391	0.0020079	0.990435	5.61056	ATML1
AT5G16560	2046	1.82874	5.17438e-09	9.59695e-08	2.76032	9.81066	ATML1
AT5G16590	2272	1.08343	1.03258e-07	1.50897e-06	12.5248	26.6518	ATML1
AT5G16650	912	1.30102	9.13023e-05	0.000636754	10.8735	26.6136	ATML1
AT5G17460	2325	2.65063	3.11603e-07	4.10306e-06	1.01452	6.40405	ATML1
AT5G17550	1044	1.29154	3.3408e-05	0.00026553	7.18386	17.6094	ATML1
AT5G17700	2116	1.0396	0.00190678	0.0084652	5.10411	10.4739	ATML1
AT5G17820	1323	5.69587	1.93369e-09	3.88783e-08	0.331318	17.2877	ATML1
AT5G17910	4757	1.26464	0.000380767	0.00216368	1.47175	3.52907	ATML1
AT5G18010	509	1.79124	5.14192e-05	0.000386861	54.275	187.769	ATML1
AT5G18030	504	2.25344	1.25806e-06	1.44714e-05	67.6376	322.446	ATML1
AT5G18080	273	2.61839	2.86466e-05	0.000231127	26.3023	161.504	ATML1
AT5G18430	1292	2.46665	8.70875e-10	1.86734e-08	2.74024	15.1226	ATML1
AT5G18650	1480	1.34272	1.72541e-08	2.87911e-07	59.5062	150.837	ATML1
AT5G19190	667	2.06359	0.000784495	0.00400659	24.3803	101.775	ATML1
AT5G19250	805	1.35118	2.67565e-06	2.83574e-05	177.112	451.705	ATML1
AT5G19580	2118	2.16039	7.07898e-05	0.000510431	2.07623	9.30528	ATML1
AT5G19770	1726	1.10023	9.42382e-07	1.11411e-05	138.786	297.616	ATML1
AT5G20050	1544	1.34913	3.36522e-07	4.40125e-06	8.66193	22.1388	ATML1
AT5G20110	778	1.31284	0.000296288	0.00175092	18.7197	46.5884	ATML1
AT5G20180	710	1.99578	6.8504e-13	2.40294e-11	33.7582	134.385	ATML1
AT5G20270	1393	2.10063	5.02754e-22	4.28186e-20	25.095	107.712	ATML1
AT5G20710	2750	4.20301	7.29375e-07	8.84388e-06	0.0904897	1.73291	ATML1
AT5G21280	1173	1.7026	1.22875e-06	1.42034e-05	14.0077	45.5897	ATML1
AT5G22020	1455	1.49452	1.30247e-10	3.25878e-09	11.4821	32.2677	ATML1
AT5G22210	519	1.50902	7.54188e-07	9.10292e-06	7.71652	21.9451	ATML1
AT5G22270	646	3.37496	9.45012e-17	5.14608e-15	8.85427	91.8493	ATML1
AT5G22310	1948	1.3688	2.30363e-05	0.000190777	10.6855	27.6736	ATML1
AT5G22355	2119	3.92882	3.23283e-06	3.35282e-05	0.199885	3.09196	ATML1
AT5G22500	1778	1.00559	1.7404e-06	1.93104e-05	11.8602	23.8716	ATML1
AT5G23280	1305	1.12269	9.18245e-07	1.08921e-05	21.0211	45.6271	ATML1
AT5G23380	1110	1.30238	0.00143524	0.00667957	1.97674	4.84067	ATML1
AT5G23750	973	1.66554	4.04521e-05	0.00031469	9.74672	30.855	ATML1
AT5G23860	1727	1.45327	5.34198e-10	1.19854e-08	71.1883	194.881	ATML1
AT5G24170	790	1.42562	7.67459e-05	0.000548347	6.83209	18.2252	ATML1
AT5G24570	452	2.22122	7.27168e-09	1.30327e-07	99.2376	462.975	ATML1
AT5G24735	585	1.65776	2.64982e-05	0.000215673	7.09219	22.4131	ATML1
AT5G24850	1789	1.46931	2.54272e-05	0.000207989	1.4264	4.05062	ATML1
AT5G24890	1123	1.29943	5.37469e-06	5.2956e-05	11.3497	27.7221	ATML1
AT5G24980	350	1.80371	1.59686e-05	0.000138494	9.88657	34.4509	ATML1
AT5G25170	1434	1.21296	0.000623052	0.00329754	6.34631	14.794	ATML1
AT5G25190	856	1.19333	0.00166981	0.00756781	72.1024	164.991	ATML1
AT5G25460	1460	1.5064	1.78514e-11	5.10878e-10	287.25	816.205	ATML1
AT5G25540	918	2.18571	1.41499e-14	6.21195e-13	11.1152	50.3171	ATML1
AT5G25610	1560	1.59999	4.99037e-10	1.12202e-08	850.449	2578.22	ATML1
AT5G25840	775	3.06007	4.85075e-28	6.62065e-26	21.3754	178.242	ATML1
AT5G26010	1115	3.02405	0.000930167	0.0046382	0.519145	4.28848	ATML1
AT5G26260	1332	2.56907	6.48837e-14	2.59681e-12	3.80356	22.5118	ATML1
AT5G26280	1235	2.6648	7.49099e-10	1.63253e-08	19.9304	126.28	ATML1
AT5G26731	807	1.94608	0.000133939	0.000885664	3.3329	12.8059	ATML1
AT5G27360	1664	2.04259	1.36117e-05	0.000120658	1.49838	6.18579	ATML1
AT5G27490	1210	1.40616	0.00171654	0.00775317	2.27458	6.04315	ATML1
AT5G27700	600	1.14368	2.4163e-06	2.59706e-05	320.057	706.719	ATML1
AT5G27770	700	1.27135	1.32802e-05	0.000117818	106.335	256.375	ATML1
AT5G28630	619	1.64198	0.000180074	0.00114657	1.88434	6.02598	ATML1
AT5G28913	908	1.06486	0.000902875	0.00452436	13.1369	27.5834	ATML1
AT5G35190	987	7.51515	7.45801e-08	1.11436e-06	0	1.35508	ATML1
AT5G35200	2149	1.18146	0.000119847	0.000806758	26.3027	59.5718	ATML1
AT5G36940	2241	1.19668	9.30823e-07	1.1029e-05	7.13073	16.4427	ATML1
AT5G37055	652	1.92679	4.85041e-07	6.09652e-06	4.85613	18.3901	ATML1
AT5G37260	980	1.35147	2.13474e-07	2.92114e-06	24.9958	63.8775	ATML1
AT5G37550	968	3.25006	3.07747e-05	0.000246705	0.71327	6.83792	ATML1
AT5G37740	920	1.03466	6.4726e-05	0.000471806	14.3231	29.5089	ATML1
AT5G38200	1699	1.46523	0.000290158	0.00172091	1.93803	5.42592	ATML1
AT5G38410	999	20.854	0	0	0	14189.5	ATML1
AT5G38530	1756	1.1167	8.2087e-06	7.73362e-05	14.0273	30.3201	ATML1
AT5G39730	826	1.54366	0.00113401	0.00549008	6.20809	17.95	ATML1
AT5G39860	703	3.37342	3.0608e-10	7.10693e-09	9.86549	102.292	ATML1
AT5G39865	1713	3.55816	3.75321e-11	1.01671e-09	0.371241	4.47412	ATML1
AT5G40080	624	1.75693	9.18707e-05	0.000640298	8.73397	29.3221	ATML1
AT5G40170	2484	1.5791	4.88944e-06	4.87159e-05	1.49	4.4118	ATML1
AT5G40380	2444	1.58679	7.62721e-09	1.3624e-07	5.62793	16.9429	ATML1
AT5G40390	2829	1.9951	1.96533e-16	1.03068e-14	7.22325	28.8574	ATML1
AT5G40600	2480	1.74195	0.000122376	0.000820415	0.836456	2.8177	ATML1
AT5G40730	446	1.69025	0.00050035	0.00273727	69.8378	225.663	ATML1
AT5G40780	1712	2.19739	6.34495e-08	9.63599e-07	5.34059	24.6225	ATML1
AT5G40890	3168	1.59179	2.83259e-16	1.46033e-14	11.7989	35.5849	ATML1
AT5G41060	1711	1.16385	6.12548e-05	0.000450048	3.04137	6.85464	ATML1
AT5G41070	1460	1.61648	0.000251122	0.00152073	1.59435	4.84232	ATML1
AT5G41080	1472	1.89784	0.00103497	0.00507758	4.17024	15.557	ATML1
AT5G41140	3508	1.0042	4.94152e-05	0.00037443	3.56069	7.1908	ATML1
AT5G41350	1391	1.08173	0.00148674	0.00687719	4.07885	8.67421	ATML1
AT5G41760	1767	1.18753	0.000211503	0.00131946	4.9957	11.3195	ATML1
AT5G41810	1296	2.03882	8.02241e-13	2.77745e-11	16.8616	69.2094	ATML1
AT5G41900	1624	3.3548	4.90334e-16	2.45075e-14	4.02703	41.3606	ATML1
AT5G42000	947	1.24418	1.55979e-05	0.000135848	14.7122	34.8079	ATML1
AT5G42840	2159	5.65922	1.06637e-08	1.85803e-07	0.0233179	1.25792	ATML1
AT5G42870	3311	1.00426	2.0008e-05	0.000168051	3.93879	7.86268	ATML1
AT5G42890	755	1.37417	0.000358915	0.00205652	71.7072	185.611	ATML1
AT5G42900	1102	1.06069	0.00126454	0.0060207	9.5693	19.9029	ATML1
AT5G43630	2934	1.98509	1.77088e-15	8.47318e-14	4.36945	17.3463	ATML1
AT5G43700	1168	2.31455	1.02103e-05	9.3585e-05	12.9194	64.2405	ATML1
AT5G43760	1841	2.05311	4.09928e-21	3.19714e-19	54.5321	226.459	ATML1
AT5G43870	1603	1.08957	0.000130981	0.000868801	31.1223	66.3217	ATML1
AT5G43880	2879	1.23977	1.21819e-08	2.08503e-07	4.33818	10.3056	ATML1
AT5G44020	1133	2.28932	2.09242e-14	9.05526e-13	330.872	1617.45	ATML1
AT5G44110	1077	2.8888	3.89486e-11	1.05107e-09	1.31659	9.8843	ATML1
AT5G44280	2023	1.14222	0.00026605	0.00159525	2.2731	5.03413	ATML1
AT5G44340	1689	1.59743	4.24688e-19	2.80822e-17	192.448	582.411	ATML1
AT5G44440	1756	4.7189	8.8452e-18	5.24602e-16	1.17176	31.0115	ATML1
AT5G44568	462	3.04984	6.3475e-13	2.24864e-11	12.299	101.833	ATML1
AT5G44680	1406	1.17761	0.00132719	0.00626157	61.9777	140.159	ATML1
AT5G45010	582	1.31196	5.65149e-07	7.01642e-06	61.6382	152.913	ATML1
AT5G45250	3654	1.05018	0.000684335	0.00356692	1.29255	2.7047	ATML1
AT5G45280	1496	1.35717	5.46973e-07	6.80664e-06	42.7128	109.568	ATML1
AT5G45500	2635	2.04631	0.00209553	0.00916933	0.252983	1.09906	ATML1
AT5G45670	1481	1.41768	7.05084e-08	1.05872e-06	35.2196	94.2148	ATML1
AT5G45940	881	1.60828	5.64331e-05	0.000418812	4.72042	14.1957	ATML1
AT5G45950	1337	2.051	6.02339e-12	1.87226e-10	15.0082	62.0302	ATML1
AT5G46030	732	1.1039	2.97177e-05	0.000239134	46.3448	99.3651	ATML1
AT5G46240	2289	1.97709	9.25444e-06	8.57466e-05	4.65492	18.2903	ATML1
AT5G46570	1963	1.08871	0.000501803	0.00274451	4.31355	9.13587	ATML1
AT5G47310	1167	1.11007	7.63106e-08	1.13782e-06	26.9851	58.1615	ATML1
AT5G47380	1977	1.61974	1.2993e-06	1.48961e-05	2.28871	7.01028	ATML1
AT5G47610	726	2.05842	7.68266e-10	1.66239e-08	11.9047	49.3456	ATML1
AT5G47640	1046	1.52949	1.28753e-11	3.78647e-10	66.6492	192.229	ATML1
AT5G47650	1121	1.06516	0.000320358	0.00186623	9.03199	18.915	ATML1
AT5G48010	2516	3.36905	2.07827e-09	4.14331e-08	0.199179	2.13048	ATML1
AT5G48335	675	1.43385	4.19525e-06	4.2455e-05	18.8077	50.6973	ATML1
AT5G48460	2212	1.03605	0.000978146	0.0048333	2.25792	4.64067	ATML1
AT5G48485	571	1.10488	0.000106772	0.000728885	77.4879	166.496	ATML1
AT5G48490	447	1.22375	0.000828208	0.00419939	72.3138	168.954	ATML1
AT5G48810	759	1.12056	1.18437e-08	2.03532e-07	293.775	638.475	ATML1
AT5G48900	1540	2.50191	1.22744e-19	8.68259e-18	24.67	139.805	ATML1
AT5G49080	2026	3.18278	3.42402e-06	3.53733e-05	0.179485	1.71101	ATML1
AT5G49100	1745	1.18337	9.29576e-06	8.60171e-05	3.53861	7.97159	ATML1
AT5G49330	1309	1.81687	2.38341e-06	2.56949e-05	4.89623	17.2743	ATML1
AT5G49440	1359	8.68094	0.00131745	0.0062239	0	2.27181	ATML1
AT5G49710	1490	1.2418	0.000297737	0.00175802	7.43496	17.5588	ATML1
AT5G49760	3416	1.12851	3.53866e-07	4.60544e-06	9.69269	21.1512	ATML1
AT5G49890	2836	1.05165	1.97065e-05	0.000165781	5.65509	11.81	ATML1
AT5G50335	634	2.49979	7.4569e-06	7.09755e-05	10.0055	56.6049	ATML1
AT5G50460	500	1.62948	2.88484e-08	4.64629e-07	159.028	491.488	ATML1
AT5G50810	582	1.47655	2.05338e-06	2.24785e-05	44.0117	122.113	ATML1
AT5G50970	1742	1.69389	0.00216562	0.00942953	0.826089	2.63006	ATML1
AT5G51710	2133	1.21402	0.000179697	0.00114451	1.70171	3.98567	ATML1
AT5G51750	2575	1.14233	9.5251e-05	0.000660398	15.6293	34.393	ATML1
AT5G51790	615	1.57845	0.000894039	0.00448431	6.79713	20.1225	ATML1
AT5G51830	1454	1.41013	0.00226813	0.00979574	2.5795	6.94042	ATML1
AT5G52055	911	7.36262	0.000352672	0.00202347	0	1.30635	ATML1
AT5G52200	1009	1.03568	0.00018115	0.00115239	15.7533	32.0657	ATML1
AT5G52310	2500	2.12941	4.03569e-05	0.000314179	10.7248	46.9714	ATML1
AT5G53045	580	1.95113	0.000390845	0.00221091	5.10415	19.6313	ATML1
AT5G53450	2393	1.50638	1.16313e-05	0.000104938	7.88869	22.3373	ATML1
AT5G53500	3080	1.60755	3.22368e-09	6.19483e-08	3.54173	10.7508	ATML1
AT5G53560	739	1.11104	3.48801e-05	0.000276393	179.572	387.508	ATML1
AT5G53980	705	2.95613	2.07253e-05	0.000173597	6.60673	51.3956	ATML1
AT5G54145	619	3.09628	1.91341e-10	4.62432e-09	5.93759	50.8509	ATML1
AT5G54370	1275	11.6222	1.70802e-07	2.37538e-06	0	18.516	ATML1
AT5G54440	4038	1.03904	7.3057e-05	0.000524985	3.86842	7.97436	ATML1
AT5G54585	730	1.77337	0.00143501	0.00667957	6.21718	21.227	ATML1
AT5G54630	1575	1.73535	1.02602e-11	3.08558e-10	21.2472	70.634	ATML1
AT5G55260	1370	1.75699	0.00108426	0.00529134	2.2996	7.78951	ATML1
AT5G55290	594	1.06387	4.75058e-05	0.000362412	47.7267	99.5325	ATML1
AT5G55400	2145	1.5938	0.000294131	0.00174059	2.20339	6.65984	ATML1
AT5G55480	2661	1.41925	1.70181e-09	3.46413e-08	9.26519	24.7846	ATML1
AT5G55620	738	3.41508	2.10328e-16	1.09762e-14	10.9066	116.361	ATML1
AT5G55730	1571	1.32468	9.777e-10	2.07756e-08	65.883	165.189	ATML1
AT5G55850	955	1.32213	4.01108e-09	7.59146e-08	82.4722	206.331	ATML1
AT5G55910	2065	1.07107	3.72955e-10	8.5295e-09	24.9013	52.2918	ATML1
AT5G55990	1144	1.16775	0.000348263	0.00200303	12.4244	27.754	ATML1
AT5G56140	1452	1.12374	1.19144e-08	2.04417e-07	26.1077	56.937	ATML1
AT5G56210	2004	1.14791	0.000860528	0.00434282	1.40508	3.04489	ATML1
AT5G56220	3103	1.03967	4.03142e-05	0.000313961	2.99897	6.17794	ATML1
AT5G56880	612	2.93454	0.00201308	0.00885139	0.292873	2.32322	ATML1
AT5G56950	1656	1.13181	7.84563e-05	0.000558529	4.22511	9.21069	ATML1
AT5G56980	1663	1.0965	0.000114328	0.000773277	19.3307	41.4092	ATML1
AT5G57035	2621	1.32278	1.02606e-07	1.50047e-06	3.12953	7.87878	ATML1
AT5G57050	2081	1.1188	0.00185225	0.00826969	4.23663	9.21008	ATML1
AT5G57090	2295	4.66978	0.000287957	0.00171071	0.149769	3.96327	ATML1
AT5G57150	2306	1.38258	0.000396986	0.0022391	2.03035	5.20101	ATML1
AT5G57240	1595	2.35874	9.90625e-05	0.000683044	1.52846	7.90002	ATML1
AT5G57530	1062	5.55085	0.00212933	0.00928861	0.0202283	1.33881	ATML1
AT5G57540	855	7.35929	0.00157795	0.007214	0	1.46438	ATML1
AT5G57625	869	3.72252	0.0012786	0.00607134	0.623855	8.41553	ATML1
AT5G57700	1404	1.42202	1.21365e-07	1.74505e-06	7.7937	20.9787	ATML1
AT5G57760	553	3.1026	5.68415e-09	1.04604e-07	11.9231	102.691	ATML1
AT5G57780	801	1.50985	2.64155e-06	2.80518e-05	11.3417	32.1596	ATML1
AT5G57785	527	1.58421	8.22471e-05	0.000581941	49.0979	146.93	ATML1
AT5G57800	2499	2.44108	5.28267e-36	1.22259e-33	12.6956	68.9943	ATML1
AT5G57860	863	1.32992	0.000716661	0.00371359	6.95888	17.2769	ATML1
AT5G57970	1610	1.62197	5.15319e-07	6.44285e-06	3.40823	10.4669	ATML1
AT5G58180	852	5.04338	6.61034e-05	0.000480029	0.143391	4.90045	ATML1
AT5G58580	927	2.23117	0.00220795	0.00958442	1.85839	8.76994	ATML1
AT5G59000	1354	1.35684	1.41294e-07	2.00295e-06	16.3426	41.9063	ATML1
AT5G59030	784	1.16298	4.22347e-06	4.27203e-05	140.237	314.323	ATML1
AT5G59350	1432	1.79565	0.000260335	0.00156716	0.70781	2.45941	ATML1
AT5G59410	729	1.14267	0.0006584	0.00345372	9.66989	21.3378	ATML1
AT5G59590	1583	2.26326	0.00173298	0.00781089	0.573886	2.78053	ATML1
AT5G59610	953	1.21701	0.00162153	0.00737727	3.1737	7.29608	ATML1
AT5G59690	592	1.37696	6.40115e-06	6.18671e-05	143.337	371.844	ATML1
AT5G59920	2133	1.55505	1.78744e-08	2.97097e-07	2.89572	8.58271	ATML1
AT5G60210	2169	1.18695	1.16593e-06	1.35138e-05	5.96817	13.6303	ATML1
AT5G60220	984	7.3251	0.000235564	0.00144044	0	1.23874	ATML1
AT5G60400	837	2.96413	1.32153e-12	4.43817e-11	6.77349	52.8106	ATML1
AT5G60530	1707	10.5827	1.6478e-06	1.84464e-05	0	6.7378	ATML1
AT5G61220	640	1.10689	0.000962066	0.00477378	29.9988	64.4253	ATML1
AT5G61270	1470	1.51658	1.9677e-05	0.000165663	7.67184	21.7801	ATML1
AT5G62100	1171	2.5749	4.39361e-12	1.39003e-10	3.83415	22.7728	ATML1
AT5G62140	792	1.20302	0.000474197	0.00261187	12.1198	27.8648	ATML1
AT5G62300	658	1.02781	2.68727e-06	2.84383e-05	301.191	613.736	ATML1
AT5G62340	887	8.08449	0.00200072	0.00880422	0	2.30049	ATML1
AT5G62470	1749	2.16877	6.45078e-10	1.42479e-08	4.68541	21.0213	ATML1
AT5G62540	877	1.08194	9.44221e-09	1.6637e-07	33.0884	69.8791	ATML1
AT5G62880	985	1.06572	3.36528e-05	0.000267364	11.5065	24.1574	ATML1
AT5G63150	656	2.12207	9.89281e-06	9.09882e-05	5.84211	25.3081	ATML1
AT5G63180	1457	1.20209	4.8289e-05	0.000367334	42.8103	98.5351	ATML1
AT5G63320	3825	1.03327	0.00017519	0.00111983	2.22325	4.51807	ATML1
AT5G63410	2492	1.42636	1.76421e-05	0.000150979	1.49692	4.07623	ATML1
AT5G63770	3580	1.43407	5.29989e-05	0.000397203	1.48887	4.06451	ATML1
AT5G64020	1683	1.26223	1.07772e-06	1.25804e-05	5.39417	12.9595	ATML1
AT5G64100	1240	4.14811	3.1281e-07	4.11641e-06	1.38148	24.6556	ATML1
AT5G64130	876	1.14413	1.35723e-07	1.9304e-06	220.421	487.175	ATML1
AT5G64140	480	1.02472	0.000324299	0.00188352	291.024	591.641	ATML1
AT5G64330	2688	1.1304	6.21067e-07	7.63937e-06	28.8943	63.2951	ATML1
AT5G64770	593	3.07204	1.34015e-11	3.93578e-10	28.2981	237.981	ATML1
AT5G64780	841	2.07185	1.54458e-06	1.74099e-05	9.3324	39.1891	ATML1
AT5G64850	841	1.91118	5.10219e-08	7.87787e-07	23.6827	88.9	ATML1
AT5G65010	2072	1.18407	4.54297e-06	4.55839e-05	29.7207	67.5726	ATML1
AT5G65020	1265	1.5135	6.70107e-08	1.01119e-06	17.7402	50.5136	ATML1
AT5G65207	400	1.01704	0.00114533	0.0055323	31.224	62.5931	ATML1
AT5G65480	1199	1.32377	2.76715e-06	2.91963e-05	20.1801	50.4039	ATML1
AT5G65590	1391	2.49702	4.23805e-16	2.14339e-14	2.50379	14.194	ATML1
AT5G65610	753	1.92012	1.55765e-05	0.000135757	18.1648	68.7956	ATML1
AT5G65670	1624	1.44779	1.18603e-16	6.37702e-15	152.593	416.222	ATML1
AT5G65730	1115	1.99386	4.04105e-09	7.64139e-08	44.7831	178.267	ATML1
AT5G65800	1877	2.81643	0.000973226	0.00481491	2.2311	15.7578	ATML1
AT5G65810	1124	1.57403	1.07361e-11	3.2151e-10	30.1435	89.6574	ATML1
AT5G65910	1570	1.09523	4.71146e-05	0.000359815	14.4166	30.6783	ATML1
AT5G65925	707	1.45067	0.000465259	0.00257106	70.5506	193.029	ATML1
AT5G66040	679	1.83309	4.82829e-13	1.73363e-11	533.535	1900.96	ATML1
AT5G66052	799	11.1472	9.47596e-10	2.01762e-08	0	21.2255	ATML1
AT5G66170	793	1.32909	0.00169877	0.0076827	10.9369	27.3125	ATML1
AT5G66310	3740	1.45851	9.33391e-09	1.64927e-07	5.45478	15.0021	ATML1
AT5G66590	694	1.14947	6.3182e-07	7.76267e-06	142.925	317.244	ATML1
AT5G66658	551	3.0351	0.000348099	0.00200263	0.279613	2.40501	ATML1
AT5G66800	960	2.00447	1.98899e-07	2.73047e-06	2.68363	10.6713	ATML1
AT5G66840	1656	1.75304	9.65796e-06	8.90204e-05	1.41104	4.80619	ATML1
AT5G66950	3258	1.06068	0.000750753	0.00386486	2.29252	4.77628	ATML1
AT5G67260	1415	1.13594	0.000644631	0.00339563	8.2124	17.9218	ATML1
AT5G67385	2026	1.34267	1.13175e-08	1.96024e-07	17.7635	45.0062	ATML1
AT5G67400	1218	5.32763	2.65993e-05	0.000216248	0.131937	5.59511	ATML1
AT1G01070	1450	-2.82168	1.44789e-05	0.000127338	7.29979	0.997632	AS1
AT1G01190	1608	-3.88593	0.000269699	0.00161518	1.6347	0.082993	AS1
AT1G01450	1413	-7.76413	3.11134e-06	3.23628e-05	1.14498	0	AS1
AT1G01470	727	-1.2501	1.03091e-05	9.43055e-05	204.005	86.0825	AS1
AT1G01720	1316	-1.26401	6.94021e-07	8.44888e-06	66.4594	27.7111	AS1
AT1G01770	2362	-1.07498	8.29777e-05	0.000586185	5.51014	2.64633	AS1
AT1G01900	2460	-2.29724	1.01691e-10	2.58996e-09	16.5955	3.44951	AS1
AT1G01990	1176	-1.34688	8.80641e-07	1.04987e-05	63.4947	25.1099	AS1
AT1G02020	2333	-2.2116	2.19374e-13	8.18024e-12	10.1062	2.23923	AS1
AT1G02065	2006	-2.62462	0.000418987	0.00234333	3.79794	0.59306	AS1
AT1G02150	1910	-1.20181	7.56054e-09	1.35163e-07	66.6365	29.0007	AS1
AT1G02160	567	-1.40983	2.38594e-05	0.000196676	189.88	71.3011	AS1
AT1G02170	1336	-1.10766	0.00030855	0.00181032	135.134	62.8763	AS1
AT1G02335	832	-4.23779	1.29313e-20	9.76362e-19	59.7683	3.00148	AS1
AT1G02460	1805	-2.31107	0.00196324	0.00867376	2.43169	0.514667	AS1
AT1G02700	1030	-2.47501	8.22676e-05	0.000581941	12.8319	2.20594	AS1
AT1G02710	291	-5.25745	1.55366e-17	9.06317e-16	254.539	6.75004	AS1
AT1G02770	1218	-2.22209	1.73259e-08	2.88882e-07	8.00001	1.76683	AS1
AT1G02800	1764	-2.31653	3.52498e-06	3.62321e-05	5.92913	1.19592	AS1
AT1G02850	1804	-2.38742	1.19944e-07	1.73143e-06	4.23408	0.912383	AS1
AT1G02950	930	-4.74723	1.00464e-06	1.18378e-05	4.52825	0.133623	AS1
AT1G02952	422	-7.63756	1.89605e-05	0.000160746	3.51539	0	AS1
AT1G03130	892	-1.57707	6.66065e-17	3.66456e-15	1920.88	643.859	AS1
AT1G03140	1443	-1.18825	8.62622e-08	1.27371e-06	121.439	53.3571	AS1
AT1G03170	1053	-3.47867	7.80618e-06	7.38592e-05	2.036	0.126736	AS1
AT1G03420	1076	-11.3789	2.3187e-34	4.98685e-32	18.5038	0	AS1
AT1G03600	780	-1.21294	5.68905e-06	5.56211e-05	2998.97	1293.85	AS1
AT1G03630	1394	-1.72915	6.39486e-19	4.13858e-17	196.261	59.263	AS1
AT1G03710	1000	-1.51402	0.00159403	0.00727235	2.24475	0.659129	AS1
AT1G03780	2883	-1.14328	0.000381315	0.00216563	3.76522	1.66604	AS1
AT1G03820	860	-7.88035	3.46755e-10	7.9751e-09	7.33472	0.0279133	AS1
AT1G03980	2337	-4.32028	2.79499e-12	9.09954e-11	5.95539	0.308781	AS1
AT1G04290	847	-1.18006	0.00187401	0.0083476	10.6697	4.53462	AS1
AT1G04295	552	-7.46216	4.19162e-16	2.12495e-14	22.0542	0.0690749	AS1
AT1G04330	672	-3.35958	2.56792e-05	0.00020989	36.3626	3.60288	AS1
AT1G04370	402	-6.73207	0.00146861	0.00680959	1.9641	0	AS1
AT1G04425	457	-1.78379	0.000513199	0.00279607	6.3542	1.87548	AS1
AT1G04630	745	-1.14766	8.10394e-06	7.6383e-05	332.907	150.414	AS1
AT1G04710	1595	-1.06424	0.00116319	0.00560585	43.5328	20.7864	AS1
AT1G04778	306	-5.43695	6.31077e-05	0.000461274	8.84326	0.124606	AS1
AT1G04930	1409	-1.28006	0.000434344	0.00242286	22.0011	9.09244	AS1
AT1G04940	1138	-3.64525	6.08276e-38	1.59894e-35	54.7896	4.31172	AS1
AT1G05200	3451	-1.99135	2.9635e-05	0.000238559	2.40508	0.607133	AS1
AT1G05300	1999	-1.98862	2.32733e-06	2.51844e-05	11.4766	2.97019	AS1
AT1G05310	1337	-1.61585	0.000446134	0.00248213	5.23829	1.6349	AS1
AT1G05420	681	-2.0081	0.000289386	0.0017181	17.1136	4.34957	AS1
AT1G05560	1650	-3.44152	1.45972e-10	3.62243e-09	7.44382	0.635077	AS1
AT1G05562	1288	-12.9719	2.21262e-50	9.61453e-48	46.6456	0	AS1
AT1G05730	1146	-1.2659	0.00142168	0.00663099	7.90821	3.24556	AS1
AT1G05760	634	-10.3154	2.56166e-13	9.50225e-12	15.0209	0	AS1
AT1G05770	747	-5.10008	2.54997e-06	2.72423e-05	3.50906	0.161239	AS1
AT1G05940	1955	-1.21037	2.25847e-07	3.07661e-06	41.9802	18.2971	AS1
AT1G06002	942	-12.8496	8.42589e-65	7.47517e-62	58.5918	0	AS1
AT1G06149	2968	-11.5499	2.09362e-36	5.06561e-34	7.5514	0	AS1
AT1G06150	4850	-2.91759	5.88611e-09	1.07762e-07	2.0166	0.269011	AS1
AT1G06160	931	-2.58203	4.47443e-09	8.38641e-08	42.8562	7.2396	AS1
AT1G06570	1554	-2.13567	9.77311e-11	2.49507e-09	35.3113	8.16742	AS1
AT1G06680	1143	-1.25748	5.39591e-09	9.98174e-08	9196.6	3846.81	AS1
AT1G06760	1090	-1.12159	3.07693e-07	4.05409e-06	838.256	385.346	AS1
AT1G06830	505	-3.22148	2.55784e-13	9.50225e-12	62.7559	6.68881	AS1
AT1G07090	943	-1.28924	0.000732825	0.00378079	402.091	164.664	AS1
AT1G07120	1294	-5.47253	1.86006e-05	0.000158102	1.73493	0.0220997	AS1
AT1G07130	958	-9.80728	5.08637e-51	2.30423e-48	161.521	0.217386	AS1
AT1G07135	732	-1.45098	0.00189408	0.00841762	104.86	38.3987	AS1
AT1G07180	1788	-1.53484	6.24935e-05	0.000457884	10.5071	3.65105	AS1
AT1G07320	1389	-1.29849	4.8723e-07	6.12041e-06	1121.46	456.15	AS1
AT1G07600	138	-13.7417	5.36858e-53	2.65832e-50	742.402	0	AS1
AT1G07615	1632	-1.0162	0.000592989	0.00316836	9.1899	4.51578	AS1
AT1G07640	1850	-2.81819	9.47602e-17	5.14703e-15	56.8815	8.08619	AS1
AT1G07728	1895	-10.9287	2.752e-09	5.3659e-08	7.6888	0	AS1
AT1G07730	1170	-9.75041	1.36452e-09	2.82345e-08	5.49773	0	AS1
AT1G07830	850	-1.11774	0.000176059	0.00112465	112.175	51.7938	AS1
AT1G07900	576	-2.87275	0.00210772	0.00920957	4.0875	0.506873	AS1
AT1G07950	796	-1.52183	3.59182e-05	0.000283248	150.297	52.5328	AS1
AT1G08160	917	-5.31341	3.30143e-16	1.68571e-14	80.6591	2.16999	AS1
AT1G08290	1760	-5.96006	2.36262e-12	7.77509e-11	3.12448	0.0353039	AS1
AT1G08315	1211	-1.30911	9.4277e-05	0.000654285	67.7064	27.4224	AS1
AT1G08340	1438	-1.95993	0.00055372	0.00298325	6.93161	1.84781	AS1
AT1G08592	1614	-7.95622	0.000208604	0.00130443	1.14656	0	AS1
AT1G09070	1266	-1.85615	1.95687e-12	6.4799e-11	1184.35	327.162	AS1
AT1G09240	1250	-4.75289	2.73659e-07	3.65543e-06	8.06169	0.270415	AS1
AT1G09320	2018	-1.54938	5.44121e-05	0.000405794	4.41322	1.52633	AS1
AT1G09420	2250	-1.21363	3.20587e-06	3.3281e-05	11.3301	4.83064	AS1
AT1G09421	546	-9.6499	3.87836e-16	1.97083e-14	10.9903	0	AS1
AT1G09460	1263	-2.30481	5.07175e-09	9.42302e-08	23.0062	4.72378	AS1
AT1G09500	1708	-2.42735	3.14614e-07	4.13249e-06	5.08045	0.945244	AS1
AT1G09520	1105	-1.03527	5.08495e-05	0.000383664	48.7811	23.7721	AS1
AT1G09610	1180	-7.80798	7.28899e-06	6.95327e-05	1.41533	0	AS1
AT1G09750	1578	-1.42215	1.25358e-05	0.000111923	424.508	158.54	AS1
AT1G09890	1899	-3.01344	1.33123e-06	1.52144e-05	1.20026	0.183095	AS1
AT1G09950	1027	-2.97755	0.00113015	0.0054801	7.52812	0.979146	AS1
AT1G09960	1974	-3.1478	8.50141e-12	2.58958e-10	4.2557	0.553617	AS1
AT1G09970	3367	-1.34575	5.08628e-12	1.59495e-10	42.9948	16.9712	AS1
AT1G10350	1433	-1.02238	0.00105376	0.00516021	23.3104	11.3613	AS1
AT1G10380	1232	-5.00364	1.41928e-37	3.64089e-35	74.9661	2.28102	AS1
AT1G10640	1793	-1.89297	1.95345e-05	0.000164706	4.54986	1.18267	AS1
AT1G10700	1518	-1.00933	9.51781e-05	0.000660108	21.5501	10.6233	AS1
AT1G10900	2644	-1.60037	7.44102e-09	1.33138e-07	4.35391	1.37905	AS1
AT1G10960	654	-2.68134	8.25291e-17	4.51725e-15	13843.8	2158.49	AS1
AT1G11080	1978	-2.93884	0.000441677	0.00245925	1.66683	0.218452	AS1
AT1G11185	526	-5.41679	0.000659139	0.00345675	2.25068	0.0456378	AS1
AT1G11190	1274	-2.95717	2.33934e-06	2.52967e-05	1.67414	0.187878	AS1
AT1G11420	1815	-3.12632	2.60503e-09	5.08866e-08	1.73972	0.174085	AS1
AT1G11430	953	-1.74043	1.56381e-13	5.94583e-12	286.732	85.8356	AS1
AT1G11450	1433	-5.0696	1.2933e-05	0.000115121	1.21003	0.0199561	AS1
AT1G11500	555	-7.12066	0.00014607	0.000954611	1.8563	0	AS1
AT1G11580	1876	-2.73258	6.58578e-10	1.4531e-08	41.3279	6.32983	AS1
AT1G11915	1203	-3.89777	0.00127169	0.00604391	1.48778	0.0997734	AS1
AT1G11940	1478	-1.49478	0.000148816	0.000969578	9.83259	3.48914	AS1
AT1G12200	1685	-3.8133	1.16895e-38	3.15053e-36	107.122	7.72874	AS1
AT1G12320	841	-1.59416	6.20946e-05	0.000455432	48.5811	16.1738	AS1
AT1G12380	2871	-1.8626	2.85859e-07	3.79222e-06	5.29206	1.44517	AS1
AT1G12630	587	-2.85608	0.00154872	0.00710217	8.91845	1.18867	AS1
AT1G12940	1762	-4.02714	0.000445011	0.00247652	1.50796	0.0759376	AS1
AT1G13270	1416	-1.09903	1.21939e-06	1.41028e-05	32.2334	14.9172	AS1
AT1G13380	775	-1.9524	2.18834e-12	7.21271e-11	204.244	52.8763	AS1
AT1G13600	683	-2.92649	6.51296e-05	0.000474099	7.91706	0.893221	AS1
AT1G13670	811	-1.53279	2.50302e-05	0.000205294	66.447	22.9654	AS1
AT1G13990	1164	-1.97835	0.000254458	0.00153875	35.6721	9.07694	AS1
AT1G14580	1951	-1.61188	3.93518e-06	4.01091e-05	28.1913	9.31821	AS1
AT1G14630	813	-1.7862	0.000163904	0.00105628	7.39551	2.11163	AS1
AT1G14740	2498	-1.22405	1.66477e-06	1.86224e-05	49.8569	21.3809	AS1
AT1G14780	2193	-2.45468	3.26383e-05	0.000259788	3.19745	0.549787	AS1
AT1G14810	1450	-1.19193	1.42129e-10	3.53528e-09	96.6601	42.4014	AS1
AT1G14890	944	-2.2638	1.12146e-06	1.3034e-05	190.831	39.9199	AS1
AT1G14900	1025	-1.09033	0.000900285	0.00451351	455.209	213.946	AS1
AT1G15000	1471	-1.91254	6.00875e-11	1.57035e-09	63.214	16.8787	AS1
AT1G15080	1275	-1.95114	0.000615209	0.00326822	2.40369	0.625569	AS1
AT1G15125	1056	-1.91172	7.68606e-06	7.29286e-05	82.8501	21.9753	AS1
AT1G15140	1464	-1.58002	8.37147e-09	1.48786e-07	261.736	87.648	AS1
AT1G15150	1658	-5.21325	8.15611e-05	0.000577903	1.12031	0.0172479	AS1
AT1G15230	1030	-1.08469	0.000591445	0.0031617	78.5783	36.9697	AS1
AT1G15310	1705	-1.73429	1.94481e-05	0.000164125	6.83286	1.94587	AS1
AT1G15500	2179	-1.0907	2.11527e-08	3.48055e-07	83.9726	39.4489	AS1
AT1G15550	1256	-1.24877	2.07876e-05	0.000174019	26.429	11.0133	AS1
AT1G15710	1329	-1.04576	0.000669029	0.00349827	16.5206	7.93122	AS1
AT1G15760	609	-2.76212	0.000304637	0.0017918	7.24067	1.06919	AS1
AT1G15820	1183	-1.76416	2.70068e-06	2.85619e-05	12654.1	3725.55	AS1
AT1G15825	381	-2.55757	3.62305e-05	0.000285394	11.3761	1.73183	AS1
AT1G15950	1401	-1.55996	1.37552e-11	4.03411e-10	140.551	47.8196	AS1
AT1G15960	2137	-6.39511	4.59392e-36	1.07488e-33	10.473	0.107545	AS1
AT1G15980	1566	-1.03298	0.000239567	0.00146073	53.0944	26.0793	AS1
AT1G16022	472	-5.52444	0.00062927	0.00332549	2.71214	0.0508591	AS1
AT1G16025	342	-8.07892	0.000315751	0.00184525	5.89315	0	AS1
AT1G16070	1340	-1.75249	6.22378e-05	0.000456324	2.0955	0.569311	AS1
AT1G16080	1285	-1.97798	4.29328e-23	4.08091e-21	299.359	76.0904	AS1
AT1G16310	1399	-3.88094	3.21034e-05	0.000256106	4.76619	0.355317	AS1
AT1G16350	1644	-1.1484	6.62483e-08	1.00085e-06	47.6037	21.4236	AS1
AT1G16400	1878	-4.43164	3.50675e-14	1.48146e-12	12.3826	0.616004	AS1
AT1G16410	2144	-4.75634	7.06675e-26	8.4531e-24	36.1976	1.33436	AS1
AT1G16730	858	-2.10403	0.000966365	0.00478953	14.8242	3.36369	AS1
AT1G16858	2258	-12.1097	1.14935e-52	5.56183e-50	14.6363	0	AS1
AT1G17030	1659	-8.28239	1.79722e-10	4.37329e-09	1.39925	0	AS1
AT1G17380	1133	-3.5601	5.26947e-06	5.20156e-05	4.11485	0.321249	AS1
AT1G17745	2446	-2.55251	4.05708e-13	1.46412e-11	34.1041	5.86385	AS1
AT1G17850	2011	-1.23473	3.43512e-05	0.000272506	6.91966	2.86577	AS1
AT1G17970	1505	-1.31336	4.56981e-07	5.77451e-06	34.543	13.7833	AS1
AT1G18170	989	-1.21346	2.18901e-07	2.98964e-06	157.237	67.9608	AS1
AT1G18250	1116	-2.71129	2.30612e-11	6.52084e-10	185.419	28.473	AS1
AT1G18420	1746	-9.2092	3.73991e-05	0.000293838	2.53098	0	AS1
AT1G18590	1363	-3.23509	2.83374e-14	1.21891e-12	17.8902	1.91426	AS1
AT1G18720	913	-1.36997	1.52584e-11	4.42618e-10	81.4317	31.5599	AS1
AT1G18735	442	-7.34745	0.00113859	0.00550849	2.7419	0	AS1
AT1G18880	1943	-4.78707	2.57999e-19	1.74391e-17	5.86576	0.194775	AS1
AT1G19630	1431	-4.22266	0.000102952	0.000705751	1.85868	0.100652	AS1
AT1G19640	1589	-7.93922	1.45431e-06	1.64709e-05	1.14935	0	AS1
AT1G19715	2246	-1.55198	1.59309e-13	6.04637e-12	16.8301	5.7117	AS1
AT1G19740	1138	-1.18854	1.80787e-05	0.000154219	102.335	45.0494	AS1
AT1G19850	3375	-2.31056	6.5825e-12	2.03713e-10	6.19616	1.18731	AS1
AT1G20030	1652	-1.78455	1.07073e-06	1.25082e-05	17.1134	4.96384	AS1
AT1G20160	2490	-3.76389	7.59706e-10	1.64554e-08	5.15916	0.440038	AS1
AT1G20340	935	-1.18896	3.56477e-07	4.63377e-06	12289.5	5390.53	AS1
AT1G20350	880	-3.73083	0.000618267	0.00327956	6.50984	0.558311	AS1
AT1G20530	1845	-9.10615	2.54828e-11	7.12047e-10	2.23002	0	AS1
AT1G20560	2009	-1.0968	5.23092e-06	5.1683e-05	20.9035	9.79197	AS1
AT1G20620	2088	-1.52598	1.20124e-15	5.87571e-14	3437.84	1193.87	AS1
AT1G20700	779	-6.04146	8.73913e-05	0.000613496	4.30187	0.0616315	AS1
AT1G20823	870	-1.57586	1.75178e-05	0.000150096	64.1726	21.6971	AS1
AT1G20850	1299	-3.8321	6.58025e-30	1.0302e-27	83.0086	5.7442	AS1
AT1G20990	960	-4.64865	7.93382e-06	7.49454e-05	8.44433	0.319564	AS1
AT1G21090	1313	-2.36436	9.08263e-12	2.75089e-10	23.6775	4.56094	AS1
AT1G21140	899	-11.4019	6.09362e-23	5.74095e-21	22.5046	0	AS1
AT1G21250	2675	-2.1407	1.00521e-07	1.472e-06	6.17695	1.39879	AS1
AT1G21310	1663	-1.21257	0.000121905	0.000818546	425.292	183.649	AS1
AT1G21350	1114	-2.56825	3.20237e-17	1.80862e-15	206.432	35.0352	AS1
AT1G21440	1249	-2.79505	1.34707e-36	3.33511e-34	216.543	31.0919	AS1
AT1G21500	617	-1.50495	9.03523e-05	0.000631162	3873.45	1365.06	AS1
AT1G21550	776	-2.08097	0.00196644	0.00868301	5.54273	1.17424	AS1
AT1G21600	1516	-1.33325	1.27638e-09	2.66176e-08	149.879	59.4278	AS1
AT1G21651	2755	-10.0402	1.98692e-13	7.44815e-12	2.85534	0	AS1
AT1G21670	2285	-1.85837	1.07809e-19	7.70291e-18	23.6756	6.59238	AS1
AT1G21680	2335	-1.55246	1.75575e-10	4.28219e-09	66.5891	22.7941	AS1
AT1G21770	572	-4.47214	5.03868e-18	3.0392e-16	41.0312	1.86992	AS1
AT1G21780	1723	-2.03933	1.1948e-16	6.408e-15	34.3449	8.36009	AS1
AT1G22030	1316	-2.26105	0.000714173	0.00370431	13.5714	2.87276	AS1
AT1G22150	1971	-6.33553	1.28028e-11	3.77038e-10	5.48601	0.0533765	AS1
AT1G22220	1201	-1.49751	0.00144679	0.00672307	7.29067	2.58125	AS1
AT1G22340	1464	-5.90315	6.88033e-06	6.61015e-05	1.0986	0.0163972	AS1
AT1G22480	923	-6.24761	2.61114e-06	2.77704e-05	2.21579	0.0260081	AS1
AT1G22490	1215	-2.94488	2.67107e-06	2.8323e-05	2.82585	0.435355	AS1
AT1G22710	1956	-1.64379	3.36855e-12	1.08343e-10	146.308	46.8634	AS1
AT1G23040	904	-1.55288	0.00137173	0.00642898	296.973	101.413	AS1
AT1G23052	825	-11.934	3.27627e-11	8.98949e-10	35.4617	0	AS1
AT1G23130	772	-6.28481	9.5164e-60	6.53624e-57	887.998	11.4569	AS1
AT1G23180	2978	-1.47142	6.34878e-07	7.79126e-06	6.10829	2.14344	AS1
AT1G23205	897	-1.85811	8.78846e-06	8.1964e-05	36.8882	10.193	AS1
AT1G23460	1453	-3.98714	4.10354e-12	1.30407e-10	7.37739	0.458763	AS1
AT1G23530	1057	-5.93352	2.55143e-08	4.15965e-07	11.6492	0.179842	AS1
AT1G23730	996	-3.15578	5.64604e-09	1.03993e-07	16.059	1.79093	AS1
AT1G23740	1384	-1.67915	8.65298e-12	2.63199e-10	167.585	52.4585	AS1
AT1G23760	2119	-2.14724	0.000315484	0.00184439	5.45319	1.27961	AS1
AT1G23800	1867	-1.64062	7.99223e-05	0.000567235	5.93172	1.8181	AS1
AT1G24020	950	-1.47678	8.78367e-06	8.1964e-05	475.868	170.767	AS1
AT1G24030	1553	-4.41416	8.46751e-06	7.9458e-05	1.58298	0.0772874	AS1
AT1G24100	1572	-2.38881	9.56202e-15	4.25041e-13	29.6753	5.74085	AS1
AT1G24148	1302	-2.45557	6.56748e-06	6.3331e-05	13.6047	2.60149	AS1
AT1G24360	1393	-1.11387	1.22429e-08	2.09378e-07	153.509	70.9849	AS1
AT1G24388	414	-4.39297	2.05058e-15	9.76753e-14	55.9426	2.87938	AS1
AT1G24390	455	-4.79086	7.6353e-15	3.42976e-13	18.7439	0.503572	AS1
AT1G24575	493	-4.96052	2.84751e-08	4.59311e-07	46.8739	1.40713	AS1
AT1G25360	2373	-2.40829	0.000702644	0.0036534	1.21227	0.212435	AS1
AT1G25470	1645	-10.084	2.53965e-10	6.02163e-09	4.9288	0	AS1
AT1G25510	1663	-2.05826	0.000124637	0.000832684	26.6896	6.45659	AS1
AT1G25530	1643	-3.75167	1.97099e-26	2.45417e-24	18.0651	1.39619	AS1
AT1G26090	1647	-1.01391	0.00116441	0.00560986	8.3065	4.11544	AS1
AT1G26220	722	-14.035	1.5372e-64	1.26877e-61	173.876	0	AS1
AT1G26450	1074	-2.80429	6.45119e-07	7.90327e-06	24.157	3.51928	AS1
AT1G26540	2421	-2.82829	2.3588e-09	4.64604e-08	1.27769	0.130077	AS1
AT1G27030	1244	-1.54923	2.55459e-06	2.7278e-05	20.7742	6.971	AS1
AT1G27045	1100	-2.28443	0.00091704	0.00458456	1.10584	0.173633	AS1
AT1G27380	733	-5.28476	6.53681e-05	0.000475672	2.00202	0.0260091	AS1
AT1G27540	1575	-4.32126	3.02428e-39	8.25552e-37	54.6979	2.70984	AS1
AT1G27570	2111	-3.68351	4.65575e-19	3.06905e-17	6.21491	0.445333	AS1
AT1G27580	1095	-4.25523	2.31087e-10	5.51604e-09	2.00241	0.0609373	AS1
AT1G27620	1465	-3.29285	0.00160198	0.00730393	1.66834	0.203709	AS1
AT1G27650	1405	-1.05562	1.63134e-06	1.82813e-05	123.911	59.6572	AS1
AT1G27660	1831	-3.23108	3.48634e-14	1.47871e-12	6.26603	0.692084	AS1
AT1G27710	879	-8.47409	1.51614e-09	3.11299e-08	3.01741	0	AS1
AT1G28110	1962	-1.65743	2.33961e-11	6.58929e-10	8.65891	2.64877	AS1
AT1G28290	1436	-1.63856	1.31931e-10	3.29703e-09	598.618	192.324	AS1
AT1G28390	1928	-2.59804	0.000285564	0.00169744	7.8675	1.31858	AS1
AT1G28400	1410	-3.51156	1.29655e-40	3.83418e-38	84.6744	7.4225	AS1
AT1G28685	1534	-6.35053	4.59346e-14	1.88489e-12	17.511	0.219085	AS1
AT1G28710	1745	-1.4213	3.61337e-06	3.7024e-05	14.0401	5.21041	AS1
AT1G29030	1930	-1.13983	0.00106622	0.00521045	8.61411	3.98081	AS1
AT1G29050	1415	-3.79767	9.40458e-23	8.59409e-21	37.8277	2.80157	AS1
AT1G29160	528	-2.51765	9.36707e-07	1.10864e-05	81.5757	14.4682	AS1
AT1G29380	1335	-4.47904	1.45904e-06	1.65156e-05	6.98176	0.333624	AS1
AT1G29390	1103	-1.1982	2.53582e-07	3.41078e-06	139.619	60.7653	AS1
AT1G29395	908	-1.43	2.08207e-06	2.27691e-05	156.257	58.1236	AS1
AT1G29520	775	-3.61554	3.6357e-19	2.4191e-17	62.8922	5.17122	AS1
AT1G29950	2511	-5.89051	1.20514e-21	9.86916e-20	7.3529	0.146089	AS1
AT1G29951	2150	-9.9702	2.30867e-05	0.000191046	3.48519	0	AS1
AT1G29965	774	-5.20534	2.8376e-29	4.22505e-27	39.0896	0.954526	AS1
AT1G29980	1713	-1.16465	1.70983e-05	0.000147153	42.7786	19.0578	AS1
AT1G30130	1326	-1.19661	1.68091e-05	0.000144958	22.5314	9.79789	AS1
AT1G30282	1314	-10.8253	2.69271e-13	9.93641e-12	10.3209	0	AS1
AT1G30515	627	-2.60712	0.0012805	0.00607757	2.6402	0.358108	AS1
AT1G30650	1926	-1.39828	0.000350558	0.00201405	14.5453	5.61004	AS1
AT1G31320	959	-1.81281	8.51178e-05	0.000599315	50.9498	14.568	AS1
AT1G31335	480	-1.78198	6.25745e-05	0.000458162	34.209	9.74498	AS1
AT1G31660	1655	-1.08936	6.6079e-06	6.36055e-05	13.9291	6.58518	AS1
AT1G31770	2456	-2.38331	1.73843e-08	2.8963e-07	11.8029	2.32838	AS1
AT1G32100	1129	-3.35644	4.55049e-12	1.43539e-10	19.5645	1.74707	AS1
AT1G32170	1297	-1.48427	5.6796e-05	0.000421359	17.3544	6.15885	AS1
AT1G32200	1881	-1.18007	2.99738e-07	3.95906e-06	31.1788	13.8708	AS1
AT1G32220	1217	-1.07828	0.000435551	0.00242896	38.19	18.1011	AS1
AT1G32860	1605	-2.54929	1.1387e-09	2.3934e-08	9.28765	1.5322	AS1
AT1G32900	2192	-2.44878	1.68334e-14	7.32959e-13	29.6558	5.35238	AS1
AT1G33080	1803	-3.0731	1.18477e-06	1.37248e-05	7.57783	0.911187	AS1
AT1G33170	2240	-1.5478	0.000613546	0.00326264	3.55204	1.17379	AS1
AT1G33250	2060	-1.58601	6.12951e-10	1.35665e-08	49.9295	16.6721	AS1
AT1G33440	2209	-2.56267	0.00150237	0.00693142	2.03046	0.320434	AS1
AT1G33700	3482	-1.93343	0.00214175	0.00933706	2.59151	0.719131	AS1
AT1G33760	721	-4.04774	1.38132e-05	0.000122139	6.22313	0.401947	AS1
AT1G34060	1603	-2.72403	5.37121e-05	0.0004017	1.58675	0.190508	AS1
AT1G34418	516	-1.37194	0.00104843	0.00513884	110.926	42.5445	AS1
AT1G35420	1251	-1.04151	6.16122e-06	5.98471e-05	86.2994	41.8924	AS1
AT1G35780	1541	-1.99027	1.73725e-18	1.08793e-16	94.6194	23.8222	AS1
AT1G35830	909	-2.61896	5.61247e-05	0.000416814	4.13294	0.617802	AS1
AT1G36180	7744	-1.54522	0.000250933	0.00152002	1.44138	0.506023	AS1
AT1G36732	2286	-14.4972	3.66454e-134	1.30042e-130	75.6548	0	AS1
AT1G36940	1229	-1.64629	1.19431e-08	2.04744e-07	32.1974	10.3378	AS1
AT1G37130	3130	-1.06805	1.5811e-05	0.000137463	434.236	207.204	AS1
AT1G43650	1446	-4.94355	1.69888e-10	4.15776e-09	7.74401	0.294877	AS1
AT1G43790	523	-3.96192	3.55036e-24	3.6519e-22	39.7045	2.86054	AS1
AT1G43800	1401	-3.15141	1.66889e-10	4.09905e-09	273.224	30.6714	AS1
AT1G43910	1624	-2.47686	9.12168e-07	1.08442e-05	5.59273	1.01642	AS1
AT1G44575	1525	-1.17858	1.30388e-08	2.21743e-07	1101.04	486.503	AS1
AT1G44800	1585	-3.41631	4.2667e-18	2.59562e-16	61.9695	5.83409	AS1
AT1G46480	1081	-3.63676	1.49946e-11	4.36155e-10	14.01	1.03964	AS1
AT1G47485	619	-5.37287	9.81547e-05	0.000677999	1.81031	0.0387811	AS1
AT1G47490	1837	-1.12396	2.64992e-06	2.81266e-05	53.6803	24.5214	AS1
AT1G47500	1728	-1.06969	3.46859e-06	3.5747e-05	37.0123	17.56	AS1
AT1G47655	942	-3.27245	0.00173026	0.00780194	13.4736	1.46231	AS1
AT1G47670	1779	-2.2877	6.22273e-12	1.9314e-10	12.5407	2.65087	AS1
AT1G47860	9594	-1.8249	7.21988e-06	6.89044e-05	21.061	5.96265	AS1
AT1G47960	1528	-2.38038	2.65867e-14	1.14592e-12	14.7901	2.86145	AS1
AT1G48320	820	-2.8484	6.74542e-12	2.07849e-10	27.825	3.64997	AS1
AT1G48420	1377	-1.12367	3.60255e-06	3.69487e-05	29.4817	13.4221	AS1
AT1G48430	2137	-1.1218	8.44733e-07	1.00887e-05	24.8695	11.5444	AS1
AT1G48570	1603	-1.76762	7.14623e-13	2.50259e-11	22.1299	6.48704	AS1
AT1G48600	1989	-14.3252	1.90253e-108	3.6826e-105	77.1824	0	AS1
AT1G48700	1174	-1.42296	0.000379986	0.00216039	7.25934	2.5648	AS1
AT1G48760	3439	-7.23392	2.65426e-77	3.13969e-74	381.969	2.52821	AS1
AT1G49230	868	-3.04467	1.8126e-13	6.83077e-12	21.5122	2.71437	AS1
AT1G49310	425	-6.15445	0.000910314	0.00455521	1.24395	0	AS1
AT1G49320	1154	-2.7892	0.00159352	0.0072716	3.95244	0.632683	AS1
AT1G49470	1141	-2.33159	0.000544766	0.00294544	17.6742	3.55229	AS1
AT1G49475	904	-7.35203	4.73031e-08	7.33026e-07	1.33915	0	AS1
AT1G49650	1383	-1.10554	1.15985e-05	0.000104686	27.884	12.994	AS1
AT1G49750	1755	-1.44834	1.04805e-06	1.22881e-05	103.694	38.1282	AS1
AT1G49910	1224	-2.49684	9.56526e-07	1.12895e-05	1.9618	0.277182	AS1
AT1G50240	4053	-2.18421	1.2647e-06	1.45321e-05	1.48816	0.34806	AS1
AT1G50250	2473	-1.15005	2.00798e-07	2.75476e-06	53.4564	24.1588	AS1
AT1G50420	1951	-1.5132	1.24807e-05	0.000111515	6.3855	2.21791	AS1
AT1G50910	1927	-5.67106	7.32365e-41	2.19627e-38	43.9332	0.840379	AS1
AT1G51170	1435	-1.33376	0.000954484	0.00473947	26.7474	10.6392	AS1
AT1G51310	1769	-1.60414	9.16109e-09	1.62143e-07	17.2511	5.65926	AS1
AT1G51340	1870	-4.68901	6.92365e-17	3.79944e-15	7.85023	0.25298	AS1
AT1G51400	560	-2.99875	2.24836e-26	2.78326e-24	517.228	64.5746	AS1
AT1G51402	500	-16.779	5.74157e-189	3.05624e-185	1682.11	0	AS1
AT1G51645	1514	-5.08027	2.02617e-10	4.86922e-09	3.18319	0.0662247	AS1
AT1G51680	2258	-1.78159	1.53204e-10	3.78425e-09	160.597	46.8352	AS1
AT1G51960	1056	-4.63107	1.12582e-07	1.63401e-06	1.92405	0.0451342	AS1
AT1G52000	2451	-1.57629	1.11343e-05	0.000100796	11.5767	3.89251	AS1
AT1G52140	891	-4.45934	3.0053e-13	1.10326e-11	89.8334	4.11674	AS1
AT1G52150	3512	-2.18051	1.78225e-20	1.3315e-18	11.2178	2.51699	AS1
AT1G52400	2179	-2.22868	1.80202e-08	2.98589e-07	46.2111	9.87048	AS1
AT1G52410	2577	-2.63429	1.05533e-12	3.59522e-11	7.08142	1.12722	AS1
AT1G52510	1536	-1.45674	3.8523e-06	3.93207e-05	67.3871	24.6192	AS1
AT1G52700	902	-2.46645	5.97299e-07	7.36404e-06	8.91356	1.47113	AS1
AT1G52720	767	-1.48843	4.62467e-08	7.177e-07	69.0307	24.6008	AS1
AT1G52760	1219	-1.27857	6.28919e-08	9.56771e-07	30.6202	12.7536	AS1
AT1G53233	1938	-9.48447	3.7599e-46	1.40449e-43	114.013	0.248597	AS1
AT1G53280	1537	-1.01172	1.50935e-05	0.000131966	62.3824	31.0935	AS1
AT1G53490	2252	-4.06548	2.8251e-09	5.47832e-08	22.3637	1.29375	AS1
AT1G53540	648	-5.66135	1.44526e-06	1.63771e-05	17.1015	0.264787	AS1
AT1G53801	630	-9.99182	4.64708e-18	2.81896e-16	12.0774	0	AS1
AT1G54160	1462	-1.77122	0.00091614	0.00458221	2.75812	0.852009	AS1
AT1G54200	1354	-1.74042	1.328e-06	1.51857e-05	73.8091	22.0916	AS1
AT1G54350	2312	-1.44978	4.90843e-08	7.58972e-07	17.3294	6.37168	AS1
AT1G54355	1235	-8.28567	1.36883e-24	1.45726e-22	14.1818	0.0231555	AS1
AT1G54575	651	-4.01831	4.7072e-20	3.44419e-18	68.6123	4.30203	AS1
AT1G54790	1874	-5.86049	1.24754e-10	3.1287e-09	1.31917	0.0178964	AS1
AT1G55100	869	-7.24045	0.00135562	0.00637313	1.29066	0	AS1
AT1G55210	919	-2.28006	3.23305e-13	1.18482e-11	202.912	41.8692	AS1
AT1G55890	1455	-1.62149	1.18793e-07	1.71597e-06	22.3754	7.35637	AS1
AT1G56242	1252	-7.89022	7.65567e-05	0.000547363	1.41404	0	AS1
AT1G56500	3428	-1.04244	5.03695e-07	6.31235e-06	34.3646	16.6962	AS1
AT1G56710	1514	-3.16035	5.00992e-05	0.000378738	4.5425	0.535554	AS1
AT1G57820	2154	-1.26361	0.000258464	0.00155766	11.464	4.67614	AS1
AT1G58007	795	-7.31857	0.000152629	0.000991995	1.49255	0	AS1
AT1G58070	1171	-2.8815	4.01531e-07	5.15335e-06	11.1153	1.59774	AS1
AT1G58100	1639	-1.07938	0.000213632	0.00133001	158.139	74.8995	AS1
AT1G58170	709	-4.38227	0.000873411	0.0043995	1.43736	0.0677164	AS1
AT1G58360	1740	-1.23835	5.4406e-08	8.37004e-07	25.0485	10.6922	AS1
AT1G58370	2903	-3.37381	8.72538e-14	3.43403e-12	3.86852	0.329923	AS1
AT1G59660	3185	-2.84513	1.29512e-16	6.92857e-15	3.79295	0.527524	AS1
AT1G59740	2031	-3.51277	4.48063e-07	5.67866e-06	7.70781	0.655549	AS1
AT1G59850	1497	-3.26112	1.04022e-05	9.49349e-05	2.79144	0.339539	AS1
AT1G60060	1464	-2.46874	5.41036e-09	9.99977e-08	10.8273	1.89483	AS1
AT1G60360	984	-4.95646	0.00133472	0.00629016	1.35197	0.0340831	AS1
AT1G60390	2092	-2.94506	3.86878e-10	8.81006e-09	8.54049	1.11129	AS1
AT1G60510	2418	-6.90589	1.76735e-08	2.94218e-07	3.20789	0.015769	AS1
AT1G60530	906	-9.5705	5.00598e-10	1.12434e-08	6.26674	0	AS1
AT1G60545	2305	-3.72605	9.49757e-06	8.7694e-05	2.93407	0.19911	AS1
AT1G60590	1982	-1.44206	0.00130639	0.0061799	5.66023	2.07442	AS1
AT1G60680	1304	-1.75696	0.00112657	0.00546525	4.84915	1.5096	AS1
AT1G60730	1496	-2.17709	1.8758e-05	0.000159376	4.68608	1.00212	AS1
AT1G60870	1111	-1.22677	1.36373e-05	0.000120734	335.08	143.355	AS1
AT1G60989	477	-1.79448	6.8805e-05	0.000497452	11.964	3.33052	AS1
AT1G61660	1707	-2.82935	2.84764e-34	6.00317e-32	30.679	4.19776	AS1
AT1G61730	1485	-1.22287	1.3559e-06	1.54549e-05	61.7218	26.5066	AS1
AT1G61760	675	-3.5084	0.000431845	0.00241018	4.27553	0.33316	AS1
AT1G61800	1569	-1.74	9.57315e-05	0.000663145	24.7442	7.41	AS1
AT1G62050	2221	-1.14373	0.000517625	0.00281658	19.2193	8.76514	AS1
AT1G62290	1840	-1.24	1.41971e-05	0.000125221	9.41186	4.01677	AS1
AT1G62333	496	-4.53993	0.000996708	0.00491476	3.46425	0.145194	AS1
AT1G62360	1363	-2.69794	1.52302e-17	8.90883e-16	35.4151	5.46418	AS1
AT1G62390	2835	-1.0905	5.63749e-06	5.52132e-05	22.1004	10.3459	AS1
AT1G62500	1458	-2.72847	2.33347e-11	6.5807e-10	65.0292	9.69957	AS1
AT1G62510	823	-1.96171	4.1868e-06	4.23896e-05	23.4005	6.1418	AS1
AT1G62560	1576	-2.26961	6.62783e-08	1.00085e-06	25.9489	5.32461	AS1
AT1G62570	1779	-1.66532	0.000924588	0.00461254	6.40217	1.99769	AS1
AT1G62850	1707	-1.47453	1.74525e-11	5.00808e-10	12.8017	4.53443	AS1
AT1G63240	1925	-1.28072	0.000404567	0.00227523	6.07272	2.42851	AS1
AT1G63310	779	-3.89084	4.25433e-10	9.65706e-09	43.8451	2.84769	AS1
AT1G63440	2988	-4.83012	6.15032e-06	5.97684e-05	1.51897	0.070373	AS1
AT1G63470	1806	-1.11997	6.31591e-06	6.12378e-05	52.3284	24.141	AS1
AT1G63530	1925	-4.36893	3.5445e-10	8.13249e-09	2.70341	0.0992187	AS1
AT1G64105	593	-10.6204	9.97197e-22	8.2616e-20	19.8441	0	AS1
AT1G64142	2743	-14.2801	1.63584e-100	2.90252e-97	54.2361	0	AS1
AT1G64170	2436	-1.83013	0.000240776	0.00146726	3.30846	0.93591	AS1
AT1G64360	563	-11.9206	2.93145e-24	3.05963e-22	51.4894	0	AS1
AT1G64370	742	-6.0496	2.46004e-71	2.49425e-68	1132.97	17.3067	AS1
AT1G64430	2372	-1.00278	1.33365e-06	1.52339e-05	25.4444	12.728	AS1
AT1G64450	1249	-2.18494	1.05615e-05	9.62239e-05	24.3432	5.30386	AS1
AT1G64620	1589	-3.39206	2.40735e-19	1.6324e-17	12.3143	1.07772	AS1
AT1G64625	1909	-4.41218	3.89277e-15	1.82165e-13	2.15923	0.067502	AS1
AT1G64630	2201	-11.8519	7.71373e-25	8.37963e-23	12.5567	0	AS1
AT1G64780	1861	-1.93647	8.06799e-08	1.19626e-06	20.9072	5.57137	AS1
AT1G64900	1770	-2.73396	1.46929e-11	4.2855e-10	58.1251	8.85829	AS1
AT1G64950	1898	-1.65414	0.0019883	0.00876499	3.86585	1.26008	AS1
AT1G65030	1230	-1.44375	1.88701e-05	0.000160136	34.2729	12.7766	AS1
AT1G65150	1312	-3.28447	0.000196281	0.00123645	2.33584	0.222582	AS1
AT1G65480	855	-6.99912	6.61303e-06	6.36262e-05	1.10981	0	AS1
AT1G65500	522	-2.64949	4.09942e-09	7.73801e-08	42.5861	6.66359	AS1
AT1G65590	1922	-1.23188	1.63985e-05	0.000141992	35.7417	15.1753	AS1
AT1G65710	1642	-2.18235	0.000172353	0.00110368	4.37565	0.880676	AS1
AT1G65860	1591	-1.88439	7.29497e-06	6.95586e-05	21.3888	5.88936	AS1
AT1G65910	2094	-8.52691	9.36353e-09	1.65314e-07	1.31491	0	AS1
AT1G65970	737	-3.3055	7.88344e-05	0.000560261	5.86376	0.545596	AS1
AT1G66130	1361	-1.27405	1.69314e-09	3.4498e-08	37.5545	15.6498	AS1
AT1G66140	1250	-1.23329	0.00161514	0.00735605	76.7964	32.7457	AS1
AT1G66480	965	-1.88561	0.00068818	0.00358608	19.5583	5.29297	AS1
AT1G66700	1383	-4.65159	1.24521e-06	1.43469e-05	2.32321	0.0796427	AS1
AT1G66810	1006	-2.16256	6.61552e-05	0.000480088	3.85259	0.867682	AS1
AT1G66890	557	-1.42751	2.21108e-05	0.000183777	126.581	46.9373	AS1
AT1G67330	1323	-7.28274	1.74792e-27	2.34067e-25	14.4331	0.0979287	AS1
AT1G67710	2048	-3.76565	4.25791e-06	4.30214e-05	2.34785	0.181325	AS1
AT1G67720	3160	-1.64639	5.06694e-07	6.34619e-06	5.04667	1.65739	AS1
AT1G67740	1087	-1.56772	2.79517e-11	7.74933e-10	4640.51	1565.64	AS1
AT1G67830	1256	-1.29807	5.69682e-05	0.000422342	21.3085	8.70755	AS1
AT1G67860	459	-8.38138	1.42299e-21	1.15642e-19	612.578	1.8226	AS1
AT1G67865	449	-9.40644	1.71959e-36	4.20844e-34	195.248	0.320786	AS1
AT1G67870	1135	-6.46232	4.85834e-54	2.6524e-51	4626.95	52.6223	AS1
AT1G68130	1870	-1.00313	0.000964226	0.00478154	38.446	19.2322	AS1
AT1G68230	489	-6.2875	0.000123913	0.000828631	1.1767	0	AS1
AT1G68390	1454	-4.77654	0.00016266	0.00104982	1.40471	0.0327797	AS1
AT1G68430	540	-2.9594	3.91363e-07	5.04107e-06	21.0958	2.83194	AS1
AT1G68520	1596	-1.2957	0.000256041	0.00154612	463.109	188.728	AS1
AT1G68570	2031	-2.16859	9.38554e-12	2.83859e-10	42.1891	9.39831	AS1
AT1G68640	1762	-2.00586	5.3135e-06	5.24016e-05	1.4012	0.274646	AS1
AT1G68650	962	-1.83158	6.22494e-06	6.04109e-05	10.2763	2.9545	AS1
AT1G68725	747	-3.2618	1.23818e-13	4.77596e-12	56.9467	6.09274	AS1
AT1G68740	2724	-4.4949	1.88353e-22	1.6572e-20	4.13302	0.200926	AS1
AT1G68810	1511	-3.56028	1.78863e-33	3.52625e-31	16.7671	1.42081	AS1
AT1G68880	725	-3.64705	0.000263942	0.0015844	1.58554	0.132444	AS1
AT1G69080	917	-4.24372	2.84458e-10	6.66302e-09	8.30524	0.416345	AS1
AT1G69200	2120	-1.07671	0.000730599	0.00377113	8.24162	3.87717	AS1
AT1G69310	1540	-1.2481	0.000109338	0.00074354	13.5582	5.68817	AS1
AT1G69410	768	-1.13159	6.66786e-05	0.000483227	211.243	96.2113	AS1
AT1G69490	1100	-4.03815	1.88893e-09	3.81585e-08	1.71585	0.0606603	AS1
AT1G69572	1064	-10.0839	3.59286e-16	1.83012e-14	7.62144	0	AS1
AT1G69580	1198	-2.79243	5.80474e-07	7.17738e-06	5.76635	0.87208	AS1
AT1G69870	2167	-2.04968	2.97914e-12	9.62546e-11	69.115	16.7634	AS1
AT1G69880	707	-4.5056	7.07185e-14	2.80921e-12	15.6315	0.592954	AS1
AT1G69910	2153	-1.47377	7.20949e-06	6.88361e-05	22.4054	8.14713	AS1
AT1G69930	1048	-5.50452	5.77844e-07	7.1615e-06	1.12309	0.022906	AS1
AT1G69970	429	-2.51737	0.000415172	0.00232566	5.06166	0.734885	AS1
AT1G70340	2363	-2.28523	3.38511e-07	4.4235e-06	4.77317	1.00917	AS1
AT1G70370	2364	-1.70367	1.17777e-11	3.50727e-10	175.948	53.9786	AS1
AT1G70470	765	-3.28764	9.02553e-10	1.92943e-08	14.838	1.43699	AS1
AT1G70660	870	-3.93945	1.81285e-17	1.04322e-15	24.5667	1.68289	AS1
AT1G70670	1039	-3.28481	4.17762e-17	2.34079e-15	16.6287	1.53062	AS1
AT1G70690	1248	-2.58134	0.000693053	0.00360882	12.9169	2.15422	AS1
AT1G70782	1136	-14.1549	2.04436e-98	3.34835e-95	120.074	0	AS1
AT1G70800	717	-4.37439	3.7324e-05	0.000293356	5.66956	0.247171	AS1
AT1G70820	2154	-1.41062	0.000104636	0.00071545	18.184	6.87877	AS1
AT1G71040	2079	-1.39975	2.2667e-05	0.000188232	19.8426	7.51448	AS1
AT1G71100	1040	-1.5839	2.63729e-09	5.14695e-08	196.595	65.7283	AS1
AT1G71170	1431	-1.05129	0.000102393	0.00070282	59.1695	28.7576	AS1
AT1G71180	1375	-1.13953	1.55219e-06	1.74771e-05	36.8025	16.7841	AS1
AT1G71692	1082	-7.36472	0.000114941	0.000776926	1.13205	0	AS1
AT1G71870	1533	-2.40203	0.000330406	0.00191377	7.24887	1.42062	AS1
AT1G71880	1937	-1.99401	5.54795e-09	1.02274e-07	155.356	39.1035	AS1
AT1G71930	1168	-7.93495	1.13959e-07	1.65062e-06	1.56178	0	AS1
AT1G71960	2267	-2.60789	4.77055e-09	8.91005e-08	16.7406	2.79548	AS1
AT1G72040	2102	-1.70932	1.43405e-08	2.42332e-07	19.5945	5.93283	AS1
AT1G72210	1401	-2.78534	1.34651e-06	1.53644e-05	11.2641	1.61545	AS1
AT1G72230	918	-2.88021	6.55894e-08	9.93265e-07	25.1564	3.57153	AS1
AT1G72250	3865	-1.45791	8.20259e-05	0.000580617	1.57385	0.523244	AS1
AT1G72300	3647	-1.43256	0.000533378	0.00288899	2.61283	0.938864	AS1
AT1G72360	1021	-1.97041	7.97708e-05	0.000566349	13.2948	3.35479	AS1
AT1G72416	1087	-1.61235	0.000276784	0.00165125	44.0241	14.3584	AS1
AT1G72610	931	-9.20076	1.07591e-49	4.58167e-47	1893.28	3.41089	AS1
AT1G72800	1285	-4.67998	6.44994e-09	1.1668e-07	9.50542	0.373626	AS1
AT1G72852	615	-7.20407	0.000229065	0.00141083	1.77863	0	AS1
AT1G72900	1363	-4.70034	1.22286e-15	5.95815e-14	9.24777	0.353008	AS1
AT1G72920	1070	-2.58698	0.000745637	0.00384037	10.2767	1.71181	AS1
AT1G72930	915	-1.59191	1.32274e-06	1.51336e-05	88.621	29.4554	AS1
AT1G73010	1172	-1.65442	1.05905e-06	1.24034e-05	68.2218	21.6801	AS1
AT1G73040	716	-5.11048	1.56756e-12	5.23142e-11	23.9235	0.63973	AS1
AT1G73325	669	-5.53862	1.45309e-05	0.000127532	6.60663	0.107126	AS1
AT1G73330	1000	-1.7159	6.50476e-07	7.95516e-06	36.3452	11.1651	AS1
AT1G73370	3158	-3.15734	0.000140081	0.000918647	1.26967	0.119285	AS1
AT1G73500	1439	-1.8638	8.12584e-07	9.73295e-06	67.8465	18.7047	AS1
AT1G73590	2270	-1.55718	2.49067e-06	2.66667e-05	14.3201	4.92641	AS1
AT1G73600	1971	-7.09212	2.26751e-19	1.55128e-17	48.1107	0.338546	AS1
AT1G73620	995	-1.52019	0.000573814	0.00307982	14.5884	5.18575	AS1
AT1G73630	718	-3.56391	4.97486e-10	1.1209e-08	25.4906	2.17939	AS1
AT1G73655	847	-1.25376	1.42618e-09	2.93962e-08	278.951	116.996	AS1
AT1G73750	1580	-1.73439	0.00045271	0.00250888	6.73171	2.05382	AS1
AT1G73850	2091	-3.61743	2.20854e-06	2.39797e-05	2.7678	0.191801	AS1
AT1G73880	1824	-1.25329	0.000576169	0.0030909	23.7196	10.0025	AS1
AT1G74070	1330	-1.47986	3.59996e-12	1.15437e-10	101.782	36.589	AS1
AT1G74090	1285	-2.56072	3.55447e-15	1.667e-13	45.8956	7.7693	AS1
AT1G74100	1350	-1.55829	8.12755e-07	9.73295e-06	41.4027	14.1858	AS1
AT1G74720	3757	-1.13615	3.03339e-08	4.87816e-07	26.9384	12.3019	AS1
AT1G74810	2052	-8.24091	1.51488e-12	5.06355e-11	1.09763	0	AS1
AT1G74970	958	-1.10454	6.84254e-10	1.50478e-08	644.529	299.708	AS1
AT1G75250	600	-6.50941	0.000147623	0.000962988	1.12313	0	AS1
AT1G75260	1633	-4.42654	2.86886e-06	3.01514e-05	2.34767	0.0907992	AS1
AT1G75270	935	-1.06864	3.04043e-06	3.16871e-05	40.8334	19.3461	AS1
AT1G75280	1267	-3.74577	3.4892e-35	7.67337e-33	174.366	12.9928	AS1
AT1G75300	1139	-7.2128	2.38686e-10	5.66566e-09	3.11898	0.00836904	AS1
AT1G75380	1550	-1.25133	4.44052e-13	1.59709e-11	138.5	58.0919	AS1
AT1G75390	1311	-13.1639	9.09409e-42	2.89002e-39	52.3488	0	AS1
AT1G75810	703	-1.58183	1.60113e-06	1.79711e-05	55.7831	18.6465	AS1
AT1G75820	3431	-1.07518	0.00012063	0.000811006	14.0407	6.71722	AS1
AT1G76040	2106	-1.85585	0.000348026	0.00200263	3.42309	0.94522	AS1
AT1G76080	1257	-1.95063	6.3575e-20	4.58861e-18	971.879	251.367	AS1
AT1G76090	1373	-1.26263	6.27796e-05	0.000459191	45.9009	19.2792	AS1
AT1G76100	782	-1.12091	5.17109e-08	7.97846e-07	661.181	304	AS1
AT1G76130	1491	-3.2216	5.47877e-05	0.000408023	5.97961	0.603074	AS1
AT1G76700	1634	-1.02587	1.59842e-05	0.000138573	9.73165	4.76712	AS1
AT1G76800	970	-5.18235	1.08021e-26	1.36903e-24	58.5928	1.61635	AS1
AT1G76880	2200	-2.86426	4.36207e-14	1.80695e-12	70.236	9.75367	AS1
AT1G76892	1488	-11.8287	5.11454e-30	8.12677e-28	18.2753	0	AS1
AT1G77060	1199	-1.92342	1.8949e-13	7.11573e-12	95.1461	25.0331	AS1
AT1G77110	1961	-2.53784	0.000879258	0.00442513	3.61258	0.64564	AS1
AT1G77120	1456	-1.66152	2.22643e-07	3.03684e-06	35.4726	11.1312	AS1
AT1G77138	704	-6.96769	0.00107129	0.00523282	1.31907	0	AS1
AT1G77240	1832	-11.9986	1.01149e-44	3.53059e-42	16.7011	0	AS1
AT1G77370	620	-1.14443	0.000317826	0.00185503	107.122	48.3	AS1
[truncated: 1,654 more rows]
