# Supplementary material for: A gene expression map of shoot domains reveals regulatory mechanisms
Source: Nat Commun. 2019 Jan 11;10:141. doi: 10.1038/s41467-018-08083-z (PMC6329838; doi:10.1038/s41467-018-08083-z)
Supplement: Supplementary file 14 — Supplementary Data 11 [file 41467_2018_8083_MOESM14_ESM.xlsx]

## Sheet: Supplementary Data 11
Supplementary Data 11. Differential expressed genes in adaxial/abaxial leaf domains.
Column A: Gene ID. Column B: The length of gene. Column C: LogFC of FIL vs AS2. Column D and E: The P-value and FDR for the logFC. Column F and G: Average RPKM values for genes in AS2 and FIL domains. Column H: Specifically expressed domain.
GID	Length	LogFC	P-value	FDR	AS2	FIL	Specifically expressed domain
AT1G01120	1899	1.48132	1.60977e-08	6.278e-07	33.354	93.1365	FIL
AT1G01140	1707	1.47179	4.82536e-13	5.24192e-11	53.438	148.229	FIL
AT1G01610	1856	1.0313	2.3597e-05	0.000365668	39.6329	81.0049	FIL
AT1G01720	1316	1.31515	2.14601e-07	6.18308e-06	28.4409	70.7803	FIL
AT1G02390	1791	3.71469	8.01959e-06	0.00014337	1.50383	19.7913	FIL
AT1G02400	1339	2.19372	5.36352e-05	0.00072462	2.3891	10.9629	FIL
AT1G02640	2584	1.67638	9.6488e-07	2.27511e-05	2.83937	9.0825	FIL
AT1G02660	2609	3.15522	5.27915e-10	2.88955e-08	4.99375	44.5287	FIL
AT1G02850	1804	3.46548	3.93163e-17	1.00858e-14	2.2708	25.1121	FIL
AT1G03080	5736	1.05427	8.32531e-05	0.00104889	4.11133	8.53772	FIL
AT1G03090	2606	1.25307	9.90962e-06	0.000172241	6.01371	14.336	FIL
AT1G03220	1530	2.42498	2.84963e-14	4.09962e-12	26.2216	140.859	FIL
AT1G03230	1502	1.71121	1.56007e-07	4.64574e-06	12.2268	40.047	FIL
AT1G03370	3769	1.0385	6.81364e-05	0.000884968	2.57054	5.27923	FIL
AT1G03457	1744	1.48766	8.83659e-08	2.79983e-06	4.87449	13.674	FIL
AT1G03590	2003	1.10217	9.2444e-09	3.84437e-07	6.91188	14.8439	FIL
AT1G03610	1675	1.34291	9.01232e-06	0.000158325	13.1318	33.3179	FIL
AT1G03740	3099	1.14119	4.75277e-07	1.2311e-05	5.41311	11.9486	FIL
AT1G03870	1035	1.24516	2.44343e-05	0.000376318	281.65	667.649	FIL
AT1G04180	1266	6.07865	7.7136e-30	1.36865e-26	0.444586	30.3872	FIL
AT1G04280	1925	1.29431	1.20036e-07	3.69335e-06	6.55931	16.0986	FIL
AT1G04430	2509	1.21695	4.65863e-09	2.11496e-07	20.3381	47.2805	FIL
AT1G04660	1288	5.13769	2.06546e-08	7.82521e-07	0.328448	11.6956	FIL
AT1G04680	1923	1.71178	4.92511e-10	2.73087e-08	19.9423	65.3285	FIL
AT1G05010	1364	1.59626	1.23977e-10	8.02343e-09	232.198	702.086	FIL
AT1G05020	2414	2.65451	4.38504e-05	0.000611836	0.619203	3.91734	FIL
AT1G05135	1322	3.52382	7.96568e-10	4.21904e-08	16.6069	191.082	FIL
AT1G05560	1650	1.68182	0.000601226	0.00542198	4.13459	13.2704	FIL
AT1G05675	1493	4.61689	2.64796e-05	0.000403005	0.275372	6.87612	FIL
AT1G06360	1152	1.14674	5.78483e-06	0.000108139	36.1552	80.0553	FIL
AT1G06410	3158	1.17132	4.59812e-08	1.61025e-06	22.0272	49.6047	FIL
AT1G06800	2017	1.05525	0.001215	0.00971086	5.27026	10.9574	FIL
AT1G07000	2024	2.34012	8.86367e-13	9.02991e-11	2.12538	10.7836	FIL
AT1G07135	732	3.44545	6.02145e-12	5.25445e-10	44.9731	490.129	FIL
AT1G07150	1669	2.43413	0.000124686	0.00147326	2.07626	11.2421	FIL
AT1G07240	1762	1.04956	6.17652e-05	0.000820402	14.1265	29.2483	FIL
AT1G07520	2242	1.70514	1.09198e-05	0.000187904	2.00479	6.54772	FIL
AT1G07630	2336	1.12702	6.91252e-06	0.000125689	4.73128	10.3351	FIL
AT1G07720	1799	1.19847	0.000575521	0.00523451	22.2635	51.0969	FIL
AT1G08430	1566	3.86484	3.97424e-05	0.000565261	0.214079	3.19729	FIL
AT1G08500	945	1.38053	0.000617245	0.0055383	6.22517	16.2255	FIL
AT1G08630	1710	4.3687	1.22659e-06	2.82036e-05	0.359462	7.50588	FIL
AT1G08930	1881	3.18586	4.56808e-30	8.84215e-27	20.8675	189.946	FIL
AT1G09070	1266	2.2888	1.23514e-17	3.28732e-15	204.112	997.442	FIL
AT1G09570	3829	1.29098	3.02133e-06	6.22148e-05	14.0397	34.3566	FIL
AT1G09940	2114	1.792	0.000811915	0.0069475	5.59459	19.3843	FIL
AT1G09950	1027	4.91257	6.04475e-07	1.52133e-05	0.344173	10.6156	FIL
AT1G09970	3367	1.88981	6.67646e-22	3.645e-19	14.8256	54.9509	FIL
AT1G10070	1752	2.91549	3.72482e-06	7.47491e-05	0.743252	5.63582	FIL
AT1G10550	1068	2.57156	4.08113e-07	1.07278e-05	2.46962	14.7337	FIL
AT1G10560	2386	4.33171	6.82923e-15	1.10998e-12	0.260449	5.33836	FIL
AT1G11050	2282	2.0031	2.84453e-07	7.86568e-06	4.15944	16.6927	FIL
AT1G11260	1905	1.77056	9.67421e-07	2.27858e-05	63.8263	217.786	FIL
AT1G12110	2136	1.3159	2.51642e-05	0.000385465	33.7982	84.1477	FIL
AT1G12580	1972	1.38553	5.17447e-13	5.58682e-11	13.0751	34.1763	FIL
AT1G12610	1074	6.37461	8.62099e-05	0.00108039	0.0492747	4.62735	FIL
AT1G12780	1462	1.47076	8.29532e-11	5.56272e-09	19.2641	53.4129	FIL
AT1G12990	2035	1.6575	9.11307e-08	2.8746e-06	6.49796	20.5069	FIL
AT1G13210	4065	1.89035	9.36572e-12	7.75933e-10	4.3488	16.1269	FIL
AT1G13250	1441	1.03316	5.81205e-07	1.47146e-05	20.0668	41.0674	FIL
AT1G13260	1575	1.779	1.04226e-09	5.39945e-08	64.7466	222.231	FIL
AT1G13880	1705	1.876	7.48842e-07	1.84328e-05	25.4561	93.4489	FIL
AT1G14330	2134	1.3254	1.40401e-05	0.000233003	2.96921	7.45423	FIL
AT1G14370	1743	3.05795	1.46232e-07	4.3977e-06	3.17506	26.4854	FIL
AT1G14520	1427	1.6251	0.000580945	0.00527258	1.41338	4.37002	FIL
AT1G14740	2498	1.40781	3.60682e-08	1.29724e-06	19.8892	52.7825	FIL
AT1G14780	2193	2.1314	0.000673592	0.0059585	0.237946	1.05557	FIL
AT1G14860	1128	2.71071	1.62924e-05	0.000265619	0.590092	3.90486	FIL
AT1G14870	740	2.4351	9.99041e-07	2.33241e-05	1.72476	9.3586	FIL
AT1G14920	2129	1.00239	0.000114481	0.00137188	25.447	50.9803	FIL
AT1G15010	536	3.92111	1.74098e-05	0.000281039	1.47873	22.5937	FIL
AT1G15670	1539	1.93214	1.32065e-07	4.0228e-06	15.8791	60.6227	FIL
AT1G16130	2555	5.3863	1.01823e-17	2.85267e-15	0.179942	7.70829	FIL
AT1G17020	1401	2.41723	8.56478e-08	2.73405e-06	1.84645	9.8903	FIL
AT1G17170	855	2.97006	5.97349e-06	0.000110887	0.67223	5.28599	FIL
AT1G17190	935	1.74933	0.000390238	0.00379578	2.89646	9.75321	FIL
AT1G17290	2080	1.02788	2.12977e-07	6.14459e-06	39.1166	79.7631	FIL
AT1G17380	1133	2.81732	8.52169e-05	0.00106983	1.82983	12.9404	FIL
AT1G17420	2957	1.87594	5.29034e-05	0.000718838	6.91676	25.3935	FIL
AT1G17620	1076	2.0672	3.1328e-11	2.30808e-09	34.7928	145.839	FIL
AT1G17745	2446	1.20896	0.000291136	0.00297879	11.1755	25.8336	FIL
AT1G17830	1589	1.7343	0.00010755	0.0013063	3.41537	11.3761	FIL
AT1G17860	738	1.03087	5.72725e-05	0.000768397	22.8204	46.6488	FIL
AT1G17980	2766	1.29757	4.19523e-08	1.48627e-06	7.63802	18.7786	FIL
AT1G18210	914	1.26283	4.39709e-09	2.01773e-07	74.3851	178.517	FIL
AT1G18300	1065	2.078	1.32204e-05	0.000220948	7.71681	32.6125	FIL
AT1G18390	3120	2.23188	0.000195836	0.00214493	0.715157	3.36739	FIL
AT1G18570	1654	3.0522	2.69567e-07	7.52245e-06	6.8446	56.8274	FIL
AT1G18740	1555	2.13608	1.14607e-16	2.65242e-14	12.2752	53.9933	FIL
AT1G18890	2568	1.34291	3.0113e-07	8.25721e-06	6.77533	17.1937	FIL
AT1G19020	525	2.89986	0.000193741	0.00212855	6.41769	48.0252	FIL
AT1G19180	1527	2.70528	8.06865e-12	6.79042e-10	9.01523	58.8453	FIL
AT1G19380	677	2.75953	1.21547e-15	2.3315e-13	10.1611	69.0126	FIL
AT1G19480	2056	1.22673	0.000166164	0.00186897	9.92915	23.2434	FIL
AT1G19770	1396	2.36518	2.15324e-27	2.86543e-24	42.5424	219.221	FIL
AT1G19970	1093	1.33531	0.000919153	0.00766873	4.05397	10.2371	FIL
AT1G20440	1219	1.07014	6.50219e-05	0.000854069	319.857	671.592	FIL
AT1G20450	1524	1.22482	9.71943e-07	2.28476e-05	109.568	256.094	FIL
AT1G20510	1932	2.86358	1.84425e-16	4.00692e-14	9.39978	68.4486	FIL
AT1G20780	2877	1.02536	2.34241e-05	0.000363253	4.44935	9.06057	FIL
AT1G20823	870	1.36688	0.000154692	0.0017604	22.6999	58.5657	FIL
AT1G21010	818	1.54036	3.84411e-05	0.000550428	5.43636	15.8447	FIL
AT1G21100	1384	2.60074	4.96125e-07	1.27758e-05	2.41645	14.6938	FIL
AT1G21110	1385	2.52368	2.8441e-05	0.000429479	3.0229	17.4149	FIL
AT1G21120	1358	3.23931	1.36019e-20	6.29589e-18	10.2739	97.1152	FIL
AT1G21130	1453	3.07856	5.97084e-16	1.16634e-13	48.7096	411.553	FIL
AT1G21310	1663	1.88591	4.74198e-09	2.14366e-07	31.6071	116.815	FIL
AT1G21326	720	4.38073	5.25415e-05	0.000715289	0.400427	8.53267	FIL
AT1G21680	2335	1.25793	1.48891e-07	4.46505e-06	47.9666	114.715	FIL
AT1G21910	1164	2.89562	2.77877e-10	1.6573e-08	17.7869	132.443	FIL
AT1G22190	1507	2.67962	2.61081e-13	3.03767e-11	14.1777	90.8734	FIL
AT1G22280	1626	1.39827	0.000820824	0.00701324	10.7298	28.2887	FIL
AT1G22360	1720	1.45114	8.0421e-09	3.41781e-07	19.8958	54.4121	FIL
AT1G22370	1766	1.35325	0.000238274	0.00252278	9.36113	23.9235	FIL
AT1G22400	1727	1.53472	0.00123133	0.00981563	2.89699	8.40179	FIL
AT1G22470	537	3.35156	4.81419e-05	0.000663884	2.85193	29.2376	FIL
AT1G22510	1036	1.31451	0.000143365	0.00165697	8.17647	20.3483	FIL
AT1G22530	2448	1.72236	7.08649e-11	4.83238e-09	15.9382	52.5994	FIL
AT1G22710	1956	1.54404	6.3521e-11	4.4199e-09	19.7163	57.5006	FIL
AT1G22810	807	5.53989	2.72024e-07	7.58107e-06	0.106132	5.45784	FIL
AT1G22882	2317	1.60953	3.53202e-11	2.56668e-09	5.74414	17.5392	FIL
AT1G22890	559	1.59939	0.000210755	0.00228018	6.35566	19.3176	FIL
AT1G23030	2173	1.33395	8.27018e-09	3.50077e-07	14.2634	35.9778	FIL
AT1G23710	1176	1.69708	4.25762e-08	1.50587e-06	20.3244	65.9339	FIL
AT1G23730	996	1.80711	0.000300701	0.00306341	9.11319	31.9166	FIL
AT1G23870	2973	1.09723	4.15534e-05	0.000584769	7.98882	17.1006	FIL
AT1G24140	1343	3.06466	0.000521642	0.00483756	2.08955	17.5329	FIL
AT1G24170	1617	1.03638	0.000237521	0.00251607	19.6363	40.2844	FIL
AT1G24530	1479	2.72804	2.65666e-21	1.3468e-18	10.171	67.4481	FIL
AT1G25400	1292	2.92459	1.69256e-16	3.75396e-14	7.77953	59.1366	FIL
AT1G26570	1712	1.56847	5.09432e-06	9.702e-05	2.63229	7.81375	FIL
AT1G27020	1276	1.5518	2.5322e-05	0.000387603	14.4103	42.2657	FIL
AT1G27100	2090	1.65722	7.55197e-11	5.12091e-09	37.6842	118.877	FIL
AT1G27130	1095	1.54448	4.20453e-10	2.35586e-08	34.9768	102.038	FIL
AT1G27200	2202	1.54208	3.555e-09	1.64193e-07	5.86958	17.1055	FIL
AT1G27540	1575	4.58045	2.54788e-43	2.71248e-39	2.47372	59.1968	FIL
AT1G27570	2111	1.26537	0.000789892	0.00679256	1.10494	2.66288	FIL
AT1G27580	1095	3.60198	3.27708e-10	1.91691e-08	0.384399	4.71705	FIL
AT1G27670	925	2.37883	0.000568434	0.0051789	0.544325	2.86903	FIL
AT1G27730	933	2.83417	1.81717e-09	9.01891e-08	39.4305	281.266	FIL
AT1G27770	3484	3.08299	1.00732e-25	1.07239e-22	5.74308	48.687	FIL
AT1G28010	3895	2.56318	7.95386e-11	5.3763e-09	0.86732	5.13425	FIL
AT1G28330	1070	1.25377	0.000107057	0.00130181	177.55	423.412	FIL
AT1G28370	972	3.33931	1.0713e-11	8.80702e-10	7.75346	78.6171	FIL
AT1G28380	2202	1.70001	6.54553e-11	4.51028e-09	9.81949	31.9105	FIL
AT1G28480	600	3.26951	0.000394079	0.00382595	1.24166	12.103	FIL
AT1G28600	1544	2.17236	2.61532e-09	1.24021e-07	21.4024	96.4818	FIL
AT1G29050	1415	1.72945	6.35234e-07	1.58563e-05	7.42509	24.6359	FIL
AT1G29340	2424	1.23314	7.0853e-08	2.3353e-06	12.0076	28.229	FIL
AT1G29670	1326	1.4911	4.76975e-09	2.15164e-07	98.8444	277.872	FIL
AT1G29690	2238	2.02066	5.6334e-14	7.52159e-12	5.92062	24.0473	FIL
AT1G30040	1866	1.90136	6.50785e-07	1.61686e-05	3.10622	11.6166	FIL
AT1G30370	1590	3.95231	0.000180564	0.00200447	0.100908	1.63081	FIL
AT1G30620	1986	1.26934	1.2904e-05	0.00021634	3.8256	9.22882	FIL
AT1G30820	2480	1.04077	1.73967e-05	0.000281039	4.77527	9.82348	FIL
AT1G31130	1495	5.73444	9.95743e-09	4.10084e-07	0.0981099	5.42188	FIL
AT1G31540	4387	1.60666	8.11237e-06	0.000144664	2.1505	6.55209	FIL
AT1G32190	1624	1.00766	0.000138233	0.00160681	4.63157	9.32445	FIL
AT1G33560	2815	2.16419	9.3912e-06	0.000163763	1.11663	5.01255	FIL
AT1G33590	1637	1.74516	3.99132e-16	8.01728e-14	40.3932	135.422	FIL
AT1G33600	1588	1.89537	4.84349e-08	1.68785e-06	22.2221	82.6941	FIL
AT1G33610	1509	3.59843	5.61148e-10	3.05574e-08	1.32118	16.0724	FIL
AT1G33760	721	6.21426	1.36359e-10	8.69268e-09	0.382256	29.5223	FIL
AT1G33790	2536	2.3512	3.97884e-08	1.41905e-06	0.211738	1.10138	FIL
AT1G34260	4741	1.22106	0.000177203	0.0019754	1.57677	3.67533	FIL
AT1G35140	1132	6.24773	3.19485e-23	2.34568e-20	1.80781	138.319	FIL
AT1G35350	2256	1.60614	0.000709424	0.00621096	4.25711	12.9676	FIL
AT1G35670	1757	1.07816	9.36494e-05	0.00116064	7.0847	14.96	FIL
AT1G42990	1102	1.31609	1.19997e-06	2.77111e-05	30.608	76.2349	FIL
AT1G43800	1401	2.70122	7.27823e-08	2.38412e-06	1.37849	8.99937	FIL
AT1G43910	1624	2.17845	5.63593e-06	0.000105727	1.87435	8.49648	FIL
AT1G44100	2151	2.17792	1.11246e-09	5.73522e-08	6.15419	27.8645	FIL
AT1G44830	720	2.05358	0.000557686	0.0051094	1.34804	5.61892	FIL
AT1G45180	2430	1.34097	3.18412e-06	6.52514e-05	2.86458	7.258	FIL
AT1G49050	2031	1.50078	1.71614e-06	3.80206e-05	1.70776	4.83961	FIL
AT1G49240	1707	1.62136	4.63051e-13	5.09648e-11	32.1944	99.0726	FIL
AT1G49840	1859	1.44887	5.3328e-06	0.000100751	3.1609	8.63966	FIL
AT1G50040	1614	3.89855	4.38541e-08	1.54083e-06	1.72885	25.8737	FIL
AT1G50190	1860	2.53358	0.000134871	0.00157525	0.243894	1.42842	FIL
AT1G50740	788	1.56281	0.00019841	0.00216754	12.0413	35.6045	FIL
AT1G51660	1625	1.70347	2.04419e-09	9.93718e-08	9.05415	29.5094	FIL
AT1G52540	1613	1.05542	0.000841316	0.00715673	4.62724	9.61477	FIL
AT1G52690	883	2.97107	0.000493214	0.00460795	0.740802	5.85662	FIL
AT1G52830	829	3.69182	1.5154e-05	0.00024935	1.74626	22.6879	FIL
AT1G53080	852	1.84322	0.000214661	0.00232008	1.32338	4.76625	FIL
AT1G53210	2219	1.14373	5.95415e-10	3.23408e-08	57.1254	126.221	FIL
AT1G53430	3843	1.37683	6.84399e-08	2.27691e-06	7.19487	18.6868	FIL
AT1G54010	1419	1.36109	6.28024e-08	2.10581e-06	80.7372	207.403	FIL
AT1G54100	1975	1.6974	4.95861e-10	2.74231e-08	13.4321	43.5654	FIL
AT1G55450	1387	2.94093	3.01131e-13	3.43019e-11	16.1138	123.806	FIL
AT1G55850	2311	1.01955	0.000203337	0.00220891	27.0805	54.9032	FIL
AT1G56020	1404	1.1437	0.00039794	0.00385484	1.92705	4.26529	FIL
AT1G56150	555	1.31609	0.000399323	0.00386121	21.9273	54.6221	FIL
AT1G56240	1142	4.51034	1.79125e-06	3.94001e-05	0.309774	7.22805	FIL
AT1G56250	1146	3.78972	0.000194621	0.00213602	0.0802136	1.17238	FIL
AT1G56510	3657	3.66762	2.78746e-13	3.22557e-11	1.53604	19.5584	FIL
AT1G57990	1416	3.84502	1.49059e-18	4.80873e-16	19.1803	275.781	FIL
AT1G58030	2371	1.07565	5.40458e-07	1.3753e-05	20.6722	43.5697	FIL
AT1G59660	3185	1.15049	0.000166662	0.0018726	1.61418	3.58604	FIL
AT1G59670	865	6.00184	6.9526e-08	2.30584e-06	0.0413773	3.14215	FIL
AT1G59710	1670	1.47783	2.83155e-06	5.88764e-05	5.32884	14.8543	FIL
AT1G59780	2721	6.36548	4.79428e-10	2.66527e-08	0.026362	2.38057	FIL
AT1G59870	4759	2.29793	1.2285e-19	4.84393e-17	26.4493	130.069	FIL
AT1G59910	3006	2.06224	3.72056e-16	7.54458e-14	5.97763	24.985	FIL
AT1G60020	4382	9.98195	1.64625e-05	0.000268187	0	1.4526	FIL
AT1G60095	1750	3.40917	1.12496e-17	3.07086e-15	0.654792	6.98902	FIL
AT1G60140	3146	1.21508	1.84876e-06	4.05279e-05	5.45113	12.66	FIL
AT1G60190	2276	4.44508	1.2641e-06	2.8879e-05	0.239227	5.26957	FIL
AT1G60810	1488	2.01314	3.6676e-13	4.08851e-11	8.71578	35.1847	FIL
AT1G61100	2931	1.37318	6.86312e-08	2.27971e-06	15.3175	39.6861	FIL
AT1G61260	1409	2.49511	2.71361e-11	2.04887e-09	4.56246	25.7495	FIL
AT1G61340	1106	3.8284	3.464e-08	1.25009e-06	1.0261	14.671	FIL
AT1G61470	837	5.2843	1.63913e-11	1.28784e-09	0.258754	10.4017	FIL
AT1G61740	1726	1.21523	6.09319e-09	2.67497e-07	22.1659	51.4638	FIL
AT1G61800	1569	1.61612	0.000255976	0.00267725	7.78869	23.8794	FIL
AT1G61890	1956	3.30314	1.81662e-16	3.98757e-14	4.92604	48.6663	FIL
AT1G62290	1840	2.21621	3.13501e-15	5.47136e-13	6.04132	28.0745	FIL
AT1G62300	1990	1.51935	8.20202e-07	1.99586e-05	6.10804	17.5222	FIL
AT1G62710	1716	2.129	0.000193973	0.00213	0.507317	2.23309	FIL
AT1G62770	868	1.73508	2.1148e-05	0.000332919	3.26558	10.8928	FIL
AT1G62810	2860	1.3491	3.23004e-05	0.000477598	2.78663	7.10406	FIL
AT1G63190	678	7.95235	4.58294e-06	8.87897e-05	0	2.29282	FIL
AT1G63500	2289	1.20662	2.32426e-09	1.1146e-07	7.95209	18.3452	FIL
AT1G63540	1997	1.2204	3.67189e-07	9.80952e-06	13.4144	31.2578	FIL
AT1G63550	1440	2.05906	0.000244349	0.00257558	0.534861	2.23686	FIL
AT1G63720	1524	2.36916	0.00090239	0.00755255	1.09632	5.68748	FIL
AT1G63750	4340	2.22596	1.46199e-05	0.000241871	1.69207	7.92267	FIL
AT1G63830	1260	1.5568	1.43288e-11	1.14265e-09	21.6422	63.6799	FIL
AT1G64270	2214	3.67803	0.000143071	0.00165468	0.163311	2.12622	FIL
AT1G64300	2725	2.6594	0.000261365	0.00272126	0.159626	1.02155	FIL
AT1G64380	1528	2.34684	0.000660272	0.00585527	2.00861	10.239	FIL
AT1G64610	2460	1.86738	0.00042302	0.00404108	2.00735	7.33579	FIL
AT1G64710	1553	1.13725	3.62406e-06	7.31178e-05	31.8299	70.0192	FIL
AT1G64760	1725	1.52669	7.51187e-10	4.02878e-08	6.9761	20.1098	FIL
AT1G64880	1985	1.6809	9.35218e-06	0.000163219	37.9484	121.678	FIL
AT1G65310	1049	2.94687	3.27522e-09	1.52595e-07	6.1676	47.6107	FIL
AT1G65390	1389	5.0845	3.0272e-09	1.41972e-07	0.209558	7.25719	FIL
AT1G65870	570	4.71942	0.00105741	0.00864279	0.0931039	2.76627	FIL
AT1G66090	1555	4.95834	0.00041701	0.00400134	0.0922584	3.00134	FIL
AT1G66150	3257	1.12699	3.64561e-06	7.3367e-05	21.3855	46.707	FIL
AT1G66160	1413	3.01546	2.87507e-07	7.91926e-06	7.24602	58.6485	FIL
AT1G66180	1626	2.23731	4.43025e-30	8.84215e-27	55.9897	264.046	FIL
AT1G66500	1502	1.51754	0.000118399	0.00140993	5.50323	15.7671	FIL
AT1G67100	957	3.90448	6.99105e-05	0.000904884	0.09621	1.52152	FIL
AT1G67810	862	3.37281	1.34992e-06	3.06919e-05	2.0346	21.1771	FIL
AT1G67970	1419	1.42954	2.40899e-05	0.000371683	7.41728	19.9944	FIL
AT1G68020	2996	1.52615	8.43628e-11	5.63089e-09	5.12243	14.759	FIL
AT1G68400	2405	1.05784	1.97009e-05	0.000313039	8.5024	17.6992	FIL
AT1G68410	2249	1.52409	3.16071e-10	1.86938e-08	8.48215	24.405	FIL
AT1G68580	2655	1.13593	7.99233e-05	0.00101293	9.40826	20.6791	FIL
AT1G68690	3050	2.00557	0.000135327	0.0015797	0.716617	2.88328	FIL
AT1G68840	1671	1.28342	1.39019e-05	0.000231118	157.074	382.357	FIL
AT1G69480	2484	2.66339	2.44386e-06	5.18791e-05	0.346156	2.20321	FIL
AT1G69490	1100	1.65053	0.000607909	0.00547067	13.4288	42.1884	FIL
AT1G69840	1891	2.83504	3.42147e-31	8.09444e-28	10.8406	77.3908	FIL
AT1G69890	1244	3.02444	4.08394e-17	1.03518e-14	10.1131	82.3512	FIL
AT1G69900	1348	2.19408	8.29359e-11	5.56272e-09	5.26311	24.1083	FIL
AT1G69910	2153	1.36812	3.49628e-05	0.000508836	3.06648	7.92118	FIL
AT1G70090	1829	1.04198	0.000239751	0.00253465	18.7954	38.7135	FIL
AT1G70290	3019	2.05994	3.40289e-10	1.97963e-08	19.4233	81.0111	FIL
AT1G70520	2194	1.32106	1.15559e-05	0.000197356	11.5492	28.8658	FIL
AT1G70530	1941	1.92063	9.29701e-15	1.47725e-12	8.75718	33.178	FIL
AT1G70740	1833	1.50369	7.24382e-09	3.11587e-07	6.30737	17.902	FIL
AT1G71040	2079	1.44211	1.01334e-05	0.000175686	14.5239	39.4685	FIL
AT1G71140	1543	3.4805	2.06376e-08	7.82521e-07	0.912309	10.2146	FIL
AT1G71450	1019	5.52932	0.00119833	0.00960286	0.0168102	1.08823	FIL
AT1G71695	1318	1.06921	4.01469e-06	7.95911e-05	179.868	377.412	FIL
AT1G71880	1937	1.4474	1.62813e-05	0.000265619	42.0074	114.566	FIL
AT1G72140	1875	1.99598	1.11871e-05	0.000191938	2.00632	8.01248	FIL
AT1G72360	1021	2.33812	3.86415e-06	7.7254e-05	2.36157	11.9799	FIL
AT1G72416	1087	2.55293	2.17697e-08	8.21845e-07	14.5065	85.1651	FIL
AT1G72520	3042	4.14585	1.59401e-12	1.55686e-10	2.9954	53.0869	FIL
AT1G72700	4404	1.15352	0.000192711	0.00212052	2.36706	5.26659	FIL
AT1G72790	2053	1.80097	2.33099e-08	8.70727e-07	10.2874	35.8627	FIL
AT1G72900	1363	3.9849	2.18027e-14	3.26918e-12	5.32013	84.3813	FIL
AT1G73010	1172	1.4233	2.27654e-05	0.000354587	22.8423	61.2671	FIL
AT1G73080	3552	1.67403	2.25066e-05	0.000351069	3.47007	11.0764	FIL
AT1G73500	1439	2.05107	6.02166e-08	2.03513e-06	17.6313	73.0978	FIL
AT1G73540	946	1.92459	2.88371e-05	0.000434918	23.8308	90.4955	FIL
AT1G74380	1877	1.41905	7.74894e-13	7.97055e-11	17.0902	45.7118	FIL
AT1G74450	1772	2.57512	5.92985e-06	0.000110351	3.72568	22.2264	FIL
AT1G74740	2047	1.09433	0.000509162	0.00473823	4.65681	9.94537	FIL
AT1G75310	4347	1.08837	1.01148e-05	0.000175522	3.50517	7.45011	FIL
AT1G75450	2727	2.2478	6.12884e-05	0.000814577	0.796133	3.79237	FIL
AT1G76040	2106	1.75426	0.000418206	0.0040092	2.09115	7.05938	FIL
AT1G76160	2008	1.44745	8.33293e-09	3.52033e-07	34.7984	94.9186	FIL
AT1G76360	1888	1.55459	9.82521e-13	9.91461e-11	16.5035	48.5019	FIL
AT1G76520	1606	1.06566	0.000188272	0.00207972	16.7352	35.0343	FIL
AT1G76600	958	3.04359	2.60968e-11	1.97741e-09	8.19095	67.6262	FIL
AT1G76650	798	4.30405	4.14474e-06	8.16822e-05	3.81797	75.6205	FIL
AT1G76680	1526	2.11046	1.28283e-20	6.06977e-18	57.4999	248.338	FIL
AT1G76690	1339	2.2622	8.65292e-14	1.10987e-11	4.57731	21.9714	FIL
AT1G76800	970	1.62291	0.000143642	0.00165769	2.15809	6.66773	FIL
AT1G76930	1106	1.72203	1.18056e-08	4.77881e-07	38.7034	127.697	FIL
AT1G77120	1456	2.0426	9.91748e-09	4.09231e-07	1.07345	4.43585	FIL
AT1G77450	1117	1.46188	5.79868e-09	2.56153e-07	21.2241	58.4908	FIL
AT1G77640	939	3.68104	1.39638e-07	4.22325e-06	0.487356	6.3924	FIL
AT1G77760	3034	1.31115	5.59319e-10	3.05359e-08	27.7998	68.9879	FIL
AT1G78080	1825	2.01432	3.26015e-10	1.91226e-08	12.915	52.1859	FIL
AT1G78280	3355	1.21847	6.53997e-07	1.62295e-05	3.09861	7.2106	FIL
AT1G78380	993	1.10591	0.0003544	0.00351066	422.43	909.214	FIL
AT1G78820	1690	2.00885	6.90572e-13	7.21186e-11	9.23275	37.1761	FIL
AT1G78830	1598	1.84116	9.04747e-10	4.73314e-08	112.86	404.397	FIL
AT1G78850	1506	2.81927	1.78007e-19	6.64934e-17	49.2426	347.606	FIL
AT1G78860	1332	1.98439	0.00105583	0.00863314	5.83022	23.0843	FIL
AT1G79340	1605	1.07856	5.27329e-06	9.98035e-05	40.0543	84.5956	FIL
AT1G79410	1754	1.43606	0.000575384	0.00523451	3.50858	9.49869	FIL
AT1G79700	1112	1.21161	0.00102931	0.00843896	6.9776	16.1768	FIL
AT1G79710	2585	1.25253	0.000706594	0.00619128	0.881315	2.10079	FIL
AT1G80120	948	1.55943	0.000974545	0.008052	3.73552	11.0248	FIL
AT1G80240	1316	4.53097	0.000399012	0.00386121	0.0698517	1.71207	FIL
AT1G80310	1937	1.12639	3.97229e-05	0.000565261	14.9054	32.5436	FIL
AT1G80530	2035	1.02512	0.000362765	0.00357281	8.52171	17.3449	FIL
AT1G80840	1195	3.63439	8.40377e-09	3.54323e-07	9.52712	118.426	FIL
AT2G01180	1904	3.12198	1.87831e-19	6.89535e-17	5.55804	48.4434	FIL
AT2G01190	2555	1.52602	1.01408e-05	0.000175686	14.5823	42.0012	FIL
AT2G01300	673	2.83619	2.99026e-09	1.40549e-07	6.33521	45.3689	FIL
AT2G01850	1383	1.14142	2.42087e-05	0.000373244	39.7804	87.7618	FIL
AT2G01970	2171	1.46099	6.61895e-05	0.000866732	35.4074	97.4779	FIL
AT2G02220	3147	1.43795	1.25545e-10	8.10031e-09	4.14045	11.2246	FIL
AT2G02450	1410	1.18631	0.000688474	0.00606998	12.9496	29.4764	FIL
AT2G03240	2752	1.49271	4.5728e-12	4.04e-10	4.5074	12.6929	FIL
AT2G04040	1542	2.42923	8.99272e-05	0.00112104	0.426099	2.31062	FIL
AT2G04160	2552	1.13692	0.000694906	0.00610897	8.72318	19.1817	FIL
AT2G05380	603	3.69322	7.05976e-34	3.00633e-30	150.02	1940.72	FIL
AT2G05520	728	1.29919	5.48756e-05	0.000739969	942.663	2319.83	FIL
AT2G05530	615	4.49006	2.95789e-07	8.12637e-06	0.446645	10.2296	FIL
AT2G05540	756	2.1608	0.000385212	0.00376409	16.9129	75.6644	FIL
AT2G06050	1633	1.48481	1.66547e-06	3.70933e-05	21.7421	60.862	FIL
AT2G06530	1041	1.2377	1.2965e-07	3.96338e-06	60.689	143.136	FIL
AT2G06850	1214	1.29737	1.87633e-09	9.26931e-08	154.611	380.015	FIL
AT2G10410	1050	8.35514	2.64712e-26	3.13124e-23	0.0177731	7.63294	FIL
AT2G11810	1637	1.20883	0.00044968	0.00425538	7.01966	16.2325	FIL
AT2G12400	2009	1.44872	2.36275e-08	8.79504e-07	4.69028	12.8076	FIL
AT2G14285	580	7.75922	0.00013348	0.00156156	0	2.34249	FIL
AT2G14580	690	3.12602	3.03071e-05	0.000452523	0.133439	1.22341	FIL
AT2G14878	876	2.83249	0.000889049	0.00746552	0.266957	1.95209	FIL
AT2G15090	1692	1.96639	1.36127e-10	8.69268e-09	22.9369	89.6471	FIL
AT2G15480	2028	3.93731	3.03319e-16	6.27015e-14	0.571188	8.80382	FIL
AT2G15490	1672	4.86558	7.32118e-06	0.000131769	0.0449112	1.38984	FIL
AT2G16060	843	1.49307	6.47108e-05	0.000852086	2.22526	6.27842	FIL
AT2G16280	1954	1.66096	1.11045e-11	8.95591e-10	23.7181	75.005	FIL
AT2G17040	981	1.79019	0.000145361	0.00167563	10.3425	35.8022	FIL
AT2G17220	1865	1.0984	0.000175502	0.00195928	7.26241	15.5556	FIL
AT2G17230	1481	2.42336	4.21837e-15	7.24335e-13	24.8934	133.584	FIL
AT2G17290	2332	2.79912	2.78342e-28	3.95098e-25	1.87022	13.0458	FIL
AT2G17480	2368	1.2619	5.77933e-09	2.55828e-07	7.35873	17.6508	FIL
AT2G17500	1745	1.01742	0.000978284	0.00807663	10.5502	21.3652	FIL
AT2G17550	3284	1.50048	7.53995e-05	0.000963051	3.03201	8.5839	FIL
AT2G17630	1481	1.71724	3.19531e-07	8.7112e-06	6.81803	22.4227	FIL
AT2G17705	810	1.08678	0.000405427	0.0039149	7.48306	15.9172	FIL
AT2G17840	1731	1.51351	7.59115e-10	4.06107e-08	20.527	58.6157	FIL
AT2G18090	3111	1.38793	6.11702e-08	2.05756e-06	8.70295	22.7798	FIL
AT2G18690	1408	3.62295	2.79583e-06	5.82561e-05	0.626106	7.77748	FIL
AT2G18700	2800	1.72389	6.52281e-09	2.85182e-07	8.85165	29.2595	FIL
AT2G19710	3287	2.00617	7.47105e-08	2.43604e-06	2.80473	11.2737	FIL
AT2G19800	1318	2.66606	3.04474e-10	1.80581e-08	2.07163	13.172	FIL
AT2G20142	1032	3.89562	4.69262e-06	9.06672e-05	0.276399	4.22546	FIL
AT2G20562	476	2.07934	0.000548627	0.00504594	2.17946	9.24979	FIL
AT2G20960	2533	1.39214	4.19866e-05	0.000590085	26.7461	70.2065	FIL
AT2G21120	1689	1.19386	4.36503e-08	1.5362e-06	15.6826	35.8889	FIL
AT2G22300	3547	1.71967	7.41416e-12	6.31449e-10	6.55513	21.593	FIL
AT2G22470	683	1.94995	2.05964e-06	4.46122e-05	4.90249	18.9698	FIL
AT2G22500	1528	2.26301	4.54255e-09	2.06667e-07	24.3225	116.775	FIL
AT2G22660	2887	1.12017	0.000245699	0.00258725	19.9214	43.3054	FIL
AT2G22760	1219	4.48259	0.000623254	0.00558515	0.0575872	1.42031	FIL
AT2G22880	345	3.015	9.03837e-05	0.00112475	4.96485	40.3601	FIL
AT2G23100	2617	3.92211	5.04836e-10	2.77036e-08	0.284041	4.34228	FIL
AT2G23170	2118	3.17952	3.03299e-11	2.25798e-09	1.97815	17.9481	FIL
AT2G23290	1134	1.65641	3.59349e-08	1.29463e-06	16.1415	50.9189	FIL
AT2G23450	2579	1.08519	1.53612e-06	3.45376e-05	5.7158	12.1342	FIL
AT2G23810	1285	3.11791	1.10184e-12	1.10142e-10	34.9366	303.368	FIL
AT2G24330	1666	1.67112	5.36311e-06	0.000101234	5.53676	17.6421	FIL
AT2G24570	1320	1.1566	0.000173365	0.0019387	5.76875	12.8738	FIL
AT2G24600	2230	3.37045	2.21186e-09	1.06309e-07	1.12897	11.7154	FIL
AT2G25430	2384	1.02471	2.31217e-06	4.94285e-05	27.6412	56.2385	FIL
AT2G25460	1802	4.00591	0.00023688	0.00251303	0.198785	3.25557	FIL
AT2G25490	2787	2.2391	6.23568e-12	5.41919e-10	9.05046	42.7421	FIL
AT2G25735	700	2.69685	5.35758e-05	0.000724277	9.49663	61.6428	FIL
AT2G26190	2022	2.51463	6.04347e-17	1.47905e-14	8.41479	48.1333	FIL
AT2G26390	1170	2.8524	0.000846075	0.00719087	0.436467	3.18331	FIL
AT2G26440	1754	1.64859	2.43639e-07	6.88918e-06	4.19441	13.1612	FIL
AT2G26560	1465	2.7475	1.51646e-10	9.58024e-09	3.69124	24.8212	FIL
AT2G26580	905	1.39076	7.22928e-08	2.37174e-06	34.3705	90.145	FIL
AT2G27080	1278	5.19251	5.07137e-29	7.71283e-26	1.81815	66.7669	FIL
AT2G27260	990	1.18584	0.000169436	0.00189976	12.3535	28.1144	FIL
AT2G27500	1846	1.84554	1.76653e-13	2.13709e-11	12.6397	45.4541	FIL
AT2G27690	1910	5.97679	2.15809e-08	8.16166e-07	0.0858388	5.60503	FIL
AT2G28080	1718	1.47026	1.17494e-08	4.76509e-07	9.76748	27.068	FIL
AT2G28120	2052	2.53351	0.000154677	0.0017604	0.545452	3.17586	FIL
AT2G28400	749	2.08801	2.6847e-06	5.63178e-05	8.96567	38.1684	FIL
AT2G28500	765	2.15236	0.000280458	0.00289177	1.9251	8.58716	FIL
AT2G28630	1927	1.37005	0.000371497	0.00364176	7.09353	18.3433	FIL
AT2G29420	887	1.86823	4.30265e-14	6.10747e-12	24.0238	87.7072	FIL
AT2G29490	1003	3.04713	3.43638e-10	1.99366e-08	1.15005	9.5319	FIL
AT2G29500	715	2.54355	4.78752e-05	0.000660634	1.87069	10.9342	FIL
AT2G30020	1402	1.97309	7.0412e-16	1.36292e-13	14.3977	56.5806	FIL
AT2G30040	1460	1.53938	9.82375e-05	0.00120939	11.0105	32.0152	FIL
AT2G30500	1800	1.07934	2.54055e-06	5.36642e-05	9.84497	20.8088	FIL
AT2G30550	1995	1.00557	0.000100109	0.00122808	8.64855	17.3693	FIL
AT2G30600	3134	1.28537	2.1495e-07	6.18475e-06	4.71028	11.49	FIL
AT2G30930	826	1.7451	4.98132e-07	1.28094e-05	67.3588	225.845	FIL
AT2G31390	1283	1.18635	2.13933e-06	4.61505e-05	9.52518	21.6799	FIL
AT2G31880	2084	2.61492	1.10094e-18	3.72082e-16	12.0337	73.777	FIL
AT2G31980	729	2.07443	9.9704e-07	2.33029e-05	4.21533	17.7787	FIL
AT2G32030	868	3.35592	0.000157304	0.00178344	1.22763	12.665	FIL
AT2G32140	1291	3.7765	3.811e-05	0.000547161	0.553479	7.66554	FIL
AT2G32200	486	4.10189	1.80367e-05	0.00028984	0.555742	9.77845	FIL
AT2G32450	2810	1.04706	3.06384e-05	0.000455872	5.48117	11.3265	FIL
AT2G32800	2728	2.0854	4.59533e-15	7.76538e-13	4.64652	19.7394	FIL
AT2G33570	1838	1.75	1.57645e-08	6.17016e-07	13.2562	44.6038	FIL
AT2G33580	2239	2.6639	8.6932e-10	4.55901e-08	2.01968	12.8297	FIL
AT2G34300	2781	1.71139	2.43923e-10	1.46968e-08	3.82506	12.5294	FIL
AT2G34510	1470	1.46669	1.55498e-07	4.63706e-06	27.6532	76.439	FIL
AT2G34600	677	3.14278	0.000195685	0.00214438	2.00751	17.8299	FIL
AT2G34930	2839	3.53721	1.94201e-16	4.1767e-14	0.596147	6.92519	FIL
AT2G35290	618	3.23891	0.000852565	0.00722931	0.993189	9.47218	FIL
AT2G35710	2110	4.21956	4.26574e-08	1.50624e-06	0.559091	10.49	FIL
AT2G35930	1619	3.13002	3.12671e-09	1.46316e-07	7.1662	62.7914	FIL
AT2G36380	4501	1.56217	4.35901e-10	2.43601e-08	2.90242	8.57339	FIL
AT2G36410	1283	1.07792	1.09255e-05	0.000187904	40.0182	84.4882	FIL
AT2G36490	4713	1.04511	8.67828e-05	0.0010857	3.75049	7.73798	FIL
AT2G36800	1637	1.53087	2.01307e-05	0.00031963	19.5443	56.4795	FIL
AT2G37430	868	4.54053	6.81639e-05	0.000884968	0.121938	3.03715	FIL
AT2G37760	1259	1.39828	2.5871e-07	7.24795e-06	17.295	45.5969	FIL
AT2G37770	1384	3.83341	4.27658e-11	3.04539e-09	0.914876	13.112	FIL
AT2G37940	1581	1.44287	9.05268e-14	1.14732e-11	14.8823	40.4694	FIL
AT2G38470	1902	3.31054	4.37858e-07	1.14111e-05	19.2935	191.474	FIL
AT2G38530	670	3.24464	2.5091e-15	4.48939e-13	111.784	1059.64	FIL
AT2G38790	1076	2.1763	0.000610036	0.00548286	5.01848	22.7113	FIL
AT2G39180	2515	1.34121	0.000485875	0.00454736	1.80263	4.5717	FIL
AT2G39210	1980	2.17483	2.16354e-07	6.20838e-06	1.91552	8.66687	FIL
AT2G39310	1638	1.93659	2.62444e-15	4.65664e-13	85.3576	326.764	FIL
AT2G39650	1311	2.44121	2.92452e-05	0.000439753	5.8188	31.6445	FIL
AT2G39660	1773	1.29317	9.68817e-08	3.03713e-06	8.29502	20.3456	FIL
AT2G40000	1519	2.34619	1.11975e-12	1.1141e-10	119.9	609.712	FIL
AT2G40095	1217	2.26097	0.000287377	0.00295168	0.97762	4.71144	FIL
AT2G40140	2310	2.41886	1.08694e-12	1.09166e-10	17.1952	91.9844	FIL
AT2G40270	1851	1.99604	2.22e-13	2.62601e-11	5.92288	23.6537	FIL
AT2G41010	939	1.31041	4.35671e-05	0.000609081	17.9954	44.6513	FIL
AT2G41100	1400	3.90596	1.33207e-25	1.35059e-22	46.3084	694.365	FIL
AT2G41190	2155	1.54907	3.20533e-06	6.55598e-05	2.67849	7.84062	FIL
AT2G41380	1021	2.62549	2.41082e-06	5.13311e-05	6.30312	38.9284	FIL
AT2G41410	1157	1.38975	4.43686e-05	0.000617853	114.157	299.151	FIL
AT2G41640	2713	2.07192	2.27104e-12	2.16045e-10	8.09891	34.07	FIL
AT2G41990	1443	1.33812	0.000145219	0.00167497	2.8057	7.10069	FIL
AT2G42010	3640	1.08681	2.28721e-05	0.000355988	5.56961	11.8296	FIL
AT2G42840	1242	1.02275	5.54465e-06	0.00010429	161.988	329.115	FIL
AT2G43290	996	2.31576	2.13515e-13	2.53975e-11	24.8915	123.985	FIL
AT2G43320	1644	1.28581	7.19604e-05	0.000928032	5.28584	12.8953	FIL
AT2G43510	491	1.59801	2.8254e-06	5.8806e-05	18.9	57.2334	FIL
AT2G43590	1074	1.86626	0.000223742	0.0024017	3.0435	11.1096	FIL
AT2G43820	1595	2.35891	5.40646e-13	5.78464e-11	6.25029	32.0874	FIL
AT2G44080	924	1.04531	0.000345404	0.0034385	23.5893	48.7118	FIL
AT2G44490	2009	1.36613	1.26958e-09	6.48245e-08	36.8493	94.9969	FIL
AT2G44500	2311	2.27158	9.77624e-24	7.43413e-21	8.37129	40.4614	FIL
AT2G44840	932	2.77819	5.5341e-07	1.40521e-05	4.26211	29.2911	FIL
AT2G44910	957	4.28902	2.07402e-12	1.99819e-10	2.26635	44.41	FIL
AT2G45050	1119	1.54007	0.00101029	0.00829905	3.26764	9.51686	FIL
AT2G45190	1035	1.35349	2.92826e-08	1.07312e-06	28.0491	71.6757	FIL
AT2G45680	1648	1.37006	0.000362805	0.00357281	3.2249	8.34093	FIL
AT2G46400	1222	2.65541	7.10448e-06	0.00012863	2.86018	18.0579	FIL
AT2G46500	2374	1.12957	4.9492e-09	2.22317e-07	13.4017	29.3211	FIL
AT2G47000	4161	2.51937	1.15186e-09	5.92403e-08	1.23493	7.09027	FIL
AT2G47060	1719	1.31563	0.000296605	0.00303038	18.1983	45.3069	FIL
AT2G47440	2000	1.51978	0.000168658	0.00189202	28.456	81.6089	FIL
AT2G47630	1293	1.10266	0.00016425	0.00185433	12.9078	27.7273	FIL
AT2G47730	1734	1.65302	3.85614e-11	2.78321e-09	201.533	633.821	FIL
AT3G01290	1122	3.05769	5.21107e-14	7.06715e-12	16.0614	133.827	FIL
AT3G01930	2226	1.12479	3.46069e-05	0.000505384	3.94223	8.59807	FIL
AT3G02130	3680	1.34156	1.51921e-10	9.58024e-09	4.87852	12.3654	FIL
AT3G02140	1222	2.38118	2.36885e-12	2.24167e-10	16.1709	84.2956	FIL
AT3G02515	886	7.5821	4.72251e-40	2.51379e-36	0.0830242	17.0934	FIL
AT3G02550	1382	2.13083	3.1088e-05	0.000461158	4.19243	18.3854	FIL
AT3G02840	1278	3.94821	5.0914e-05	0.000695802	0.358429	5.63679	FIL
AT3G02880	2352	1.72262	4.83427e-14	6.68384e-12	7.12929	23.5362	FIL
AT3G03050	4206	1.63057	3.23341e-05	0.000477763	3.6654	11.352	FIL
AT3G03470	1768	2.09982	2.40402e-08	8.91748e-07	3.85655	16.5355	FIL
AT3G03640	1747	1.36747	8.48185e-07	2.04663e-05	4.19753	10.8376	FIL
AT3G04070	1254	2.89304	0.000684552	0.0060429	0.795834	5.94584	FIL
AT3G04110	2629	1.76783	0.000912437	0.00762465	1.42018	4.8395	FIL
AT3G04210	1940	2.3346	1.56145e-11	1.23592e-09	3.80573	19.2192	FIL
AT3G04640	778	3.05837	5.03321e-10	2.76917e-08	12.014	100.23	FIL
AT3G05140	2043	6.55975	2.4953e-07	7.02778e-06	0.00838455	1.11799	FIL
AT3G05200	1749	2.35706	4.2731e-13	4.73869e-11	14.0102	71.807	FIL
AT3G05320	1446	1.6635	0.000528647	0.00489174	3.35665	10.6449	FIL
AT3G05490	707	1.01241	0.00118943	0.00954597	58.8875	118.817	FIL
AT3G05580	1596	1.12166	0.000197083	0.00215504	4.26988	9.2957	FIL
AT3G06035	782	1.4782	2.74961e-05	0.000416688	11.3728	31.6902	FIL
AT3G06450	2673	1.03266	0.000969928	0.00802267	4.272	8.74221	FIL
AT3G07195	941	3.5097	6.56923e-06	0.000120268	0.497664	5.75177	FIL
AT3G07340	1842	1.46002	0.000350887	0.00348302	1.87943	5.18067	FIL
AT3G07780	1933	1.42109	8.86476e-09	3.70095e-07	20.3742	54.5685	FIL
AT3G07790	1852	1.02526	8.59308e-07	2.0596e-05	20.6229	41.9839	FIL
AT3G08030	1639	1.43084	1.33609e-14	2.04663e-12	67.0708	180.83	FIL
AT3G08590	2076	1.63796	3.66853e-07	9.80952e-06	86.9058	270.474	FIL
AT3G08630	1389	1.58829	2.12839e-06	4.59692e-05	3.33655	10.0453	FIL
AT3G08720	2078	2.24942	4.64466e-06	8.98221e-05	6.37611	30.3333	FIL
AT3G08760	2147	1.04102	8.82793e-07	2.10722e-05	11.0685	22.7917	FIL
AT3G09260	1806	1.30165	9.77016e-09	4.05509e-07	323.32	797.031	FIL
AT3G09270	856	3.7488	3.34944e-05	0.000492515	0.25122	3.48586	FIL
AT3G09520	1887	3.36557	2.78195e-07	7.72747e-06	0.326556	3.39903	FIL
AT3G09870	534	4.78651	6.49144e-05	0.00085371	0.192468	5.76371	FIL
AT3G10300	1775	1.70207	5.14758e-05	0.000702578	13.6044	44.2757	FIL
AT3G10720	2118	2.96267	9.08589e-21	4.49899e-18	17.4964	136.44	FIL
AT3G10930	703	2.40275	0.000126502	0.00149224	3.31286	17.5904	FIL
AT3G10985	918	1.4934	3.13459e-06	6.42983e-05	86.7199	244.195	FIL
AT3G11402	3301	2.66266	0.000635464	0.00568023	0.160638	1.02598	FIL
AT3G11410	1639	1.50779	4.94284e-07	1.27567e-05	37.6637	107.113	FIL
AT3G11650	892	1.56587	1.62257e-07	4.80499e-06	9.04372	26.8058	FIL
AT3G11820	1557	2.36039	3.65593e-16	7.48481e-14	19.4745	100.048	FIL
AT3G11930	1119	1.20705	8.37937e-06	0.000148829	83.696	193.223	FIL
AT3G12110	1434	1.58714	6.14576e-11	4.29034e-09	6.81506	20.4792	FIL
AT3G12400	1556	1.3831	8.97148e-08	2.83835e-06	17.902	46.6981	FIL
AT3G12830	958	2.9348	2.15311e-10	1.31735e-08	1.7862	13.7278	FIL
AT3G13080	5141	2.31213	1.6351e-13	1.9894e-11	2.9708	14.754	FIL
AT3G13380	4274	1.37838	0.000248294	0.00260941	0.84044	2.18658	FIL
AT3G13430	1618	1.09956	0.00125247	0.00994057	3.8789	8.31757	FIL
AT3G13600	1818	3.31519	8.98249e-06	0.000157932	0.150169	1.52482	FIL
AT3G14050	2675	1.89843	8.7239e-14	1.11227e-11	5.93631	22.1446	FIL
AT3G14090	2238	1.34392	4.71335e-05	0.000650821	5.66873	14.3973	FIL
AT3G14230	1649	1.21369	5.00524e-10	2.76092e-08	104.166	241.604	FIL
AT3G14440	2312	2.27416	0.000734668	0.00639249	1.59351	7.71924	FIL
AT3G14620	1837	2.1194	5.53655e-08	1.88917e-06	12.766	55.4795	FIL
AT3G14840	3504	1.69073	2.94106e-10	1.74919e-08	7.36378	23.776	FIL
AT3G14990	1593	2.15448	5.98748e-12	5.24631e-10	28.447	126.66	FIL
AT3G15210	1141	1.65739	9.43549e-05	0.00116803	60.6654	191.385	FIL
AT3G15356	1068	2.38828	1.93711e-15	3.5252e-13	25.6211	134.185	FIL
AT3G15450	1051	1.72996	1.56669e-05	0.000256996	109.689	363.898	FIL
AT3G15530	1614	1.34396	5.9521e-08	2.01803e-06	17.8024	45.2041	FIL
AT3G15590	2150	1.28084	0.000140818	0.00163403	3.24783	7.89514	FIL
AT3G15730	2810	1.19881	2.52478e-10	1.51004e-08	35.4362	81.3386	FIL
AT3G15950	2575	1.22267	8.51806e-06	0.000151013	50.4972	117.851	FIL
AT3G16400	2058	1.72702	4.71109e-15	7.89831e-13	37.0763	122.74	FIL
AT3G16410	2106	2.16496	3.96779e-08	1.41749e-06	6.03015	27.0493	FIL
AT3G16430	1286	1.46677	1.26374e-06	2.8879e-05	6.94144	19.1958	FIL
AT3G16510	1303	1.39005	0.000202878	0.00220677	6.6977	17.5681	FIL
AT3G16530	1094	1.88896	3.92397e-06	7.80357e-05	17.3891	64.4292	FIL
AT3G16660	751	2.56209	1.46964e-05	0.000242947	29.9407	176.848	FIL
AT3G16670	766	2.30188	0.00119412	0.00957639	4.39539	21.7024	FIL
AT3G16720	1390	1.98066	3.65134e-10	2.0899e-08	23.1199	91.2751	FIL
AT3G16860	2361	3.48134	5.19534e-13	5.58682e-11	1.55592	17.4033	FIL
AT3G17050	1845	5.4996	2.5611e-12	2.40069e-10	0.407676	18.6475	FIL
AT3G17070	1141	1.01547	8.65324e-05	0.00108379	19.8443	40.119	FIL
AT3G17390	1690	1.14142	1.01539e-09	5.27308e-08	305.812	674.621	FIL
AT3G17520	1082	2.86739	0.000747091	0.00647682	0.151664	1.13979	FIL
AT3G18830	1822	1.83918	1.65279e-17	4.3446e-15	16.6873	59.7283	FIL
AT3G19240	2215	1.26977	5.6846e-06	0.000106546	9.49267	22.8928	FIL
AT3G19580	1162	1.31566	0.000748445	0.00648592	16.1416	40.1976	FIL
AT3G19680	1856	2.39079	4.00295e-10	2.26077e-08	30.5892	160.464	FIL
AT3G19930	2099	1.68172	3.36083e-10	1.96051e-08	6.61633	21.231	FIL
AT3G20015	1892	1.36247	0.000732649	0.00637758	7.1121	18.2896	FIL
AT3G20395	822	3.63771	2.7668e-08	1.01745e-06	1.09293	13.7249	FIL
AT3G20470	789	1.47729	0.000657228	0.00583314	72.9302	203.083	FIL
AT3G20660	1802	1.6225	9.56833e-05	0.00118241	2.38693	7.35744	FIL
AT3G20770	2413	1.06227	1.8251e-07	5.35262e-06	39.0117	81.4656	FIL
AT3G21070	1942	1.10847	0.000311073	0.00315098	9.76251	21.0501	FIL
AT3G21090	2243	1.96087	6.93941e-06	0.000126061	0.669317	2.61688	FIL
AT3G21250	4894	2.19071	1.88736e-14	2.8704e-12	3.99635	18.2487	FIL
AT3G21330	1803	2.42459	5.97093e-09	2.62672e-07	2.59955	13.976	FIL
AT3G21720	2171	1.77847	2.79625e-06	5.82561e-05	4.40709	15.1201	FIL
AT3G22200	2053	1.12833	2.65549e-08	9.78213e-07	34.7678	75.9996	FIL
AT3G23030	941	1.51544	6.66537e-05	0.000871203	111.928	320.01	FIL
AT3G23150	2893	1.69979	0.000195102	0.00213938	1.08078	3.51712	FIL
AT3G23450	1761	2.70657	9.91984e-07	2.32102e-05	53.2422	347.575	FIL
AT3G23560	1772	1.20333	0.000485277	0.00454576	6.23781	14.37	FIL
AT3G23750	2952	1.45224	8.64646e-12	7.24805e-10	11.1924	30.6254	FIL
AT3G23800	1621	5.31173	1.21297e-07	3.72679e-06	0.0874655	3.66589	FIL
AT3G23920	2131	1.07587	8.07237e-07	1.96881e-05	54.2695	114.397	FIL
AT3G24530	1851	1.10184	8.04958e-06	0.000143785	9.50264	20.4031	FIL
AT3G24550	2377	1.27743	2.07281e-07	5.98835e-06	22.524	54.6011	FIL
AT3G25240	846	1.77709	6.70264e-05	0.000873705	2.84432	9.77369	FIL
AT3G25250	1504	3.78277	0.000273697	0.00283029	0.227472	3.19035	FIL
AT3G25600	714	1.29805	0.000512656	0.00476658	16.368	40.2772	FIL
AT3G25610	3609	2.53272	0.000175573	0.00195928	0.326562	1.89873	FIL
AT3G25730	1328	2.11411	8.81712e-08	2.79783e-06	2.20091	9.53771	FIL
AT3G25780	1007	3.54476	1.5877e-07	4.71897e-06	1.39804	16.3974	FIL
AT3G26200	1775	2.54758	6.71323e-05	0.000873705	0.749219	4.40459	FIL
AT3G26910	2327	1.55408	2.49802e-10	1.49825e-08	5.18883	15.2504	FIL
AT3G27560	1734	1.19897	2.9302e-05	0.000440295	5.22938	12.0093	FIL
AT3G27960	2409	1.16521	5.08379e-07	1.30258e-05	3.07795	6.90212	FIL
AT3G28180	2475	2.24182	8.69289e-23	5.78403e-20	16.581	78.4531	FIL
AT3G28200	1097	1.00816	0.000331591	0.00331934	25.3885	51.069	FIL
AT3G28210	946	2.93538	3.02105e-05	0.000451714	1.04008	7.99719	FIL
AT3G28340	1606	3.05913	4.15822e-07	1.09036e-05	2.12626	17.7763	FIL
AT3G28450	2116	1.59738	7.88976e-07	1.93313e-05	4.70563	14.2413	FIL
AT3G28740	1597	5.45227	3.46426e-20	1.47522e-17	2.17281	95.3395	FIL
AT3G28860	4228	1.31628	1.22082e-06	2.81318e-05	19.754	49.1912	FIL
AT3G29360	1794	1.61884	2.9772e-13	3.42651e-11	38.1293	117.106	FIL
AT3G30775	1866	2.69205	1.03114e-13	1.28391e-11	9.27557	59.974	FIL
AT3G32980	1414	1.68196	0.000394239	0.00382595	2.30444	7.4071	FIL
AT3G44190	1517	1.01817	1.47083e-06	3.31747e-05	12.3955	25.1027	FIL
AT3G44260	1040	2.45153	2.16753e-09	1.04651e-07	36.1911	198.036	FIL
AT3G44400	3687	1.27498	0.000984541	0.00811884	3.67872	8.90557	FIL
AT3G44630	4417	1.68083	1.59329e-06	3.56388e-05	3.07903	9.87718	FIL
AT3G44690	3531	1.07767	0.00124719	0.00991808	1.23502	2.60904	FIL
AT3G44720	1693	1.09992	0.00038898	0.00378709	20.8422	44.6795	FIL
AT3G45300	2886	1.1372	3.48806e-05	0.000507987	5.79904	12.7569	FIL
AT3G45640	1483	2.426	5.1216e-14	6.99033e-12	51.0219	274.236	FIL
AT3G45960	1061	1.36566	0.000855739	0.00724757	2.39686	6.20194	FIL
AT3G45970	989	3.35688	4.38637e-24	3.5921e-21	10.307	105.726	FIL
AT3G46090	635	5.86908	2.32236e-08	8.6971e-07	0.731958	43.4817	FIL
AT3G46600	2042	1.3564	8.39501e-05	0.0010558	39.7423	101.77	FIL
AT3G46620	1371	2.03381	4.62981e-14	6.443e-12	22.1786	90.8522	FIL
AT3G47340	2474	5.97371	9.59409e-14	1.20874e-11	0.094465	6.12321	FIL
AT3G47380	776	2.55425	3.56676e-05	0.00051627	1.47385	8.69808	FIL
AT3G47820	1733	1.02514	0.00034911	0.00347024	7.25919	14.7829	FIL
AT3G47960	2157	1.84286	0.000125963	0.00148753	24.907	89.3549	FIL
AT3G48090	2139	1.68902	7.69085e-05	0.00098056	3.52373	11.3701	FIL
AT3G48360	1439	1.27843	6.99905e-05	0.00090537	120.423	292.14	FIL
AT3G48510	1185	3.24047	3.52809e-07	9.47289e-06	0.217348	2.08686	FIL
AT3G48530	1627	1.0376	1.24486e-06	2.85006e-05	28.7983	59.1289	FIL
AT3G48740	1310	1.4716	1.99795e-09	9.7794e-08	44.9468	124.641	FIL
AT3G49120	1321	1.94555	1.67939e-09	8.37414e-08	16.544	63.7381	FIL
AT3G49530	1802	2.00059	3.51282e-10	2.01604e-08	16.0489	64.252	FIL
AT3G49790	1713	1.25696	5.25825e-05	0.000715391	15.8699	37.9466	FIL
AT3G50060	1137	2.26011	3.40745e-07	9.20702e-06	39.3886	188.728	FIL
AT3G50140	1693	2.69408	9.95684e-05	0.00122332	0.187727	1.24897	FIL
AT3G50330	1100	7.28751	6.76121e-05	0.000878874	0.0681303	11.4211	FIL
AT3G50340	1579	1.93886	1.03767e-08	4.24886e-07	17.2584	66.1879	FIL
AT3G50800	696	1.90786	0.000253199	0.00265311	9.1146	34.2373	FIL
AT3G50930	2314	3.76085	3.00383e-08	1.09704e-06	0.850275	11.5782	FIL
AT3G50950	2904	1.69907	1.97853e-13	2.38004e-11	20.0215	65.0172	FIL
AT3G51430	1413	1.35747	0.00016615	0.00186897	3.83626	9.84382	FIL
AT3G51550	3123	1.60756	2.74837e-14	3.98084e-12	30.2223	92.104	FIL
AT3G51600	752	1.55312	7.15429e-06	0.000129202	613.383	1800	FIL
AT3G51860	1805	1.45599	3.31806e-06	6.75055e-05	5.14637	14.1273	FIL
AT3G52400	1336	3.44153	1.90345e-14	2.87435e-12	10.4183	113.303	FIL
AT3G52450	1645	2.53417	2.03814e-05	0.000322647	4.36637	25.3199	FIL
AT3G52470	970	1.09965	1.89237e-08	7.22084e-07	39.8285	85.357	FIL
AT3G52520	402	2.46476	0.000335942	0.00335501	2.29758	12.7615	FIL
AT3G52800	1129	1.57953	8.04195e-12	6.79042e-10	145.944	436.226	FIL
AT3G53280	1689	1.00632	0.000142102	0.00164526	17.3132	34.7817	FIL
AT3G54000	1821	1.54737	1.94187e-09	9.57092e-08	8.61016	25.1825	FIL
AT3G54100	2376	1.15962	0.000478051	0.00449389	4.16862	9.31769	FIL
AT3G54150	1203	3.59624	0.000782612	0.0067354	0.135916	1.70199	FIL
AT3G54200	896	1.37138	1.57107e-05	0.000257317	22.1137	57.2281	FIL
AT3G54810	1869	2.76851	6.71382e-25	5.95628e-22	19.3508	131.93	FIL
AT3G55430	1768	2.33326	1.21702e-19	4.84393e-17	18.7482	94.5077	FIL
AT3G55500	1105	2.29154	0.000703904	0.00617788	2.2198	10.8828	FIL
AT3G55840	1872	4.38816	1.29821e-16	2.94059e-14	0.87612	18.4403	FIL
AT3G55880	1522	1.98954	0.000704343	0.00617918	2.51892	10.0202	FIL
AT3G55980	2153	3.01659	1.17381e-07	3.61688e-06	40.3153	326.292	FIL
AT3G56400	1111	2.23055	8.24177e-06	0.000146725	10.9218	51.2978	FIL
AT3G56410	5076	2.41598	6.02352e-15	9.94207e-13	2.02037	10.787	FIL
AT3G56880	1051	1.40549	9.78237e-10	5.09257e-08	74.5485	197.527	FIL
AT3G57070	1724	1.3287	0.000172122	0.00192683	11.4354	28.7286	FIL
AT3G57120	1706	1.07277	0.000178813	0.00198918	4.15738	8.75278	FIL
AT3G57330	3277	1.91613	5.02464e-14	6.90223e-12	5.44285	20.5509	FIL
AT3G57410	3479	1.10236	3.96507e-06	7.86807e-05	16.849	36.1788	FIL
AT3G57450	689	2.15209	3.45607e-10	1.9959e-08	30.485	135.608	FIL
AT3G57520	2761	1.19089	6.61557e-09	2.88645e-07	12.2055	27.872	FIL
AT3G57530	2201	2.63448	1.02055e-13	1.2782e-11	15.475	96.127	FIL
AT3G57550	1777	1.36669	8.98027e-12	7.49835e-10	13.5472	34.9538	FIL
AT3G57880	2960	1.19428	1.76059e-07	5.17769e-06	6.99454	16.0058	FIL
AT3G58790	2359	1.15303	0.000140008	0.00162633	2.39589	5.33389	FIL
AT3G59080	2042	2.73623	7.19245e-18	2.09783e-15	6.38693	42.6077	FIL
AT3G59350	1905	3.00201	6.38009e-14	8.43757e-12	9.35638	74.9878	FIL
AT3G61190	1179	3.11416	2.98175e-06	6.14593e-05	2.35121	20.4216	FIL
AT3G62150	4143	1.86231	4.02785e-07	1.06009e-05	2.8899	10.5129	FIL
AT3G62460	868	1.25428	0.000368099	0.00361511	30.8358	73.566	FIL
AT3G62570	1836	2.60299	5.24873e-06	9.94271e-05	1.35023	8.21755	FIL
AT3G62700	4816	1.36014	1.39049e-05	0.000231118	5.05711	12.9814	FIL
AT3G62720	1797	2.50657	1.29207e-16	2.94059e-14	7.73268	43.9842	FIL
AT3G62830	1788	1.00474	7.48621e-06	0.000134398	17.5366	35.1894	FIL
AT3G62860	1286	1.04023	0.000150956	0.00172526	6.85205	14.1037	FIL
AT3G62950	686	3.33489	0.000263901	0.00274364	0.154289	1.66451	FIL
AT4G00180	1378	1.31815	8.25068e-10	4.34835e-08	38.7738	96.6899	FIL
AT4G00234	792	7.01897	2.06742e-05	0.000326555	0	1.02352	FIL
AT4G00300	3215	2.06814	4.64361e-13	5.09648e-11	7.15705	30.0213	FIL
AT4G00360	2090	1.20349	2.71378e-05	0.000411844	59.2322	136.41	FIL
AT4G00400	1872	1.03508	1.10759e-07	3.42774e-06	16.6445	34.1058	FIL
AT4G00950	1242	2.11656	1.05275e-09	5.44057e-08	9.52135	41.3199	FIL
AT4G00970	1998	5.65408	4.48763e-16	8.92997e-14	0.928004	46.9342	FIL
AT4G01090	2895	1.15408	2.36682e-05	0.000366238	8.43707	18.7811	FIL
AT4G01250	1219	2.21462	1.78257e-06	3.92497e-05	12.2738	57.0117	FIL
AT4G01330	1986	1.0473	0.00022495	0.00241048	23.7211	49.0319	FIL
AT4G01360	1386	5.86404	4.02973e-08	1.43332e-06	0.051647	3.29721	FIL
AT4G01575	740	2.1036	0.000305746	0.00310732	1.37154	5.94858	FIL
AT4G01610	1516	1.31342	6.24162e-07	1.56165e-05	28.3125	70.3658	FIL
AT4G01870	2071	3.22249	5.26122e-07	1.3448e-05	7.18876	67.1331	FIL
AT4G01950	1828	3.88841	9.44355e-32	2.87246e-28	9.14664	135.519	FIL
AT4G02280	2917	1.30059	0.00125394	0.00994371	1.32049	3.25343	FIL
AT4G02330	1897	2.16895	3.69998e-12	3.31008e-10	9.18884	41.3445	FIL
AT4G02380	698	2.6927	6.52207e-11	4.5087e-09	48.7062	315.051	FIL
AT4G02520	989	2.20647	1.07931e-11	8.83872e-10	34.8756	161.008	FIL
AT4G04955	1809	1.03762	2.52334e-06	5.33738e-05	16.9162	34.729	FIL
AT4G04960	2331	1.14947	6.14188e-06	0.000113518	5.02642	11.1554	FIL
AT4G05020	2364	1.69537	7.26847e-05	0.000935108	1.6591	5.37957	FIL
AT4G08040	1383	4.98222	1.98288e-06	4.30811e-05	0.652048	20.8054	FIL
AT4G08290	1667	1.55432	3.0464e-05	0.000454433	4.28071	12.5771	FIL
AT4G08850	3793	1.39625	3.06482e-06	6.29278e-05	6.92209	18.2247	FIL
AT4G08950	1228	4.11985	3.38426e-24	2.88231e-21	27.7117	481.974	FIL
AT4G09570	1700	1.4264	4.48646e-10	2.50067e-08	8.95276	24.0742	FIL
AT4G10320	3856	1.65909	1.70045e-08	6.57094e-07	22.7776	71.9344	FIL
AT4G11280	1753	2.09647	9.73266e-07	2.28476e-05	28.0247	119.882	FIL
AT4G11850	3069	1.13782	1.45883e-05	0.000241535	2.68184	5.90242	FIL
AT4G12470	799	2.25175	2.74695e-06	5.73976e-05	59.6931	284.332	FIL
AT4G12690	1510	1.2248	5.32458e-05	0.000721599	5.72708	13.4073	FIL
AT4G12720	1813	3.25338	6.62611e-23	4.55107e-20	11.4586	109.315	FIL
AT4G13180	1002	1.79989	3.52509e-13	3.95033e-11	28.5265	99.3447	FIL
AT4G13340	2448	3.31817	5.33424e-09	2.39069e-07	20.283	202.335	FIL
AT4G13660	1206	1.96549	2.8842e-05	0.000434918	3.72966	14.5869	FIL
AT4G13840	1642	1.20008	5.22062e-06	9.90708e-05	38.8052	89.1511	FIL
AT4G14130	1065	5.09865	1.29589e-06	2.95418e-05	0.461698	16.0115	FIL
AT4G14365	1407	2.76085	1.82127e-05	0.000292006	2.13085	14.4752	FIL
AT4G14680	1633	1.15584	7.67874e-07	1.88576e-05	28.729	64.0157	FIL
AT4G15160	1103	3.54973	2.56025e-05	0.000391053	0.279962	3.34128	FIL
AT4G15210	2006	2.5258	8.66543e-08	2.76204e-06	13.1737	75.8728	FIL
AT4G15233	4392	2.10951	8.5427e-06	0.000151324	0.362576	1.56733	FIL
AT4G15550	1738	1.67563	2.18169e-06	4.69691e-05	15.3147	48.9294	FIL
AT4G15760	1583	3.22615	3.58626e-23	2.54529e-20	30.792	288.227	FIL
AT4G15910	665	1.74763	0.000324038	0.00326522	1.60925	5.43105	FIL
AT4G15975	978	3.30034	8.90703e-07	2.12372e-05	0.783332	7.76727	FIL
AT4G16215	372	2.54351	0.000280988	0.00289583	11.785	68.7744	FIL
AT4G16563	1867	1.05687	0.000430371	0.00410181	5.28978	11.0083	FIL
AT4G16760	2498	1.18674	1.6525e-10	1.03182e-08	22.7211	51.7164	FIL
AT4G16780	1171	2.86555	7.26898e-09	3.12039e-07	9.82973	71.6951	FIL
AT4G16920	3915	1.08632	9.59257e-05	0.00118472	2.87801	6.11177	FIL
AT4G16950	4818	1.37924	9.07466e-07	2.15886e-05	2.82607	7.35244	FIL
AT4G17230	2026	2.31845	6.06275e-08	2.04412e-06	10.535	52.5665	FIL
AT4G17250	2537	1.72642	3.56233e-05	0.000515981	4.85818	16.0861	FIL
AT4G17460	1211	1.81243	7.17746e-09	3.09985e-07	32.3761	113.73	FIL
AT4G17490	1044	2.36365	0.000560572	0.00512701	17.2937	89.0433	FIL
AT4G17950	1850	1.08725	1.35262e-08	5.4134e-07	12.0449	25.592	FIL
AT4G18010	2444	3.47636	8.27293e-24	6.52397e-21	10.9022	121.376	FIL
AT4G18030	2484	1.19241	4.88448e-09	2.19874e-07	21.6161	49.3964	FIL
AT4G18197	1521	2.18684	2.342e-07	6.65764e-06	5.52508	25.1776	FIL
AT4G18205	1432	2.77017	6.7159e-12	5.78927e-10	4.6109	31.5095	FIL
AT4G18250	2562	2.11294	8.5763e-05	0.00107606	0.456333	1.98563	FIL
AT4G18360	1704	3.1151	3.55063e-05	0.000514635	0.298527	2.61494	FIL
AT4G18760	1296	1.17246	0.000415187	0.00398744	8.71573	19.6503	FIL
AT4G18880	1904	1.60905	0.000430043	0.00410053	4.55521	13.9069	FIL
AT4G18950	1962	1.76822	0.000150354	0.0017193	9.49982	32.3695	FIL
AT4G19030	1172	3.25229	1.09571e-07	3.39591e-06	0.266347	2.57009	FIL
AT4G19230	1995	2.74915	0.000515126	0.00478537	0.193565	1.31522	FIL
AT4G19420	1853	1.92615	7.44581e-09	3.18375e-07	16.327	62.069	FIL
AT4G19520	5463	2.02596	2.65411e-06	5.58141e-05	1.35976	5.53922	FIL
AT4G19530	3914	1.61518	1.5891e-07	4.71897e-06	6.06145	18.5723	FIL
AT4G19880	1629	2.24411	4.81968e-25	4.46177e-22	5.43153	25.7433	FIL
AT4G19960	2804	1.39371	3.84359e-05	0.000550428	3.15542	8.29582	FIL
AT4G20170	1993	1.16426	0.000156131	0.00177164	7.88821	17.6796	FIL
AT4G20830	2200	1.94259	2.33107e-14	3.47085e-12	14.4622	55.6124	FIL
AT4G20860	1846	2.24325	1.49309e-05	0.000246441	2.73537	12.9753	FIL
AT4G21680	2146	3.69537	1.39483e-08	5.55116e-07	0.160573	2.11744	FIL
AT4G22485	1971	3.22535	3.73777e-10	2.12793e-08	1.05126	9.85846	FIL
AT4G22490	631	3.40387	1.12098e-18	3.72936e-16	3.21396	34.0708	FIL
AT4G22505	1791	3.34786	2.90416e-11	2.1773e-09	2.47779	25.2501	FIL
AT4G22513	558	1.92329	4.74669e-06	9.13801e-05	1.24678	4.74458	FIL
AT4G22517	571	1.92877	4.5322e-07	1.17826e-05	1.59907	6.10508	FIL
AT4G22520	357	1.7587	0.000143425	0.00165697	0.80966	2.7872	FIL
AT4G22530	1108	1.31802	0.000388223	0.00378309	2.79575	6.98244	FIL
AT4G22690	2335	1.5734	1.33882e-08	5.36837e-07	17.8314	53.0749	FIL
AT4G22710	1787	2.31877	0.000161369	0.00182564	1.47087	7.35307	FIL
AT4G22780	1963	1.45801	2.86437e-06	5.95005e-05	5.06599	13.9233	FIL
AT4G23180	2185	2.98317	7.48087e-33	2.65471e-29	10.3505	81.9017	FIL
AT4G23190	2292	2.34376	2.43589e-12	2.29491e-10	2.92115	14.8463	FIL
AT4G23270	2099	1.90069	2.99812e-12	2.75155e-10	4.5831	17.1292	FIL
AT4G23550	934	2.04876	4.07277e-05	0.000577731	1.00739	4.1937	FIL
AT4G23570	1474	1.13899	0.000260652	0.00271782	25.2546	55.6197	FIL
AT4G23600	1723	1.8181	6.6069e-08	2.20839e-06	64.6081	227.825	FIL
AT4G23810	1514	2.68993	1.15345e-08	4.6869e-07	4.02238	26.0197	FIL
AT4G23870	820	1.86711	0.000113913	0.00136953	6.48905	23.712	FIL
AT4G23920	1390	1.22694	0.000208276	0.0022568	10.5097	24.6039	FIL
AT4G24110	882	3.4137	1.1533e-08	4.6869e-07	1.71606	18.3791	FIL
AT4G24120	2430	1.24978	0.0011873	0.0095396	3.88786	9.24633	FIL
AT4G24160	1702	2.39954	2.74116e-14	3.98084e-12	9.57628	50.5593	FIL
AT4G24230	1786	1.74261	6.39263e-11	4.43361e-09	12.6898	42.4841	FIL
AT4G24380	944	2.04844	6.69411e-06	0.000122134	7.39956	30.6457	FIL
AT4G24570	1192	4.10829	7.57668e-13	7.8312e-11	22.9214	395.528	FIL
AT4G25390	2228	2.0556	3.68644e-06	7.41186e-05	1.81317	7.54871	FIL
AT4G25470	944	2.68129	6.16996e-06	0.000113839	5.3909	34.6314	FIL
AT4G25810	1081	7.23747	8.94406e-18	2.53916e-15	0.168519	26.2699	FIL
AT4G25835	1753	1.71401	5.74393e-09	2.55138e-07	2.43815	8.01133	FIL
AT4G25940	2138	1.3203	0.000203314	0.00220891	2.69344	6.73128	FIL
AT4G26200	1586	3.30476	8.58121e-09	3.61089e-07	0.783347	7.78961	FIL
AT4G26400	1470	1.4998	5.03291e-08	1.74245e-06	12.9165	36.5526	FIL
AT4G26690	2809	2.10076	2.48309e-20	1.07898e-17	14.454	62.011	FIL
AT4G27140	703	5.04598	0.00111577	0.00905722	0.106816	3.77006	FIL
AT4G27260	2246	2.06638	1.02404e-07	3.1877e-06	9.47622	39.704	FIL
AT4G27280	665	2.40558	5.82179e-08	1.98015e-06	164.888	873.75	FIL
AT4G27300	2448	1.61184	1.63817e-07	4.84443e-06	10.3245	31.5656	FIL
AT4G27450	1137	2.13318	3.6136e-09	1.66538e-07	14.1442	62.0993	FIL
AT4G27460	1246	3.09776	0.000235753	0.00250356	0.400167	3.47907	FIL
AT4G27652	524	1.80927	0.00116136	0.00937013	9.58525	33.6393	FIL
AT4G27654	482	4.24503	9.07106e-05	0.00112816	1.30322	24.9852	FIL
AT4G27720	1841	1.34175	2.78514e-09	1.31197e-07	9.79057	24.8251	FIL
AT4G28300	2323	1.00598	5.18267e-05	0.000706463	27.6236	55.4832	FIL
AT4G28400	1276	1.22584	5.33739e-08	1.82707e-06	19.2498	45.0393	FIL
AT4G28490	3243	1.87012	5.7707e-11	4.04177e-09	2.68498	9.82669	FIL
AT4G28720	1674	2.64018	5.8304e-18	1.74846e-15	4.23348	26.4093	FIL
AT4G29780	1997	4.01605	3.68047e-20	1.53656e-17	5.56505	90.1574	FIL
AT4G29900	3762	1.01657	1.09779e-05	0.000188653	7.84558	15.8714	FIL
AT4G29950	3109	1.16221	1.90604e-07	5.55176e-06	7.20838	16.1387	FIL
AT4G30140	1391	1.97744	9.82939e-06	0.000170986	1.55801	6.13808	FIL
AT4G30210	2619	1.65876	1.82071e-15	3.34194e-13	24.3685	76.9477	FIL
AT4G30270	1207	2.29301	7.23048e-13	7.50982e-11	96.2354	471.66	FIL
AT4G30280	1048	6.88847	1.84888e-42	1.31222e-38	1.87141	223.7	FIL
AT4G30290	1127	2.23656	0.000818115	0.0069957	23.9549	112.923	FIL
AT4G30430	1124	4.1189	3.32106e-05	0.000489356	0.226285	4.02378	FIL
AT4G30440	1626	1.53456	2.10021e-12	2.01431e-10	63.0142	182.573	FIL
AT4G30470	1379	1.58722	3.77013e-10	2.14063e-08	13.868	41.6858	FIL
AT4G30510	1316	1.12447	0.000964746	0.0079857	3.66231	7.99181	FIL
AT4G30600	2309	1.06059	2.30591e-07	6.56382e-06	25.7591	53.7301	FIL
AT4G31000	2173	1.84075	2.21809e-07	6.3478e-06	0.86595	3.11356	FIL
AT4G31380	934	4.27358	1.54706e-06	3.47468e-05	0.272159	5.38789	FIL
AT4G31550	1177	2.12762	9.12705e-15	1.46115e-12	40.7048	177.937	FIL
AT4G31800	1245	4.29584	6.19542e-18	1.83212e-15	6.42927	126.423	FIL
AT4G32020	1507	1.04894	9.01972e-06	0.000158325	154.872	320.45	FIL
AT4G32280	989	5.14852	2.09107e-20	9.27563e-18	0.875142	31.3309	FIL
AT4G32285	2409	1.25689	3.01327e-07	8.25721e-06	18.2608	43.6433	FIL
AT4G32300	3121	1.43594	1.67916e-08	6.50048e-07	4.96605	13.4445	FIL
AT4G32350	2635	1.12895	7.2954e-05	0.00093744	4.57092	9.9981	FIL
AT4G32460	1506	2.05601	5.90742e-07	1.49383e-05	17.4915	72.758	FIL
AT4G32800	1348	2.15765	1.70186e-05	0.000275979	1.93012	8.62738	FIL
AT4G33050	2142	2.62032	3.77264e-12	3.36096e-10	6.94522	42.739	FIL
AT4G33070	2149	2.83077	2.47009e-05	0.000379353	0.171516	1.23161	FIL
AT4G33150	3604	1.19413	3.54863e-07	9.51604e-06	5.05285	11.5644	FIL
AT4G33300	3228	1.8769	6.14049e-20	2.51429e-17	10.4424	38.3671	FIL
AT4G33920	1634	2.51346	1.2712e-22	7.73328e-20	8.38297	47.8902	FIL
AT4G34131	1762	1.9528	4.21043e-05	0.000591348	0.744211	2.89889	FIL
AT4G34135	1825	2.3987	4.21278e-29	6.89988e-26	7.99975	42.2132	FIL
AT4G34138	1752	1.67746	3.49586e-10	2.01173e-08	12.4314	39.7795	FIL
AT4G34150	1171	2.93179	3.4817e-22	2.00358e-19	57.6946	440.339	FIL
AT4G34250	1788	1.2083	0.000149294	0.00171085	11.6292	26.8778	FIL
AT4G34390	3151	2.13213	6.90973e-13	7.21186e-11	5.17581	22.6989	FIL
AT4G34410	1385	6.29771	8.76638e-09	3.67429e-07	0.234328	18.822	FIL
AT4G34710	2908	1.25486	4.84021e-08	1.68785e-06	76.1748	181.79	FIL
AT4G35310	2263	1.30608	9.60281e-07	2.26677e-05	17.7319	43.8464	FIL
AT4G35630	1664	2.09553	2.61257e-12	2.42912e-10	37.2512	159.207	FIL
AT4G35720	1199	4.56308	1.31698e-10	8.44612e-09	0.712153	16.9555	FIL
AT4G35770	970	3.06913	2.13867e-16	4.50858e-14	55.0795	462.369	FIL
AT4G36010	1357	2.98313	1.01004e-08	4.15167e-07	3.99923	31.6511	FIL
AT4G36020	1285	1.02261	0.00029061	0.00297627	39.6347	80.5208	FIL
AT4G36500	699	1.43013	7.56658e-05	0.000965294	98.326	265	FIL
AT4G36515	441	9.01151	2.58763e-14	3.79971e-12	0	7.35835	FIL
AT4G36850	1372	2.22151	5.62119e-14	7.52159e-12	3.55308	16.6033	FIL
AT4G37240	699	1.07025	0.000384068	0.00375462	10.8741	22.8405	FIL
AT4G37250	2761	1.18411	8.38971e-08	2.69027e-06	3.80193	8.64938	FIL
AT4G37260	1310	1.43448	1.79695e-05	0.000288978	96.9181	261.979	FIL
AT4G37370	1663	3.93113	9.41972e-07	2.23346e-05	0.537816	8.27706	FIL
AT4G37410	1722	2.79559	4.34011e-07	1.13386e-05	0.256334	1.79203	FIL
AT4G37610	1438	2.14496	1.37356e-06	3.11457e-05	13.8364	61.2304	FIL
AT4G37640	3426	1.03732	0.000629838	0.00563467	4.50082	9.23631	FIL
AT4G37770	1780	2.73067	8.87581e-11	5.90574e-09	2.91964	19.4214	FIL
AT4G37870	2413	2.12655	3.15811e-27	3.95544e-24	26.3363	115.02	FIL
AT4G38400	1105	1.48027	3.82371e-06	7.65992e-05	5.98999	16.7348	FIL
AT4G38470	1858	1.58963	1.11788e-13	1.38383e-11	16.7244	50.3523	FIL
AT4G38550	2251	1.85745	2.55824e-11	1.94536e-09	5.02884	18.2374	FIL
AT4G39400	4166	1.04485	5.36183e-07	1.36723e-05	26.5878	54.8556	FIL
AT4G39480	1952	2.98019	6.30119e-05	0.000833841	0.676492	5.35474	FIL
AT4G39670	829	2.92628	0.00020041	0.00218602	0.432635	3.35284	FIL
AT4G39840	1914	1.71682	7.10378e-11	4.83238e-09	3.65338	12.0253	FIL
AT5G01040	2052	2.6942	8.83926e-13	9.02991e-11	1.06845	6.95066	FIL
AT5G01100	2364	4.44719	7.66226e-08	2.48696e-06	0.145703	3.2363	FIL
AT5G01380	1267	3.85916	0.000466084	0.00439121	0.102245	1.54002	FIL
AT5G01600	1421	1.99325	2.91426e-07	8.01685e-06	64.4748	256.702	FIL
AT5G01740	724	1.18826	3.87557e-06	7.7337e-05	31.5387	71.888	FIL
AT5G02290	1762	1.82399	6.63186e-08	2.21325e-06	8.8676	31.4145	FIL
AT5G02760	1543	2.49898	7.44845e-14	9.61167e-12	28.9474	163.668	FIL
AT5G03360	5132	3.83972	2.12586e-11	1.65197e-09	0.06926	1.01929	FIL
AT5G03700	1449	1.47579	4.13306e-05	0.000583949	3.26842	9.10891	FIL
AT5G03860	1934	1.88791	0.000399896	0.003865	1.64118	6.07903	FIL
AT5G04340	976	2.22675	4.94311e-08	1.71975e-06	11.5214	53.9645	FIL
AT5G04480	3718	1.39567	1.30009e-09	6.60657e-08	2.93281	7.72037	FIL
AT5G04530	1867	1.76787	4.57143e-14	6.40361e-12	19.3305	65.8299	FIL
AT5G04720	2691	1.99235	1.04057e-17	2.87739e-15	9.97688	39.7187	FIL
AT5G04760	1128	1.25433	1.30323e-05	0.000218147	27.3564	65.2813	FIL
AT5G04770	1917	1.65382	2.15483e-05	0.000337606	4.73874	14.9253	FIL
AT5G05140	2121	1.20476	0.000566964	0.00516772	7.67229	17.6948	FIL
AT5G05190	2442	1.64109	4.33135e-06	8.46861e-05	1.83137	5.72034	FIL
AT5G05440	1197	1.62227	0.000329036	0.00329687	44.4544	136.878	FIL
AT5G05965	806	3.62377	3.14918e-05	0.000466614	0.292595	3.69872	FIL
AT5G06320	976	2.88146	1.34326e-18	4.4001e-16	65.6337	483.753	FIL
AT5G06530	2970	1.29248	3.29251e-09	1.53066e-07	9.2163	22.5788	FIL
AT5G06850	3081	3.06437	1.00755e-22	6.50086e-20	7.72911	64.6638	FIL
AT5G06860	1169	2.17577	7.37636e-05	0.00094499	0.761976	3.46029	FIL
AT5G07000	1537	1.61972	1.46024e-07	4.39765e-06	14.4159	44.317	FIL
AT5G07010	1429	2.91337	2.93681e-12	2.70695e-10	2.19937	16.6122	FIL
AT5G07440	1794	2.10314	5.75478e-17	1.42478e-14	20.9392	89.9804	FIL
AT5G07770	2723	1.2832	0.000559713	0.00512356	0.65879	1.6072	FIL
AT5G08240	1384	2.38751	0.000343512	0.00342418	1.1008	5.79626	FIL
AT5G08790	1234	2.24198	2.26932e-13	2.66953e-11	30.8664	146.055	FIL
AT5G09440	1115	2.63441	2.41189e-14	3.56625e-12	14.847	92.2284	FIL
AT5G09470	1014	2.78294	0.000110751	0.00133755	1.09789	7.58821	FIL
AT5G09870	3498	1.03528	7.21038e-07	1.77895e-05	16.9592	34.7574	FIL
AT5G09970	2159	4.62894	2.35832e-10	1.43467e-08	0.216632	5.44662	FIL
AT5G10140	1065	2.56002	0.000849808	0.00721169	1.81068	10.7053	FIL
AT5G10695	559	1.66398	0.000550148	0.00505775	11.4459	36.326	FIL
AT5G10750	1206	1.05195	1.21403e-05	0.000205478	16.0886	33.3693	FIL
AT5G11650	1571	2.10042	1.10864e-05	0.000190365	6.37832	27.3665	FIL
AT5G12050	1410	2.83767	2.45406e-09	1.16894e-07	20.8719	149.243	FIL
AT5G12940	1293	1.73377	1.21907e-10	7.92665e-09	26.0987	86.8416	FIL
AT5G13100	1512	1.01196	0.000663338	0.00587757	25.397	51.2275	FIL
AT5G13190	775	2.06693	1.00871e-14	1.56769e-12	71.1174	298.035	FIL
AT5G13370	2095	1.18036	1.32182e-05	0.000220948	4.92823	11.1706	FIL
AT5G13400	2185	1.16573	8.33823e-07	2.01924e-05	10.6909	23.9877	FIL
AT5G13490	1605	1.29303	3.83423e-07	1.02048e-05	14.8664	36.4359	FIL
AT5G13700	1631	2.8005	1.27927e-05	0.000214813	0.197015	1.40729	FIL
AT5G13750	1924	1.22309	0.000679358	0.00600452	2.60854	6.09376	FIL
AT5G13820	2548	1.13965	0.000426023	0.00406766	1.91557	4.2242	FIL
AT5G14120	2362	1.15376	8.59341e-05	0.00107757	20.5692	45.7731	FIL
AT5G14470	1327	3.11584	0.000233565	0.00248778	0.192377	1.70233	FIL
AT5G14780	1559	1.43345	5.49433e-08	1.87777e-06	93.1543	251.609	FIL
AT5G14930	2034	1.62985	1.35001e-06	3.06919e-05	3.98598	12.3479	FIL
AT5G15120	1189	1.82248	0.000370429	0.00363349	1.01376	3.60641	FIL
AT5G15870	2238	1.63728	2.26204e-07	6.46487e-06	4.11733	12.8218	FIL
AT5G16340	1814	1.97039	0.000857626	0.00725489	0.895163	3.51613	FIL
AT5G16370	1907	1.71051	2.52952e-11	1.93041e-09	12.8544	42.0837	FIL
AT5G16560	2046	1.47596	1.01575e-06	2.36882e-05	4.93704	13.7366	FIL
AT5G16730	2879	1.26821	3.27788e-08	1.18695e-06	16.0211	38.5888	FIL
AT5G16910	3728	2.11465	0.000408219	0.00393294	2.82734	12.2501	FIL
AT5G16970	1235	1.0332	5.5318e-05	0.00074452	50.1674	102.671	FIL
AT5G17000	1292	1.67365	4.68861e-07	1.21595e-05	14.4894	46.2362	FIL
AT5G17090	922	7.747	3.92547e-06	7.80357e-05	0	1.46135	FIL
AT5G17330	1874	2.88147	2.48283e-11	1.90846e-09	2.34845	17.3396	FIL
AT5G17350	837	3.73203	4.79859e-13	5.23956e-11	3.16443	42.1843	FIL
AT5G17700	2116	1.6005	1.72443e-06	3.81274e-05	5.68268	17.2341	FIL
AT5G17850	1680	2.41403	4.40834e-09	2.01855e-07	0.940787	5.03023	FIL
AT5G18170	1593	1.54154	7.25092e-15	1.1696e-12	21.519	62.6483	FIL
AT5G18310	800	1.34035	1.76692e-09	8.79003e-08	28.5079	72.2141	FIL
AT5G18400	1360	1.00848	0.000136339	0.00159065	20.4497	41.1494	FIL
AT5G18470	1489	2.00594	0.000842736	0.00716595	1.22056	4.92177	FIL
AT5G18490	1996	1.3325	3.93371e-07	1.03909e-05	4.85961	12.2457	FIL
AT5G18600	697	2.14949	3.16187e-05	0.000468168	1.38639	6.20881	FIL
AT5G18840	1830	1.78278	0.000253976	0.00265994	0.517233	1.78828	FIL
AT5G19110	1377	4.57513	0.000297068	0.0030322	0.0385397	1.03772	FIL
AT5G19230	826	1.94983	5.21174e-06	9.89905e-05	9.21691	35.6543	FIL
AT5G19240	761	2.4645	1.29746e-08	5.21238e-07	54.2247	299.348	FIL
AT5G20230	932	3.98695	1.17736e-22	7.37306e-20	6.11794	97.2555	FIL
AT5G20250	2945	2.22523	1.37163e-09	6.95353e-08	54.4124	254.444	FIL
AT5G20400	1238	2.35241	1.85386e-05	0.000296785	2.51306	12.8594	FIL
AT5G20790	744	1.2506	7.31992e-05	0.000939456	17.5224	41.6941	FIL
AT5G20960	4585	1.92588	2.18734e-09	1.05368e-07	0.895885	3.40817	FIL
AT5G21170	1376	1.08124	0.000281143	0.00289603	31.6616	67.0039	FIL
AT5G21280	1173	1.78978	3.49111e-07	9.39196e-06	11.9606	41.3848	FIL
AT5G22250	1247	2.25805	0.000104193	0.0012728	5.37305	25.7289	FIL
AT5G22460	1367	1.22231	0.000492989	0.00460787	2.51129	5.86362	FIL
AT5G22690	3419	2.66652	8.15486e-05	0.00103169	0.55519	3.53634	FIL
AT5G23020	1799	1.19513	0.000521653	0.00483756	32.8355	75.1817	FIL
AT5G23210	2054	1.33618	3.84144e-11	2.78204e-09	34.9318	88.1997	FIL
AT5G23660	1272	1.50937	9.87912e-05	0.00121517	23.9966	68.3184	FIL
AT5G23860	1727	1.05906	5.23266e-06	9.92108e-05	39.4354	82.17	FIL
AT5G24030	2389	4.48784	2.89036e-31	7.69268e-28	2.33643	52.5139	FIL
AT5G24590	1824	1.99344	1.10469e-11	8.94337e-10	11.8105	47.0443	FIL
AT5G25250	1666	2.86649	0.000915765	0.00764946	0.374461	2.76311	FIL
AT5G25350	2600	2.10064	9.7663e-07	2.28782e-05	16.0781	68.9705	FIL
AT5G25930	3269	3.80682	5.04707e-06	9.62924e-05	0.278374	3.91992	FIL
AT5G26030	2049	2.45828	1.06558e-16	2.52093e-14	11.4673	63.0434	FIL
AT5G26920	2173	3.73841	6.13758e-08	2.06122e-06	0.501351	6.74548	FIL
AT5G27420	1490	2.68814	0.000108652	0.00131819	6.17188	39.8113	FIL
AT5G27920	2358	1.90121	7.41444e-05	0.000949298	0.738914	2.779	FIL
AT5G28610	488	5.32192	5.01384e-07	1.2862e-05	0.111584	4.96873	FIL
AT5G28630	619	2.13171	5.17511e-08	1.77723e-06	16.9525	74.3639	FIL
AT5G35200	2149	2.92671	1.71593e-19	6.52421e-17	35.6302	270.943	FIL
AT5G35370	2839	1.38215	3.38575e-05	0.000496484	2.20411	5.74988	FIL
AT5G35735	1439	2.62866	8.25977e-19	2.83657e-16	25.072	155.098	FIL
AT5G36250	2039	1.4961	1.17987e-09	6.05345e-08	11.7879	33.2568	FIL
AT5G37540	1597	2.07576	2.45865e-05	0.000378142	1.51702	6.41203	FIL
AT5G37710	1311	1.33824	5.0437e-05	0.000691058	4.13264	10.4585	FIL
AT5G37770	766	2.1474	7.81395e-08	2.52465e-06	61.5531	272.76	FIL
AT5G38200	1699	2.23322	1.82373e-08	6.98395e-07	3.33168	15.685	FIL
AT5G38260	1917	2.25791	0.000110062	0.00133074	0.253946	1.23058	FIL
AT5G38700	806	8.50742	3.3255e-05	0.000489672	0	2.83772	FIL
AT5G38940	826	2.91158	5.73017e-09	2.55138e-07	0.287185	2.20678	FIL
AT5G39050	1480	1.10869	3.41992e-05	0.000500116	7.6718	16.5523	FIL
AT5G39580	1248	4.27128	8.25038e-09	3.49935e-07	0.403802	7.91113	FIL
AT5G39670	889	3.07553	0.000237358	0.00251559	1.52774	12.9352	FIL
AT5G39890	1238	2.19145	0.000190836	0.00210205	0.902097	4.14561	FIL
AT5G40340	3096	1.68655	1.08798e-05	0.000187421	10.5528	33.9725	FIL
AT5G40540	1525	1.64896	9.76581e-05	0.00120471	1.42364	4.4775	FIL
AT5G40780	1712	1.51238	0.000257907	0.00269581	1.47476	4.21456	FIL
AT5G41080	1472	2.73029	3.91497e-06	7.79771e-05	7.49543	49.7778	FIL
AT5G41100	2239	1.99416	2.31033e-10	1.4095e-08	3.81913	15.2211	FIL
AT5G41670	1889	1.01739	5.92279e-06	0.000110331	19.1305	38.7284	FIL
AT5G41740	3812	2.86211	4.14499e-05	0.000584472	0.592025	4.31699	FIL
AT5G41750	4490	3.22231	3.60816e-12	3.25529e-10	1.00971	9.44955	FIL
AT5G41810	1296	1.03647	0.000196424	0.00214916	14.7067	30.1736	FIL
AT5G42050	1560	1.89376	3.21753e-13	3.62474e-11	68.4129	254.25	FIL
AT5G42380	791	3.67146	1.22366e-06	2.81667e-05	2.47291	31.6564	FIL
AT5G42840	2159	2.79896	0.000225386	0.00241394	0.170516	1.19938	FIL
AT5G43170	702	4.15971	9.82685e-15	1.53848e-12	0.673011	12.1803	FIL
AT5G43760	1841	1.89327	2.72343e-18	8.40394e-16	29.3014	108.858	FIL
AT5G43780	1702	1.10735	1.23547e-05	0.000208279	14.9619	32.2397	FIL
AT5G43890	1275	4.66836	8.81631e-09	3.68795e-07	1.06354	27.2161	FIL
AT5G44020	1133	1.04943	0.000281956	0.00290217	195.539	404.724	FIL
AT5G44070	1783	2.45619	1.90487e-20	8.62948e-18	10.9103	59.8886	FIL
AT5G44260	1600	2.75289	2.3972e-10	1.45417e-08	12.4783	84.1613	FIL
AT5G44440	1756	5.76895	2.83044e-22	1.67405e-19	0.300145	16.5548	FIL
AT5G45280	1496	1.47523	7.50309e-08	2.44275e-06	12.1626	33.8294	FIL
AT5G45340	1902	4.0644	2.92039e-06	6.04284e-05	1.9379	32.5125	FIL
AT5G45670	1481	1.11607	2.05651e-05	0.000325072	21.8527	47.3628	FIL
AT5G45750	1056	1.70827	6.25029e-13	6.62096e-11	13.515	44.1949	FIL
AT5G46240	2289	1.41921	0.00123418	0.00983093	4.17018	11.158	FIL
AT5G46330	3727	1.40625	0.000196241	0.00214826	2.37889	6.31029	FIL
AT5G46710	1112	1.77431	2.1171e-05	0.000332919	16.0059	54.7851	FIL
AT5G46730	1057	1.85126	7.44561e-05	0.000952716	19.9088	71.8499	FIL
AT5G47070	1754	2.48602	2.41706e-08	8.95027e-07	3.80081	21.3204	FIL
AT5G47230	1191	2.23376	0.000387584	0.00378032	14.7725	69.5177	FIL
AT5G47370	1284	1.76997	8.34553e-07	2.01924e-05	29.0809	99.1974	FIL
AT5G47910	3201	2.18831	1.28818e-13	1.57631e-11	22.6913	103.434	FIL
AT5G48380	2756	1.60659	5.72377e-15	9.52113e-13	10.0312	30.5619	FIL
AT5G49280	856	1.65636	3.83927e-07	1.02055e-05	11.1439	35.1401	FIL
AT5G49360	2708	2.21495	9.28894e-11	6.14224e-09	36.5532	169.727	FIL
AT5G49520	1793	2.48905	7.53662e-05	0.000963051	0.722425	4.07861	FIL
AT5G49690	1736	4.3171	0.000205845	0.00223365	0.167471	3.40741	FIL
AT5G50200	1154	1.32199	0.000499116	0.00465621	2.40614	6.03242	FIL
AT5G50900	1975	1.00738	0.000123727	0.00146355	8.07647	16.2402	FIL
AT5G51190	833	2.22117	7.85011e-05	0.000998474	42.3311	197.426	FIL
AT5G51200	5701	1.12155	2.1946e-06	4.71043e-05	4.25856	9.26623	FIL
AT5G51810	1400	1.82881	5.34233e-07	1.3639e-05	1.60658	5.71972	FIL
AT5G52050	1782	3.11093	4.24377e-06	8.33565e-05	1.75459	15.201	FIL
AT5G52250	1372	1.82349	0.000944664	0.00784163	3.77833	13.3883	FIL
AT5G52300	2134	2.30551	2.12192e-05	0.000333389	2.24501	11.1076	FIL
AT5G52750	640	3.00921	1.01207e-07	3.15505e-06	6.70679	54.1194	FIL
AT5G52760	639	3.21778	0.000528874	0.00489174	0.849917	7.99425	FIL
AT5G53130	2653	1.07979	0.000867784	0.00732296	7.84135	16.5785	FIL
AT5G53550	2584	1.48993	1.97298e-10	1.21412e-08	5.45108	15.3152	FIL
AT5G53750	1397	2.64961	6.36075e-07	1.58587e-05	3.46481	21.7695	FIL
AT5G54380	2789	1.8395	2.78861e-16	5.82109e-14	11.9473	42.7686	FIL
AT5G54710	1888	1.90228	2.52227e-07	7.08497e-06	14.6715	54.8521	FIL
AT5G54730	3017	1.33341	1.87702e-05	0.000299816	3.81974	9.62811	FIL
AT5G55050	1534	2.35131	1.65534e-08	6.43167e-07	2.57054	13.1413	FIL
AT5G55180	1603	1.91209	1.6882e-15	3.15308e-13	23.21	87.3618	FIL
AT5G56340	1635	1.09521	0.000256006	0.00267725	10.1984	21.7939	FIL
AT5G56870	2502	1.50996	1.48973e-08	5.87396e-07	21.3846	60.9222	FIL
AT5G56980	1663	2.67414	4.98037e-19	1.76737e-16	7.06146	45.107	FIL
AT5G57035	2621	1.37883	1.50543e-08	5.91841e-07	3.44042	8.94983	FIL
AT5G57220	1723	4.46687	2.50347e-18	7.83881e-16	1.21895	27.0827	FIL
AT5G57240	1595	3.29192	1.25338e-07	3.83986e-06	1.42229	13.9785	FIL
AT5G57350	3226	1.11724	0.000103772	0.00126951	4.45934	9.67282	FIL
AT5G57480	1563	2.3402	6.56031e-05	0.000860111	0.362731	1.84891	FIL
AT5G57560	1068	4.96519	1.70643e-21	9.08332e-19	13.1686	411.81	FIL
AT5G57655	2015	1.72858	3.6596e-08	1.314e-06	15.7698	52.2665	FIL
AT5G57660	1437	1.07722	0.000503342	0.00469228	106.431	224.576	FIL
AT5G57710	3274	1.10948	1.53419e-07	4.58791e-06	32.8039	70.7834	FIL
AT5G58090	1719	1.2699	1.50431e-11	1.19514e-09	11.0109	26.5503	FIL
AT5G58430	2262	1.99291	6.68735e-17	1.61803e-14	14.5374	57.8866	FIL
AT5G58620	2499	1.09617	0.000149911	0.00171607	3.1806	6.80373	FIL
AT5G58980	2404	1.38643	0.000832169	0.00709025	0.924724	2.42505	FIL
AT5G59310	630	2.33155	5.15898e-08	1.77455e-06	4.26327	21.4587	FIL
AT5G59320	681	1.74718	1.92385e-05	0.000306837	9.07424	30.4693	FIL
AT5G59450	2124	1.43238	7.93335e-06	0.000141947	9.93787	26.8352	FIL
AT5G59520	1292	2.4653	1.25746e-05	0.00021165	0.182303	1.02777	FIL
AT5G59550	1535	1.83312	8.30802e-11	5.56272e-09	16.1927	57.7261	FIL
AT5G59820	816	3.25696	4.49671e-09	2.05019e-07	17.2861	165.356	FIL
AT5G61210	1472	1.013	0.000142779	0.0016522	33.8239	68.2661	FIL
AT5G61440	1105	1.05775	0.00106341	0.00868848	19.4516	40.5125	FIL
AT5G61520	2173	1.46179	4.10134e-05	0.000581009	4.98425	13.7355	FIL
AT5G61600	1045	2.42797	2.34046e-06	4.9983e-05	71.0024	382.136	FIL
AT5G61820	1688	2.02929	9.7929e-15	1.53848e-12	42.3349	172.82	FIL
AT5G62280	1064	2.55048	1.22248e-11	9.78539e-10	24.0034	140.66	FIL
AT5G62470	1749	1.70359	4.96225e-07	1.27758e-05	15.4585	50.365	FIL
AT5G62520	1729	5.51101	7.2244e-06	0.000130358	0.0424588	2.08885	FIL
AT5G62570	1938	1.00735	0.00083981	0.00714678	5.47936	11.0224	FIL
AT5G62620	2613	1.1849	2.78908e-05	0.000422069	3.61008	8.20829	FIL
AT5G62770	1113	1.75118	9.73038e-07	2.28476e-05	5.42708	18.2959	FIL
AT5G63790	1317	1.82875	4.37673e-15	7.45514e-13	35.4664	126.019	FIL
AT5G64260	1388	3.15481	1.85362e-21	9.62615e-19	32.8528	292.659	FIL
AT5G64310	714	1.95518	2.39289e-11	1.846e-09	73.9409	286.767	FIL
AT5G64660	1540	2.17565	4.45634e-11	3.15945e-09	7.02556	31.768	FIL
AT5G64740	4105	1.00247	6.96624e-06	0.000126342	25.7264	51.542	FIL
AT5G64870	1754	2.91631	1.91796e-06	4.18413e-05	0.731089	5.54844	FIL
AT5G65020	1265	1.80757	2.44348e-10	1.46968e-08	7.88112	27.5958	FIL
AT5G65920	1984	1.7375	7.61611e-08	2.47576e-06	6.69048	22.3262	FIL
AT5G66052	799	8.85671	6.0888e-07	1.5288e-05	0	3.64745	FIL
AT5G66070	1013	1.99701	0.000873988	0.00735822	5.02188	20.0767	FIL
AT5G66210	2270	3.00275	6.65472e-26	7.45749e-23	8.3031	66.5872	FIL
AT5G66640	1906	2.28101	0.00040619	0.00391871	0.461153	2.25108	FIL
AT5G66650	1286	2.16785	1.54433e-10	9.67113e-09	10.0745	45.3235	FIL
AT5G66675	1827	1.92702	7.34539e-08	2.39874e-06	7.69817	29.2913	FIL
AT5G66920	2037	1.55432	1.62761e-11	1.28352e-09	13.9723	41.0407	FIL
AT5G66985	530	3.09573	0.001215	0.00971086	0.173163	1.5604	FIL
AT5G67060	1123	2.04329	0.000214122	0.00231543	4.98382	20.5679	FIL
AT5G67300	1985	2.16352	5.98676e-10	3.24351e-08	73.7368	330.373	FIL
AT5G67450	1157	3.69738	2.1891e-06	4.70336e-05	2.99218	38.92	FIL
AT5G67480	1786	1.67282	1.31378e-10	8.44612e-09	15.1388	48.2938	FIL
AT1G01170	515	-1.25417	1.35803e-07	4.1131e-06	316.331	132.613	AS2
AT1G01210	616	-1.4611	8.12187e-05	0.00102813	20.3216	7.37786	AS2
AT1G01725	453	-1.22155	0.00100594	0.00827286	33.3266	14.2835	AS2
AT1G02335	832	-1.98294	7.9168e-06	0.00014177	5.8861	1.4829	AS2
AT1G02820	615	-2.88367	4.29705e-08	1.51478e-06	69.1409	9.35776	AS2
AT1G03600	780	-1.14759	1.72005e-05	0.000278504	1187.97	536.217	AS2
AT1G04220	1784	-1.89029	1.78429e-05	0.000287159	11.0887	2.98884	AS2
AT1G04250	1087	-1.17326	1.35464e-05	0.000225865	227.817	101.018	AS2
AT1G05190	935	-1.10581	1.72808e-11	1.35273e-09	679.753	315.838	AS2
AT1G05205	557	-1.30464	5.27252e-05	0.000716875	83.9634	33.9801	AS2
AT1G05835	520	-1.96678	3.47158e-07	9.35656e-06	15.5991	3.98667	AS2
AT1G06000	1587	-1.0284	0.000326335	0.00327905	14.3498	7.03184	AS2
AT1G06010	633	-1.31609	0.000484857	0.00454576	19.2417	7.72473	AS2
AT1G06500	889	-1.18575	0.000809111	0.00692985	20.5038	9.00983	AS2
AT1G06515	680	-1.27784	0.000283084	0.00290899	33.2197	13.6956	AS2
AT1G07790	729	-1.00927	8.46057e-05	0.00106279	87.2128	43.3197	AS2
AT1G08180	550	-2.29151	7.87551e-05	0.00100111	27.8292	5.67517	AS2
AT1G08380	703	-1.06383	2.52163e-07	7.08497e-06	6616.97	3165.28	AS2
AT1G08580	642	-1.35667	2.22355e-08	8.37944e-07	77.0803	30.0942	AS2
AT1G08880	748	-1.04185	0.000562851	0.00514124	162.593	78.9682	AS2
AT1G09200	607	-1.21677	1.08676e-05	0.000187363	207.583	89.3026	AS2
AT1G09812	387	-2.32635	0.000124443	0.0014712	3.69826	0.722743	AS2
AT1G10470	1275	-1.61696	4.4974e-14	6.34163e-12	34.6943	11.3055	AS2
AT1G10522	1166	-1.42027	6.95482e-07	1.71789e-05	38.5504	14.4016	AS2
AT1G10657	1019	-1.5321	3.51319e-05	0.0005106	23.5173	8.12781	AS2
AT1G10682	481	-2.99934	1.2188e-08	4.92424e-07	26.7905	3.33771	AS2
AT1G10960	654	-1.03047	0.000750835	0.00650133	1828.82	895.297	AS2
AT1G11190	1274	-2.01199	0.000769238	0.00663102	1.20375	0.294572	AS2
AT1G11475	562	-1.33508	7.11961e-05	0.000918731	125.856	49.8785	AS2
AT1G11700	877	-1.18591	0.00123299	0.00982518	131.744	57.9032	AS2
AT1G12060	648	-1.43064	0.000375323	0.00367588	19.3354	7.16684	AS2
AT1G12080	701	-1.32398	6.2866e-05	0.000832427	143.082	57.1474	AS2
AT1G12320	841	-2.97385	3.67566e-12	3.3022e-10	18.7219	2.37564	AS2
AT1G13360	1095	-1.15125	5.2216e-07	1.33628e-05	85.5873	38.5318	AS2
AT1G13600	683	-2.87499	0.00018937	0.00208807	4.71044	0.632026	AS2
AT1G13609	444	-3.65533	0.000724358	0.00632351	13.0524	1.02309	AS2
AT1G14150	818	-1.41977	1.46962e-09	7.39742e-08	280.312	104.765	AS2
AT1G14345	835	-1.2876	1.39419e-09	7.05107e-08	250.012	102.406	AS2
AT1G14450	535	-1.522	1.75611e-08	6.77375e-07	150.435	52.3746	AS2
AT1G14600	942	-1.37557	0.00091708	0.00765443	12.4384	4.79085	AS2
AT1G14630	813	-2.10956	5.23498e-05	0.000713137	2.51104	0.574839	AS2
AT1G14980	690	-1.19746	0.000156056	0.00177164	337.649	147.224	AS2
AT1G14990	835	-1.09414	0.000221773	0.00238363	21.6714	10.1491	AS2
AT1G15120	761	-1.24656	9.10972e-05	0.00113231	222.093	93.5977	AS2
AT1G15230	1030	-1.18844	0.000188292	0.00207972	38.4988	16.8887	AS2
AT1G15250	542	-1.28578	0.000202933	0.00220677	76.4218	31.3382	AS2
AT1G15270	479	-1.29151	6.62153e-07	1.63937e-05	440.332	179.878	AS2
AT1G16320	1129	-1.09647	7.20522e-05	0.000928157	66.4756	31.0862	AS2
AT1G16740	594	-1.04354	3.20879e-05	0.000474785	91.9924	44.6201	AS2
AT1G16790	657	-1.05791	0.000326497	0.00327913	40.5861	19.4886	AS2
AT1G17100	911	-1.32769	1.02387e-08	4.20044e-07	239.881	95.5669	AS2
AT1G17510	667	-1.14452	1.94154e-05	0.000309194	32.6246	14.7528	AS2
AT1G17880	778	-1.26683	1.90486e-07	5.55176e-06	381.066	158.357	AS2
AT1G18060	1003	-1.23265	2.27288e-12	2.16045e-10	160.272	68.1955	AS2
AT1G18540	861	-1.15176	8.5994e-07	2.0596e-05	484.074	217.868	AS2
AT1G18630	751	-1.28961	0.000182185	0.00202035	34.6186	14.1551	AS2
AT1G18810	1435	-2.0042	7.76044e-10	4.13088e-08	34.6291	8.62694	AS2
AT1G18835	299	-3.91602	6.39752e-06	0.000117327	7.42013	0.474337	AS2
AT1G19150	1043	-1.08833	4.49328e-06	8.71556e-05	233.117	109.63	AS2
AT1G20470	610	-2.30715	2.95094e-05	0.000442474	46.5605	9.39821	AS2
AT1G20850	1299	-1.63156	1.69672e-07	4.99676e-06	19.4364	6.26792	AS2
AT1G21190	652	-1.26668	3.89023e-07	1.03023e-05	64.672	26.8716	AS2
AT1G22500	1425	-1.34742	0.00106467	0.00869546	8.27169	3.24782	AS2
AT1G22520	761	-1.12445	1.15585e-05	0.000197356	56.1504	25.7506	AS2
AT1G22630	642	-1.98617	9.69964e-08	3.03713e-06	236.248	59.624	AS2
AT1G22680	1390	-2.17559	0.000889538	0.00746552	1.5398	0.337007	AS2
AT1G22690	595	-1.12474	0.000355492	0.00351399	337.959	154.976	AS2
AT1G22790	1188	-1.01004	7.41577e-06	0.000133359	17.7806	8.82939	AS2
AT1G22885	495	-1.15729	2.7632e-05	0.00041845	56.3092	25.2383	AS2
AT1G23090	2292	-1.23486	5.0074e-05	0.000686968	37.5526	15.9561	AS2
AT1G23205	897	-1.61329	8.69503e-05	0.00108711	38.8682	12.6988	AS2
AT1G23220	848	-1.52089	1.94718e-06	4.2392e-05	27.0938	9.43796	AS2
AT1G24370	1242	-4.84947	9.62011e-08	3.02111e-06	45.9215	1.58742	AS2
AT1G24388	414	-5.19884	8.72412e-17	2.08712e-14	14.3393	0.372027	AS2
AT1G24390	455	-4.0101	1.87569e-09	9.26931e-08	5.20374	0.311394	AS2
AT1G24400	1749	-1.54167	0.000420486	0.00402381	8.95364	3.07278	AS2
AT1G24625	1031	-1.02049	3.05029e-06	6.26899e-05	27.4615	13.5355	AS2
AT1G24880	2055	-4.70079	1.81518e-10	1.12679e-08	2.6381	0.0981702	AS2
AT1G25098	1533	-3.6197	4.142e-15	7.17004e-13	6.93158	0.560006	AS2
AT1G25425	632	-2.17577	4.31445e-06	8.45108e-05	19.1968	4.23977	AS2
AT1G26290	608	-4.71523	8.04275e-07	1.96383e-05	12.415	0.4627	AS2
AT1G26470	655	-1.55407	1.86165e-05	0.000297585	48.2295	16.4203	AS2
AT1G26740	752	-1.10401	0.000349445	0.00347195	45.8968	21.3494	AS2
AT1G26780	1095	-2.60719	2.65041e-06	5.58141e-05	1.9299	0.310541	AS2
AT1G26880	754	-1.56307	1.91965e-10	1.18473e-08	337.231	114.124	AS2
AT1G27045	1100	-2.83594	1.34407e-05	0.000224455	5.20842	0.724635	AS2
AT1G27330	478	-1.31414	3.95931e-05	0.00056389	206.554	83.0658	AS2
AT1G27350	497	-1.18557	6.05148e-06	0.000112166	143.808	63.2217	AS2
AT1G27360	1764	-1.4401	0.000133321	0.00156057	4.8942	1.80049	AS2
AT1G27435	692	-1.21641	9.17973e-07	2.18141e-05	75.5952	32.5274	AS2
AT1G28150	613	-1.1219	0.000540167	0.00498104	68.0926	31.2812	AS2
AT1G28290	1436	-1.11774	9.253e-06	0.000162019	164.333	75.7216	AS2
AT1G28310	1940	-1.00373	2.94273e-05	0.000441866	9.018	4.49555	AS2
AT1G28400	1410	-1.63864	1.11673e-11	8.97257e-10	50.7974	16.3082	AS2
AT1G29070	772	-1.3584	1.82811e-11	1.42579e-09	672.963	262.459	AS2
AT1G29520	775	-1.80859	5.8295e-06	0.000108879	6.68707	1.89861	AS2
AT1G29920	1176	-1.05404	0.000266156	0.0027617	862.733	415.501	AS2
AT1G29965	774	-2.21421	2.54577e-06	5.3721e-05	2.64278	0.561777	AS2
AT1G30110	999	-1.65625	8.24241e-08	2.65102e-06	14.7638	4.68031	AS2
AT1G30260	678	-1.90721	2.44241e-06	5.18791e-05	59.5234	15.8619	AS2
AT1G31170	1018	-1.27305	8.37442e-08	2.68941e-06	105.201	43.5238	AS2
AT1G31320	959	-1.64889	0.000931294	0.00774877	3.18762	1.01239	AS2
AT1G31335	480	-1.48144	0.00115546	0.00933314	12.7123	4.54223	AS2
AT1G31710	2208	-1.25679	0.000394037	0.00382595	12.5786	5.26125	AS2
AT1G32100	1129	-1.52281	0.00112923	0.009149	6.42328	2.23146	AS2
AT1G32260	875	-1.04537	0.000240191	0.00253804	17.9056	8.67293	AS2
AT1G32370	917	-1.30575	4.53167e-05	0.000629361	18.1908	7.3557	AS2
AT1G32470	791	-1.17417	3.21042e-10	1.88829e-08	1019.97	451.982	AS2
AT1G32990	856	-1.04414	5.0309e-08	1.74245e-06	660.295	320.192	AS2
AT1G33810	660	-1.32224	7.71947e-08	2.49792e-06	315.118	126.011	AS2
AT1G34000	824	-1.1186	7.19717e-09	3.10207e-07	442.272	203.68	AS2
AT1G34418	516	-1.60293	0.000168059	0.0018863	55.8083	18.3638	AS2
AT1G34570	1026	-1.28858	0.00065781	0.00583587	35.2162	14.4125	AS2
AT1G41880	729	-1.3049	0.000111866	0.00134796	299.924	121.39	AS2
AT1G43560	814	-1.50632	7.17044e-14	9.36644e-12	184.909	65.0841	AS2
AT1G43790	523	-2.4046	2.87444e-12	2.66098e-10	23.3273	4.39579	AS2
AT1G44000	1108	-1.65445	1.29449e-08	5.21024e-07	109.529	34.7884	AS2
AT1G44800	1585	-1.24999	0.000705071	0.00618302	9.13285	3.8381	AS2
AT1G45230	1092	-1.01399	0.000158134	0.00179095	56.1704	27.8121	AS2
AT1G46480	1081	-1.9595	0.000262438	0.0027311	2.65181	0.676884	AS2
AT1G47278	582	-1.2513	0.000324583	0.00326917	54.3633	22.8333	AS2
AT1G47395	375	-3.15954	3.49353e-07	9.39196e-06	30.9948	3.45202	AS2
AT1G47400	470	-3.90752	3.66945e-05	0.000528619	25.0891	1.65878	AS2
AT1G47670	1779	-1.34078	5.07407e-05	0.000694773	3.58947	1.41374	AS2
AT1G48140	700	-1.09131	0.000434178	0.00412702	23.5243	11.0371	AS2
AT1G48200	769	-1.03893	4.43243e-06	8.61876e-05	26.6654	12.9723	AS2
AT1G48350	705	-1.33746	1.08785e-11	8.87451e-10	921.618	364.688	AS2
AT1G48745	736	-1.77735	0.000113643	0.00136706	26.662	7.77117	AS2
AT1G49245	512	-1.66759	0.00114714	0.00927648	20.7374	6.51923	AS2
AT1G49410	501	-1.11877	0.000544568	0.00501294	82.8876	38.1621	AS2
AT1G49500	990	-1.5071	5.84512e-06	0.000109075	266.495	93.7535	AS2
AT1G49650	1383	-1.01991	4.61541e-05	0.000639371	20.7139	10.2154	AS2
AT1G49975	599	-1.71736	6.5999e-11	4.53307e-09	135.554	41.2159	AS2
AT1G50020	923	-1.52747	9.84162e-09	4.06889e-07	155.904	54.0759	AS2
AT1G50320	843	-1.37479	6.73737e-10	3.6317e-08	354.886	136.842	AS2
AT1G50450	1427	-1.1358	3.74394e-08	1.33976e-06	51.3523	23.3665	AS2
AT1G50732	550	-2.24774	7.44649e-09	3.18375e-07	55.4245	11.6572	AS2
AT1G50900	793	-1.20621	1.99377e-09	9.7794e-08	155.345	67.3253	AS2
AT1G51060	674	-1.55592	1.6099e-08	6.278e-07	302.95	103.029	AS2
AT1G51100	886	-1.47303	6.73326e-05	0.000875776	70.1817	25.2751	AS2
AT1G51650	566	-1.42963	4.47552e-09	2.04491e-07	395.28	146.731	AS2
AT1G51680	2258	-1.12875	3.69278e-05	0.00053162	58.4363	26.7203	AS2
AT1G52230	664	-1.34319	1.90628e-10	1.1799e-08	3381.48	1332.79	AS2
AT1G52300	685	-1.28586	3.89643e-07	1.03059e-05	669.701	274.658	AS2
AT1G52700	902	-2.59084	4.73876e-06	9.131e-05	2.44729	0.401644	AS2
AT1G52827	331	-1.60123	0.000173653	0.00193988	61.1939	20.1539	AS2
AT1G53830	1948	-2.59433	1.98184e-12	1.91806e-10	8.46424	1.39817	AS2
AT1G54500	835	-1.28485	6.96889e-12	5.98313e-10	299.544	122.934	AS2
AT1G54580	881	-1.10872	2.40253e-08	8.91748e-07	137.173	63.6034	AS2
AT1G55140	832	-1.41325	6.5794e-06	0.000120289	65.845	24.717	AS2
AT1G55210	919	-1.24296	4.02732e-05	0.000572428	124.805	52.7248	AS2
AT1G55330	427	-1.58217	3.04476e-06	6.26367e-05	570.843	190.633	AS2
AT1G55535	1413	-1.13664	0.000294474	0.00301006	8.12242	3.69197	AS2
AT1G55805	717	-1.085	5.90752e-05	0.000788113	33.2905	15.6893	AS2
AT1G56010	1704	-2.38507	2.70304e-05	0.000410508	22.263	4.25971	AS2
AT1G56045	336	-1.65046	0.000164252	0.00185433	205.276	65.3773	AS2
AT1G56200	715	-1.02382	1.60601e-07	4.76256e-06	244.746	120.371	AS2
AT1G56430	1144	-2.14186	1.52767e-10	9.59501e-09	18.8687	4.27176	AS2
AT1G57540	748	-1.08797	2.45974e-05	0.000378142	24.2465	11.3984	AS2
AT1G57770	1928	-1.13809	5.40666e-05	0.000729522	15.329	6.96183	AS2
AT1G57860	669	-2.70385	4.12449e-22	2.31102e-19	165.095	25.3275	AS2
AT1G58070	1171	-2.05795	0.000165559	0.00186611	4.17151	0.996264	AS2
AT1G58370	2903	-1.82746	3.06049e-05	0.000455691	1.82192	0.511324	AS2
AT1G58520	3863	-1.22972	0.000725713	0.00633274	9.10838	3.88305	AS2
AT1G58602	4973	-1.43926	3.24956e-11	2.37765e-09	10.739	3.95778	AS2
AT1G60060	1464	-1.6791	8.16238e-05	0.00103203	3.73023	1.1617	AS2
AT1G60590	1982	-1.46293	0.000739656	0.00642807	26.302	9.53862	AS2
AT1G60600	1742	-1.15229	5.83692e-05	0.000780437	21.0539	9.47003	AS2
AT1G61570	499	-1.22379	1.35066e-06	3.06919e-05	79.446	34.0087	AS2
AT1G62250	1335	-1.29136	5.13186e-08	1.76808e-06	61.1619	24.9863	AS2
AT1G62370	615	-2.43598	3.52928e-05	0.00051211	14.6181	2.69287	AS2
AT1G63310	779	-1.9978	0.00063973	0.00570992	11.1355	2.77919	AS2
AT1G63420	1870	-1.84195	2.41808e-09	1.15698e-07	11.9076	3.32	AS2
AT1G64620	1589	-1.53493	3.24858e-05	0.000479672	3.25408	1.11977	AS2
AT1G64750	969	-1.15482	0.000156179	0.00177164	73.4566	32.9877	AS2
AT1G65000	680	-1.59373	0.00075543	0.00653315	17.7036	5.85934	AS2
AT1G65150	1312	-3.18239	0.000521101	0.00483665	1.23147	0.131441	AS2
AT1G65230	1018	-1.09085	5.32761e-05	0.000721599	188.219	88.3616	AS2
AT1G65620	2001	-3.42434	2.09322e-16	4.45688e-14	8.32876	0.772999	AS2
AT1G65845	489	-1.49756	3.57546e-05	0.000517179	32.7751	11.596	AS2
AT1G65890	1926	-2.08635	6.6797e-05	0.00087254	4.48962	1.0546	AS2
AT1G66230	1186	-2.54095	0.000126372	0.00149152	18.5688	3.18585	AS2
AT1G66810	1006	-2.28783	0.000111591	0.00134541	1.31765	0.264162	AS2
AT1G66820	512	-1.79749	8.72704e-07	2.08548e-05	181.15	52.1058	AS2
AT1G66890	557	-1.18716	0.000432617	0.00411585	51.4955	22.6085	AS2
AT1G67590	1305	-1.35351	1.29929e-07	3.96338e-06	45.3902	17.7593	AS2
AT1G67620	877	-1.15651	8.99113e-05	0.00112104	19.0443	8.54183	AS2
AT1G67640	1326	-5.7391	0.000596276	0.0053819	1.50413	0.0234172	AS2
AT1G68238	375	-1.58795	0.000463305	0.00437071	43.2836	14.3833	AS2
AT1G68430	540	-2.37259	4.96993e-05	0.000683149	5.89261	1.12907	AS2
AT1G68590	753	-1.16931	2.22968e-06	4.77608e-05	781.817	347.616	AS2
AT1G68660	765	-1.45391	1.22109e-10	7.92665e-09	329.714	120.35	AS2
AT1G68680	651	-1.41319	9.16128e-09	3.81726e-07	61.2198	22.9828	AS2
AT1G68810	1511	-1.86763	1.21425e-10	7.92665e-09	4.15852	1.13597	AS2
AT1G69523	1314	-1.28712	0.000386817	0.00377456	19.667	8.05556	AS2
AT1G69580	1198	-2.10181	4.37742e-05	0.000611576	6.80393	1.58121	AS2
AT1G69620	666	-1.16261	7.37804e-07	1.81821e-05	494.79	221.019	AS2
AT1G70210	2020	-1.25006	1.46562e-06	3.30923e-05	9.33961	3.92356	AS2
AT1G70760	796	-1.71923	2.88503e-15	5.0767e-13	215.907	65.5665	AS2
AT1G72020	628	-1.16107	3.92922e-05	0.00056186	444.495	198.763	AS2
AT1G72030	900	-1.51535	4.5081e-05	0.000626953	108.91	38.0945	AS2
AT1G72170	567	-1.34139	2.08857e-06	4.51929e-05	70.5335	27.8291	AS2
AT1G72510	1404	-1.18119	0.000368371	0.00361611	49.9597	22.0291	AS2
AT1G72670	1656	-1.93967	3.6882e-07	9.84074e-06	11.0154	2.86708	AS2
AT1G73230	901	-1.07673	9.29186e-06	0.000162353	255.381	121.074	AS2
AT1G73330	1000	-1.89536	6.79894e-08	2.26546e-06	14.9033	4.00008	AS2
AT1G73530	722	-1.47851	8.08482e-06	0.000144293	80.279	28.8023	AS2
AT1G73885	579	-1.12904	9.24807e-07	2.1952e-05	306.521	140.143	AS2
AT1G73940	736	-1.38516	4.22832e-07	1.10737e-05	61.3858	23.4977	AS2
AT1G74205	904	-2.87229	0.00020206	0.00220065	1.4386	0.191079	AS2
AT1G74270	614	-1.07877	1.59692e-06	3.56786e-05	198.614	94.0285	AS2
AT1G74340	529	-1.11372	0.000218307	0.00235471	54.101	24.9949	AS2
AT1G74730	891	-1.35813	6.80592e-13	7.17384e-11	458.323	178.779	AS2
AT1G74970	958	-1.00887	1.6454e-08	6.40473e-07	432.53	214.935	AS2
AT1G75350	672	-1.30541	1.19329e-12	1.18175e-10	754.375	305.215	AS2
AT1G75690	743	-1.05235	1.59918e-05	0.000261372	580.275	279.79	AS2
AT1G75750	729	-1.44158	0.000398412	0.00385765	551.56	203.058	AS2
AT1G76240	1119	-1.7696	0.000315941	0.0031927	25.172	7.37891	AS2
AT1G76420	1104	-1.88036	0.000695369	0.00611052	1.5738	0.421723	AS2
AT1G76450	946	-1.13729	3.20583e-10	1.88829e-08	142.692	64.8634	AS2
AT1G76860	590	-1.31515	4.13997e-05	0.000584472	84.0659	33.7811	AS2
AT1G77940	652	-1.3091	5.38681e-06	0.000101591	429.493	173.327	AS2
AT1G78020	847	-1.33305	5.15239e-06	9.79507e-05	283.54	112.54	AS2
AT1G78450	859	-1.9077	6.71855e-06	0.000122371	39.2221	10.4477	AS2
AT1G78630	1019	-1.02817	8.21977e-08	2.64773e-06	534.746	262.195	AS2
AT1G78995	866	-1.30591	7.60524e-06	0.00013642	71.1167	28.7594	AS2
AT1G79040	720	-1.12536	3.93696e-05	0.000562212	18033.6	8266.41	AS2
AT1G79160	966	-1.27977	1.00124e-05	0.000173886	34.0206	14.0093	AS2
AT1G79850	710	-1.44419	1.96944e-07	5.71299e-06	1039.74	382.097	AS2
AT1G80180	759	-1.26686	0.000306073	0.00310773	207.167	86.0883	AS2
AT1G80760	1212	-2.52211	1.77594e-18	5.64379e-16	17.7224	3.08387	AS2
AT2G01590	989	-1.76093	4.11024e-11	2.94664e-09	130.835	38.5981	AS2
AT2G01755	588	-1.67777	1.2779e-09	6.50933e-08	50.0931	15.647	AS2
AT2G01913	777	-2.06534	0.000951982	0.00789761	5.28697	1.25498	AS2
AT2G01990	907	-1.81223	0.000242783	0.00256161	7.09153	2.01343	AS2
AT2G02020	1737	-1.25529	0.00107939	0.00879877	2.81407	1.17626	AS2
AT2G02050	647	-1.32866	8.48486e-07	2.04663e-05	273.274	108.794	AS2
AT2G02130	533	-1.60639	2.72519e-11	2.05034e-09	306.628	100.69	AS2
AT2G02510	506	-1.57922	1.99587e-10	1.22467e-08	170.115	56.9245	AS2
AT2G04039	1009	-1.50191	1.30316e-14	2.01064e-12	191.666	67.6699	AS2
AT2G04410	615	-1.39673	1.73357e-06	3.825e-05	227.551	86.4179	AS2
AT2G04700	810	-1.23914	5.53508e-09	2.47071e-07	282.466	119.651	AS2
AT2G05310	564	-1.09821	0.000145433	0.00167563	368.59	172.159	AS2
AT2G05620	768	-1.42596	7.06149e-08	2.33106e-06	531.11	197.66	AS2
AT2G06520	630	-1.61279	1.54102e-15	2.90367e-13	6510.62	2128.74	AS2
AT2G07340	614	-1.19326	3.42592e-05	0.000500649	71.7047	31.3522	AS2
AT2G13820	1258	-2.40699	3.00829e-11	2.24746e-09	8.29221	1.55693	AS2
AT2G14247	488	-4.34747	3.20112e-13	3.62474e-11	71.1789	3.483	AS2
AT2G14880	877	-1.08599	6.56151e-07	1.6264e-05	169.031	79.6198	AS2
AT2G15020	1919	-2.19731	0.00119524	0.00958176	35.2361	7.68036	AS2
AT2G15555	1073	-4.53941	3.8242e-06	7.65992e-05	1.81137	0.0716376	AS2
AT2G15580	847	-1.07092	0.000293384	0.00300035	157.477	74.956	AS2
AT2G15910	2015	-1.09292	0.000261014	0.00272027	10.8957	5.10748	AS2
AT2G16850	1160	-1.17613	6.44273e-05	0.000849403	25.5283	11.2909	AS2
AT2G17240	681	-1.55702	1.48565e-12	1.45771e-10	206.111	70.0444	AS2
AT2G17350	745	-1.30044	3.48686e-05	0.000507987	36.3604	14.7568	AS2
AT2G17695	898	-1.32565	1.05597e-05	0.000182794	78.0651	31.1427	AS2
AT2G17972	746	-1.53748	0.00011504	0.00137686	67.4578	23.2328	AS2
AT2G18400	643	-1.19235	1.6882e-07	4.97856e-06	40.8469	17.8691	AS2
AT2G18560	1769	-1.28252	6.28665e-07	1.57107e-05	10.4615	4.29834	AS2
AT2G18570	1689	-1.48484	0.000301062	0.00306562	2.85906	1.01961	AS2
AT2G19310	613	-1.59772	1.00192e-07	3.13111e-06	266.236	87.9583	AS2
AT2G19680	662	-1.17238	6.13049e-06	0.000113406	61.2054	27.1507	AS2
AT2G19730	756	-1.18663	3.93833e-07	1.03909e-05	433.556	190.472	AS2
AT2G19750	604	-1.44336	1.20835e-05	0.000204679	171.625	63.1024	AS2
AT2G20450	648	-1.17436	2.65544e-06	5.58141e-05	167.831	74.3564	AS2
AT2G20490	482	-1.42064	3.65453e-05	0.000526826	107.493	40.1489	AS2
AT2G20550	1302	-1.36101	0.000776113	0.00668758	3.95177	1.53523	AS2
AT2G20570	1673	-1.38122	2.79905e-08	1.02754e-06	185.334	71.1463	AS2
AT2G20585	1080	-1.12413	0.000763434	0.00658899	28.4924	13.0691	AS2
AT2G20820	647	-1.30217	0.000117906	0.00140642	361.763	146.696	AS2
AT2G21290	475	-1.12644	0.00026441	0.00274674	140.922	64.5417	AS2
AT2G21320	949	-2.22965	0.000826474	0.00705585	29.11	6.2011	AS2
AT2G21530	804	-1.05172	1.82201e-07	5.35094e-06	328.29	158.359	AS2
AT2G22640	753	-1.16532	0.000149439	0.00171159	30.5658	13.6236	AS2
AT2G23672	760	-2.04433	0.000138253	0.00160681	1.21289	0.290074	AS2
AT2G23740	4619	-1.96353	1.85655e-12	1.80501e-10	16.354	4.19203	AS2
AT2G23930	559	-1.23651	5.08209e-05	0.000694977	196.69	83.4693	AS2
AT2G24090	710	-1.26963	3.41818e-11	2.49246e-09	670.992	278.295	AS2
AT2G24395	610	-1.58397	4.89948e-06	9.38972e-05	70.8812	23.6355	AS2
AT2G24762	792	-2.363	6.63409e-10	3.5851e-08	69.3491	13.4739	AS2
AT2G25210	402	-1.04376	0.000344328	0.00343071	202.8	98.3662	AS2
AT2G25720	534	-1.22701	0.000200057	0.0021833	56.9921	24.3397	AS2
AT2G26500	769	-1.17842	9.43162e-07	2.23379e-05	1929.01	852.303	AS2
AT2G27035	746	-3.57495	9.9139e-05	0.00121875	1.08559	0.0817798	AS2
AT2G27740	750	-2.3904	2.69777e-09	1.27363e-07	6.69974	1.27064	AS2
AT2G27960	586	-1.30644	6.33304e-05	0.000837535	125.24	50.6312	AS2
AT2G27970	573	-1.8847	1.89224e-06	4.1365e-05	69.4763	18.8054	AS2
AT2G28060	802	-1.23462	1.18875e-05	0.000202164	23.128	9.82666	AS2
AT2G28410	805	-1.36363	4.52897e-05	0.000629361	14.8691	5.77134	AS2
AT2G28550	2085	-1.0768	3.32701e-07	9.02404e-06	57.9069	27.4528	AS2
AT2G28605	870	-1.35001	0.000577354	0.0052467	65.6167	25.7355	AS2
AT2G28740	508	-1.21416	0.000796161	0.00683818	97.9856	42.2259	AS2
AT2G28760	1507	-1.75887	0.000268101	0.00277916	2.08078	0.611574	AS2
AT2G29180	701	-1.17094	0.000332037	0.00332068	63.1875	28.0556	AS2
AT2G29530	692	-1.27944	6.11621e-06	0.00011324	96.1255	39.5957	AS2
AT2G30570	841	-1.02747	9.82629e-05	0.00120939	4963.72	2435.05	AS2
AT2G30766	600	-3.86408	4.85146e-11	3.42044e-09	130.842	8.97622	AS2
AT2G30890	1083	-2.47357	4.64903e-05	0.000643191	4.18688	0.749026	AS2
AT2G30933	1173	-2.2196	0.000210015	0.00227333	2.19422	0.46687	AS2
AT2G31160	935	-1.36743	1.23449e-06	2.83242e-05	12.7387	4.93262	AS2
AT2G31380	1125	-1.30222	2.08746e-05	0.00032923	60.9813	24.7255	AS2
AT2G31490	537	-1.41239	6.71129e-09	2.92223e-07	269.172	101.119	AS2
AT2G32100	934	-1.29233	1.03539e-07	3.21834e-06	54.5947	22.282	AS2
AT2G32300	995	-2.60978	5.8287e-05	0.000780043	1.27399	0.202754	AS2
AT2G32440	1963	-1.01056	0.000355416	0.00351399	8.84268	4.38861	AS2
AT2G32500	1883	-1.58327	2.45026e-09	1.16894e-07	34.574	11.5353	AS2
AT2G32765	616	-1.0516	0.00100981	0.00829826	18.8288	9.08286	AS2
AT2G32860	2135	-2.22434	6.17659e-06	0.000113863	8.21914	1.75624	AS2
AT2G33180	670	-2.08473	8.78329e-08	2.79125e-06	120.548	28.4113	AS2
AT2G33450	626	-1.37029	3.10427e-14	4.43598e-12	911.562	352.594	AS2
AT2G33850	988	-1.64961	0.00114808	0.0092805	4.55558	1.44572	AS2
AT2G33855	884	-1.49966	1.53973e-07	4.59804e-06	34.4712	12.1862	AS2
AT2G34620	1019	-1.14242	1.95756e-05	0.000311279	98.092	44.4277	AS2
AT2G34720	958	-1.05402	4.34822e-05	0.000608293	57.1172	27.5057	AS2
AT2G34860	856	-1.08156	1.43928e-07	4.34412e-06	232.513	109.861	AS2
AT2G35120	840	-1.16131	3.48623e-05	0.000507987	31.4128	14.0407	AS2
AT2G35350	2673	-1.39955	2.61289e-09	1.24021e-07	6.12607	2.31964	AS2
AT2G35370	803	-1.11408	1.47353e-10	9.3655e-09	1354.57	625.786	AS2
AT2G35605	677	-1.45703	4.11782e-05	0.00058234	59.0159	21.4908	AS2
AT2G35795	726	-1.57519	4.61479e-08	1.61343e-06	77.7631	26.0939	AS2
AT2G35830	788	-1.00541	5.53125e-05	0.00074452	112.13	55.852	AS2
AT2G36145	732	-1.61429	1.26334e-19	4.89072e-17	403.43	131.761	AS2
AT2G36355	918	-3.21859	3.60093e-05	0.000520509	1.95994	0.204559	AS2
AT2G36570	2308	-2.45295	6.28929e-15	1.03009e-12	3.0164	0.547752	AS2
AT2G36620	777	-1.35341	2.32418e-08	8.6971e-07	324.186	126.871	AS2
AT2G36830	1059	-1.18138	0.000165803	0.00186766	614.565	270.976	AS2
AT2G36885	970	-1.38251	1.71782e-06	3.80206e-05	50.4103	19.3303	AS2
AT2G37040	2530	-1.61697	2.47827e-07	6.98906e-06	48.2561	15.7297	AS2
AT2G37120	597	-1.19681	1.83758e-07	5.38182e-06	48.2874	21.0598	AS2
AT2G37180	1147	-1.15246	1.17777e-05	0.000200617	28.7978	12.9519	AS2
AT2G37600	646	-1.24614	5.05347e-06	9.6328e-05	93.7892	39.5345	AS2
AT2G38080	2021	-1.42605	4.11203e-05	0.000582137	3.39911	1.26201	AS2
AT2G38140	575	-1.63249	1.1858e-13	1.45943e-11	982.475	316.872	AS2
AT2G38210	679	-1.39104	1.88478e-07	5.50491e-06	54.5269	20.7843	AS2
AT2G38380	1378	-2.88332	0.000322235	0.00325322	1.03107	0.135479	AS2
AT2G38870	608	-1.69105	2.4096e-15	4.34789e-13	144.48	44.7435	AS2
AT2G39170	955	-1.04233	7.94608e-05	0.00100827	24.954	12.1139	AS2
AT2G39460	1559	-1.02434	0.000529984	0.00489987	277.639	136.496	AS2
AT2G39470	1026	-1.35968	4.54616e-12	4.0332e-10	458.071	178.49	AS2
AT2G40020	1134	-1.73567	3.89156e-10	2.2037e-08	35.9681	10.7936	AS2
AT2G40100	1399	-2.0978	3.79917e-18	1.1556e-15	222.188	51.9044	AS2
AT2G40320	1604	-1.44749	0.00123913	0.00986669	1.49634	0.546354	AS2
AT2G40590	640	-1.03455	1.56162e-05	0.000256428	303.052	147.932	AS2
AT2G40765	521	-1.49638	6.0814e-05	0.000809084	207.331	73.4791	AS2
AT2G41130	1091	-1.687	0.00041936	0.00401837	4.60738	1.42504	AS2
AT2G41650	447	-1.39508	1.67128e-06	3.71838e-05	112.579	42.8018	AS2
AT2G41940	1108	-1.1707	8.63186e-06	0.000152522	57.09	25.3541	AS2
AT2G42110	497	-1.25015	0.00125174	0.00994057	12.7763	5.36228	AS2
AT2G42220	967	-1.31461	2.41573e-10	1.46124e-08	283.603	114.011	AS2
AT2G42750	1393	-1.12886	5.93684e-07	1.49772e-05	168.785	77.1754	AS2
AT2G42770	1128	-1.07337	3.23936e-07	8.81999e-06	79.6445	37.8424	AS2
AT2G42800	1649	-1.44187	5.57773e-06	0.00010482	2.99224	1.09829	AS2
AT2G43120	1154	-1.4109	0.000419539	0.00401837	11.8805	4.4641	AS2
AT2G43460	600	-1.13962	8.28022e-05	0.00104445	384.132	174.343	AS2
AT2G43550	595	-1.75162	1.50973e-08	5.91991e-07	178.378	52.9624	AS2
AT2G43560	921	-1.05525	3.09002e-08	1.12274e-06	200.349	96.4032	AS2
AT2G43810	842	-1.09429	0.000282583	0.00290664	40.1414	18.7963	AS2
AT2G44300	837	-2.80527	5.51263e-13	5.86875e-11	22.4382	3.20118	AS2
AT2G44360	643	-1.0753	6.50217e-05	0.000854069	37.2427	17.6692	AS2
AT2G44620	676	-1.07239	2.67164e-05	0.000406028	206.54	98.2103	AS2
AT2G44650	1171	-1.30316	7.67782e-08	2.48822e-06	182.143	73.8078	AS2
AT2G44940	1162	-1.21738	4.39206e-06	8.55587e-05	16.208	6.96417	AS2
AT2G45070	751	-1.15828	0.000219913	0.00236843	255.554	114.496	AS2
AT2G45250	991	-1.18063	1.77143e-06	3.90448e-05	33.5958	14.8211	AS2
AT2G45450	753	-2.1289	1.36785e-06	3.10493e-05	30.0265	6.85944	AS2
AT2G45695	491	-1.05609	0.000247876	0.00260631	48.5045	23.319	AS2
AT2G45710	549	-1.25131	3.47043e-05	0.000506459	90.9677	38.208	AS2
AT2G46320	1761	-1.26164	0.000406415	0.00391911	8.95079	3.7309	AS2
AT2G46540	501	-1.47021	5.88464e-09	2.59411e-07	164.718	59.4402	AS2
AT2G46735	928	-1.87813	1.97049e-08	7.50548e-07	35.8838	9.75923	AS2
AT2G46820	1029	-1.20537	6.57035e-12	5.68683e-10	2146.11	930.67	AS2
AT2G47380	422	-1.0427	0.00017588	0.00196168	117.317	56.9393	AS2
AT2G47640	649	-1.1269	7.93457e-05	0.00100741	58.184	26.639	AS2
AT2G47690	667	-1.01785	0.000118005	0.0014068	66.9727	33.0715	AS2
AT2G47910	1072	-1.39492	8.77515e-06	0.000154797	95.2099	36.2013	AS2
AT2G48070	1166	-1.19033	5.75176e-09	2.55138e-07	80.7431	35.3789	AS2
AT2G48120	1277	-1.09484	0.00084964	0.00721169	44.0019	20.5982	AS2
AT3G01060	1614	-1.53866	1.7389e-05	0.000281039	46.0486	15.8478	AS2
AT3G01130	706	-1.55008	1.02083e-10	6.68785e-09	119.148	40.6819	AS2
AT3G01440	917	-1.1948	0.000121226	0.00143797	95.926	41.8987	AS2
AT3G01670	2732	-1.85353	8.53188e-07	2.0532e-05	5.32884	1.47211	AS2
AT3G01680	2542	-1.67866	1.34688e-07	4.09097e-06	9.29128	2.89955	AS2
AT3G01740	821	-1.1368	5.20195e-08	1.78357e-06	83.6913	38.0544	AS2
AT3G02120	542	-1.7524	1.49334e-07	4.47205e-06	44.9051	13.3183	AS2
AT3G02180	824	-1.28396	5.34457e-09	2.39069e-07	241.04	98.9825	AS2
AT3G02190	404	-1.19607	2.11575e-05	0.000332919	105.409	46.0005	AS2
AT3G02380	1315	-1.33777	1.05743e-05	0.000182899	40.4501	15.9981	AS2
AT3G02690	1458	-1.14004	2.84073e-07	7.8654e-06	48.0649	21.8089	AS2
AT3G02790	577	-1.88474	0.000464063	0.00437592	39.1661	10.5978	AS2
AT3G02900	802	-2.23679	1.52667e-16	3.42167e-14	92.809	19.6846	AS2
AT3G03040	1748	-1.41487	0.000234611	0.00249393	6.71442	2.51581	AS2
AT3G03450	2070	-1.98391	1.52121e-06	3.42386e-05	10.2053	2.57756	AS2
AT3G03520	1780	-2.91714	5.62806e-06	0.000105672	8.22854	1.08615	AS2
AT3G04230	670	-1.04544	0.000447735	0.00424262	40.757	19.7434	AS2
AT3G04510	1323	-3.31557	4.2527e-06	8.34429e-05	1.80121	0.176172	AS2
AT3G05000	850	-1.08295	1.73921e-05	0.000281039	49.9295	23.5665	AS2
AT3G05180	1363	-1.15563	0.000920899	0.00768029	23.7053	10.639	AS2
AT3G05560	1006	-1.28945	2.31019e-06	4.94285e-05	312.507	127.845	AS2
AT3G05590	857	-2.3202	1.14132e-17	3.07609e-15	2602.67	521.153	AS2
AT3G05625	1125	-1.10014	1.21132e-06	2.79431e-05	47.1087	21.9695	AS2
AT3G05640	1737	-2.25859	5.34018e-19	1.86398e-16	45.5278	9.51322	AS2
AT3G06040	1288	-1.03012	1.13877e-05	0.000195067	28.3367	13.873	AS2
AT3G06145	727	-4.52235	1.27117e-45	2.70658e-41	62.2518	2.69707	AS2
AT3G06610	670	-1.04865	1.24309e-06	2.84906e-05	67.9016	32.8212	AS2
AT3G06680	655	-1.56669	1.44084e-08	5.71293e-07	157.778	53.2559	AS2
AT3G06700	565	-1.79766	3.97249e-11	2.85751e-09	716.796	206.172	AS2
AT3G07230	371	-2.38369	7.97023e-12	6.76104e-10	524.202	100.435	AS2
AT3G07568	496	-1.51132	3.06533e-07	8.38908e-06	69.2866	24.2979	AS2
AT3G07910	552	-1.70698	6.00413e-07	1.5129e-05	135.464	41.4848	AS2
AT3G08610	522	-1.24098	3.14009e-07	8.58265e-06	634.723	268.532	AS2
AT3G09050	1223	-1.13284	0.000499255	0.00465621	44.2649	20.1824	AS2
AT3G09070	2487	-1.42593	2.95587e-06	6.11033e-05	6.83874	2.54305	AS2
AT3G09210	1175	-1.04705	2.55417e-05	0.000390406	97.0945	46.985	AS2
AT3G09500	680	-1.31213	4.03231e-08	1.43332e-06	549.465	221.278	AS2
AT3G09735	521	-1.36237	5.99615e-08	2.02973e-06	109.19	42.4637	AS2
AT3G09860	616	-1.34836	6.58168e-06	0.000120289	503.556	197.757	AS2
AT3G10000	1579	-2.27751	3.63608e-06	7.32444e-05	1.83456	0.374968	AS2
AT3G10080	903	-2.5522	3.11121e-12	2.83093e-10	12.7492	2.16385	AS2
AT3G10090	449	-1.29654	8.19281e-06	0.000145976	64.7622	26.3586	AS2
AT3G10340	2584	-2.4253	3.45898e-10	1.9959e-08	2.34671	0.43469	AS2
AT3G10525	671	-1.13545	8.18874e-05	0.00103475	217.218	98.869	AS2
AT3G10860	525	-1.05572	1.2346e-05	0.000208279	359.768	173.065	AS2
AT3G10870	1041	-1.61341	3.31947e-06	6.75055e-05	17.4535	5.69909	AS2
AT3G11090	603	-1.68926	9.52128e-07	2.25002e-05	39.4619	12.2282	AS2
AT3G11120	298	-2.10566	0.000327024	0.00328134	258.081	59.9464	AS2
AT3G11397	1103	-2.70259	0.000165872	0.00186766	1.60821	0.242876	AS2
AT3G11500	589	-1.58681	3.93233e-05	0.000561927	62.6158	20.8384	AS2
AT3G11750	441	-1.50383	0.00117971	0.00948937	18.3542	6.46329	AS2
AT3G12500	1127	-2.22516	5.49653e-05	0.00074071	1.51168	0.317951	AS2
AT3G12587	435	-1.25012	2.89924e-05	0.000436582	40.235	16.9083	AS2
AT3G12965	374	-2.13139	7.61484e-10	4.06354e-08	154.115	35.1602	AS2
AT3G13110	1686	-1.29024	1.2312e-09	6.30161e-08	114.839	46.9536	AS2
AT3G13120	1079	-1.10665	7.81225e-10	4.14809e-08	605.781	281.303	AS2
AT3G13520	516	-1.35499	2.17694e-05	0.000340568	575.958	225.159	AS2
AT3G13650	981	-1.74423	2.73691e-06	5.73002e-05	8.55433	2.54903	AS2
AT3G13845	505	-1.57061	1.85014e-06	4.05279e-05	40.5161	13.6317	AS2
AT3G13882	860	-1.15631	2.15399e-07	6.1893e-06	70.703	31.7179	AS2
AT3G14110	1273	-1.06135	2.35781e-08	8.79203e-07	123.114	58.9919	AS2
AT3G14430	539	-1.03502	0.000223905	0.0024017	48.7863	23.8027	AS2
AT3G15150	1033	-1.44239	9.30743e-05	0.0011545	12.3	4.52281	AS2
AT3G15270	897	-2.55334	6.70785e-05	0.000873705	4.21515	0.711882	AS2
AT3G15352	544	-1.39149	0.000362959	0.00357281	22.4859	8.56586	AS2
AT3G15570	1999	-1.28523	3.0499e-05	0.000454433	13.7995	5.65954	AS2
AT3G15580	623	-1.01471	0.000305484	0.0031062	113.983	56.4083	AS2
AT3G15680	916	-1.88759	1.22381e-07	3.75467e-06	40.9958	11.0726	AS2
AT3G15900	738	-1.57028	3.22905e-06	6.59184e-05	42.8127	14.4122	AS2
AT3G16080	612	-1.20623	2.00202e-06	4.34526e-05	271.556	117.688	AS2
AT3G16140	665	-1.20365	2.90419e-06	6.0269e-05	2171.55	942.821	AS2
AT3G16250	869	-1.1529	5.9624e-05	0.000794937	324.762	146.048	AS2
AT3G16360	691	-1.50609	0.000507263	0.00472469	7.65707	2.6894	AS2
AT3G16920	1227	-1.64949	2.02399e-05	0.000320885	4.45052	1.41462	AS2
AT3G17185	947	-2.43785	1.04994e-08	4.29085e-07	27.9737	5.15714	AS2
AT3G17210	668	-1.11004	0.000114989	0.00137686	263.003	121.839	AS2
AT3G17300	600	-1.30299	5.01978e-06	9.58575e-05	54.7273	22.1786	AS2
AT3G17930	815	-1.01463	3.31089e-08	1.19687e-06	305.376	151.143	AS2
AT3G18280	595	-2.70912	9.15003e-11	6.06924e-09	22.012	3.356	AS2
AT3G18740	556	-1.0599	0.000351753	0.00348837	403.604	193.59	AS2
AT3G18773	1351	-2.00125	2.58377e-06	5.44689e-05	26.0672	6.50654	AS2
AT3G20100	1813	-1.11009	1.17522e-05	0.000200343	22.1536	10.2614	AS2
AT3G20230	929	-1.19432	5.69917e-08	1.94155e-06	127.469	55.7009	AS2
AT3G20430	1041	-1.01627	0.000114495	0.00137188	15.7626	7.79166	AS2
AT3G20490	1833	-1.21257	0.000834596	0.00710809	5.90555	2.54556	AS2
AT3G20640	1712	-2.14392	3.00486e-05	0.000449926	2.0644	0.4639	AS2
AT3G20670	647	-1.08067	5.0814e-05	0.000694977	98.2929	46.4661	AS2
AT3G21055	552	-1.6077	4.31401e-07	1.12843e-05	5299.38	1738.83	AS2
AT3G21390	1357	-1.0945	0.000166465	0.00187137	9.41183	4.40372	AS2
AT3G21550	840	-2.18474	1.84665e-06	4.05279e-05	8.79738	1.92666	AS2
AT3G21560	1772	-1.10838	7.1445e-06	0.000129135	64.4475	29.8888	AS2
AT3G21770	1237	-1.74861	3.47638e-06	7.03603e-05	3.41237	1.01129	AS2
AT3G21870	710	-1.41522	0.00101418	0.00832455	39.4658	14.7944	AS2
AT3G21890	621	-2.20321	0.000113633	0.00136706	12.3876	2.68304	AS2
AT3G22210	597	-2.32527	8.68665e-18	2.49941e-15	202.879	40.4738	AS2
AT3G22410	1508	-2.41106	8.38088e-06	0.000148829	3.21248	0.600368	AS2
AT3G23000	1535	-1.10624	0.000230148	0.00245629	40.0553	18.6031	AS2
AT3G23290	843	-1.11635	1.76404e-05	0.000284114	22.1623	10.2222	AS2
AT3G23390	541	-1.27857	7.31635e-05	0.000939456	517.165	213.169	AS2
AT3G24100	480	-1.06925	0.000642406	0.00572785	316.511	150.839	AS2
AT3G24506	695	-1.25453	0.000100347	0.00123004	35.5683	14.9049	AS2
AT3G24770	931	-1.07351	0.000618718	0.00554918	26.6793	12.6725	AS2
AT3G25590	1606	-1.75134	0.000359129	0.00354665	5.0094	1.48583	AS2
AT3G25710	1412	-1.04729	0.0011828	0.00951061	6.0632	2.928	AS2
AT3G25990	1372	-2.8893	1.37844e-05	0.000229654	7.11565	0.956459	AS2
AT3G26070	1303	-1.27238	1.67476e-09	8.37067e-08	191.879	79.4313	AS2
AT3G26360	712	-1.12604	1.34108e-07	4.07918e-06	44.7643	20.506	AS2
AT3G26960	836	-3.3408	8.46869e-08	2.70744e-06	31.0721	3.05951	AS2
AT3G27100	745	-1.28028	8.48757e-07	2.04663e-05	34.7754	14.3124	AS2
AT3G27200	774	-2.2941	5.09244e-08	1.7588e-06	5.26693	1.06449	AS2
AT3G27650	930	-2.76304	1.44381e-08	5.71407e-07	7.20819	1.05568	AS2
AT3G27830	928	-1.14099	4.98415e-05	0.000684662	1028.82	466.509	AS2
AT3G27850	875	-1.13305	4.55284e-05	0.000631525	424.573	193.58	AS2
AT3G28900	623	-1.11107	3.6676e-08	1.31466e-06	109.867	50.8649	AS2
AT3G29130	847	-1.17344	0.000712467	0.00623504	14.9275	6.6169	AS2
AT3G29330	765	-1.8592	0.000823458	0.00703292	2.31358	0.631825	AS2
AT3G42150	779	-1.08687	1.64906e-05	0.000268439	23.888	11.2436	AS2
AT3G42658	895	-3.82621	2.00755e-09	9.80387e-08	8.27162	0.576983	AS2
AT3G43980	400	-1.23355	7.623e-06	0.000136624	157.228	66.8551	AS2
AT3G44010	483	-1.40225	3.26693e-06	6.66279e-05	352.582	133.391	AS2
AT3G44020	659	-1.10236	0.0002766	0.00285476	88.6139	41.2673	AS2
AT3G44450	583	-3.71457	1.38609e-12	1.36632e-10	88.592	6.73908	AS2
AT3G44560	1532	-3.65157	1.6934e-06	3.75975e-05	4.24133	0.33291	AS2
AT3G44890	920	-1.00899	2.29858e-07	6.55174e-06	532.728	264.702	AS2
AT3G44970	1440	-2.5282	1.65485e-07	4.88697e-06	29.7846	5.15919	AS2
AT3G45030	676	-1.43051	6.8813e-09	2.98405e-07	281.843	104.56	AS2
AT3G45050	1035	-1.5791	7.76628e-07	1.90507e-05	57.5705	19.2636	AS2
AT3G45160	549	-3.5835	4.80122e-12	4.22428e-10	39.3792	3.2751	AS2
AT3G45210	698	-1.10165	3.60684e-05	0.000521009	35.8928	16.7211	AS2
AT3G45680	1861	-3.63971	7.29284e-06	0.00013137	1.19635	0.0932539	AS2
AT3G45930	561	-1.49816	4.73315e-06	9.131e-05	60.394	21.3708	AS2
AT3G46320	518	-1.21474	0.000189294	0.00208807	47.548	20.4759	AS2
AT3G46430	517	-1.71502	4.56675e-08	1.6019e-06	151.722	46.2072	AS2
AT3G46650	1416	-2.98063	6.28383e-05	0.000832427	2.11933	0.264359	AS2
AT3G47070	669	-1.78801	8.65063e-10	4.54788e-08	2139.91	619.648	AS2
AT3G47500	1717	-1.73668	9.13715e-08	2.87793e-06	17.4405	5.22989	AS2
AT3G47650	787	-1.40409	8.16102e-07	1.98815e-05	533.672	201.646	AS2
AT3G47836	400	-1.50892	1.59145e-05	0.000260455	61.339	21.5412	AS2
AT3G47980	1097	-2.03265	9.56644e-06	0.000166548	1.35994	0.328383	AS2
AT3G48185	533	-3.21189	2.20437e-07	6.31701e-06	9.88523	1.05722	AS2
AT3G48290	1715	-3.40243	0.000147059	0.00168979	3.42678	0.321129	AS2
AT3G48550	665	-2.00754	8.30907e-07	2.015e-05	30.6979	7.62702	AS2
AT3G48570	490	-1.35251	3.15565e-07	8.61413e-06	63.9578	25.0389	AS2
AT3G49570	492	-2.31143	4.26559e-05	0.000597912	216.73	43.6526	AS2
AT3G49580	516	-2.23033	6.55035e-06	0.000120026	552.241	117.678	AS2
AT3G50550	594	-1.47715	6.8603e-05	0.000890125	19.2599	6.90659	AS2
AT3G50790	1420	-1.16826	8.78298e-08	2.79125e-06	21.8963	9.74137	AS2
AT3G51030	567	-2.74883	0.000109558	0.00132615	7.10446	1.04708	AS2
AT3G51140	1636	-1.02988	3.29855e-06	6.72083e-05	66.8863	32.753	AS2
AT3G51220	795	-2.87074	2.50461e-05	0.000383931	3.78323	0.509917	AS2
AT3G51500	615	-1.0255	0.000992803	0.00818018	44.2321	21.7219	AS2
AT3G51750	726	-2.82347	1.65556e-05	0.000269291	32.485	4.5804	AS2
AT3G52040	530	-1.46159	1.58369e-06	3.54946e-05	105.985	38.4737	AS2
AT3G52090	786	-1.06568	4.15388e-05	0.000584769	128.079	61.1859	AS2
AT3G52155	829	-1.10482	4.84323e-07	1.25148e-05	68.7146	31.946	AS2
AT3G52230	840	-1.14771	7.2438e-10	3.89482e-08	332.266	149.96	AS2
AT3G52360	707	-2.07861	4.76016e-06	9.15567e-05	63.2191	14.9587	AS2
AT3G52420	329	-1.54734	3.37208e-05	0.000494819	46.369	15.8536	AS2
AT3G52580	826	-1.07193	1.75875e-05	0.000283691	130.594	62.1177	AS2
AT3G52590	677	-1.09339	2.18856e-06	4.70336e-05	872.222	408.768	AS2
AT3G52730	531	-1.49319	3.16827e-11	2.32617e-09	398.121	141.417	AS2
AT3G52740	591	-2.15463	4.04816e-06	8.01054e-05	40.3316	9.04877	AS2
AT3G52860	647	-1.27219	1.12276e-05	0.000192479	66.7734	27.6431	AS2
AT3G52900	686	-2.31938	3.04872e-05	0.000454433	16.9311	3.38347	AS2
AT3G53100	1491	-1.64643	6.07848e-07	1.52802e-05	7.71705	2.46165	AS2
AT3G53890	584	-1.73141	1.71526e-10	1.06787e-08	677.949	204.164	AS2
AT3G54085	632	-1.54431	0.000762255	0.00658148	6.16269	2.10989	AS2
AT3G54900	806	-1.15081	1.06924e-07	3.31868e-06	238.473	107.397	AS2
AT3G55170	647	-1.22594	2.4723e-07	6.98145e-06	51.4102	21.9757	AS2
AT3G55750	656	-1.4886	4.0566e-05	0.000576204	261.386	93.1411	AS2
AT3G56010	962	-1.08219	4.94705e-06	9.46385e-05	123.437	58.2968	AS2
AT3G56290	753	-2.08561	7.43383e-14	9.61167e-12	229.521	54.066	AS2
AT3G56340	673	-1.01041	0.000260602	0.00271782	473.246	234.917	AS2
AT3G56360	1113	-1.00985	0.000432231	0.00411402	231.209	114.814	AS2
AT3G56490	814	-1.14251	8.88738e-06	0.000156389	119.773	54.2504	AS2
AT3G56910	693	-1.51476	1.78197e-08	6.86108e-07	1080.54	378.134	AS2
AT3G56970	912	-3.22775	0.000431761	0.00411138	5.36686	0.566755	AS2
AT3G56980	843	-4.30276	6.15336e-06	0.000113632	4.20313	0.206944	AS2
AT3G57062	812	-1.27482	0.000245614	0.00258725	16.6407	6.87308	AS2
AT3G57130	1794	-1.86421	5.73822e-05	0.000769384	2.20723	0.604713	AS2
AT3G57320	654	-1.22074	4.99076e-05	0.000685128	31.8308	13.6519	AS2
AT3G57785	644	-1.18275	0.000740343	0.00643141	90.3524	39.7974	AS2
AT3G58070	1042	-2.57716	7.20573e-05	0.000928157	6.42028	1.0718	AS2
AT3G59650	757	-1.37128	4.07127e-05	0.000577731	25.9306	10.0198	AS2
AT3G59680	1143	-2.16443	3.63472e-05	0.000524326	2.10844	0.467086	AS2
AT3G59810	625	-1.10083	2.02213e-05	0.000320829	53.9636	25.1558	AS2
AT3G59840	677	-1.36267	6.40621e-05	0.000845636	81.0497	31.512	AS2
AT3G60245	592	-1.27288	3.99401e-07	1.05248e-05	1115.99	461.828	AS2
AT3G60480	596	-1.25268	0.00027499	0.00284089	21.9734	9.21553	AS2
AT3G61110	609	-1.63408	4.0463e-10	2.2792e-08	612.138	197.211	AS2
AT3G61490	1777	-1.49479	0.000477336	0.00448915	13.52	4.79546	AS2
AT3G62020	911	-1.54863	2.73287e-05	0.000414446	5.39028	1.83636	AS2
AT3G62250	704	-1.03948	3.33904e-05	0.000491326	704.196	342.593	AS2
AT3G62410	623	-1.10928	2.1702e-05	0.000339763	1880.76	871.771	AS2
AT3G62530	924	-1.05642	2.97656e-06	6.14117e-05	358.843	172.536	AS2
AT3G62790	599	-1.35031	4.83877e-07	1.25148e-05	156.176	61.2477	AS2
AT3G62810	620	-1.40018	2.0375e-06	4.41776e-05	78.294	29.6587	AS2
AT3G63160	522	-1.82458	6.93356e-09	3.0006e-07	1113.33	314.306	AS2
AT3G63210	1450	-1.02013	9.10512e-06	0.000159561	26.3697	13.0038	AS2
AT4G00413	123	-2.48037	0.000561207	0.00512842	14.4637	2.5551	AS2
AT4G00525	675	-1.54861	0.00121965	0.00973341	7.51777	2.56314	AS2
AT4G00585	624	-1.6684	3.08301e-11	2.27929e-09	168.962	53.147	AS2
AT4G00650	1996	-1.81924	0.000421573	0.0040324	3.09427	0.874214	AS2
AT4G00810	691	-1.18274	0.000162899	0.00184197	326.112	143.653	AS2
AT4G00895	856	-1.36193	1.35513e-08	5.4134e-07	300.079	116.744	AS2
AT4G01070	1965	-1.05645	0.000334733	0.0033445	46.5075	22.3582	AS2
AT4G01080	1583	-2.1154	0.00102979	0.0084397	13.5972	3.1349	AS2
AT4G01935	952	-1.23695	0.000466096	0.00439121	21.9688	9.31774	AS2
AT4G02670	1209	-2.35619	0.000661762	0.00586604	1.60572	0.309975	AS2
AT4G02725	907	-1.0698	0.000119792	0.00142253	58.7913	28.0005	AS2
AT4G03150	720	-1.38116	8.97169e-07	2.13675e-05	52.9048	20.3068	AS2
AT4G03520	1083	-1.01613	3.70392e-09	1.70332e-07	774.585	382.983	AS2
AT4G04840	848	-2.71854	0.0001183	0.00140954	120.322	18.2733	AS2
AT4G07990	1522	-1.04294	0.000478816	0.0044991	15.6139	7.57627	AS2
AT4G08240	820	-1.00511	0.000729804	0.00636322	14.6898	7.31659	AS2
AT4G09180	1125	-1.23613	7.05247e-08	2.33106e-06	39.5467	16.7854	AS2
AT4G09320	700	-1.30768	4.06484e-08	1.44248e-06	621.436	251.036	AS2
AT4G09550	500	-1.31891	4.26894e-05	0.000597988	30.0774	12.048	AS2
AT4G10300	750	-1.26947	3.83394e-05	0.000549711	331.623	137.554	AS2
AT4G10330	1044	-1.09685	0.000232215	0.00247464	22.4665	10.4998	AS2
AT4G11175	737	-1.36785	8.57309e-07	2.05793e-05	137.001	53.0758	AS2
AT4G12580	600	-3.93119	0.000578495	0.00525259	2.11962	0.128112	AS2
AT4G13220	712	-1.15085	0.000874998	0.00736381	97.1772	43.7608	AS2
AT4G13500	657	-1.26047	0.00104717	0.0085755	141.638	59.1145	AS2
AT4G13520	531	-1.3036	2.65222e-07	7.42063e-06	184.982	74.9325	AS2
AT4G13720	866	-1.07703	4.2304e-05	0.000593371	50.6868	24.0211	AS2
AT4G14320	896	-1.3322	6.2576e-06	0.000115058	368.107	146.193	AS2
AT4G14540	603	-1.38759	1.52082e-10	9.58024e-09	192.602	73.6042	AS2
AT4G14548	755	-3.25267	8.31737e-05	0.00104851	7.40201	0.769883	AS2
AT4G14600	833	-1.16559	0.000868079	0.00732296	16.0857	7.16691	AS2
AT4G14723	744	-1.93088	0.000854362	0.00724167	1.94287	0.50371	AS2
AT4G14750	1516	-1.06391	0.00116464	0.00939298	12.2667	5.86632	AS2
AT4G14815	742	-6.18661	1.11671e-07	3.45093e-06	6.6893	0.0824126	AS2
AT4G14819	527	-4.44238	3.32785e-17	8.64104e-15	85.4726	3.92079	AS2
AT4G14870	711	-1.14063	4.71423e-09	2.13565e-07	180.374	81.803	AS2
AT4G15802	623	-1.44966	5.923e-08	2.01136e-06	286.865	105.016	AS2
AT4G15950	814	-1.25109	0.000114321	0.00137188	24.0479	10.0999	AS2
AT4G16447	603	-3.16021	2.77532e-07	7.72446e-06	14.4455	1.60613	AS2
AT4G16566	776	-1.0934	3.94425e-05	0.000562363	24.8063	11.619	AS2
AT4G16590	1907	-5.40975	4.42342e-06	8.60909e-05	4.67579	0.106839	AS2
AT4G16690	1152	-1.09489	0.000432852	0.00411625	21.4633	10.05	AS2
AT4G17030	1093	-3.74884	1.52953e-25	1.48031e-22	44.983	3.33959	AS2
AT4G17085	369	-1.7395	0.000323523	0.00326312	24.4568	7.31399	AS2
AT4G17560	1173	-1.29495	2.36144e-05	0.000365672	326.921	133.233	AS2
AT4G18370	1245	-1.18806	1.76363e-05	0.000284114	33.7165	14.7953	AS2
AT4G18400	518	-1.36277	0.000308194	0.00312479	11.957	4.64575	AS2
AT4G18640	2861	-1.71639	0.000655155	0.00582202	1.36281	0.412761	AS2
AT4G19820	1101	-1.77387	0.000241155	0.00254662	4.08726	1.19058	AS2
AT4G19830	957	-1.14506	3.11019e-05	0.000461158	30.7895	13.9167	AS2
AT4G19985	1121	-1.54809	1.91857e-05	0.000306224	35.9287	12.2824	AS2
AT4G21105	628	-1.26854	0.0001213	0.00143804	488.182	202.628	AS2
AT4G21445	713	-1.24846	4.95508e-05	0.000681548	132.586	55.7986	AS2
AT4G21760	1687	-2.56769	0.000648825	0.00578025	5.48516	0.921761	AS2
AT4G22890	1440	-1.03561	3.04065e-08	1.10859e-06	612.381	298.721	AS2
AT4G23260	2274	-1.06457	8.00363e-05	0.00101376	9.62599	4.60128	AS2
AT4G23290	2261	-1.12299	0.000744401	0.00645875	14.6437	6.72071	AS2
AT4G23330	1405	-1.01839	0.000584625	0.00529921	13.1007	6.46571	AS2
AT4G23500	1660	-1.0291	7.36962e-05	0.000944696	13.8195	6.76512	AS2
AT4G23690	877	-2.05349	0.000412025	0.00396244	2.75456	0.656867	AS2
AT4G23885	539	-1.29014	0.000731376	0.00637001	28.2416	11.5457	AS2
AT4G24060	1446	-1.04931	0.000109529	0.00132615	13.2417	6.39753	AS2
AT4G24700	692	-2.6264	2.08559e-09	1.01154e-07	37.9654	6.14005	AS2
AT4G24920	510	-1.11679	2.47118e-05	0.000379353	135.952	62.6862	AS2
AT4G24930	1092	-1.18586	1.52217e-09	7.62591e-08	112.323	49.3681	AS2
AT4G25050	914	-1.25538	2.50962e-11	1.92212e-09	844.562	353.767	AS2
AT4G25370	1046	-1.04391	1.81889e-06	3.99669e-05	186.392	90.3961	AS2
AT4G25760	763	-2.96353	5.09665e-08	1.7588e-06	7.0852	0.901256	AS2
AT4G26230	674	-1.09276	0.000299508	0.00305271	227.919	106.859	AS2
AT4G26530	1429	-1.05581	0.000564614	0.00515292	323.757	155.733	AS2
AT4G26540	3511	-1.02335	0.000325072	0.00327254	3.73194	1.83403	AS2
AT4G26710	636	-1.04839	1.43386e-06	3.24095e-05	143.837	69.5429	AS2
AT4G26850	2084	-1.19812	7.10299e-08	2.33751e-06	270.941	118.087	AS2
AT4G26860	1057	-1.22744	1.96485e-07	5.70745e-06	142.766	60.9686	AS2
AT4G26960	651	-1.67257	5.39728e-06	0.000101698	12.1306	3.80123	AS2
AT4G28025	847	-1.33896	4.68803e-07	1.21595e-05	202.148	79.9037	AS2
AT4G28060	554	-1.07782	9.39875e-06	0.000163763	187.969	89.0451	AS2
AT4G28270	880	-1.02069	6.24769e-06	0.000114975	116.913	57.6253	AS2
AT4G28500	1272	-2.08032	0.000600695	0.00541949	1.16319	0.271597	AS2
AT4G28660	896	-1.27731	9.82277e-09	4.06889e-07	486.736	200.804	AS2
AT4G28750	698	-1.32702	0.000197164	0.00215504	6664.16	2656.27	AS2
AT4G29080	1337	-1.57556	5.92752e-07	1.49714e-05	23.9321	8.02594	AS2
AT4G29390	495	-1.59537	6.75179e-09	2.93386e-07	455.357	150.685	AS2
AT4G29410	709	-1.37423	8.2384e-10	4.34835e-08	218.509	84.2852	AS2
AT4G29430	668	-1.08792	0.000777276	0.00669489	53.2638	25.0508	AS2
AT4G29660	665	-1.02828	0.000483091	0.00453326	27.4579	13.4585	AS2
AT4G30010	671	-1.04153	0.000141612	0.00164137	258.949	125.796	AS2
AT4G30110	2875	-2.03329	4.14702e-06	8.16822e-05	2.77087	0.675481	AS2
AT4G30180	713	-1.63163	1.59347e-06	3.56388e-05	17.3843	5.60733	AS2
AT4G30220	540	-1.24847	1.2392e-05	0.000208743	169.9	71.5032	AS2
AT4G30330	593	-1.30551	4.22665e-05	0.000593235	58.9751	23.8552	AS2
AT4G30450	649	-2.95344	4.46643e-11	3.15945e-09	20.3942	2.62407	AS2
AT4G30460	823	-2.75449	3.17748e-12	2.87893e-10	13.0926	1.93168	AS2
AT4G30620	718	-1.22071	3.39679e-07	9.1899e-06	82.5289	35.407	AS2
AT4G30800	841	-1.13518	0.000605674	0.00545747	24.7712	11.2732	AS2
AT4G31115	1181	-1.4097	1.14976e-07	3.54793e-06	28.8275	10.8475	AS2
AT4G31360	980	-1.10233	0.000859808	0.00726758	19.2193	8.94758	AS2
AT4G31560	645	-1.20884	1.07547e-05	0.000185716	185.544	80.2635	AS2
AT4G31730	760	-1.64707	1.65852e-05	0.000269567	5.56145	1.7714	AS2
AT4G31910	1624	-1.52368	2.707e-06	5.67299e-05	4.31773	1.49746	AS2
AT4G31985	385	-1.44521	7.46258e-09	3.18423e-07	404.151	148.413	AS2
AT4G32240	628	-1.31498	1.87146e-07	5.47352e-06	52.621	21.1474	AS2
AT4G32590	771	-1.16396	7.31539e-08	2.39261e-06	254.315	113.492	AS2
AT4G32880	3023	-1.73143	3.01261e-13	3.43019e-11	5.32696	1.60088	AS2
AT4G32915	745	-1.38596	1.79745e-08	6.89988e-07	78.4109	29.9987	AS2
AT4G33040	770	-1.33889	0.00011609	0.00138769	48.6078	19.2115	AS2
AT4G33470	1505	-1.17507	1.98421e-07	5.74801e-06	34.9698	15.4823	AS2
AT4G33550	617	-1.89324	8.62422e-07	2.06322e-05	8.10482	2.17115	AS2
AT4G33640	583	-1.22812	1.18236e-05	0.000201238	151.872	64.8236	AS2
AT4G33660	544	-1.53384	1.0878e-06	2.52577e-05	167.646	57.8909	AS2
AT4G33666	488	-2.12106	4.97478e-17	1.24615e-14	133.076	30.5771	AS2
AT4G33960	414	-2.17228	2.55373e-07	7.1639e-06	207.137	45.9417	AS2
AT4G34190	774	-1.28365	9.6869e-11	6.36585e-09	582.212	239.141	AS2
AT4G34265	764	-1.06502	0.000216798	0.00233961	129.459	61.8723	AS2
AT4G34290	749	-1.11094	0.000209118	0.00226477	264.43	122.425	AS2
AT4G34555	611	-1.31215	6.43702e-09	2.8201e-07	76.6645	30.8701	AS2
AT4G34560	1120	-1.26775	9.74666e-05	0.00120305	14.1818	5.88632	AS2
AT4G34620	650	-1.7042	1.47409e-15	2.80236e-13	1667.7	511.795	AS2
AT4G34700	746	-1.14687	3.02973e-05	0.000452523	363.817	164.296	AS2
AT4G35350	1345	-1.85019	1.87878e-06	4.11131e-05	5.24427	1.44964	AS2
AT4G35980	618	-1.13254	0.000250256	0.00262614	27.5491	12.5607	AS2
AT4G36110	877	-2.49375	2.43505e-06	5.17952e-05	9.16125	1.62451	AS2
AT4G36240	907	-1.4219	8.57208e-07	2.05793e-05	18.8967	7.0493	AS2
AT4G37090	837	-1.03507	2.65876e-05	0.00040436	35.3821	17.2667	AS2
AT4G37300	1049	-1.01196	9.07099e-08	2.86557e-06	351.943	174.513	AS2
AT4G37650	1975	-1.00544	0.000609079	0.00547657	6.96896	3.46949	AS2
AT4G37925	909	-1.00164	1.35083e-05	0.000225407	321.645	160.636	AS2
AT4G38100	773	-1.23319	1.34882e-07	4.09102e-06	97.376	41.4206	AS2
AT4G38490	728	-1.06023	0.000794484	0.00682653	45.3875	21.7622	AS2
AT4G38620	1287	-1.24059	1.26008e-05	0.000211925	16.7863	7.09862	AS2
AT4G39200	671	-1.13764	1.11285e-06	2.57833e-05	519.014	235.89	AS2
AT4G39235	544	-1.28318	0.0011324	0.00917117	54.519	22.3957	AS2
AT4G39240	1457	-1.02682	0.00088679	0.00745551	21.4704	10.5361	AS2
AT4G40045	725	-1.40702	3.3296e-06	6.76467e-05	42.4998	16.0205	AS2
AT5G01170	1975	-1.05916	0.000797691	0.00684857	4.02194	1.92854	AS2
AT5G01350	547	-1.63809	2.00765e-13	2.40151e-11	176.856	56.8147	AS2
AT5G01370	1501	-1.46225	0.000169766	0.00190245	3.73297	1.35051	AS2
AT5G01650	696	-1.3084	9.56786e-11	6.30708e-09	289.362	116.83	AS2
AT5G01820	1808	-1.16554	5.80486e-05	0.000777829	55.3228	24.6609	AS2
AT5G02090	668	-2.75192	0.000203982	0.00221479	2.89726	0.422992	AS2
AT5G02120	526	-1.53987	2.3493e-13	2.74842e-11	787.832	270.938	AS2
AT5G02450	684	-1.24827	7.20039e-08	2.36591e-06	414.025	174.282	AS2
AT5G02610	797	-1.30615	1.44042e-07	4.34412e-06	129.004	52.1647	AS2
AT5G02710	1025	-1.21274	2.12876e-06	4.59692e-05	57.3964	24.7611	AS2
AT5G03170	908	-2.06802	1.36742e-08	5.45226e-07	7.94421	1.88617	AS2
AT5G03260	1937	-1.98936	3.24508e-07	8.82431e-06	2.21925	0.555103	AS2
AT5G03350	985	-1.48045	0.000146859	0.00168841	2.09478	0.745466	AS2
AT5G03850	467	-1.56535	1.92962e-07	5.61278e-06	384.094	129.772	AS2
AT5G04800	828	-1.10369	9.28055e-06	0.000162353	180.972	84.2081	AS2
AT5G05250	962	-2.58015	7.98899e-07	1.95295e-05	52.5978	8.78978	AS2
AT5G05370	433	-1.05162	1.06834e-05	0.000184635	87.1383	42.0218	AS2
AT5G05580	1740	-1.31106	2.2297e-05	0.000348056	31.7229	12.7813	AS2
AT5G06250	915	-1.78823	0.0005918	0.0053483	4.03387	1.16403	AS2
AT5G06270	1048	-1.03438	0.000403818	0.00390113	43.3113	21.142	AS2
AT5G06770	1120	-1.13996	1.13967e-06	2.6376e-05	22.1944	10.0684	AS2
AT5G07080	1509	-2.03723	1.60531e-06	3.58284e-05	3.19881	0.775288	AS2
AT5G07240	1552	-1.10799	1.98987e-07	5.75657e-06	29.0513	13.474	AS2
AT5G07460	995	-1.56983	1.39801e-06	3.16328e-05	92.8714	31.2794	AS2
AT5G07690	1595	-2.78739	3.86526e-07	1.02521e-05	5.08067	0.732113	AS2
AT5G07960	634	-1.19638	0.000367995	0.00361511	65.7752	28.6996	AS2
AT5G08040	367	-1.62628	3.33143e-09	1.54538e-07	197.075	63.8265	AS2
AT5G08050	749	-1.36188	9.06887e-13	9.19497e-11	460.159	179.027	AS2
AT5G08640	1494	-1.32065	6.63869e-05	0.000868783	20.8177	8.33116	AS2
AT5G09510	1218	-1.03332	6.29975e-06	0.000115633	184.987	90.381	AS2
AT5G09530	1538	-1.99086	0.000576253	0.00523894	1.78231	0.445162	AS2
AT5G09820	1287	-1.11958	0.000343178	0.00342245	22.2413	10.2345	AS2
AT5G09830	504	-1.48972	6.59889e-06	0.000120501	92.669	32.9912	AS2
AT5G09990	416	-2.27237	0.000302403	0.00307781	10.5184	2.16179	AS2
AT5G09995	997	-1.19768	8.41317e-08	2.69373e-06	28.7265	12.5235	AS2
AT5G10390	704	-1.20929	3.44879e-06	6.98683e-05	88.017	38.0571	AS2
AT5G10800	3088	-1.81928	0.00038899	0.00378709	1.52752	0.431711	AS2
AT5G10910	1405	-1.10685	1.90661e-06	4.16365e-05	20.5669	9.54623	AS2
AT5G10930	1749	-1.50284	0.000109745	0.00132767	12.4236	4.38102	AS2
AT5G11450	1140	-1.01421	4.4945e-06	8.71556e-05	86.3617	42.7548	AS2
AT5G11690	856	-1.15298	0.000188319	0.00207972	18.675	8.39191	AS2
AT5G11930	706	-1.63828	0.000830178	0.00708179	9.38541	3.0074	AS2
AT5G12300	1483	-2.61614	3.86784e-06	7.72552e-05	2.93183	0.474772	AS2
AT5G13470	722	-1.05019	0.000524036	0.00485332	21.7421	10.4954	AS2
AT5G14090	1308	-1.45286	1.06797e-06	2.48516e-05	13.6634	4.98482	AS2
AT5G14105	576	-1.37753	4.69064e-05	0.000648527	46.5591	17.9123	AS2
AT5G14320	1066	-1.13599	1.86055e-08	7.11218e-07	694.3	315.918	AS2
AT5G14330	537	-1.73654	4.48996e-07	1.16871e-05	26.1875	7.8474	AS2
AT5G14910	815	-1.08259	2.01477e-09	9.81657e-08	473.329	223.495	AS2
AT5G15160	601	-1.89911	1.5022e-09	7.54357e-08	29.6524	7.94386	AS2
AT5G15320	510	-1.61938	5.53715e-07	1.40521e-05	120.437	39.1916	AS2
AT5G15520	689	-1.05354	6.45989e-05	0.000851138	35.6467	17.1663	AS2
AT5G15600	709	-1.84195	6.94485e-06	0.000126061	14.3558	3.99513	AS2
AT5G15802	554	-1.40807	5.39555e-05	0.000728485	53.1622	20.0276	AS2
AT5G16060	551	-1.04187	0.000594403	0.00536955	52.4181	25.4496	AS2
AT5G16490	633	-2.10778	0.00019179	0.00211148	3.76649	0.867031	AS2
AT5G16650	912	-1.38963	2.12322e-05	0.000333389	44.0637	16.8151	AS2
AT5G17280	597	-1.05788	2.31177e-05	0.000359286	74.462	35.7662	AS2
AT5G17420	3368	-1.61918	5.83898e-05	0.000780437	1.54529	0.501407	AS2
AT5G17870	561	-1.4496	3.07736e-11	2.27929e-09	468.176	171.403	AS2
AT5G18250	661	-1.06323	0.000893665	0.00749131	23.2284	11.1113	AS2
AT5G18690	688	-1.35199	2.40727e-07	6.81589e-06	26.7771	10.4839	AS2
AT5G18790	462	-1.36001	0.000155556	0.0017674	42.3478	16.4885	AS2
AT5G19600	2309	-1.16674	0.000693812	0.0061044	4.01154	1.78622	AS2
AT5G20090	736	-1.10138	1.07937e-05	0.00018624	107.817	50.2453	AS2
AT5G20110	778	-2.01023	6.54005e-08	2.18948e-06	33.3551	8.27602	AS2
AT5G20220	1529	-1.15791	0.000357564	0.00353283	8.68031	3.88924	AS2
AT5G20630	890	-1.09799	1.39922e-05	0.000232389	1078.67	503.911	AS2
AT5G20700	1195	-1.04341	1.38994e-06	3.14837e-05	167.529	81.2802	AS2
AT5G20935	422	-1.5496	3.42763e-07	9.24982e-06	81.5318	27.84	AS2
AT5G22210	519	-1.10992	0.000110267	0.00133246	31.9123	14.7807	AS2
AT5G22280	925	-1.38503	3.36235e-05	0.000493732	25.1908	9.63972	AS2
AT5G22340	1358	-1.14644	2.79232e-06	5.82561e-05	57.7033	26.0642	AS2
AT5G22580	683	-2.04115	5.65214e-14	7.52159e-12	159.75	38.805	AS2
AT5G22880	666	-1.21716	1.56798e-05	0.000257008	140.189	60.2926	AS2
AT5G23535	897	-1.39353	0.000122672	0.0014535	45.248	17.2188	AS2
AT5G23750	973	-1.41765	0.000428911	0.00409156	19.5424	7.31005	AS2
AT5G23760	568	-1.32914	3.77786e-05	0.000543135	115.219	45.8507	AS2
AT5G24165	479	-1.80439	1.10156e-16	2.5774e-14	779.338	223.116	AS2
AT5G24314	701	-1.48162	5.19915e-11	3.65347e-09	315.93	113.121	AS2
AT5G24570	452	-2.26668	7.82312e-09	3.3314e-07	52.746	10.9508	AS2
AT5G24660	556	-2.95888	1.79853e-08	6.89988e-07	247.744	31.8506	AS2
AT5G25360	980	-1.10253	0.000278055	0.00286839	38.387	17.8756	AS2
AT5G25880	1884	-4.09926	2.64873e-09	1.25326e-07	4.0076	0.229986	AS2
AT5G25890	873	-2.01421	2.13546e-05	0.000335064	14.5477	3.59566	AS2
AT5G27390	1040	-1.19241	5.73001e-07	1.45242e-05	48.9681	21.422	AS2
AT5G27700	600	-1.11671	4.14462e-06	8.16822e-05	393.095	181.27	AS2
AT5G27820	648	-1.32607	1.60925e-05	0.000262761	36.0518	14.3735	AS2
AT5G28750	648	-1.00709	1.29743e-07	3.96338e-06	424.304	211.109	AS2
AT5G33251	1362	-1.15554	2.26235e-05	0.000352635	14.1397	6.34658	AS2
AT5G35480	355	-2.87742	3.62635e-06	7.31178e-05	40.224	5.45889	AS2
AT5G35490	732	-1.62752	0.00090184	0.00755091	21.7294	7.02743	AS2
AT5G35740	579	-1.40126	0.000638221	0.00570248	20.0271	7.57622	AS2
AT5G36120	657	-1.43993	5.93424e-06	0.000110351	89.2193	32.878	AS2
AT5G37260	980	-1.96129	7.1495e-14	9.36644e-12	161.637	41.506	AS2
AT5G38410	999	-1.0354	8.53411e-07	2.0532e-05	22931.1	11187.6	AS2
AT5G38420	861	-1.25879	5.02283e-08	1.74245e-06	10270.3	4291.88	AS2
AT5G38980	580	-1.25508	2.16326e-06	4.66196e-05	541.872	227.02	AS2
AT5G39210	686	-1.32046	8.24948e-05	0.0010418	67.5526	27.0441	AS2
AT5G39220	1279	-2.29588	3.33968e-06	6.77869e-05	2.41877	0.488464	AS2
AT5G39530	1434	-1.16892	1.47184e-07	4.42009e-06	76.3081	33.9337	AS2
AT5G40290	1347	-3.67535	1.99912e-08	7.60093e-07	3.7468	0.288472	AS2
AT5G40950	899	-1.30676	1.40685e-09	7.09826e-08	518.556	209.607	AS2
AT5G40980	373	-1.93904	0.00013464	0.00157428	5.83907	1.51213	AS2
AT5G41560	519	-1.44929	0.000133214	0.00156017	42.9675	15.7293	AS2
AT5G41685	575	-1.55678	3.28594e-05	0.000484852	71.7874	24.3932	AS2
AT5G42760	1538	-1.28021	3.21396e-06	6.56734e-05	22.8009	9.38433	AS2
AT5G42765	997	-1.11476	7.84383e-05	0.000998272	47.4744	21.9179	AS2
AT5G42780	982	-1.09746	0.00072942	0.00636247	12.5961	5.88469	AS2
AT5G43070	677	-1.26788	8.41468e-06	0.000149304	32.9588	13.6818	AS2
AT5G43750	850	-1.44045	4.08618e-10	2.29559e-08	266.219	98.0814	AS2
AT5G43970	597	-1.40082	8.69458e-09	3.65138e-07	130.04	49.2432	AS2
AT5G44030	3377	-1.20455	0.000754872	0.00653098	2.09426	0.907233	AS2
AT5G44400	1930	-3.99736	9.30112e-12	7.73592e-10	5.86041	0.363604	AS2
AT5G44580	543	-1.17603	0.000551468	0.00506441	400.534	177.262	AS2
AT5G44650	1201	-1.18747	2.78366e-07	7.72747e-06	155.113	68.1035	AS2
AT5G45040	760	-1.6011	6.18024e-07	1.54994e-05	39.064	12.8714	AS2
AT5G45680	850	-1.23564	3.35534e-07	9.08929e-06	145.62	61.8334	AS2
AT5G46430	606	-1.53123	3.51422e-09	1.62662e-07	304.765	105.437	AS2
AT5G46830	1536	-3.07713	1.22063e-05	0.00020643	5.35335	0.630539	AS2
AT5G47190	919	-1.03147	1.61729e-06	3.60578e-05	485.997	237.748	AS2
AT5G47630	858	-1.26623	0.000119247	0.00141739	28.2676	11.7471	AS2
AT5G47890	583	-1.09719	0.000448437	0.00424562	171.813	80.3052	AS2
AT5G47930	586	-1.28074	2.86736e-07	7.90827e-06	501.691	206.485	AS2
AT5G48335	675	-1.23659	7.27378e-05	0.000935225	27.1781	11.5296	AS2
AT5G48485	571	-1.4249	6.21715e-07	1.55736e-05	239.751	89.2909	AS2
AT5G48490	447	-1.50395	4.14249e-05	0.000584472	313.172	110.403	AS2
AT5G48870	520	-1.59057	2.30389e-08	8.65157e-07	99.3011	32.9646	AS2
AT5G48920	786	-2.00995	0.000106539	0.00129624	6.33626	1.56538	AS2
AT5G48930	1727	-1.14487	1.25667e-08	5.06762e-07	75.3891	34.091	AS2
AT5G49710	1490	-1.18741	0.000591664	0.0053483	9.15279	4.01702	AS2
AT5G49800	907	-1.72023	3.83368e-06	7.67169e-05	7.72407	2.33872	AS2
AT5G49940	958	-1.08177	2.74178e-06	5.73459e-05	218.102	103.039	AS2
AT5G50150	1806	-1.21646	0.000269139	0.00278722	8.4331	3.62638	AS2
AT5G50460	500	-1.20661	3.39417e-05	0.000497034	203.264	88.0669	AS2
AT5G50740	1228	-1.07783	6.0709e-05	0.00080839	28.9256	13.698	AS2
AT5G51010	873	-1.02676	2.50315e-08	9.25296e-07	335.2	164.519	AS2
AT5G51020	1133	-1.43072	5.36554e-16	1.05781e-13	77.5971	28.7804	AS2
AT5G51110	931	-1.01902	2.38656e-07	6.76625e-06	336.356	165.973	AS2
AT5G51545	736	-1.056	2.95051e-08	1.07942e-06	118.995	57.2275	AS2
AT5G51890	1210	-1.45909	8.34869e-05	0.00105121	16.1801	5.87977	AS2
AT5G52370	793	-1.07671	2.89934e-05	0.000436582	22.9979	10.898	AS2
AT5G52780	602	-1.31848	5.96078e-06	0.000110748	224.982	90.2056	AS2
AT5G52960	785	-1.36697	5.69662e-05	0.000764769	68.7968	26.6701	AS2
AT5G53280	1236	-1.36241	1.50989e-05	0.000248636	18.6086	7.23342	AS2
AT5G53486	749	-4.17199	2.39252e-19	8.63414e-17	27.1826	1.49933	AS2
AT5G53880	510	-1.78546	3.07091e-08	1.11771e-06	400.521	116.174	AS2
AT5G53940	580	-1.18489	0.000241243	0.00254662	81.5258	35.8541	AS2
AT5G54130	1936	-1.52688	0.000267491	0.00277419	8.56837	2.97113	AS2
AT5G54600	829	-1.18827	2.57071e-12	2.40069e-10	914.795	401.429	AS2
AT5G54640	669	-1.19618	4.89426e-06	9.3889e-05	97.9898	42.7589	AS2
AT5G55290	594	-1.23706	2.48386e-06	5.26757e-05	66.7401	28.308	AS2
AT5G55450	740	-2.22557	3.23143e-09	1.50885e-07	79.7116	17.0385	AS2
AT5G55570	742	-1.90264	4.12822e-07	1.08382e-05	87.6066	23.4214	AS2
AT5G55640	729	-1.39989	6.23093e-06	0.000114766	20.9734	7.94509	AS2
AT5G55710	773	-1.06836	0.000219463	0.00236595	80.5872	38.4248	AS2
AT5G55990	1144	-1.18814	0.00022086	0.00237503	40.614	17.8201	AS2
AT5G56670	470	-1.7249	7.00681e-11	4.79707e-09	473.453	143.219	AS2
AT5G57130	3571	-1.06437	0.000943189	0.00783244	2.11668	1.01041	AS2
AT5G57170	846	-1.64117	2.11724e-09	1.02455e-07	75.8191	24.301	AS2
AT5G57290	701	-1.15785	0.000164654	0.00185787	378.401	169.588	AS2
AT5G57520	720	-3.62694	8.23379e-07	2.0013e-05	2.24097	0.173039	AS2
AT5G57785	527	-1.37575	0.000578039	0.00525069	107.437	41.396	AS2
AT5G57815	541	-1.26335	2.36092e-07	6.7025e-06	128.487	53.519	AS2
AT5G58250	861	-1.13937	2.97402e-06	6.14117e-05	411.726	186.902	AS2
AT5G58310	1004	-2.31328	1.80623e-15	3.34194e-13	66.7406	13.4227	AS2
AT5G59140	640	-1.02119	0.000178456	0.00198625	44.8975	22.1159	AS2
AT5G59613	1046	-1.53643	1.10228e-11	8.94337e-10	195.948	67.547	AS2
AT5G59690	592	-1.44775	2.22893e-06	4.77608e-05	195.211	71.5545	AS2
AT5G59870	753	-1.32032	3.88513e-06	7.74553e-05	156.522	62.6702	AS2
AT5G59970	552	-1.39018	4.37848e-06	8.5529e-05	163.248	62.2733	AS2
AT5G59990	1046	-2.23515	0.000287915	0.00295435	2.21231	0.466506	AS2
AT5G60200	1449	-1.98183	2.22119e-11	1.71977e-09	7.2902	1.84088	AS2
AT5G60490	976	-1.93812	6.44555e-07	1.60513e-05	5.61278	1.46003	AS2
AT5G60690	3502	-1.35797	1.67702e-08	6.50048e-07	5.93302	2.31351	AS2
AT5G60890	1357	-1.53976	3.70502e-10	2.11494e-08	26.8513	9.23211	AS2
AT5G61220	640	-1.12569	0.000739116	0.00642599	56.9519	26.0952	AS2
AT5G61310	587	-1.69272	0.000228912	0.00244801	34.9799	10.814	AS2
AT5G61420	1805	-1.35963	1.46373e-08	5.78212e-07	43.5686	16.975	AS2
AT5G61480	3126	-2.01087	9.43547e-10	4.92402e-08	4.8377	1.1982	AS2
AT5G61660	716	-1.83701	8.79477e-06	0.000155015	40.004	11.1881	AS2
AT5G62140	792	-1.29273	0.000146393	0.00168486	37.061	15.1207	AS2
AT5G62300	658	-1.17874	8.20385e-08	2.64661e-06	357.328	157.844	AS2
AT5G62840	976	-1.22081	6.89351e-07	1.70472e-05	35.6136	15.2781	AS2
AT5G62940	1560	-1.59516	1.50922e-05	0.000248636	3.1126	1.0244	AS2
AT5G63090	1160	-2.20591	5.74486e-06	0.000107486	4.61079	0.995116	AS2
AT5G63135	613	-1.56667	0.000274888	0.00284089	21.7989	7.35152	AS2
AT5G63310	937	-1.11425	9.76719e-07	2.28782e-05	378.796	174.974	AS2
AT5G63500	385	-1.3984	8.60621e-06	0.000152196	33.5403	12.7093	AS2
AT5G63670	617	-1.10068	1.27151e-05	0.000213677	84.0414	39.1872	AS2
AT5G63780	1691	-1.47005	4.13669e-11	2.95565e-09	62.3256	22.4959	AS2
AT5G64140	480	-1.46546	3.62037e-07	9.69621e-06	373.869	135.378	AS2
AT5G64770	593	-2.01473	3.39161e-06	6.87754e-05	406.554	100.599	AS2
AT5G64900	516	-1.90493	0.000137924	0.00160474	10.6909	2.84523	AS2
AT5G65220	770	-1.4293	1.00292e-07	3.13111e-06	768.96	285.517	AS2
AT5G65360	723	-1.18706	6.06471e-05	0.000808071	189.401	83.1761	AS2
AT5G65480	1199	-1.18543	2.02664e-05	0.000321065	126.024	55.4094	AS2
AT5G65683	2385	-1.22525	6.47617e-07	1.61087e-05	12.7125	5.43547	AS2
AT5G66110	621	-3.69357	9.64878e-12	7.96286e-10	30.7089	2.36393	AS2
AT5G66350	1669	-1.42812	0.000347826	0.00345909	4.96284	1.84382	AS2
AT5G66390	1220	-3.68813	0.000778423	0.00670206	1.05305	0.0769027	AS2
AT5G67350	1197	-1.95101	9.41909e-08	2.96235e-06	11.4746	2.96393	AS2
AT5G67370	1175	-1.09424	3.17e-08	1.14984e-06	126.639	59.3087	AS2
AT5G67580	1862	-1.09021	1.59951e-05	0.000261372	21.3401	10.0228	AS2
