# Supplementary material for: A gene expression map of shoot domains reveals regulatory mechanisms
Source: Nat Commun. 2019 Jan 11;10:141. doi: 10.1038/s41467-018-08083-z (PMC6329838; doi:10.1038/s41467-018-08083-z)
Supplement: Supplementary file 15 — Supplementary Data 12 [file 41467_2018_8083_MOESM15_ESM.xlsx]

## Sheet: Supplementary Data 12
Supplementary Data 12. Lists of hormone-responsive genes used for meta analysis.
ABA-activated		ABA-depressed		Ethylene-activated		Ethylene-depressed		BR-activated		BR-depressed		CK-activated		CK-depressed		GA-activated		GA-depressed		IAA-activated		IAA-depressed		JA-activated		JA-depressed
AT5G07920		AT1G06160		AT1G06080		AT1G07750		AT1G10550		AT1G32190		AT1G01030		AT1G01420		AT1G72150		AT1G02950		AT1G02400		AT1G13420		AT1G01030		AT1G02640
AT1G17550		AT4G34770		AT1G23730		AT1G28400		AT1G29660		AT1G52190		AT1G03110		AT1G02460		AT1G78090		AT1G03495		AT1G03820		AT1G14960		AT1G01260		AT1G03820
AT1G01240		AT2G43140		AT1G77380		AT1G29660		AT1G35140		AT1G77760		AT1G03530		AT1G03010		AT2G03470		AT1G03940		AT1G06080		AT1G15640		AT1G02850		AT1G03870
AT2G39450		AT2G38310		AT2G39980		AT1G55260		AT1G65310		AT2G21590		AT1G03700		AT1G07640		AT2G44500		AT1G15550		AT1G11000		AT1G17190		AT1G03080		AT1G04680
AT5G57900		AT1G29460		AT2G41230		AT1G55330		AT2G17040		AT2G29090		AT1G03840		AT1G08230		AT3G08680		AT1G16070		AT1G15580		AT1G18590		AT1G03495		AT1G07390
AT5G60680		AT4G38860		AT2G44080		AT1G70370		AT2G19800		AT2G30070		AT1G03850		AT1G09530		AT3G10340		AT1G17430		AT1G22880		AT1G23205		AT1G03940		AT1G12620
AT3G12700		AT1G65390		AT3G25730		AT1G76090		AT2G26710		AT3G30180		AT1G03930		AT1G11210		AT3G24290		AT1G33790		AT1G23080		AT1G31770		AT1G05620		AT1G13080
AT4G15610		AT1G09090		AT3G59220		AT1G76420		AT2G27690		AT4G01680		AT1G04220		AT1G11700		AT3G24300		AT1G43160		AT1G28370		AT1G72510		AT1G06620		AT1G14150
AT1G29195		AT4G17460		AT3G59900		AT1G79720		AT2G31730		AT4G36380		AT1G04360		AT1G12110		AT3G45710		AT1G50420		AT1G29430		AT2G09970		AT1G06640		AT1G14280
AT2G38905		AT4G19690		AT4G11650		AT2G28550		AT2G34930		AT4G36780		AT1G10460		AT1G12200		AT3G48090		AT1G54120		AT1G29440		AT2G15050		AT1G07090		AT1G14700
AT2G16890		AT3G28560		AT4G16442		AT2G32990		AT2G40610		AT5G01740		AT1G10470		AT1G13930		AT4G23400		AT1G56650		AT1G29450		AT2G16980		AT1G07750		AT1G14740
AT3G16340		AT3G13760		AT4G26080		AT3G12810		AT2G43290		AT5G05690		AT1G11670		AT1G14890		AT5G08330		AT1G75730		AT1G29490		AT2G18800		AT1G08920		AT1G15550
AT5G43850		AT5G62360		AT4G26220		AT3G13520		AT3G28270		AT5G53980		AT1G12420		AT1G15125		AT5G24120		AT1G75820		AT1G29500		AT2G22330		AT1G09090		AT1G15640
AT1G53560		AT2G40610		AT4G38410		AT3G21670		AT3G45970		AT5G57785		AT1G12740		AT1G17700		AT5G47390		AT2G04240		AT1G29510		AT2G25160		AT1G09970		AT1G18330
AT1G62710		AT3G50740		AT5G01210		AT3G43720		AT3G50560				AT1G13420		AT1G19540		AT5G56870		AT2G12290		AT1G30760		AT2G28830		AT1G10070		AT1G18400
AT2G41210		AT1G69530		AT5G01215		AT3G56370		AT4G01950				AT1G13740		AT1G21140		AT5G57800		AT3G04070		AT1G34110		AT2G38760		AT1G10140		AT1G19150
AT3G16800		AT5G61160		AT5G23490		AT4G00360		AT4G02330				AT1G14185		AT1G21320				AT3G32270		AT1G52830		AT2G39040		AT1G10700		AT1G19860
AT4G25670		AT1G07050		AT5G23510		AT4G04840		AT4G08950				AT1G14630		AT1G25440				AT3G63010		AT1G59500		AT3G01190		AT1G11580		AT1G20190
AT4G25690		AT5G04190		AT5G40590		AT4G12510		AT4G14365				AT1G15550		AT1G28660				AT4G04955		AT1G59740		AT3G01260		AT1G11720		AT1G21270
AT4G23880		AT4G11460				AT4G12520		AT4G30290				AT1G16530		AT1G29270				AT4G14090		AT1G62770		AT3G13840		AT1G12020		AT1G21910
AT2G35060		AT1G30760				AT4G31500		AT4G36110				AT1G17180		AT1G52000				AT4G14970		AT1G64405		AT3G20015		AT1G12240		AT1G22650
AT4G32770		AT5G28630				AT5G17930		AT4G38400				AT1G17190		AT1G52030				AT4G16563		AT1G65920		AT3G21670		AT1G13280		AT1G24030
AT5G06530		AT4G21870				AT5G26270		AT4G38860				AT1G18140		AT1G52190				AT4G19700		AT1G77280		AT3G21770		AT1G14120		AT1G24280
AT5G47040		AT1G05300				AT5G45650		AT5G45670				AT1G18870		AT1G53700				AT4G31805		AT1G78100		AT3G27170		AT1G14130		AT1G24530
AT1G75030		AT4G36670				AT5G45950		AT5G50915				AT1G18980		AT1G55110				AT4G37800		AT1G80240		AT3G31415		AT1G14230		AT1G28660
AT5G37540		AT2G40330						AT5G57560				AT1G19040		AT1G55120				AT5G03670		AT1G80840		AT3G32030		AT1G14250		AT1G28670
AT2G31990		AT5G04950						AT5G64770				AT1G19050		AT1G55360				AT5G05270		AT2G18010		AT3G44970		AT1G15500		AT1G29430
AT1G22160		AT4G37380										AT1G20380		AT1G56660				AT5G07990		AT2G22810		AT3G45070		AT1G15950		AT1G29660
AT5G40390		AT2G18300										AT1G21520		AT1G68570				AT5G10970		AT2G23170		AT3G45080		AT1G16370		AT1G30510
AT2G21100		AT3G11370										AT1G23120		AT1G69490				AT5G28300		AT2G30040		AT3G46130		AT1G17190		AT1G30570
AT3G06500		AT1G78265										AT1G23160		AT1G74940				AT5G45650		AT2G33310		AT3G58990		AT1G17380		AT1G32450
AT1G62620		AT1G78270										AT1G23330		AT1G75490				AT5G46050		AT2G36220		AT3G62040		AT1G17420		AT1G48750
AT1G63370		AT2G23600										AT1G24420		AT1G75820				AT5G51810		AT2G39700		AT4G04840		AT1G17750		AT1G48760
AT3G10340		AT2G23590										AT1G24430		AT1G76800				AT5G54060		AT2G39980		AT4G11460		AT1G18500		AT1G49200
AT3G30210		AT1G53700										AT1G26770		AT1G77100				AT5G65040		AT2G41230		AT4G12510		AT1G18590		AT1G49230
AT5G19875		AT3G53720										AT1G26820		AT1G78490				AT5G67480		AT2G41380		AT4G12520		AT1G18710		AT1G49430
AT3G44540		AT2G01840										AT1G28100		AT1G80130						AT2G41510		AT4G15630		AT1G19180		AT1G49750
AT1G63720		AT5G59000										AT1G31690		AT1G80760						AT2G41820		AT4G18610		AT1G19300		AT1G50970
AT2G23120		AT5G08240										AT1G31835		AT2G03500						AT2G42430		AT4G19030		AT1G19550		AT1G51800
AT5G02420		AT1G64780										AT1G31935		AT2G14580						AT2G45420		AT4G26320		AT1G19570		AT1G52190
AT3G57520		AT3G23550										AT1G33100		AT2G17280						AT2G47140		AT4G30170		AT1G19670		AT1G54740
AT5G39050		AT3G63240										AT1G33990		AT2G20570						AT3G03830		AT4G30450		AT1G19680		AT1G55450
AT5G24140		AT1G17750										AT1G34040		AT2G22540						AT3G10720		AT4G31330		AT1G20490		AT1G59540
AT2G32510		AT1G21270										AT1G34520		AT2G22860						AT3G15540		AT4G35060		AT1G20510		AT1G60960
AT2G21590		AT3G49940										AT1G34670		AT2G22890						AT3G19200		AT4G39940		AT1G21100		AT1G64405
AT2G41230		AT3G45710										AT1G35625		AT2G23170						AT3G23030		AT4G39950		AT1G22550		AT1G65310
AT4G34230		AT1G06830										AT1G36622		AT2G24560						AT3G23050		AT5G23220		AT1G23120		AT1G65490
AT3G17130		AT1G26500										AT1G43140		AT2G25790						AT3G26760		AT5G45650		AT1G23850		AT1G66180
AT2G22510		AT1G74660										AT1G48870		AT2G26170						AT3G50340		AT5G46890		AT1G24070		AT1G66970
AT5G10100		AT5G61590										AT1G50040		AT2G26695						AT3G51410		AT5G46900		AT1G24100		AT1G67110
AT3G55430		AT1G72930										AT1G50560		AT2G26870						AT3G58190		AT5G47450		AT1G24807		AT1G67750
AT3G09770		AT1G72910										AT1G53060		AT2G31110						AT3G59900		AT5G47990		AT1G24909		AT1G67910
AT1G73120		AT1G59930										AT1G53541		AT2G36220						AT3G60650		AT5G56540		AT1G25083		AT1G68840
AT5G44670		AT1G21100										AT1G54217		AT2G36570						AT3G62100		AT5G60660		AT1G25155		AT1G69490
AT5G47640		AT5G02760										AT1G54540		AT2G37180						AT3G63440		AT5G66815		AT1G25220		AT1G69530
AT5G10930		AT4G03790										AT1G55240		AT2G38530						AT3G63445				AT1G25500		AT1G69730
AT2G47180		AT5G07580										AT1G55690		AT2G39180						AT4G00080				AT1G26770		AT1G70410
AT3G63210		AT2G30010										AT1G55990		AT2G39980						AT4G08040				AT1G27730		AT1G72030
AT1G76590		AT1G52190										AT1G56320		AT2G40900						AT4G11280				AT1G28050		AT1G72230
AT5G02230		AT4G28180										AT1G57560		AT2G40970						AT4G14550				AT1G28370		AT1G73830
AT5G41040		AT3G06990										AT1G58170		AT2G41100						AT4G14560				AT1G28480		AT1G74660
AT2G04570		AT4G23540										AT1G58190		AT2G41180						AT4G16442				AT1G28960		AT1G74760
AT1G11210		AT4G04570										AT1G58270		AT2G41230						AT4G16515				AT1G29330		AT1G77270
AT2G45600		AT4G04540										AT1G59730		AT2G41231						AT4G17350				AT1G30135		AT2G01670
AT4G16750		AT5G47220										AT1G59940		AT2G41250						AT4G22780				AT1G30530		AT2G02950
AT3G48920		AT1G49860										AT1G61050		AT2G41260						AT4G27260				AT1G30820		AT2G06850
AT3G22620		AT2G26710										AT1G62190		AT2G41890						AT4G27280				AT1G31550		AT2G12290
AT5G01670		AT5G05440										AT1G62570		AT2G43140						AT4G30280				AT1G31710		AT2G14800
AT1G73260		AT2G28250										AT1G62660		AT2G45560						AT4G30290				AT1G31710		AT2G15090
AT3G14560		AT3G51680										AT1G62800		AT2G47750						AT4G30420				AT1G32460		AT2G17820
AT4G30490		AT1G29430										AT1G62975		AT3G01470						AT4G32280				AT1G32640		AT2G18290
AT1G70420		AT5G27780										AT1G64200		AT3G01472						AT4G34770				AT1G35260		AT2G18300
AT1G67360		AT3G26320										AT1G64590		AT3G06490						AT4G35200				AT1G35580		AT2G19650
AT3G22370		AT5G14120										AT1G65060		AT3G07540						AT4G35720				AT1G36280		AT2G21970
AT3G14067		AT1G64405										AT1G65690		AT3G13960						AT4G36110				AT1G43160		AT2G23200
AT1G27730		AT5G66985										AT1G66725		AT3G16180						AT4G37390				AT1G43650		AT2G28250
AT3G57020		AT4G34950										AT1G66800		AT3G20210						AT4G37770				AT1G44350		AT2G28420
AT5G53710		AT1G65190										AT1G67030		AT3G21330						AT4G38850				AT1G44790		AT2G28470
AT1G58360		AT1G65250										AT1G67110		AT3G22120						AT5G01210				AT1G48440		AT2G28950
AT4G29190		AT1G68840										AT1G67195		AT3G22121						AT5G01215				AT1G48600		AT2G29090
AT4G36610		AT2G15080										AT1G67800		AT3G22142						AT5G02760				AT1G49520		AT2G29120
AT2G29300		AT5G15830										AT1G68780		AT3G26200						AT5G06860				AT1G50460		AT2G29290
AT1G08890		AT3G01260										AT1G68850		AT3G49970						AT5G06865				AT1G50560		AT2G30520
AT1G08900		AT1G07090										AT1G68862		AT3G56400						AT5G09970				AT1G51760		AT2G31110
AT5G23190		AT3G54700										AT1G68870		AT3G61820						AT5G12050				AT1G51780		AT2G33050
AT1G75170		AT2G38940										AT1G69040		AT4G03400						AT5G12940				AT1G52000		AT2G33060
AT3G07350		AT1G66940										AT1G70310		AT4G04630						AT5G14130				AT1G52030		AT2G35760
AT3G51860		AT4G15390										AT1G70560		AT4G12470						AT5G17340				AT1G52040		AT2G36220
AT2G41660		AT3G06070										AT1G70860		AT4G13395						AT5G18060				AT1G52380		AT2G36430
AT5G45950		AT1G71880										AT1G72140		AT4G13540						AT5G19530				AT1G52400		AT2G36630
AT1G02700		AT1G68520										AT1G73280		AT4G18670						AT5G27780				AT1G52410		AT2G36690
AT5G18130		AT5G36140										AT1G73290		AT4G23030						AT5G47370				AT1G52720		AT2G37540
AT5G23220		AT5G40590										AT1G73360		AT4G24050						AT5G52900				AT1G52890		AT2G37710
AT1G08230		AT5G49740										AT1G74458		AT4G25760						AT5G54490				AT1G53580		AT2G39700
AT1G66830		AT5G49730										AT1G74460		AT4G27260						AT5G54510				AT1G53870		AT2G39710
AT4G23920		AT3G45660										AT1G74890		AT4G27440						AT5G62280				AT1G53885		AT2G40480
AT1G01470		AT3G45650										AT1G75440		AT4G27730						AT5G65300				AT1G53890		AT2G41230
AT4G21940		AT5G23020										AT1G75450		AT4G27900						AT5G67060				AT1G54000		AT2G41510
AT2G30550												AT1G76090		AT4G28240										AT1G54010		AT2G42690
AT1G20450												AT1G76790		AT4G29190										AT1G54020		AT2G43140
AT5G43580												AT1G77530		AT4G30960										AT1G54030		AT2G44080
AT4G22920												AT1G78120		AT4G31330										AT1G54050		AT2G44380
AT1G18100												AT1G78580		AT4G33420										AT1G55020		AT2G45900
AT5G62480												AT1G78850		AT4G34970										AT1G55210		AT2G47240
AT1G01520												AT1G78950		AT4G35190										AT1G58200		AT3G02170
AT1G02310												AT1G79460		AT4G35480										AT1G58270		AT3G02885
AT1G01720												AT1G79470		AT4G36110										AT1G60270		AT3G02910
AT1G27200												AT2G01818		AT4G38410										AT1G61065		AT3G05660
AT2G22590												AT2G01830		AT5G01210										AT1G61120		AT3G06070
AT5G50100												AT2G01880		AT5G01215										AT1G61610		AT3G06150
AT1G68570												AT2G01890		AT5G01740										AT1G61890		AT3G06750
AT1G32870												AT2G03730		AT5G02030										AT1G62500		AT3G06770
AT4G10500												AT2G03760		AT5G07010										AT1G62660		AT3G08030
AT2G40435												AT2G04100		AT5G08000										AT1G62990		AT3G10525
AT1G60590												AT2G07050		AT5G10100										AT1G63010		AT3G10720
AT1G60470												AT2G15220		AT5G10180										AT1G64160		AT3G12610
AT1G70170												AT2G16380		AT5G14090										AT1G64200		AT3G12710
AT3G48520												AT2G16790		AT5G14180										AT1G64900		AT3G13760
AT3G12580												AT2G17500		AT5G14920										AT1G65860		AT3G14370
AT2G39030												AT2G17770		AT5G15830										AT1G65890		AT3G14560
AT1G10370												AT2G17820		AT5G17800										AT1G66100		AT3G14770
AT5G57610												AT2G18300		AT5G18130										AT1G66270		AT3G18200
AT1G19970												AT2G18620		AT5G22460										AT1G66280		AT3G19370
AT1G02400												AT2G19050		AT5G22580										AT1G66370		AT3G19930
AT1G67710												AT2G19190		AT5G25490										AT1G66760		AT3G20820
AT1G56170												AT2G19410		AT5G26230										AT1G67560		AT3G21870
AT1G78070												AT2G20080		AT5G35525										AT1G69360		AT3G22420
AT4G18650												AT2G21650		AT5G35660										AT1G69370		AT3G26230
AT2G23170												AT2G22510		AT5G38700										AT1G69760		AT3G43600
AT1G13740												AT2G22770		AT5G42680										AT1G69870		AT3G44735
AT2G19900												AT2G22930		AT5G44260										AT1G70700		AT3G44990
AT1G22640												AT2G22970		AT5G46960										AT1G72180		AT3G45160
AT3G57540												AT2G23540		AT5G49620										AT1G72260		AT3G45260
AT2G17840												AT2G24850		AT5G49630										AT1G72450		AT3G47430
AT4G37150												AT2G25150		AT5G49690										AT1G72520		AT3G48100
AT1G29395												AT2G25160		AT5G50150										AT1G72920		AT3G48710
AT2G40370												AT2G26370		AT5G50160										AT1G72940		AT3G50560
AT1G02670												AT2G26480		AT5G53420										AT1G73080		AT3G50950
AT2G30140												AT2G26980		AT5G56040										AT1G73260		AT3G51920
AT3G45970												AT2G27840		AT5G57685										AT1G73500		AT3G52720
AT5G05410												AT2G28250		AT5G58390										AT1G74100		AT3G59900
AT1G79270												AT2G28510		AT5G60520										AT1G74430		AT4G00050
AT4G34650												AT2G29440		AT5G61420										AT1G74950		AT4G08150
AT2G41870												AT2G29480		AT5G64260										AT1G75220		AT4G08930
AT1G05450												AT2G29490		AT5G64550										AT1G75230		AT4G11460
AT3G01420												AT2G30540		AT5G64552										AT1G75960		AT4G17340
AT3G17000												AT2G31220		AT5G65040										AT1G76070		AT4G17770
AT5G53120												AT2G31570		AT5G67310										AT1G76380		AT4G18610
AT5G01820												AT2G32510		AT5G67360										AT1G76390		AT4G18970
AT1G10480												AT2G32680		AT1G07280										AT1G76490		AT4G19530
AT1G68850												AT2G33480		AT1G25275										AT1G76590		AT4G19700
AT1G64380												AT2G34260		AT1G44800										AT1G76640		AT4G23290
AT2G33590												AT2G34350		AT1G78000										AT1G76650		AT4G24240
AT1G17870												AT2G34510		AT2G24280										AT1G76790		AT4G24370
AT2G39050												AT2G34610		AT2G35585										AT1G77370		AT4G24780
AT3G17110												AT2G35980		AT2G40900										AT1G77420		AT4G25150
AT5G22470												AT2G36180		AT3G43800										AT1G77450		AT4G27030
AT4G22820												AT2G36295		AT3G55960										AT1G78210		AT4G28240
AT4G39210												AT2G37980		AT5G04540										AT1G78490		AT4G29190
AT1G06570												AT2G38060		AT5G09440										AT1G78660		AT4G30110
AT1G18870												AT2G38170		AT5G43180										AT1G78680		AT4G30190
AT3G61060												AT2G38180		AT5G49810										AT1G79310		AT4G30290
AT5G15180												AT2G38750		AT5G64990										AT1G80300		AT4G31910
AT2G45570												AT2G38760												AT1G80840		AT4G32460
AT4G17280												AT2G39130												AT2G03760		AT4G33070
AT5G20270												AT2G40230												AT2G03980		AT4G34770
AT1G80820												AT2G40670												AT2G04066		AT4G36540
AT5G53970												AT2G41300												AT2G04080		AT4G37080
AT4G23450												AT2G41310												AT2G04400		AT4G37370
AT3G52820												AT2G43110												AT2G05050		AT4G38840
AT5G62470												AT2G43200												AT2G06050		AT4G38860
AT1G07720												AT2G43470												AT2G14750		AT4G39330
AT5G65990												AT2G43760												AT2G15760		AT5G01740
AT1G64110												AT2G44230												AT2G17500		AT5G02540
AT3G11420												AT2G46310												AT2G18210		AT5G02760
AT5G61820												AT2G46660												AT2G20340		AT5G02890
AT5G53870												AT2G47800												AT2G20610		AT5G04190
AT4G09500												AT3G01260												AT2G22010		AT5G07820
AT4G11350												AT3G01420												AT2G22010		AT5G11420
AT5G13580												AT3G01513												AT2G22200		AT5G12050
AT2G32150												AT3G02940												AT2G22330		AT5G12940
AT5G09520												AT3G05770												AT2G22760		AT5G14760
AT2G39110												AT3G06020												AT2G22770		AT5G15160
AT5G42200												AT3G06530												AT2G22860		AT5G18670
AT5G02020												AT3G09250												AT2G22930		AT5G19200
AT5G13900												AT3G09270												AT2G23000		AT5G20050
AT5G13200												AT3G11430												AT2G23010		AT5G20935
AT3G62590												AT3G11720												AT2G23150		AT5G22460
AT4G34000												AT3G12860												AT2G23170		AT5G23730
AT3G46658												AT3G13380												AT2G23560		AT5G24030
AT3G46660												AT3G13403												AT2G23760		AT5G25280
AT1G64660												AT3G13404												AT2G24850		AT5G27780
AT4G27657												AT3G13610												AT2G25490		AT5G37260
AT3G02140												AT3G13790												AT2G25735		AT5G37770
AT4G18980												AT3G14395												AT2G26530		AT5G38980
AT2G34810												AT3G14540												AT2G26740		AT5G41050
AT2G19810												AT3G15340												AT2G26750		AT5G42760
AT1G79900												AT3G15357												AT2G27310		AT5G43520
AT5G14130												AT3G15720												AT2G27500		AT5G43700
AT1G03700												AT3G15950												AT2G27690		AT5G44130
AT4G30470												AT3G16410												AT2G27830		AT5G44680
AT5G25110												AT3G16690												AT2G28510		AT5G47370
AT5G26340												AT3G16810												AT2G28850		AT5G47610
AT2G04350												AT3G18400												AT2G28860		AT5G49730
AT5G04250												AT3G18610												AT2G29440		AT5G49740
AT3G09640												AT3G19850												AT2G29450		AT5G53500
AT3G19580												AT3G20370												AT2G30020		AT5G55620
AT1G19200												AT3G20860												AT2G30360		AT5G57170
AT4G37220												AT3G21510												AT2G30550		AT5G57240
AT3G02940												AT3G21950												AT2G31180		AT5G57760
AT4G24960												AT3G22240												AT2G31230		AT5G57780
AT2G46270												AT3G22600												AT2G32150		AT5G57785
AT1G02816												AT3G25597												AT2G32400		AT5G59450
AT4G23050												AT3G26960												AT2G33380		AT5G60680
AT4G33150												AT3G27884												AT2G34070		AT5G62280
AT5G47530												AT3G29252												AT2G34490		AT5G63140
AT1G54100												AT3G29575												AT2G34600		AT5G64100
AT1G17950												AT3G29670												AT2G34810		AT5G64330
AT2G29090												AT3G32030												AT2G34930		AT5G64410
AT3G50400												AT3G44320												AT2G36380		AT5G66690
AT3G09910												AT3G44326												AT2G37620
AT3G23920												AT3G44540												AT2G37750
AT2G39800												AT3G44550												AT2G38050
AT3G55610												AT3G44870												AT2G38240
AT4G09600												AT3G44990												AT2G38750
AT3G28530												AT3G45010												AT2G38760
AT1G36770												AT3G45070												AT2G38860
AT2G02710												AT3G45080												AT2G39030
AT1G62510												AT3G45600												AT2G39330
AT1G21400												AT3G45680												AT2G39340
AT5G34780												AT3G45700												AT2G39420
AT1G69490												AT3G45710												AT2G39500
AT1G17020												AT3G46170												AT2G39770
AT4G17550												AT3G46690												AT2G40270
AT2G28400												AT3G46700												AT2G40435
AT1G51140												AT3G48100												AT2G41480
AT4G38400												AT3G49120												AT2G42760
AT1G61890												AT3G49330												AT2G43020
AT5G15960												AT3G49780												AT2G43520
AT5G15970												AT3G50300												AT2G43530
AT1G04220												AT3G50400												AT2G43550
AT1G55760												AT3G50640												AT2G44200
AT2G22240												AT3G50700												AT2G44460
AT2G02990												AT3G50840												AT2G46270
AT5G20830												AT3G50900												AT2G46510
AT1G72770												AT3G52910												AT2G46520
AT4G35190												AT3G53180												AT2G46650
AT1G69480												AT3G54720												AT2G47180
AT1G08920												AT3G54950												AT2G47600
AT1G73480												AT3G55120												AT2G47950
AT3G14280												AT3G55340												AT2G48010
AT1G77120												AT3G55890												AT2G48020
AT5G53990												AT3G56080												AT3G01180
AT3G63060												AT3G57010												AT3G02570
AT2G42530												AT3G57040												AT3G02875
AT3G57010												AT3G59340												AT3G03190
AT5G14470												AT3G59670												AT3G05160
AT4G21020												AT3G61630												AT3G05165
AT5G15190												AT3G61930												AT3G06500
AT5G04340												AT3G62820												AT3G08640
AT4G21440												AT3G62930												AT3G09830
AT1G53270												AT4G00880												AT3G09940
AT1G02205												AT4G01890												AT3G10260
AT1G02205												AT4G02075												AT3G10930
AT1G80110												AT4G02850												AT3G11340
AT4G40010												AT4G03610												AT3G13620
AT3G11410												AT4G04990												AT3G13790
AT5G01300												AT4G10500												AT3G14050
AT5G28510												AT4G11190												AT3G14067
AT3G14440												AT4G11820												AT3G15210
AT4G24000												AT4G15230												AT3G15500
AT3G11430												AT4G15417												AT3G15790
AT5G45630												AT4G15480												AT3G15950
AT1G73390												AT4G15500												AT3G16350
AT1G68500												AT4G15660												AT3G16390
AT1G20030												AT4G15670												AT3G16400
AT2G21820												AT4G15680												AT3G16410
AT1G09500												AT4G15690												AT3G16470
AT1G02660												AT4G16000												AT3G16500
AT4G19230												AT4G16008												AT3G16690
AT1G21410												AT4G17280												AT3G17120
AT1G54540												AT4G17860												AT3G17860
AT2G25625												AT4G18210												AT3G19200
AT4G12430												AT4G18630												AT3G19580
AT1G43160												AT4G18900												AT3G21230
AT5G37300												AT4G18905												AT3G21670
AT1G21790												AT4G19030												AT3G21750
AT4G28110												AT4G19230												AT3G22160
AT4G26080												AT4G19380												AT3G22400
AT1G02820												AT4G20240												AT3G22740
AT4G12580												AT4G20390												AT3G22890
AT4G05100												AT4G21120												AT3G23030
AT3G28007												AT4G21215												AT3G23550
AT1G80160												AT4G22214												AT3G25180
AT5G13330												AT4G22230												AT3G25760
AT4G28040												AT4G22570												AT3G25770
AT5G01520												AT4G22620												AT3G25780
AT2G39350												AT4G23420												AT3G26330
AT3G13672												AT4G23430												AT3G27140
AT1G48100												AT4G23750												AT3G27170
AT5G43840												AT4G24015												AT3G27420
AT5G11110												AT4G24130												AT3G28220
AT4G39670												AT4G24140												AT3G28270
AT3G05640												AT4G24780												AT3G28290
AT3G03470												AT4G25240												AT3G28300
AT4G10955												AT4G25400												AT3G28740
AT4G10960												AT4G25410												AT3G29250
AT3G08860												AT4G25630												AT3G29575
AT3G61890												AT4G26150												AT3G30775
AT3G50970												AT4G27570												AT3G44260
AT3G56260												AT4G27860												AT3G44320
AT5G24080												AT4G27970												AT3G44720
AT5G66780												AT4G28840												AT3G44860
AT5G22460												AT4G29610												AT3G44870
AT1G75880												AT4G29690												AT3G45140
AT4G33550												AT4G29700												AT3G45430
AT1G14730												AT4G29720												AT3G45710
AT3G12510												AT4G29740												AT3G46670
AT3G58450												AT4G29905												AT3G47960
AT1G62570												AT4G29930												AT3G48350
AT5G05220												AT4G30850												AT3G49620
AT2G43570												AT4G33610												AT3G50270
AT2G31980												AT4G34760												AT3G50280
AT3G48510												AT4G34950												AT3G51090
AT1G51090												AT4G36540												AT3G51450
AT1G10585												AT4G36610												AT3G51660
AT4G27410												AT4G36820												AT3G51970
AT1G77450												AT4G37340												AT3G53670
AT2G37770												AT4G37400												AT3G53750
AT1G52560												AT4G37409												AT3G53960
AT3G51750												AT4G37410												AT3G54640
AT2G36780												AT4G37620												AT3G54990
AT2G36770												AT4G37790												AT3G55290
AT1G22370												AT4G38840												AT3G55310
AT5G59320												AT4G39030												AT3G55640
AT5G45690												AT4G39070												AT3G55950
AT2G18050												AT4G39770												AT3G55970
AT4G31830												AT4G39940												AT3G56200
AT1G69260												AT4G39950												AT3G56260
AT5G39520												AT4G39980												AT3G57450
AT5G57810												AT5G02090												AT3G57520
AT2G35090												AT5G03668												AT3G57880
AT2G35070												AT5G03670												AT3G58710
AT1G31750												AT5G04330												AT3G59050
AT1G68620												AT5G04840												AT3G59340
AT5G52310												AT5G05270												AT3G59710
AT2G46680												AT5G05860												AT3G59760
AT5G07330												AT5G05990												AT3G60130
AT1G49450												AT5G06570												AT3G60490
AT3G24310												AT5G07450												AT3G61400
AT4G33905												AT5G07475												AT3G62010
AT5G45310												AT5G08250												AT3G62700
AT2G41190												AT5G08350												AT3G62860
AT3G29575												AT5G08640												AT4G01070
AT5G50360												AT5G09520												AT4G01080
AT3G22830												AT5G09530												AT4G01350
AT2G47780												AT5G11420												AT4G02360
AT3G55090												AT5G12270												AT4G02940
AT2G37870												AT5G12420												AT4G03060
AT1G04560												AT5G13180												AT4G04840
AT1G07430												AT5G13580												AT4G08170
AT3G20300												AT5G13900												AT4G08260
AT2G34610												AT5G13930												AT4G08870
AT5G59220												AT5G14070												AT4G08900
AT3G02480												AT5G15310												AT4G09500
AT1G16850												AT5G16030												AT4G09510
AT5G66400												AT5G18600												AT4G10060
AT2G29380												AT5G19110												AT4G10390
AT4G02280												AT5G19260												AT4G10500
AT2G42540												AT5G19290												AT4G11190
AT5G57050												AT5G19410												AT4G11310
AT1G03790												AT5G21482												AT4G11320
AT3G15670												AT5G23190												AT4G11820
AT1G60190												AT5G23270												AT4G12790
AT2G47770												AT5G23820												AT4G13410
AT1G24600												AT5G23830												AT4G14680
AT5G04370												AT5G23840												AT4G15210
AT2G33380												AT5G24140												AT4G15330
AT5G62490												AT5G24270												AT4G15340
AT1G05100												AT5G24290												AT4G15440
AT5G28520												AT5G24530												AT4G15490
AT1G52690												AT5G25550												AT4G16760
AT5G13170												AT5G26260												AT4G17470
AT5G52300												AT5G26290												AT4G17500
AT2G35300												AT5G27450												AT4G18140
AT1G73220												AT5G28080												AT4G18160
AT5G06760												AT5G36180												AT4G18440
AT1G79520												AT5G37500												AT4G19230
AT1G52890												AT5G37690												AT4G21680
AT5G59310												AT5G38020												AT4G21830
AT1G56600												AT5G38450												AT4G21840
AT3G17520												AT5G39850												AT4G21850
												AT5G42580												AT4G21900
												AT5G42590												AT4G21910
												AT5G42930												AT4G22590
												AT5G44005												AT4G22610
												AT5G44417												AT4G22753
												AT5G44490												AT4G22820
												AT5G46230												AT4G23050
												AT5G47950												AT4G23100
												AT5G47980												AT4G23420
												AT5G47990												AT4G23430
												AT5G48000												AT4G23600
												AT5G48010												AT4G23730
												AT5G48850												AT4G24340
												AT5G49100												AT4G24350
												AT5G49330												AT4G24350
												AT5G50915												AT4G24830
												AT5G51540												AT4G25230
												AT5G51780												AT4G25620
												AT5G51950												AT4G26080
												AT5G52120												AT4G27070
												AT5G52330												AT4G27410
												AT5G55960												AT4G27560
												AT5G56970												AT4G27570
												AT5G57630												AT4G27860
												AT5G58910												AT4G28300
												AT5G59240												AT4G28910
												AT5G59680												AT4G29210
												AT5G60890												AT4G29690
												AT5G61340												AT4G29700
												AT5G62420												AT4G30210
												AT5G62630												AT4G30270
												AT5G62920												AT4G30450
												AT5G62960												AT4G30460
												AT5G63490												AT4G30530
												AT5G63970												AT4G31500
												AT5G64620												AT4G31800
												AT5G65030												AT4G31820
												AT5G65140												AT4G34200
												AT5G65800												AT4G34710
																								AT4G35060
																								AT4G35630
																								AT4G36010
																								AT4G36110
																								AT4G36220
																								AT4G36500
																								AT4G36790
																								AT4G36990
																								AT4G37010
																								AT4G37410
																								AT4G37430
																								AT4G37432
																								AT4G38470
																								AT4G38540
																								AT4G39030
																								AT4G39540
																								AT4G39660
																								AT4G39940
																								AT4G39950
																								AT4G39980
																								AT5G01210
																								AT5G01215
																								AT5G01500
																								AT5G01840
																								AT5G01850
																								AT5G02170
																								AT5G02940
																								AT5G04120
																								AT5G04330
																								AT5G04340
																								AT5G04590
																								AT5G05140
																								AT5G05600
																								AT5G05730
																								AT5G06870
																								AT5G07010
																								AT5G07440
																								AT5G07460
																								AT5G09980
																								AT5G10300
																								AT5G12340
																								AT5G13220
																								AT5G13330
																								AT5G13550
																								AT5G13800
																								AT5G14500
																								AT5G14700
																								AT5G14730
																								AT5G16190
																								AT5G16290
																								AT5G17490
																								AT5G17860
																								AT5G17990
																								AT5G18860
																								AT5G18890
																								AT5G19100
																								AT5G19110
																								AT5G19520
																								AT5G20550
																								AT5G20900
																								AT5G22250
																								AT5G22270
																								AT5G22570
																								AT5G22630
																								AT5G23580
																								AT5G23810
																								AT5G23820
																								AT5G23830
																								AT5G23840
																								AT5G23850
																								AT5G24140
																								AT5G24290
																								AT5G24410
																								AT5G24420
																								AT5G24770
																								AT5G24780
																								AT5G26260
																								AT5G26340
																								AT5G26600
																								AT5G27380
																								AT5G27520
																								AT5G33290
																								AT5G35940
																								AT5G36220
																								AT5G37950
																								AT5G38010
																								AT5G38130
																								AT5G39050
																								AT5G39790
																								AT5G42580
																								AT5G42590
																								AT5G42600
																								AT5G42650
																								AT5G42800
																								AT5G43170
																								AT5G43580
																								AT5G43745
																								AT5G44050
																								AT5G44350
																								AT5G44720
																								AT5G47220
																								AT5G47240
																								AT5G47910
																								AT5G47980
																								AT5G47990
																								AT5G48000
																								AT5G48010
																								AT5G48110
																								AT5G48880
																								AT5G49280
																								AT5G49480
																								AT5G50335
																								AT5G50570
																								AT5G50670
																								AT5G51070
																								AT5G52120
																								AT5G52320
																								AT5G52570
																								AT5G53050
																								AT5G54060
																								AT5G54170
																								AT5G54390
																								AT5G54810
																								AT5G54960
																								AT5G55120
																								AT5G56760
																								AT5G57150
																								AT5G57800
																								AT5G57890
																								AT5G58350
																								AT5G59480
																								AT5G59730
																								AT5G59920
																								AT5G60300
																								AT5G60890
																								AT5G61160
																								AT5G63450
																								AT5G63790
																								AT5G63970
																								AT5G63980
																								AT5G64560
																								AT5G64900
																								AT5G65020
																								AT5G65280
																								AT5G65380
																								AT5G65870
																								AT5G66650
																								AT5G67080
																								AT5G67150
																								AT5G67160
																								AT5G67210
																								AT5G67300
																								AT5G67480
