# Supplementary material for: A gene expression map of shoot domains reveals regulatory mechanisms
Source: Nat Commun. 2019 Jan 11;10:141. doi: 10.1038/s41467-018-08083-z (PMC6329838; doi:10.1038/s41467-018-08083-z)
Supplement: Supplementary file 17 — Source Data [file 41467_2018_8083_MOESM17_ESM.xlsx]

## Sheet: Figure 1c
Source data for Figure 1c
	No. of expressed genes	Probability of expressed genes
Common	14152	0.425266
ATML1	16297	0.489723
FIL	16533	0.496815
AS2	16633	0.49982
UFO'	16745	0.503185
AS1	16963	0.509736
PTL	17232	0.51782
LAS	17264	0.518781
CLV3	17292	0.519623
WUS	17330	0.520764
All	19850	0.59649

## Sheet: Figure 1d
Source data for Figure 1d
No. of expressed cells	No. of expressed genes
0	1443
1	1056
2	889
3	526
4	489
5	510
6	570
7	673
8	984

## Sheet: Figure 2a
Source data for Figure 2a
Domain	No. of domain enriched genes
CLV3	1656
AS1	1012
ATML1	742
AS2	662
LAS	576
FIL	519
PTL	355
WUS	258
UFO'	150

## Sheet: Figure 3b
Source data for Figure 3b
Enriched Domain of major isoform	Enriched Domain of minor isoform	No. of specifically expressed AS genes
AS1	AS2	9
AS1	ATML1	10
AS1	CLV3	23
AS1	FIL	4
AS1	LAS	19
AS1	PTL	13
AS1	UFO'	4
AS1	WUS	11
AS2	AS1	12
AS2	ATML1	16
AS2	CLV3	15
AS2	FIL	3
AS2	LAS	26
AS2	PTL	11
AS2	UFO'	1
AS2	WUS	17
ATML1	AS1	20
ATML1	AS2	9
ATML1	CLV3	16
ATML1	FIL	2
ATML1	LAS	24
ATML1	PTL	13
ATML1	UFO'	2
ATML1	WUS	6
CLV3	AS1	25
CLV3	AS2	13
CLV3	ATML1	22
CLV3	FIL	6
CLV3	LAS	58
CLV3	PTL	10
CLV3	UFO'	4
CLV3	WUS	33
FIL	AS1	11
FIL	AS2	2
FIL	ATML1	3
FIL	CLV3	7
FIL	LAS	6
FIL	PTL	11
FIL	UFO'	0
FIL	WUS	6
LAS	AS1	21
LAS	AS2	10
LAS	ATML1	23
LAS	CLV3	36
LAS	FIL	2
LAS	PTL	14
LAS	UFO'	13
LAS	WUS	6
PTL	AS1	8
PTL	AS2	8
PTL	ATML1	20
PTL	CLV3	12
PTL	FIL	4
PTL	LAS	19
PTL	UFO'	2
PTL	WUS	6
UFO'	AS1	3
UFO'	AS2	1
UFO'	ATML1	2
UFO'	CLV3	5
UFO'	FIL	0
UFO'	LAS	21
UFO'	PTL	2
UFO'	WUS	4
WUS	AS1	12
WUS	AS2	5
WUS	ATML1	10
WUS	CLV3	28
WUS	FIL	5
WUS	LAS	16
WUS	PTL	1
WUS	UFO'	1

## Sheet: Supplementary Figure 5
Source data for Supplementary Figure 5
GID	Name	Expression values in different domains
		AS1	AS2	ATML1	CLV3	FIL	LAS	PTL	UFO'	WUS
AT2G27250	CLV3	0	0	0	30.2855	0	1.58522	0	0.392773	2.0741
AT2G28290	SYD	2.99858	4.11254	4.0163	20.9029	6.62198	6.82287	5.7655	7.21124	8.79748
AT4G17710	HDG4	0.157651	0.124069	0	3.07255	0.114865	0.241643	0.0254457	0.175193	0.219197
AT1G70510	KNAT2	2.30607	1.13882	1.33337	1.50914	1.194	6.42582	1.17328	11.7445	3.39679
AT1G23380	KNAT6	10.0231	2.7786	5.79696	4.05931	2.5786	20.3107	4.2851	25.5651	6.99958
AT1G30950	UFO	0.329503	0	0.0358628	8.22361	0.0120405	4.66277	0.164199	1.32911	11.545
AT2G17950	WUS	0	0.0139039	0	3.62352	0.0122155	1.21169	0.190034	0.407542	4.79716
AT2G37630	AS1	120.672	77.7862	84.2251	51.4961	39.6279	203.693	48.4622	121.314	46.9941
AT4G18390	TCP2	41.6386	21.3918	36.2003	13.9149	11.9699	9.08921	7.21551	8.334	13.5711
AT3G15030	TCP4	150.679	18.4348	112.914	29.9896	11.1537	25.2246	16.2214	6.9472	15.3746
AT1G65620	AS2	10.3006	8.32876	14.244	1.21909	0.772999	9.76654	4.31083	3.93883	1.7591
AT1G08465	YAB2	17.2338	14.8603	24.0289	6.03749	26.2224	9.69657	3.12565	15.2168	7.99306
AT2G45190	FIL	32.935	28.0491	76.0603	20.6735	71.6757	54.1418	19.499	12.8349	26.3837
AT5G16560	KAN	2.76032	4.93704	9.81066	9.56181	13.7366	8.64062	3.75547	7.37111	4.15884
AT1G55580	LAS	0.813186	0.249248	1.18535	1.05085	0.0351034	8.76886	1.19143	4.86945	1.27037
AT1G76420	CUC3	0.70504	1.5738	1.56133	2.48077	0.421723	38.3789	4.75166	18.3109	4.62027
AT3G23290	LSH4	78.1719	22.1623	23.5676	12.7195	10.2222	340.83	23.5011	152.683	37.0454
AT4G21750	ATML1	37.0946	29.0722	97.8938	35.0471	41.3478	36.9052	86.2096	40.7433	23.1794
AT4G04890	PDF2	25.1004	35.0607	106.467	42.0484	53.4924	41.6567	88.5104	53.0236	17.5474
AT5G03680	PTL	1.23459	1.56431	1.41028	1.28403	0.932829	8.28645	13.831	10.1837	2.01458

## Sheet: Supplementary Figure 7a
Source data for Supplementary Figure 7a
Domain	No. of domain-specifically expressed genes identified by pair-wise comparison
AS1	420
CLV3	335
ATML1	228
FIL	182
LAS	149
PTL	115
AS2	91
WUS	89
UFO'	19

## Sheet: Supplementary Data 1
Source RPKM data for Supplementary Data 1
		AS1_R1	AS1_R2	AS1_R3	AS2_R1	AS2_R2	AS2_R3	ATML1_R1	ATML1_R2	ATML1_R3	CLV3_R1	CLV3_R2	CLV3_R3	FIL_R1	FIL_R2	FIL_R3	LAS_R1	LAS_R2	LAS_R3	PTL_R1	PTL_R2	PTL_R3	UFO_R1	UFO_R2	UFO_R3	WUS_R1	WUS_R2	WUS_R3
AT4G21750	ATML1	45.874	34.3311	31.0786	32.2006	28.0008	27.015	87.9243	103.847	101.91	35.5958	33.5657	35.9798	37.7276	39.921	46.3947	43.8579	40.3667	26.4909	85.0809	92.7308	80.8172	40.5431	41.9546	39.7321	24.4782	20.0698	24.9901
AT4G04890	PDF2	21.7963	22.6913	30.8136	36.2175	34.5167	34.4481	94.8012	113.172	111.426	38.3372	37.3583	50.4498	46.0136	56.8317	57.6318	43.9454	46.4758	34.5489	81.5411	98.2673	85.7227	50.8313	55.9302	52.3093	16.8694	17.9708	17.8021
AT1G08465	YAB2	13.9928	17.9461	19.7624	14.0834	14.7832	15.7143	24.6266	23.5556	23.9044	5.22447	4.20057	8.68745	24.3707	24.7617	29.5349	11.2748	12.509	5.30593	2.87227	2.96622	3.53846	15.773	14.3456	15.5317	8.02304	10.1809	5.77527
AT2G45190	FIL	27.7761	36.4078	34.621	27.915	29.967	26.2654	92.4775	69.7203	65.983	23.318	19.1912	19.5112	73.7011	62.1964	79.1296	65.4753	28.9096	68.0404	19.3037	20.3719	18.8214	13.4441	11.77	13.2905	22.5222	25.0536	31.5753
AT5G16560	KAN	2.61967	1.66089	4.0004	5.37821	4.76121	4.67172	11.7687	9.36284	8.30048	8.24398	10.5116	9.92988	13.3974	13.5572	14.255	5.49263	11.3351	9.09412	4.2851	3.84704	3.13428	7.00859	8.06887	7.03588	3.01389	3.69651	5.76613
AT4G18390	TCP2	56.2903	43.9993	24.6262	20.2169	19.7541	24.2043	36.2694	26.5036	45.8279	12.9724	11.4587	17.3135	9.78322	13.2549	12.8716	5.35519	9.1529	12.7595	7.24212	8.19618	6.20823	8.55893	8.26239	8.18069	12.5609	17.4217	10.7307
AT3G15030	TCP4	261.701	98.5218	91.8135	16.2724	18.6533	20.3788	71.6026	96.6957	170.444	27.4341	28.0916	34.4432	9.56197	12.5353	11.3637	20.6566	27.2944	27.7229	19.024	15.5268	14.1133	7.78971	6.29821	6.75368	12.6385	15.3763	18.1091
AT1G65620	AS2	14.7844	6.90618	9.21137	8.37564	7.44231	9.16833	11.3188	15.9437	15.4695	1.03285	1.09533	1.52909	0.575777	0.998643	0.744575	11.2512	11.1149	6.93355	4.63424	4.00508	4.29317	3.98122	4.042	3.79326	3.04781	1.68734	0.542143
AT2G37630	AS1	159.679	119.507	82.83	72.7528	82.2119	78.3939	70.4178	86.7097	95.5478	57.5409	49.7989	47.1484	32.3473	46.8119	39.7245	220.876	218.361	171.841	53.3246	46.2626	45.7994	126.061	112.205	125.676	46.9793	47.0425	46.9607
AT1G55580	LAS	1.03893	0.216748	1.18388	0.35633	0.0964154	0.294999	0.47607	1.07487	2.00512	0.574071	0.681518	1.89696	0.0275577	0	0.0777526	6.86248	3.56168	15.8824	1.30662	1.0406	1.22708	4.55282	5.46455	4.59096	1.47818	0.581463	1.75148
AT1G76420	CUC3	0	0.889218	1.2259	1.53342	1.97774	1.21025	2.20176	1.50034	0.981891	2.11359	2.15073	3.17797	0.347866	0.34477	0.572533	16.2595	39.8157	59.0615	4.9252	5.05552	4.27427	21.9686	17.6068	15.3574	6.50623	3.73113	3.62346
AT3G23290	LSH4	91.8203	76.9484	65.7471	19.4124	26.8968	20.1776	33.5498	23.1512	14.0019	11.3092	11.2665	15.5829	12.4712	10.2155	7.97996	362.841	376.456	283.191	23.9503	23.5404	23.0125	168.674	142.138	147.237	45.1753	37.3282	28.6328
AT1G70510	KNAT2	2.7477	2.09764	2.07287	0.989996	1.18682	1.23964	1.37968	0.947585	1.67285	1.51077	2.00271	1.01394	1.64931	1.0086	0.924089	10.558	8.39418	0.325248	0.985977	1.32509	1.20877	11.6468	11.8733	11.7134	2.92253	4.39322	2.87463
AT1G23380	KNAT6	13.1317	7.01172	9.92594	2.28713	2.64042	3.40825	7.48117	3.87413	6.03558	3.09516	3.70139	5.38138	2.44095	2.69972	2.59511	17.4244	21.3307	22.1769	3.60314	4.28873	4.96343	27.3962	24.8466	24.4526	7.19076	7.91218	5.8958
AT5G03680	PTL	0.643925	2.16556	0.894275	1.90535	1.52781	1.25976	0.714264	1.23247	2.28411	1.07928	1.58401	1.18879	1.02139	0.858256	0.918838	7.20385	5.68169	11.9738	14.6221	14.2978	12.5733	10.825	9.85283	9.87323	1.97459	1.90526	2.16388
AT2G28290	SYD	2.3981	3.25544	3.3422	5.60081	3.44422	3.2926	3.20322	4.41078	4.43491	20.0152	22.4105	20.2829	5.7666	7.36742	6.73193	8.06329	6.80172	5.60359	5.9776	6.0477	5.27119	7.17679	7.75375	6.7032	7.42354	8.15472	10.8142
AT2G27250	CLV3	0	0	0	0	0	0	0	0	0	27.3818	23.355	40.1198	0	0	0	0.577212	0.670123	3.50834	0	0	0	0.541934	0.339634	0.296751	2.76583	0.689054	2.76742
AT4G17710	HDG4	0	0.174723	0.29823	0.0783384	0.103628	0.190241	0	0	0	3.11594	1.98621	4.11549	0.0222145	0.176134	0.146246	0.191959	0.0463081	0.486662	0.0390102	0	0.0373268	0.196611	0.154022	0.174947	0.250858	0.281233	0.125501
AT1G30950	UFO	0.680894	0.113642	0.193973	0	0	0	0.107588	0	0	6.82239	5.60035	12.2481	0.0361215	0	0	7.91679	2.93664	3.13488	0.0951479	0.215365	0.182084	1.73169	1.22718	1.02847	12.492	12.1437	9.99935
AT2G17950	WUS	0	0	0	0	0	0.0417118	0	0	0	3.13863	3.26155	4.47037	0	0	0.0366464	1.59171	0.0406135	2.00275	0.102639	0.271042	0.19642	0.574778	0.270163	0.377684	4.29019	6.13884	3.96244

## Sheet: Supplementary Data 2
Source RPKM data for Supplementary Data 2
GID	Name	Description	AS1_R1	AS1_R2	AS1_R3	AS2_R1	AS2_R2	AS2_R3	ATML1_R1	ATML1_R2	ATML1_R3	CLV3_R1	CLV3_R2	CLV3_R3	FIL_R1	FIL_R2	FIL_R3	LAS_R1	LAS_R2	LAS_R3	PTL_R1	PTL_R2	PTL_R3	UFO_R1	UFO_R2	UFO_R3	WUS_R1	WUS_R2	WUS_R3	AS1_average	AS2_average	ATML1_average	CLV3_average	FIL_average	LASerage	PTL_average	UFO_average	WUS_average	logFC (AS2/AS1)	FDR (AS2/AS1)	logFC (ATML1/AS1)	FDR (ATML1/AS1)	logFC (ATML1/AS2)	FDR (ATML1/AS2)	logFC (CLV3/AS1)	FDR (CLV3/AS1)	logFC (CLV3/AS2)	FDR (CLV3/AS2)	logFC (CLV3/ATML1)
AT1G01990		unknown protein; Has 32 Blast hits to 32 proteins in 6 species: Archae - 0; Bacteria - 0; Metazoa - 0; Fungi - 0; Plants - 32; Viruses - 0; Other Eukaryotes - 0 (source: NCBI BLink).	97.3096	59.526	33.6486	11.4683	12.5681	11.7548	18.7486	22.1683	34.4129	18.4813	17.2785	15.2986	7.87844	8.86023	7.71668	24.5956	24.8903	22.0475	8.5663	7.09871	6.92771	6.20213	6.14171	6.62745	17.1712	17.2263	16.4892	63.4947	11.9304	25.1099	17.0195	8.15178	23.8445	7.53091	6.32376	16.9623	-2.41113	9.1724e-16	-1.34688	1.04987e-05	1.0643	0.000511993	-1.89986	4.89983e-11	0.511333	0.109191	-0.552983
AT1G02160		Cox19 family protein (CHCH motif)	335.52	160.353	73.7678	37.3213	65.0692	42.6881	93.9112	56.9019	63.0904	28.9251	22.7101	21.2975	23.1137	25.9289	27.1527	41.1697	41.3436	41.9472	30.2562	33.4849	33.9298	25.4151	20.6631	31.3897	30.8339	35.1332	25.7096	189.88	48.3596	71.3011	24.3109	25.3984	41.4868	32.557	25.8227	30.5589	-1.97288	8.22191e-08	-1.40983	0.000196676	0.563077	0.16519	-2.96663	7.59216e-16	-0.993765	0.00803393	-1.55685
AT1G02170	LOL3, ATMCPB1, MCP1B, ATMC1, MC1	metacaspase 1	179.908	143.004	82.4888	18.9226	18.983	16.7322	36.2386	53.3116	99.0788	25.9489	27.0006	22.9326	27.7397	34.366	30.0764	34.9167	48.182	24.554	25.1136	23.5303	27.6827	23.5601	23.6178	26.3171	36.2146	23.5537	48.7198	135.134	18.2126	62.8763	25.294	30.7273	35.8843	25.4422	24.4983	36.1627	-2.89101	3.52145e-17	-1.10766	0.00181032	1.78339	1.37104e-07	-2.41739	3.21711e-13	0.473657	0.194978	-1.30974
AT1G02710		glycine-rich protein	400.667	247.565	115.385	1.55133	1.34672	1.58935	5.69975	5.44454	9.10583	1.83282	6.11961	7.99102	0.824836	2.61598	1.55149	20.8643	54.9363	63.5231	17.2368	3.77037	7.34562	2.67677	1.94443	1.99874	19.7933	23.6693	37.0463	254.539	1.4958	6.75004	5.31448	1.6641	46.4412	9.45093	2.20665	26.8363	-7.3848	2.14054e-24	-5.25745	9.06317e-16	2.12987	0.0020619	-5.55257	5.23701e-18	1.83547	0.00696724	-0.295027
AT1G02952		other RNA	1.15464	5.72627	3.66525	0	0	0	0	0	0	0	0.108203	0	0	0	0	0.178726	0	0	0	0	0	0	0	0	0	0	0	3.51539	0	0	0.0360677	0	0.0595753	0	0	0	-7.60697	8.69253e-05	-7.63756	0.000160746	0	1	-5.99706	0.000182488	1.81001	1	1.82865
AT1G03140		splicing factor Prp18 family protein	167.822	121.463	75.0323	42.0779	42.0956	40.0285	53.0918	41.3733	65.6063	40.6111	35.1877	39.4392	43.3479	35.0819	39.8294	52.1632	65.3969	61.1922	30.554	34.6783	32.7293	43.3562	40.6421	48.55	53.675	53.3479	52.86	121.439	41.4007	53.3571	38.4127	39.4198	59.5841	32.6539	44.1828	53.2943	-1.55226	8.73823e-11	-1.18825	1.27371e-06	0.364019	0.177067	-1.66056	1.17955e-12	-0.108289	0.719938	-0.47231
AT1G03600	PSB27	photosystem II family protein	5230.71	1737.53	2028.69	1157.1	1230.53	1176.28	1086.8	1288.26	1506.49	258.299	216.718	291.432	533.414	481.882	593.353	548.698	639.433	452.667	319.695	313.374	269.963	399.728	358.273	357.816	910.196	933.088	986.167	2998.97	1187.97	1293.85	255.483	536.217	546.932	301.011	371.939	943.15	-1.33597	5.3081e-06	-1.21294	5.56211e-05	0.123032	0.758205	-3.55311	2.50883e-32	-2.21714	1.8358e-14	-2.34017
AT1G04330		unknown protein; FUNCTIONS IN: molecular_function unknown; INVOLVED IN: biological_process unknown; LOCATED IN: chloroplast; BEST Arabidopsis thaliana protein match is: unknown protein (TAIR:AT3G23170.1); Has 74 Blast hits to 74 proteins in 6 species: Archae - 0; Bacteria - 0; Metazoa - 0; Fungi - 0; Plants - 74; Viruses - 0; Other Eukaryotes - 0 (source: NCBI BLink).	54.2779	29.779	25.0309	1.76343	1.66623	1.68237	2.21286	2.14335	6.45242	1.58735	0.203847	0.364252	4.14333	3.11524	3.1577	3.03036	0	3.49114	0.376344	0.425923	0.240069	0.579568	0.693418	0.605868	3.12597	2.00974	0.807163	36.3626	1.70401	3.60288	0.718483	3.47209	2.17383	0.347445	0.626285	1.98096	-4.40635	1.21485e-06	-3.35958	0.00020989	1.04747	0.278786	-5.6998	1.62915e-09	-1.2943	0.183996	-2.34222
AT1G04630	MEE4	GRIM-19 protein	473.524	357.202	167.996	71.2757	81.0095	78.9803	137.496	119.093	194.652	31.9473	27.6422	35.375	52.2583	54.6032	58.4201	111.463	116.157	101.313	51.7122	51.2891	50.6175	62.1155	50.7526	57.7339	85.4996	65.9864	52.7852	332.907	77.0885	150.414	31.6548	55.0939	109.644	51.2063	56.8674	68.0904	-2.11023	5.48312e-14	-1.14766	7.6383e-05	0.962586	0.000815347	-3.39393	2.57136e-32	-1.28372	4.39322e-06	-2.24631
AT1G04778		unknown protein; FUNCTIONS IN: molecular_function unknown; INVOLVED IN: biological_process unknown; LOCATED IN: cellular_component unknown; Has 0 Blast hits to 0 proteins in 0 species (source: NCBI BLink).	11.1464	10.118	5.26531	0	0.365916	0.335875	0.373817	0	0	0.871487	0.149221	0.533284	0.470642	0	0.295087	2.71126	0	0	0.275494	0.779466	0.395408	0.347121	0.435086	0.47519	0	0.441355	0.443148	8.84326	0.233931	0.124606	0.517998	0.255243	0.903754	0.483456	0.419132	0.294834	-5.08796	0.000556842	-5.43695	0.000461274	-0.348099	0.860469	-4.0699	0.00275992	1.03292	0.602687	1.38295
AT1G04930		hydroxyproline-rich glycoprotein family protein	30.8273	23.421	11.7551	4.4455	4.72835	5.90845	7.83424	8.58677	10.8563	4.49505	3.66201	3.76403	2.99821	3.4105	3.49267	7.68141	6.96028	15.8753	3.88898	3.38562	2.91968	4.17136	2.8347	3.36431	5.67497	4.26538	2.50226	22.0011	5.02743	9.09244	3.9737	3.30046	10.1723	3.39809	3.45679	4.14754	-2.12739	1.38057e-07	-1.28006	0.00242286	0.84742	0.0489471	-2.46967	4.21942e-10	-0.342253	0.469543	-1.18971
AT1G05760	RTM1	Mannose-binding lectin superfamily protein	13.8338	16.7944	14.4346	0	0	0	0	0	0	0	0	0	0	0	0	2.02237	2.28871	8.03877	0	0	0	0	0	0	0	0	0	15.0209	0	0	0	0	4.11662	0	0	0	-10.2847	4.18156e-12	-10.3154	9.50225e-12	0	1	-10.3753	9.51542e-13	0	1	0
AT1G06150		basic helix-loop-helix (bHLH) DNA-binding superfamily protein	1.73662	2.31995	1.99322	0.76791	0.704144	0.762887	0.241748	0.267277	0.298009	0.563591	0.489569	0.605635	0.60378	0.549357	0.577154	0.342122	1.39791	0.333601	0.31287	0.265565	0.266106	0.26281	0.295096	0.317799	0.838305	0.501233	0.559189	2.0166	0.74498	0.269011	0.552932	0.576763	0.691211	0.281513	0.291902	0.632909	-1.43431	0.00580216	-2.91759	1.07762e-07	-1.48382	0.00964364	-1.86352	0.00018267	-0.429195	0.460808	1.05487
AT1G06160	ORA59	octadecanoid-responsive Arabidopsis AP2/ERF 59	76.9355	30.1736	21.4594	8.18262	11.2452	12.309	6.38902	3.94505	11.3847	1.4322	1.66756	1.40223	6.03291	5.21265	9.74739	5.50883	6.95988	7.25563	2.35427	3.433	2.5126	13.5769	13.0491	10.4644	4.29432	4.27939	2.11198	42.8562	10.5789	7.2396	1.50066	6.99765	6.57478	2.76663	12.3634	3.56189	-2.01704	1.62929e-05	-2.58203	8.38641e-08	-0.56503	0.29861	-4.82735	2.35513e-21	-2.8109	7.74289e-09	-2.24595
AT1G06830		Glutaredoxin family protein	63.5435	73.4217	51.3027	7.93369	5.21051	6.71617	7.58812	5.56167	6.91666	5.28069	7.0527	8.07847	2.28145	3.67436	5.81117	6.87015	4.35956	1.52185	1.75279	1.70032	1.75702	7.92261	7.64545	9.67469	33.8144	32.2259	16.7826	62.7559	6.62012	6.68881	6.80395	3.92233	4.25052	1.73671	8.41425	27.6076	-3.24164	4.4678e-12	-3.22148	9.50225e-12	0.0202283	1	-3.19621	2.24057e-12	0.0456203	0.967601	0.025391
AT1G07090	LSH6	Protein of unknown function (DUF640)	710.551	233.833	261.89	37.9988	44.9425	46.0484	79.7563	184.585	229.651	11.2411	10.8465	11.8971	41.7948	39.0515	38.3498	131.889	158.677	41.2212	12.739	11.5338	11.8471	43.4788	34.3077	33.6459	23.3541	17.9739	26.1716	402.091	42.9966	164.664	11.3282	39.732	110.596	12.04	37.1441	22.4999	-3.22495	1.18172e-13	-1.28924	0.00378079	1.93574	5.37313e-06	-5.14842	1.07558e-28	-1.92353	5.23537e-06	-3.85929
AT1G07130	STN1, ATSTN1	Nucleic acid-binding, OB-fold-like protein	290.35	121.155	73.0583	0.94246	0.525957	0.911912	0.149254	0	0.502903	0.0695916	0.142991	0.0425848	1.55341	0.744962	0.801171	20.7451	21.2835	18.5356	0.395986	0.348563	0.126299	0.51742	0.382176	0.485706	0.778072	0.916341	0.353871	161.521	0.793443	0.217386	0.0850557	1.03318	20.1881	0.290283	0.461768	0.682761	-7.65295	1.92567e-40	-9.80728	2.30423e-48	-2.15945	0.00870069	-10.7683	1.60504e-54	-3.12515	6.87111e-05	-0.964901
AT1G07320	RPL4	ribosomal protein L4	1423.59	1225.37	715.417	507.949	419.426	355.468	296.532	343.958	727.961	209.654	188.761	191.499	300.889	289.58	304.499	307.201	264.354	253.848	202.681	213.858	206.856	190.465	158.393	179.264	341.303	347.457	283.85	1121.46	427.614	456.15	196.638	298.323	275.134	207.798	176.041	324.203	-1.39098	7.75885e-07	-1.29849	6.12041e-06	0.0924908	0.820987	-2.51177	1.54572e-19	-1.12079	5.70327e-05	-1.21328
AT1G07600	MT1A, MT1, LSR4, MT-Q, ATMT-2, ATMT-Q, ATMT1	metallothionein 1A	678.934	1074.72	473.548	0	0	0	0	0	0	0	0	0	0	0	0	259.059	242.203	601.753	0	0	0	0	0	0	0	0	0	742.402	0	0	0	0	367.672	0	0	0	-13.7109	1.89998e-52	-13.7417	2.65832e-50	0	1	-13.8016	3.98641e-53	0	1	0
AT1G07640	OBP2	Dof-type zinc finger DNA-binding family protein	64.0021	50.2074	56.435	9.73033	8.83659	8.80556	4.66827	13.0797	6.51055	8.64892	7.72547	10.4527	5.81255	6.94385	6.80886	9.31568	2.88044	8.221	3.39483	3.27477	2.70331	4.2679	4.31794	5.50193	13.0398	15.2575	13.6336	56.8815	9.12416	8.08619	8.94235	6.52175	6.80571	3.1243	4.69592	13.977	-2.63976	1.30438e-13	-2.81819	5.14703e-15	-0.178427	0.713063	-2.66814	2.01401e-14	-0.0283487	0.969652	0.150083
AT1G07950	MED22B	Surfeit locus protein 5 subunit 22 of Mediator complex	238.207	144.674	68.0098	19.2825	21.944	21.369	37.5066	32.0274	88.0642	8.96175	8.54723	12.1466	12.122	11.8946	10.2661	21.7929	9.71174	10.6204	12.4439	11.8659	13.9843	12.9883	10.2863	11.2892	15.2382	11.198	9.79547	150.297	20.8652	52.5328	9.8852	11.4276	14.0417	12.7647	11.5213	12.0772	-2.84792	4.53104e-12	-1.52183	0.000283248	1.32615	0.00136089	-3.92315	9.71908e-21	-1.07526	0.00960987	-2.40144
AT1G08160		Late embryogenesis abundant (LEA) hydroxyproline-rich glycoprotein family	104.754	97.585	39.6383	4.30762	3.54105	4.20302	0.654894	0.863883	4.99119	1.74487	1.79261	3.06973	1.30876	1.29712	1.47704	9.66426	5.04724	1.63208	0.919313	0.93638	0.395839	3.08888	3.95634	3.52024	2.95585	3.53469	3.40118	80.6591	4.01723	2.16999	2.2024	1.36097	5.44786	0.750511	3.52182	3.29724	-4.32449	2.64674e-11	-5.31341	1.68571e-14	-0.989205	0.185619	-5.18292	3.4457e-15	-0.858492	0.192	0.130833
AT1G08315		ARM repeat superfamily protein	117.317	44.3987	41.4039	5.9645	6.88836	8.23241	17.0496	30.8047	34.4129	4.67947	6.25916	4.71633	14.2708	13.8688	12.2657	13.297	11.6723	23.0136	6.85686	8.82374	8.89227	5.9644	6.04666	7.90079	9.79233	8.36423	7.1105	67.7064	7.02842	27.4224	5.21832	13.4684	15.9943	8.19096	6.63728	8.42236	-3.26628	1.02856e-17	-1.30911	0.000654285	1.95729	1.665e-07	-3.69464	3.26526e-22	-0.428338	0.304642	-2.38568
AT1G10770		Plant invertase/pectin methylesterase inhibitor superfamily protein	1.96583	4.45917	1.15823	0.144877	0.215604	0.131936	0.660778	0.184895	0.463846	0.256747	0.527543	0.62844	0.308122	0.122152	0.17387	0.677736	0.481732	0	0.162325	0.18371	0.0517736	0.090902	0.0427267	0	0.0869871	0	0	2.52775	0.164139	0.436506	0.47091	0.201382	0.386489	0.132603	0.0445429	0.0289957	-3.86626	0.000338607	-2.4504	0.020086	1.4229	0.255761	-2.37249	0.0107509	1.50355	0.214355	0.0789888
AT1G10960	ATFD1, FD1	ferredoxin 1	17539.5	15619.3	8372.54	1843.2	2047.14	1596.12	1769.65	1093.02	3612.8	227.632	252.815	242.469	1037.99	805.41	842.493	1419.7	1288.23	1111.11	438.907	441.074	462.334	376.477	339.864	368.679	1185.96	1242.23	622.863	13843.8	1828.82	2158.49	240.972	895.297	1273.02	447.438	361.673	1017.02	-2.92024	1.79121e-17	-2.68134	4.51725e-15	0.238902	0.564676	-5.8441	7.38566e-53	-2.92387	8.69853e-18	-3.16277
AT1G11580	ATPMEPCRA, PMEPCRA	methylesterase PCR A	34.9526	49.8336	39.1975	5.47453	4.68533	3.69803	2.49995	3.07106	13.4185	6.7877	8.81106	7.30679	5.60405	6.3911	5.87217	25.9114	23.1909	7.74052	9.93099	8.36589	12.1683	16.0234	14.9743	15.781	5.1653	3.81551	5.6381	41.3279	4.6193	6.32983	7.63518	5.95577	18.9476	10.1551	15.5929	4.87297	-3.16061	3.81877e-11	-2.73258	1.4531e-08	0.428084	0.428926	-2.43514	9.19512e-08	0.72559	0.140546	0.297499
AT1G12090	ELP	extensin-like protein	7234.28	2877.05	1823	1041.99	1094.8	1057.48	797.658	1177.58	3919.33	160.566	161.089	238.28	747.88	605.256	800.497	491.704	594.482	403.846	172.39	185.441	188.077	357.487	360.066	341.701	610.329	592.611	501.532	3978.11	1064.76	1964.86	186.645	717.877	496.677	181.969	353.085	568.157	-1.90155	2.15591e-05	-1.01784	0.0346921	0.883709	0.05958	-4.41354	4.28822e-21	-2.512	1.3037e-08	-3.39571
AT1G12200		Flavin-binding monooxygenase family protein	108.729	122.258	90.3793	14.0656	11.6622	10.7657	5.66849	6.79562	10.7221	13.5711	14.0373	9.15192	22.0512	21.4031	22.4268	20.1872	26.1315	16.1076	14.6839	9.37081	14.9359	12.9858	13.7285	15.2398	9.32997	8.65631	4.78837	107.122	12.1645	7.72874	12.2534	21.9604	20.8088	12.9969	13.9847	7.59155	-3.13822	7.12152e-27	-3.8133	3.15053e-36	-0.675107	0.0353395	-3.1291	2.63753e-27	0.00915256	1	0.684275
AT1G12320		Protein of unknown function (DUF1442)	66.9598	48.6673	30.1163	20.2637	20.5035	15.3983	11.7992	16.0988	20.6232	11.8117	9.28437	10.2354	2.39742	2.20636	2.52315	3.67695	2.97478	12.8898	6.61578	4.19744	7.0976	7.70435	6.92594	6.25895	8.05743	8.91263	8.707	48.5811	18.7219	16.1738	10.4438	2.37564	6.51386	5.97027	6.96308	8.55902	-1.37526	0.00191203	-1.59416	0.000455432	-0.218901	0.71141	-2.21801	2.02661e-07	-0.842771	0.0628767	-0.623873
AT1G12630		Integrase-type DNA-binding superfamily protein	13.8742	3.98802	8.89308	0.192265	0.858376	0.52527	1.31537	1.84028	0.410376	0.340726	1.24461	1.04249	0.899591	0.405266	0.384568	2.31278	0.12786	0.0689081	0.359033	0.243799	0.618372	1.62857	0.907232	1.13949	1.61615	1.15038	1.15505	8.91845	0.525304	1.18867	0.875944	0.563142	0.836516	0.407068	1.2251	1.3072	-4.05234	0.000178053	-2.85608	0.00710217	1.19903	0.352877	-3.3091	0.000857325	0.746612	0.575293	-0.45314
AT1G13380		Protein of unknown function (DUF1218)	308.881	196.827	107.024	23.1544	27.9565	29.5072	55.4229	32.3377	70.8684	25.2051	30.1662	30.005	18.5208	20.5047	21.2052	38.8303	44.2575	42.4846	17.1865	18.8967	18.2143	19.0509	18.9397	21.8394	42.6688	37.5539	43.1306	204.244	26.8727	52.8763	28.4588	20.0769	41.8575	18.0992	19.9433	41.1178	-2.92527	3.51029e-22	-1.9524	7.21271e-11	0.972901	0.00159906	-2.84173	9.4765e-22	0.0835706	0.837173	-0.889342
AT1G14890		Plant invertase/pectin methylesterase inhibitor superfamily protein	291.632	180.708	100.153	24.4489	24.5528	23.4625	16.207	21.8948	81.6578	2.04809	3.96638	3.54374	54.0061	20.2107	18.7002	101.349	77.068	41.2632	18.6195	17.2824	18.7559	30.568	26.2324	30.3447	19.3096	15.8803	15.7294	190.831	24.1548	39.9199	3.18607	30.9723	73.2267	18.2192	29.0484	16.9731	-2.98148	6.63187e-09	-2.2638	1.3034e-05	0.717707	0.191725	-5.89295	3.6987e-25	-2.91175	1.56558e-08	-3.62951
AT1G15000	scpl50	serine carboxypeptidase-like 50	78.3153	69.3548	41.9719	13.3882	13.7013	13.7992	11.1394	19.4361	20.0606	11.965	11.7957	9.37399	9.26822	11.2234	9.63738	36.6088	22.2287	20.2383	7.53609	6.09669	6.03192	10.8794	9.84268	11.4073	13.4512	9.77791	5.89981	63.214	13.6296	16.8787	11.0449	10.043	26.3586	6.5549	10.7098	9.70966	-2.21283	1.52124e-12	-1.91254	1.57035e-09	0.300316	0.417586	-2.51738	4.24945e-16	-0.304528	0.393307	-0.604851
AT1G15140		FAD/NAD(P)-binding oxidoreductase	370.626	243.206	171.375	83.7581	72.8879	76.3111	59.1669	97.1533	106.624	26.458	30.5035	41.2421	46.7594	54.2405	58.81	53.9909	34.1433	25.4188	34.8087	35.191	32.8108	40.8479	42.5145	38.7557	57.1171	62.3151	42.5613	261.736	77.6524	87.648	32.7346	53.27	37.851	34.2702	40.706	53.9979	-1.75292	3.27791e-09	-1.58002	1.48786e-07	0.172902	0.651295	-2.99799	8.39748e-24	-1.24508	2.31187e-05	-1.41798
AT1G15230		unknown protein; FUNCTIONS IN: molecular_function unknown; INVOLVED IN: biological_process unknown; LOCATED IN: cellular_component unknown; EXPRESSED IN: 24 plant structures; EXPRESSED DURING: 15 growth stages; Has 26 Blast hits to 26 proteins in 12 species: Archae - 0; Bacteria - 0; Metazoa - 0; Fungi - 0; Plants - 26; Viruses - 0; Other Eukaryotes - 0 (source: NCBI BLink).	132.729	51.7609	51.2451	32.7074	43.9729	38.8161	46.0051	32.5123	32.3916	6.7316	8.29004	9.30788	16.2193	17.045	17.4018	30.4618	20.8402	49.2065	18.8654	14.2184	17.8555	16.7063	13.863	14.1455	24.0789	25.1752	14.8111	78.5783	38.4988	36.9697	8.10984	16.8887	33.5028	16.9798	14.9049	21.355	-1.02918	0.00408989	-1.08469	0.0031617	-0.0555081	0.92973	-3.27204	3.29362e-20	-2.24296	1.32865e-10	-2.18746
AT1G15820	LHCB6, CP24	light harvesting complex photosystem II subunit 6	17025.2	12729.2	8207.86	4030.94	3097.03	3187.46	1434.3	2373.5	7368.85	823.582	717.078	790.406	1967.01	2240.88	2693.02	1884.95	1157.21	783.782	985.424	878.984	954.594	1311.92	1202.84	1191.66	3195.97	2993.52	2292.59	12654.1	3438.47	3725.55	777.022	2300.3	1275.32	939.667	1235.47	2827.36	-1.87976	5.36803e-06	-1.76416	2.85619e-05	0.115599	0.850677	-4.0255	4.02562e-21	-2.14574	1.24662e-07	-2.26134
AT1G17700	PRA1.F1	prenylated RAB acceptor 1.F1	113.944	48.6591	50.4718	19.9287	29.831	21.5872	10.1348	27.3073	34.0291	5.28724	3.84758	4.44866	10.886	5.48299	5.70648	12.2433	14.4465	0.250614	1.20132	0.945791	0.499772	17.9445	15.6728	18.1986	3.27479	3.68178	4.957	71.0249	23.7823	23.8237	4.52783	7.35849	8.98015	0.882293	17.2719	3.97119	-1.5781	0.0313273	-1.57986	0.0390391	-0.00175721	1	-3.97049	5.35036e-08	-2.3926	0.000812807	-2.39088
AT1G18680		HNH endonuclease domain-containing protein	77.3131	22.6738	16.7268	6.03066	11.8951	11.3108	19.0283	17.775	19.308	5.17404	5.57701	7.73364	4.94713	4.66097	6.31847	18.7596	6.68418	11.6304	3.37848	5.34083	5.02862	3.78388	4.31931	4.84694	16.0355	10.9109	12.508	38.9046	9.74551	18.7038	6.16156	5.30886	12.3581	4.58264	4.31671	13.1515	-1.99558	5.67554e-05	-1.05635	0.0478038	0.939317	0.0724813	-2.65348	4.24318e-08	-0.657916	0.216927	-1.59728
AT1G20340	DRT112, PETE2	Cupredoxin superfamily protein	17237.3	9551.58	10079.6	6055.73	6815.29	5430.08	3747.74	6948.16	5475.69	1051.37	889.647	1153.64	4133.55	4007.76	4466.79	2911.42	2443.44	2154.62	1576.93	1575.33	1589.32	1665.46	1498.78	1772.86	4141.44	4387.68	2882.19	12289.5	6100.36	5390.53	1031.55	4202.7	2503.16	1580.53	1645.7	3803.77	-1.01046	8.80405e-05	-1.18896	4.63377e-06	-0.178502	0.573864	-3.57453	2.41111e-42	-2.56407	6.46865e-24	-2.38557
AT1G21350		Thioredoxin superfamily protein	288.431	220.309	110.556	97.967	92.4711	106.33	19.2786	30.5779	55.2491	20.8863	28.0775	30.1394	60.2438	54.9242	55.6451	25.389	18.5501	22.8388	19.4483	18.4561	16.1109	22.9474	22.1994	23.1557	46.4122	60.1926	52.4033	206.432	98.9226	35.0352	26.3677	56.9377	22.2593	18.0051	22.7675	53.0027	-1.06112	0.00108418	-2.56825	1.80862e-15	-1.50716	2.79286e-06	-2.96704	1.22527e-20	-1.90595	1.26191e-09	-0.398786
AT1G21500		unknown protein; Has 29 Blast hits to 29 proteins in 12 species: Archae - 0; Bacteria - 0; Metazoa - 0; Fungi - 2; Plants - 27; Viruses - 0; Other Eukaryotes - 0 (source: NCBI BLink).	6830.98	3239.81	1549.56	499.637	680.261	573.107	934.803	642.545	2517.83	166.402	140.612	154.457	227.189	229.409	294.159	548.004	320.976	308.449	145.375	146.357	137.533	172.498	175.267	191.505	560.555	495.017	483.403	3873.45	584.335	1365.06	153.823	250.253	392.476	143.088	179.757	512.992	-2.72872	2.21018e-10	-1.50495	0.000631162	1.22377	0.00482312	-4.65425	7.69883e-25	-1.92553	4.21277e-06	-3.14931
AT1G22030		CONTAINS InterPro DOMAIN/s: Protein BYPASS related (InterPro:IPR008511); BEST Arabidopsis thaliana protein match is: unknown protein (TAIR:AT1G77855.1); Has 99 Blast hits to 99 proteins in 17 species: Archae - 0; Bacteria - 0; Metazoa - 3; Fungi - 0; Plants - 96; Viruses - 0; Other Eukaryotes - 0 (source: NCBI BLink).	19.2534	10.0993	11.3615	2.52991	2.89285	2.34296	0.760559	3.83066	4.02704	3.03961	4.47596	4.86703	0.693088	1.22922	1.37229	5.27269	4.63858	0.184418	4.83642	3.33488	4.99548	4.33163	4.07199	3.80094	4.37679	2.77088	6.33709	13.5714	2.58857	2.87276	4.12753	1.0982	3.36523	4.38893	4.06819	4.49492	-2.388	0.0013447	-2.26105	0.00370431	0.127033	0.920372	-1.71396	0.0157428	0.674319	0.397123	0.547294
AT1G23040		hydroxyproline-rich glycoprotein family protein	472.397	287.275	131.247	31.0863	33.5664	39.1101	27.6796	56.7209	219.839	7.15362	7.12202	13.6288	43.8103	21.9997	31.2642	21.3585	17.2413	7.56183	8.71919	9.0763	9.63676	16.019	13.6229	15.5703	29.6088	24.9492	24.0756	296.973	34.5876	101.413	9.30149	32.3581	15.3872	9.14408	15.0707	26.2112	-3.1016	2.16056e-08	-1.55288	0.00642898	1.54876	0.00503435	-4.99305	9.53867e-18	-1.89153	0.000460532	-3.44031
AT1G23530		unknown protein; BEST Arabidopsis thaliana protein match is: unknown protein (TAIR:AT1G70470.1); Has 38 Blast hits to 38 proteins in 12 species: Archae - 0; Bacteria - 0; Metazoa - 0; Fungi - 0; Plants - 37; Viruses - 0; Other Eukaryotes - 1 (source: NCBI BLink).	15.5417	10.9308	8.47511	1.2279	1.16526	0.923736	0.243494	0.0681329	0.2279	0.315368	1.12318	1.0807	0.363334	0.585163	0.597991	0.927616	3.90535	0	0.279142	0.315916	0.11447	1.37338	1.7634	1.29313	3.71831	3.1304	0.384873	11.6492	1.10563	0.179842	0.839749	0.515496	1.61099	0.23651	1.47663	2.41119	-3.38934	0.000915203	-5.93352	4.15965e-07	-2.5486	0.025867	-3.76875	0.00013808	-0.379148	0.758085	2.1715
AT1G24388		unknown protein; FUNCTIONS IN: molecular_function unknown; INVOLVED IN: biological_process unknown; LOCATED IN: cellular_component unknown; BEST Arabidopsis thaliana protein match is: unknown protein (TAIR:AT4G17700.1); Has 30201 Blast hits to 17322 proteins in 780 species: Archae - 12; Bacteria - 1396; Metazoa - 17338; Fungi - 3422; Plants - 5037; Viruses - 0; Other Eukaryotes - 2996 (source: NC…	54.9805	50.8906	61.9567	12.2673	16.2276	14.5229	0.2763	4.87068	3.49117	5.95832	6.50735	7.19354	0.23191	0.229846	0.654324	0	0	0	11.1994	13.4814	12.8594	8.12464	7.87884	5.90062	15.3858	19.2469	18.8338	55.9426	14.3393	2.87938	6.55307	0.372027	0	12.5134	7.30137	17.8222	-1.96268	0.000183424	-4.39297	9.76753e-14	-2.43118	3.79603e-05	-3.08793	2.98595e-09	-1.12537	0.0378653	1.30619
AT1G24390		unknown protein; Has 1 Blast hits to 1 proteins in 1 species: Archae - 0; Bacteria - 0; Metazoa - 0; Fungi - 0; Plants - 1; Viruses - 0; Other Eukaryotes - 0 (source: NCBI BLink).	17.8993	15.103	23.2294	6.3251	4.4296	4.85653	1.19416	0.316556	0	0.586099	1.90675	1.79324	0.422026	0.313703	0.198454	0	0	0	6.48469	3.56465	6.55943	5.2915	5.48639	6.32765	4.17003	2.67141	3.27832	18.7439	5.20374	0.503572	1.4287	0.311394	0	5.53626	5.70185	3.37325	-1.84663	0.00174389	-4.79086	3.42976e-13	-2.94702	2.31156e-06	-3.66255	8.94447e-10	-1.81682	0.00280175	1.13133
AT1G24575		unknown protein; Has 7 Blast hits to 7 proteins in 2 species: Archae - 0; Bacteria - 0; Metazoa - 0; Fungi - 0; Plants - 7; Viruses - 0; Other Eukaryotes - 0 (source: NCBI BLink).	49.9825	51.1604	39.4789	7.66896	7.49498	5.31609	2.03021	2.19117	0	4.05692	2.22288	5.46157	3.89496	2.41269	3.38841	3.28921	0	0.0820468	1.19697	1.06437	1.55436	5.24272	4.59091	3.65733	15.6693	20.2719	4.95104	46.8739	6.82668	1.40713	3.91379	3.23202	1.12375	1.2719	4.49699	13.6307	-2.77704	0.00219747	-4.96052	4.59311e-07	-2.18456	0.0177182	-3.57645	5.95778e-05	-0.799471	0.410482	1.38557
AT1G25370		Protein of unknown function (DUF1639)	49.3859	20.4412	21.2788	7.19966	5.8881	7.79694	11.2662	14.0929	19.6243	4.77026	3.03099	4.32581	10.5115	12.7559	10.6643	4.61637	10.1581	2.5455	9.8109	11.5146	11.0217	5.49409	5.33693	5.18957	2.92082	6.6363	3.39009	30.3686	6.96157	14.9945	4.04236	11.3106	5.77334	10.7824	5.3402	4.31573	-2.12381	2.16949e-06	-1.02428	0.0342086	1.09963	0.0181198	-2.91036	5.837e-11	-0.786583	0.0973187	-1.88626
AT1G26220		Acyl-CoA N-acyltransferases (NAT) superfamily protein	253.656	132.204	135.768	0	0	0	0	0	0	0	0	0	0	0	0	40.9495	41.5811	19.9444	0	0	0	0	0	0	0	0	0	173.876	0	0	0	0	34.1583	0	0	0	-14.0043	5.06303e-64	-14.035	1.26877e-61	0	1	-14.095	8.61107e-65	0	1	0
AT1G26450		Carbohydrate-binding X8 domain superfamily protein	19.7029	25.9451	26.8231	6.25246	5.89044	5.11975	0.931933	5.36435	4.26156	2.85546	4.12401	2.77293	3.84401	3.0124	2.73244	8.42708	8.22284	1.01688	5.10202	3.64216	6.30886	3.59338	3.53295	3.81798	2.83923	4.08684	4.6085	24.157	5.75422	3.51928	3.2508	3.19628	5.88893	5.01768	3.6481	3.84486	-2.06863	0.000608643	-2.80429	7.90327e-06	-0.735762	0.288958	-2.88981	9.75573e-07	-0.821229	0.197465	-0.0854289
AT1G27020		unknown protein; BEST Arabidopsis thaliana protein match is: unknown protein (TAIR:AT1G27030.1); Has 514 Blast hits to 514 proteins in 175 species: Archae - 0; Bacteria - 311; Metazoa - 0; Fungi - 0; Plants - 65; Viruses - 0; Other Eukaryotes - 138 (source: NCBI BLink).	97.9754	112.444	109.854	16.1417	11.1005	15.9886	24.563	63.9456	64.7535	34.9018	29.308	20.7818	79.4573	22.8196	24.5202	29.702	56.9178	49.1348	21.7029	20.1879	23.0421	26.9987	24.8848	22.5178	30.4827	20.6921	27.5777	106.758	14.4103	51.0874	28.3305	42.2657	45.2515	21.6443	24.8004	26.2508	-2.88852	2.12664e-12	-1.06606	0.0136001	1.82252	7.26322e-06	-1.91458	1.07394e-06	0.974001	0.0178003	-0.848532
AT1G27710		Glycine-rich protein family	5.62252	1.89003	1.5397	0.128395	0	0	0	0	0	0.379231	0.727263	0.371297	0.0546137	0.270638	0.15409	0	0	0	0.959056	0.48843	1.05532	0	0.0757317	0.0992548	0.385455	0.768228	0.46281	3.01741	0.0427985	0	0.492597	0.159781	0	0.834269	0.0583288	0.538831	-5.90924	4.27493e-07	-8.47409	3.11299e-08	-2.69529	0.659569	-2.58706	0.00278228	3.3594	0.00654898	6.12577
AT1G29160		Dof-type zinc finger DNA-binding family protein	132.493	75.3721	36.862	6.51935	4.02924	4.57439	5.03698	13.5031	24.8646	3.4092	4.66995	4.7132	2.3639	2.34287	2.90728	17.8557	4.78563	16.5473	3.43271	2.89111	4.04844	5.63283	5.42127	4.13092	6.54529	6.9062	7.96157	81.5757	5.04099	14.4682	4.26412	2.53802	13.0629	3.45742	5.06167	7.13768	-4.01287	6.34009e-12	-2.51765	1.10864e-05	1.49558	0.0100153	-4.24797	1.66645e-13	-0.234936	0.749237	-1.73065
AT1G29380		Carbohydrate-binding X8 domain superfamily protein	3.59773	11.3131	6.0344	2.02894	1.50971	0.423429	0.064263	0.485504	0.451106	1.24848	1.60757	1.37515	0.539387	0.748421	0.507285	2.28809	2.47368	0	1.10507	1.03625	1.23865	1.11391	1.07207	1.26347	0.964417	1.97271	1.42206	6.98176	1.32069	0.333624	1.4104	0.598364	1.58726	1.12666	1.14982	1.45306	-2.3988	0.0104022	-4.47904	1.65156e-05	-2.08241	0.0531961	-2.30122	0.00908308	0.0979337	0.957104	2.18138
AT1G29520		AWPM-19-like family protein	70.1472	58.0736	60.4558	7.64533	5.85136	6.56452	5.7932	2.41604	7.30442	5.07543	3.5351	5.94836	1.23885	1.71895	2.73803	13.3327	8.90961	5.16704	2.44745	2.40056	3.22653	3.33505	3.22104	3.45227	7.16976	7.49335	6.12403	62.8922	6.68707	5.17122	4.85296	1.89861	9.13646	2.69151	3.33612	6.92904	-3.2317	8.15438e-15	-3.61554	2.4191e-17	-0.383869	0.459773	-3.69318	6.87614e-19	-0.461439	0.31764	-0.0775501
AT1G30282		other RNA	15.8923	6.78142	8.2889	0.042945	0.12782	0	0	0	0	0	0.0695004	0	0.0365338	0	0	2.52556	0.475988	1.87777	0	0.0363039	0.0613875	0	0	0	0.20628	0	0.103199	10.3209	0.0569217	0	0.0231668	0.0121779	1.62644	0.0325638	0	0.10316	-7.38574	4.06042e-10	-10.8253	9.93641e-12	-3.58437	0.281664	-8.42731	8.10606e-12	-1.04691	0.816924	2.60843
AT1G31200	ATPP2-A9, PP2-A9	phloem protein 2-A9	8.2043	14.8805	12.3435	3.94905	2.57759	2.74453	3.52855	3.05042	6.65443	4.17447	2.77502	4.50787	1.59134	1.40194	1.66292	1.66679	0.875398	0	3.49314	2.28414	3.6395	1.95615	1.7776	2.08874	3.49422	3.60643	2.24757	11.8094	3.09039	4.41113	3.81912	1.55207	0.847397	3.13893	1.94083	3.11607	-1.92961	0.00139973	-1.44976	0.0253156	0.48013	0.504529	-1.6259	0.00483267	0.304123	0.695558	-0.176071
AT1G31750		proline-rich family protein	51.7993	44.9767	20.921	2.3286	3.6194	2.33265	7.47377	1.78308	19.8809	1.65067	1.19336	1.0662	1.8489	2.61778	1.92517	6.7434	2.51212	28.9876	3.71064	2.7559	4.10528	4.67539	2.47227	3.40019	2.14381	2.87943	0.746099	39.2324	2.76022	9.71259	1.30341	2.13062	12.7477	3.52394	3.51595	1.92311	-3.82438	2.67605e-06	-2.02589	0.0139727	1.799	0.0272166	-4.90994	3.47649e-09	-1.08585	0.203774	-2.88512
AT1G33250		Protein of unknown function (DUF604)	76.9071	42.8164	30.065	5.91691	6.03336	7.00985	14.7566	15.9065	19.3531	21.9748	20.9911	23.7054	5.63947	5.03498	5.43533	11.4232	8.52553	14.8444	6.71134	6.39132	5.28618	5.31095	5.47733	5.53398	15.625	16.0623	18.0366	49.9295	6.32004	16.6721	22.2238	5.36993	11.5977	6.12962	5.44076	16.5746	-2.98061	6.01343e-26	-1.58601	1.35665e-08	1.39467	7.45895e-07	-1.1674	1.37403e-05	1.81331	4.43463e-11	0.418625
AT1G43650		nodulin MtN21 /EamA-like transporter family protein	11.3607	7.10239	4.76893	0.936594	0.929215	0.355387	0.11866	0.0996078	0.666364	1.52149	1.79994	1.10031	0.663976	0.954197	1.0928	1.25182	2.62982	4.61556	1.45749	0.791757	1.98032	1.1998	1.47315	1.5285	2.71802	0.70049	0.750226	7.74401	0.740399	0.294877	1.47391	0.903658	2.8324	1.40985	1.40048	1.38958	-3.38099	3.72667e-06	-4.94355	4.15776e-09	-1.56478	0.108703	-2.39087	0.000439431	0.991175	0.197842	2.55713
AT1G47860			36.4366	16.2066	10.5397	1.74689	1.54639	1.3873	2.93601	4.36873	10.5832	2.95333	3.37442	2.36001	0.855632	0.748834	0.701178	9.14675	16.1962	5.08459	2.04294	1.48669	2.49708	4.11856	3.44845	4.34982	1.72339	1.83001	2.31801	21.061	1.56019	5.96265	2.89592	0.768548	10.1425	2.0089	3.97227	1.95713	-3.75423	7.78623e-16	-1.8249	6.89044e-05	1.9294	1.84461e-05	-2.86234	8.58613e-11	0.891965	0.0523762	-1.03746
AT1G48600	PMEAMT, AtPMEAMT	S-adenosyl-L-methionine-dependent methyltransferases superfamily protein	55.3647	90.5119	85.6707	0	0	0	0	0	0	0	0	0	0	0	0	38.4127	39.5331	31.6231	0	0	0	0	0	0	0	0	0	77.1824	0	0	0	0	36.523	0	0	0	-14.2945	4.27783e-110	-14.3252	3.6826e-105	0	1	-14.3852	3.04789e-111	0	1	0
AT1G48760	delta-ADR	delta-adaptin	583.382	416.201	146.323	3.33098	2.63728	2.58514	2.32834	3.22493	2.03135	6.74636	6.18737	6.25171	4.27149	4.02596	4.30609	116.314	168.957	175.146	2.50035	3.35685	2.72083	3.80935	4.43272	3.20499	3.64529	4.59476	4.21912	381.969	2.85113	2.52821	6.39515	4.20118	153.472	2.85934	3.81568	4.15306	-7.06501	3.84716e-72	-7.23392	3.13969e-74	-0.168909	0.712069	-5.90028	8.68466e-57	1.16486	0.000510042	1.33378
AT1G51170		Protein kinase superfamily protein	26.0971	30.5218	23.6232	9.51638	6.78845	8.7379	10.2232	7.92934	13.7652	3.53089	3.62748	3.52525	5.11835	4.07813	4.71934	11.3002	9.24008	1.38119	8.98819	8.11123	6.9702	13.0769	11.3653	9.11968	7.93322	6.96448	10.2057	26.7474	8.34758	10.6392	3.56121	4.63861	7.30716	8.02321	11.1873	8.3678	-1.67912	0.000200502	-1.33376	0.00473947	0.345396	0.521067	-2.90694	7.70099e-11	-1.2279	0.00714902	-1.57333
AT1G51402		unknown protein; FUNCTIONS IN: molecular_function unknown; INVOLVED IN: biological_process unknown; LOCATED IN: endomembrane system; Has 30201 Blast hits to 17322 proteins in 780 species: Archae - 12; Bacteria - 1396; Metazoa - 17338; Fungi - 3422; Plants - 5037; Viruses - 0; Other Eukaryotes - 2996 (source: NCBI BLink).	1514.82	1970.34	1561.17	0	0	0	0	0	0	0	0.182647	0	0	0	0	880.933	604.784	736.254	0	0	0	0	0	0	0	0	0	1682.11	0	0	0.0608823	0	740.657	0	0	0	-16.7483	5.06507e-191	-16.779	3.05624e-185	0	1	-14.3705	1.7461e-192	2.59735	0.609308	2.61906
AT1G52140		unknown protein; BEST Arabidopsis thaliana protein match is: unknown protein (TAIR:AT3G16330.1); Has 114 Blast hits to 114 proteins in 15 species: Archae - 0; Bacteria - 0; Metazoa - 0; Fungi - 0; Plants - 114; Viruses - 0; Other Eukaryotes - 0 (source: NCBI BLink).	146.404	72.464	50.6321	14.6933	19.2272	15.5147	3.30583	3.63719	5.40719	3.36711	5.02228	7.18856	8.62051	8.86418	12.1612	15.6601	22.6593	1.04414	0.898833	1.60617	1.3127	17.4051	23.5342	29.1796	10.9516	10.1556	14.3822	89.8334	16.4784	4.11674	5.19265	9.88195	13.1212	1.27257	23.373	11.8298	-2.44606	6.4261e-05	-4.45934	1.10326e-11	-2.01351	0.001375	-4.10593	4.62209e-11	-1.65998	0.00621635	0.35361
AT1G53230	TCP3	TEOSINTE BRANCHED 1, cycloidea and PCF transcription factor 3	8.56892	2.82568	5.97641	1.7137	2.3985	1.97864	3.21019	2.10894	1.5023	1.30156	1.21335	1.81415	1.58803	1.36749	2.22804	1.3702	0.746197	0.592259	2.7887	2.61282	2.75585	1.17125	0.613698	0.946257	0.624713	0.7324	1.02953	5.79034	2.03028	2.27381	1.44302	1.72785	0.902885	2.71912	0.910402	0.795547	-1.51116	0.00319435	-1.32177	0.0120934	0.189466	0.813565	-1.99869	4.65827e-05	-0.487535	0.389284	-0.677037
AT1G53233		other RNA	178.546	78.3596	85.1318	0.757056	0.635539	0.397747	0	0	0.745791	0.0688016	0.0471225	0.0210507	0.173394	0.0982006	0.25626	17.6881	21.8165	20.4124	0.282743	0.295377	0.43703	0.127887	0.257617	0.165066	0.279723	0.383282	0.349854	114.013	0.596781	0.248597	0.0456583	0.175952	19.9723	0.338383	0.183523	0.33762	-7.57231	1.75975e-37	-9.48447	1.40449e-43	-1.91557	0.0316277	-11.2648	1.33777e-53	-3.70297	8.83458e-07	-1.7875
AT1G53490		RING/U-box superfamily protein	29.1477	22.232	15.7112	0.977248	0.820387	0.821492	2.19684	1.63092	0.0534837	1.48021	1.45988	2.04706	0.362386	0.422542	0.481155	15.8916	7.58759	1.09565	1.64709	1.12268	1.62974	2.02816	2.06917	1.82083	1.71514	1.46929	0.873113	22.3637	0.873042	1.29375	1.66238	0.422027	8.19162	1.4665	1.97272	1.35251	-4.67381	9.27024e-10	-4.06548	5.47832e-08	0.608649	0.503281	-3.7456	1.58838e-07	0.928788	0.224435	0.320085
AT1G54200		unknown protein; BEST Arabidopsis thaliana protein match is: unknown protein (TAIR:AT3G13980.1); Has 1084 Blast hits to 581 proteins in 136 species: Archae - 0; Bacteria - 72; Metazoa - 212; Fungi - 78; Plants - 102; Viruses - 0; Other Eukaryotes - 620 (source: NCBI BLink).	110.376	69.2129	41.8385	6.91828	7.98017	6.07254	21.6062	21.807	22.8615	6.20403	7.04823	8.85827	5.07	5.72766	7.03567	9.83164	18.9575	10.9039	5.26103	4.86194	5.59996	8.68161	9.14452	9.53637	6.10567	2.8926	12.7191	73.8091	6.99033	22.0916	7.37018	5.94444	13.231	5.24098	9.12084	7.23912	-3.39954	7.38409e-17	-1.74042	1.51857e-05	1.65922	3.45835e-05	-3.32074	7.33775e-17	0.078869	0.893681	-1.58039
AT1G54575		unknown protein; Has 35333 Blast hits to 34131 proteins in 2444 species: Archae - 798; Bacteria - 22429; Metazoa - 974; Fungi - 991; Plants - 531; Viruses - 0; Other Eukaryotes - 9610 (source: NCBI BLink).	60.7335	70.0632	75.0401	6.1544	5.84792	5.52569	3.55815	3.98248	5.36546	4.50603	3.22648	4.26136	8.84893	20.9753	9.36256	3.53361	5.11119	12.6132	3.94959	3.88368	3.53134	10.0617	10.1744	10.8554	20.2977	26.8657	13.0188	68.6123	5.84267	4.30203	3.99796	13.0623	7.08599	3.7882	10.3638	20.0607	-3.55146	2.0219e-15	-4.01831	3.44419e-18	-0.466909	0.40696	-4.10091	8.1395e-20	-0.549417	0.261601	-0.082473
AT1G56242		other RNA	0.333586	3.13641	0.772133	0	0	0	0	0	0	0	0.036471	0	0	0.0380018	0	0.150604	0.0399648	0	0	0	0	0	0.0265847	0	0	0.107871	0	1.41404	0	0	0.012157	0.0126673	0.0635228	0	0.00886158	0.035957	-7.85961	0.000321834	-7.89022	0.000547363	0	1	-6.25261	0.000602276	1.80714	1	1.82578
AT1G58100		TCP family transcription factor	247.94	132.186	94.2922	17.1803	21.3488	26.2745	67.8721	57.6922	99.134	17.857	15.9356	19.0416	27.2978	28.2741	30.4386	39.6439	40.221	17.843	12.9358	17.1138	15.5519	19.9174	21.1605	22.1972	31.3388	29.9526	26.103	158.139	21.6012	74.8995	17.6114	28.6702	32.5693	15.2005	21.0917	29.1315	-2.87147	1.18943e-18	-1.07938	0.00133001	1.79211	2.28096e-08	-3.16623	1.26003e-22	-0.294757	0.417812	-2.08688
AT1G60870	MEE9	maternal effect embryo arrest 9	489.89	351.883	163.468	81.4194	91.3098	100.188	108.7	102.482	218.883	41.6455	39.168	38.7032	68.8323	61.4106	70.0185	73.1481	73.2974	54.7937	51.5215	47.3169	52.0572	61.2201	58.0899	62.3253	64.2864	66.7979	49.6765	335.08	90.9723	143.355	39.8389	66.7538	67.0798	50.2985	60.5451	60.2536	-1.88082	1.04359e-09	-1.22677	0.000120734	0.654055	0.0464793	-3.07219	4.40857e-23	-1.19139	0.00010357	-1.84545
AT1G62050		Ankyrin repeat family protein	28.9904	16.4222	12.2453	6.75836	4.61292	4.62755	5.2533	9.11149	11.9306	5.04293	4.9753	4.07779	3.22054	3.706	3.6387	10.0348	8.36935	4.11593	6.01608	6.25019	5.08458	5.35638	5.48491	5.17211	4.79009	4.40858	3.81595	19.2193	5.33294	8.76514	4.69867	3.52175	7.5067	5.78362	5.3378	4.3382	-1.84911	3.4044e-07	-1.14373	0.00281658	0.70543	0.0697863	-2.03263	8.26312e-09	-0.183489	0.682031	-0.888938
AT1G62840		Protein of unknown function (DUF1442)	3.36198	5.71959	0.919667	0.0619427	0.0614547	0.0564093	0	0	0.793273	0	0.0501227	0	0.158086	0.0522264	0.0495591	0.662326	0	0	0.0462684	0.0523637	0.132815	0	0.0730715	0.0638455	0	0	0	3.33375	0.0599356	0.264424	0.0167076	0.0866238	0.220775	0.0771492	0.045639	0	-5.61211	0.0029317	-3.84553	0.039463	1.78264	0.438407	-7.03248	0.000406539	-1.43843	0.798087	-3.23135
AT1G63310		unknown protein; BEST Arabidopsis thaliana protein match is: unknown protein (TAIR:AT2G20362.1); Has 78 Blast hits to 77 proteins in 11 species: Archae - 0; Bacteria - 0; Metazoa - 0; Fungi - 0; Plants - 78; Viruses - 0; Other Eukaryotes - 0 (source: NCBI BLink).	41.1038	52.5407	37.8908	11.9524	11.427	10.0271	4.4419	3.3281	0.773076	6.93218	4.98235	9.00764	1.29411	2.87057	4.17289	14.0388	7.41867	0.882714	1.51504	2.81689	1.7603	6.36314	4.91357	6.42111	15.3097	17.4236	12.2722	43.8451	11.1355	2.84769	6.97406	2.77919	7.44673	2.03074	5.89927	15.0018	-1.9763	0.00235963	-3.89084	9.65706e-09	-1.91487	0.00345175	-2.65	2.48664e-05	-0.673717	0.326217	1.2413
AT1G63390		FAD/NAD(P)-binding oxidoreductase family protein	71.1984	60.1821	28.6251	13.7494	16.0567	16.1732	5.4436	29.428	29.3471	19.2899	12.8641	14.1855	6.57943	6.76239	8.36505	15.7928	4.7623	25.0497	14.3355	11.5021	10.4412	10.7837	11.4889	12.6217	15.1349	15.2536	18.4132	53.3352	15.3264	21.4062	15.4465	7.23562	15.2016	12.0929	11.6314	16.2672	-1.79721	0.00163067	-1.33271	0.0290001	0.464577	0.4773	-1.7887	0.00107231	0.00858421	1	-0.456016
AT1G64360		unknown protein; Has 6 Blast hits to 6 proteins in 2 species: Archae - 0; Bacteria - 0; Metazoa - 0; Fungi - 0; Plants - 6; Viruses - 0; Other Eukaryotes - 0 (source: NCBI BLink).	38.9461	66.5284	48.9938	15.636	16.2089	14.513	0	0	0	2.36834	1.7843	4.63758	10.0615	14.4509	13.0714	0	0	2.22721	0.598942	0.338923	0.429822	2.26399	2.71948	2.68605	5.7773	9.23552	8.06877	51.4894	15.4526	0	2.93007	12.5279	0.742404	0.455895	2.55651	7.69386	-1.73547	0.0114981	-11.9206	3.05963e-22	-10.347	1.51467e-15	-4.12179	3.2141e-09	-2.38678	0.000461673	8.03973
AT1G65030		Transducin/WD40 repeat-like superfamily protein	45.1605	39.4766	18.1815	10.5519	9.4219	8.27236	7.41663	8.78249	22.1306	8.78076	8.31563	9.45279	7.57159	7.9297	7.74496	21.2777	13.709	13.7132	9.45816	10.1224	8.91886	9.8159	8.82164	8.29891	10.192	9.60754	11.0798	34.2729	9.41539	12.7766	8.84973	7.74875	16.2333	9.49981	8.97882	10.2931	-1.86311	3.78317e-07	-1.44375	0.000160136	0.419393	0.312549	-1.95187	4.23278e-08	-0.0887322	0.860766	-0.508137
AT1G65500		unknown protein; FUNCTIONS IN: molecular_function unknown; INVOLVED IN: biological_process unknown; LOCATED IN: endomembrane system; EXPRESSED IN: 14 plant structures; EXPRESSED DURING: 9 growth stages; BEST Arabidopsis thaliana protein match is: unknown protein (TAIR:AT1G65486.1); Has 23 Blast hits to 23 proteins in 2 species: Archae - 0; Bacteria - 0; Metazoa - 0; Fungi - 0; Plants - 23; Viruse…	41.8717	37.6129	48.2738	5.94567	6.54233	9.84462	7.28621	9.24349	3.46107	0.766307	1.0497	1.32861	4.04644	4.28386	7.09227	2.16731	6.56601	4.33936	7.18658	10.9663	11.8986	2.91661	2.48674	3.39843	1.03851	1.94044	1.169	42.5861	7.44421	6.66359	1.04821	5.14086	4.35756	10.0172	2.93393	1.38265	-2.51267	2.46598e-07	-2.64949	7.73801e-08	-0.136794	0.853205	-5.30016	3.81868e-22	-2.78893	1.43111e-07	-2.65238
AT1G66140	ZFP4	zinc finger protein 4	128.581	43.4967	58.312	18.7798	23.1107	21.5422	21.3219	32.2057	44.7093	10.7737	11.3241	10.5744	12.8271	15.225	15.2782	13.1838	39.9887	7.53971	16.5904	14.8071	14.9388	26.144	22.9793	22.4278	8.13155	7.40099	8.89559	76.7964	21.1443	32.7457	10.8907	14.4434	20.2374	15.4455	23.8504	8.14271	-1.86051	2.03746e-05	-1.23329	0.00735605	0.627246	0.187624	-2.81732	6.3794e-11	-0.956832	0.0317193	-1.58409
AT1G66890		FUNCTIONS IN: molecular_function unknown; INVOLVED IN: biological_process unknown; LOCATED IN: chloroplast; EXPRESSED IN: 22 plant structures; EXPRESSED DURING: 13 growth stages; BEST Arabidopsis thaliana protein match is: 50S ribosomal protein-related (TAIR:AT5G16200.1); Has 36 Blast hits to 36 proteins in 7 species: Archae - 0; Bacteria - 0; Metazoa - 0; Fungi - 0; Plants - 36; Viruses - 0; Oth…	207.7	64.6692	107.374	36.4717	64.2272	53.7877	58.2209	40.8567	41.7342	5.74524	4.18088	6.29888	22.1497	21.4401	24.2358	36.7633	23.5806	13.4346	15.2105	13.5316	14.0473	21.7396	25.6353	27.0976	20.925	19.3974	22.7629	126.581	51.4955	46.9373	5.40833	22.6085	24.5929	14.2631	24.8242	21.0284	-1.29743	0.000544174	-1.42751	0.000183777	-0.130083	0.80378	-4.54634	1.09539e-29	-3.24921	5.01581e-17	-3.11918
AT1G67030	ZFP6	zinc finger protein 6	16.8639	11.9112	6.17898	0.872626	0.865751	0.794674	4.48118	2.96975	6.08435	0.549845	1.60051	1.05145	0.445411	0.0490497	0.279268	4.74306	3.714	4.29511	1.82507	1.91797	1.41369	1.46006	0.857837	0.599622	2.09576	3.62002	1.81737	11.6513	0.84435	4.51176	1.06727	0.25791	4.25072	1.71891	0.972505	2.51105	-3.77417	4.1455e-10	-1.37666	0.0226556	2.3989	8.47708e-05	-3.41814	2.60683e-09	0.357072	0.659632	-2.04229
AT1G67740	PSBY, YCF32	photosystem II BY	6723.51	3658.7	3539.33	1755.66	2097.46	1736.02	1101	1644.85	1951.06	254.47	274.895	309.519	1096.4	1210.38	1362.22	1057.06	1183.69	787.957	519.417	445.655	445.874	501.096	556	576.095	1008.28	874.5	855.911	4640.51	1863.05	1565.64	279.628	1223	1009.57	470.315	544.397	912.896	-1.31662	2.16461e-07	-1.56772	7.74933e-10	-0.251097	0.401908	-4.05257	4.07115e-52	-2.73596	9.37953e-27	-2.48486
AT1G67860		unknown protein; BEST Arabidopsis thaliana protein match is: unknown protein (TAIR:AT1G67865.1); Has 13 Blast hits to 13 proteins in 2 species: Archae - 0; Bacteria - 0; Metazoa - 0; Fungi - 0; Plants - 13; Viruses - 0; Other Eukaryotes - 0 (source: NCBI BLink).	1080.98	493.069	263.687	17.4576	19.3936	15.0024	0.498423	4.70696	0.262408	16.2678	10.545	14.4876	17.989	20.3166	19.4758	4.43661	0.654064	16.8317	2.57127	2.59822	3.60261	6.01676	5.94618	8.17327	22.7353	17.0657	13.4422	612.578	17.2845	1.8226	13.7668	19.2604	7.30747	2.92403	6.71207	17.7477	-5.14611	1.61481e-10	-8.38138	1.15642e-19	-3.23647	4.73007e-05	-5.47496	6.03488e-12	-0.328801	0.707615	2.90822
AT1G67865		unknown protein; BEST Arabidopsis thaliana protein match is: unknown protein (TAIR:AT1G67860.1); Has 13 Blast hits to 13 proteins in 2 species: Archae - 0; Bacteria - 0; Metazoa - 0; Fungi - 0; Plants - 13; Viruses - 0; Other Eukaryotes - 0 (source: NCBI BLink).	343.701	148.171	93.8722	13.322	13.8404	14.9932	0	0.962358	0	3.56359	5.18652	10.6306	5.66657	6.25193	6.73706	0.335957	0	0.810783	0.563259	0.212487	0.359302	1.02513	1.63085	1.61925	15.8466	7.82053	11.0234	195.248	14.0519	0.320786	6.46025	6.21852	0.382247	0.378349	1.42507	11.5635	-3.79466	1.23097e-11	-9.40644	4.20844e-34	-5.62129	3.83704e-14	-4.90224	1.44562e-17	-1.10767	0.0469463	4.51793
AT1G67870		glycine-rich protein	7025.54	4588.53	2266.79	121.908	99.9349	101.51	33.1826	44.352	80.3322	206.526	171.825	205.131	109.588	154.64	166.751	82.433	138.028	191.518	101.867	68.3398	72.0639	261.071	218.033	360.151	901.516	942.823	786.022	4626.95	107.784	52.6223	194.494	143.659	137.327	80.7568	279.752	876.787	-5.42377	6.94436e-40	-6.46232	2.6524e-51	-1.03856	0.00665057	-4.57224	3.16503e-31	0.851533	0.023522	1.8901
AT1G70470		unknown protein; BEST Arabidopsis thaliana protein match is: unknown protein (TAIR:AT1G23530.1); Has 64 Blast hits to 64 proteins in 22 species: Archae - 0; Bacteria - 2; Metazoa - 7; Fungi - 10; Plants - 43; Viruses - 0; Other Eukaryotes - 2 (source: NCBI BLink).	14.8316	16.2876	13.3949	5.3848	6.00103	6.51598	2.39243	0.658974	1.25956	1.13293	2.14879	2.07981	1.88257	1.55484	2.53775	6.30984	9.54933	1.90349	2.97533	2.36958	2.53061	4.44315	3.95928	4.14366	2.21448	2.64813	1.06356	14.838	5.96727	1.43699	1.78718	1.99172	5.92089	2.62517	4.18203	1.97539	-1.31215	0.021819	-3.28764	1.92943e-08	-1.97616	0.000705223	-3.03211	5.64858e-08	-1.7204	0.00259123	0.255998
AT1G70690	HWI1, PDLP5	Receptor-like protein kinase-related family protein	18.6849	10.7706	9.2953	3.48165	3.49908	3.99417	1.16863	4.03938	1.25464	0.427364	1.2074	0.980679	3.2696	3.69799	3.43677	4.38151	5.3123	0	1.92514	2.48455	2.77926	2.9789	3.09371	3.63521	0.868756	0.595192	1.46686	12.9169	3.6583	2.15422	0.871815	3.46812	3.23127	2.39632	3.23594	0.976937	-1.81812	0.0350273	-2.58134	0.00360882	-0.763353	0.430092	-3.86815	6.26127e-06	-2.05064	0.0168228	-1.28732
AT1G71100	RSW10	Ribose 5-phosphate isomerase, type A protein	329.033	138.178	122.574	21.3239	23.2554	23.5203	48.5049	66.6844	81.9954	15.962	15.3669	18.9075	34.3885	36.3241	36.4226	33.8675	34.9289	31.9703	25.8982	29.2642	27.728	23.5248	20.8986	21.7833	19.8728	23.6345	16.0377	196.595	22.6999	65.7283	16.7455	35.7117	33.5889	27.6301	22.0689	19.8483	-3.11397	2.61577e-26	-1.5839	5.14695e-08	1.53011	1.19092e-07	-3.55195	5.00112e-33	-0.437975	0.163466	-1.9681
AT1G71170		6-phosphogluconate dehydrogenase family protein	73.0134	54.4596	50.0357	14.7088	14.4756	13.1076	12.6698	32.108	41.4951	8.47918	8.32824	7.52635	14.7941	19.3172	18.7093	20.4236	21.0493	19.6451	16.3182	13.5676	15.5013	14.598	13.0485	14.612	13.8272	17.3655	13.4087	59.1695	14.0973	28.7576	8.11126	17.6069	20.3727	15.1291	14.0861	14.8672	-2.06914	2.05074e-12	-1.05129	0.00070282	1.01789	0.000759937	-2.86705	4.24831e-22	-0.797924	0.00916012	-1.81583
AT1G71960	ABCG25, ATABCG25	ATP-binding casette family G25	12.4662	19.2202	18.5354	3.50975	3.23514	2.94687	1.42544	2.76375	4.19725	4.14658	4.63264	4.76886	4.84925	7.70234	5.99455	9.49849	5.21989	1.26682	2.52866	2.35676	2.54408	5.95051	6.7684	7.78675	8.27981	8.2808	6.04144	16.7406	3.23059	2.79548	4.51603	6.18205	5.3284	2.4765	6.83522	7.53402	-2.37247	5.30398e-07	-2.60789	8.91005e-08	-0.235425	0.731677	-1.8887	3.28666e-05	0.483878	0.349024	0.719324
AT1G72610	GLP1, ATGER1, GER1	germin-like protein 1	2421.64	1691.1	1567.09	6.30365	7.27627	3.64304	1.25937	1.46972	7.50357	0	0.0980918	0	2.47504	4.29277	4.80095	326.034	533.653	415.135	0.181098	0.204955	0.303245	2.43395	2.89582	1.90546	0	0.507724	0.291307	1893.28	5.74099	3.41089	0.0326973	3.85625	424.941	0.229766	2.41174	0.266344	-8.36441	1.97606e-42	-9.20076	4.58167e-47	-0.836495	0.167357	-15.4407	2.08341e-74	-7.10284	1.51516e-19	-6.27048
AT1G73040		Mannose-binding lectin superfamily protein	20.3186	26.7889	24.6628	2.60081	1.25107	2.79912	0.878679	0.704071	0.336439	2.14159	2.55093	1.08258	1.67617	1.52835	1.51335	1.05338	0.209648	3.16361	1.88382	1.53237	1.40823	1.38461	1.11567	1.54344	6.53023	7.26201	1.8939	23.9235	2.217	0.63973	1.92504	1.57262	1.47555	1.60814	1.3479	5.22871	-3.42416	1.72806e-06	-5.11048	5.23142e-11	-1.6877	0.0280515	-3.63419	2.17587e-07	-0.209758	0.837957	1.47861
AT1G73330	ATDR4, DR4	drought-repressed 4	29.1659	46.7439	33.126	20.089	13.2125	11.4083	6.34854	14.2593	12.8876	3.33344	4.01823	4.40599	3.5524	4.51993	3.92791	16.9323	20.1895	10.4359	5.01591	6.43995	6.89671	12.3214	14.1457	20.3572	15.8565	8.71102	9.83125	36.3452	14.9033	11.1651	3.91922	4.00008	15.8526	6.11752	15.6081	11.4663	-1.28584	0.000649894	-1.7159	7.95516e-06	-0.430082	0.328526	-3.20537	2.51426e-17	-1.91971	3.02993e-07	-1.48965
AT1G73630		EF hand calcium-binding protein family	19.0987	24.6108	32.7623	5.42292	4.36654	2.93446	0.916061	4.11236	1.50976	4.27126	2.41664	4.54554	1.80522	2.4518	2.26371	1.99586	0.383283	0.676029	1.52634	1.26234	0.842582	4.29018	5.09923	4.53641	9.06023	12.2264	5.85474	25.4906	4.24131	2.17939	3.74448	2.17358	1.01839	1.21042	4.64194	9.04712	-2.58587	1.2887e-05	-3.56391	1.1209e-08	-0.978349	0.146411	-2.76577	1.50668e-06	-0.179757	0.825667	0.798755
AT1G73880	UGT89B1	UDP-glucosyl transferase 89B1	36.3688	20.1622	14.6279	3.99092	4.17434	4.87406	6.69459	10.5024	12.8105	3.07027	3.95535	3.01946	3.15825	3.23448	3.34157	6.57465	4.38911	1.70755	3.46633	2.61532	2.67551	2.87288	2.46346	2.74235	3.90083	3.9613	3.94023	23.7196	4.34644	10.0025	3.34836	3.24477	4.22377	2.91905	2.6929	3.93412	-2.44653	1.66333e-09	-1.25329	0.0030909	1.19334	0.00415612	-2.82197	1.64646e-12	-0.375415	0.41217	-1.5688
AT1G75260		oxidoreductases, acting on NADH or NADPH	2.72807	3.05205	1.2629	0.380115	0.102851	0.188814	0.140096	0.132302	0	0.163304	0.279619	0.649542	0.117588	0.203948	0.0829424	0.808262	0.62813	0	0.232305	0.0584242	0.172885	0.281863	0.346497	0.409601	0.788424	0.537572	0.498237	2.34767	0.223927	0.0907992	0.364155	0.134826	0.478797	0.154538	0.345987	0.608077	-3.36432	0.000767826	-4.42654	3.01514e-05	-1.06465	0.369115	-2.64859	0.00374125	0.718497	0.537023	1.78468
AT1G75390	AtbZIP44, bZIP44	basic leucine-zipper 44	85.537	32.0839	39.4255	0	0	0	0	0	0	0	0	0	0	0	0	21.9766	12.0414	11.8478	0	0	0	0	0	0	0	0	0	52.3488	0	0	0	0	15.2886	0	0	0	-13.1332	3.41649e-41	-13.1639	2.89002e-39	0	1	-13.2239	7.17314e-42	0	1	0
AT1G75810		unknown protein; FUNCTIONS IN: molecular_function unknown; INVOLVED IN: biological_process unknown; LOCATED IN: endomembrane system; EXPRESSED IN: 24 plant structures; EXPRESSED DURING: 15 growth stages; Has 13 Blast hits to 13 proteins in 5 species: Archae - 0; Bacteria - 0; Metazoa - 0; Fungi - 0; Plants - 13; Viruses - 0; Other Eukaryotes - 0 (source: NCBI BLink).	77.7277	41.0338	48.5877	26.4891	32.5718	23.4649	13.546	27.6592	14.7344	3.41405	2.66306	3.36584	18.7105	17.5288	18.4318	19.6871	10.783	21.0013	10.4927	8.4821	11.8184	10.4758	8.09613	11.3348	13.302	10.278	6.94413	55.7831	27.5086	18.6465	3.14765	18.2237	17.1571	10.2644	9.96893	10.1747	-1.02003	0.00553718	-1.58183	1.79711e-05	-0.561824	0.156883	-4.14629	5.47462e-27	-3.12667	1.21717e-16	-2.5649
AT1G76800		Vacuolar iron transporter (VIT) family protein	89.6297	42.8957	43.2528	2.03613	1.78922	2.64891	1.94578	0.668194	2.23507	1.09969	1.31807	1.89261	7.96791	4.16922	7.86605	4.89857	8.94972	9.84122	1.91198	2.55729	2.82737	10.5854	10.5342	14.8107	2.16562	2.29732	0.908683	58.5928	2.15809	1.61635	1.43679	6.66773	7.8965	2.43222	11.9768	1.79054	-4.75603	3.81314e-22	-5.18235	1.36903e-24	-0.426399	0.497895	-5.32782	1.30005e-26	-0.571719	0.289101	-0.145272
AT1G77370		Glutaredoxin family protein	167.172	81.1179	73.075	32.6747	49.6643	48.6537	55.303	55.4062	34.1909	19.2479	19.4431	16.1869	32.1327	33.0745	33.57	39.2318	27.2776	12.3957	29.0975	34.1618	35.1926	15.8186	17.1252	20.4041	30.8212	31.4764	25.371	107.122	43.6642	48.3	18.2926	32.9257	26.3017	32.8173	17.7826	29.2229	-1.29431	0.000275554	-1.14443	0.00185503	0.14989	0.759717	-2.55009	2.45931e-13	-1.25582	0.000377408	-1.40572
AT1G77400		CONTAINS InterPro DOMAIN/s: Protein of unknown function DUF688 (InterPro:IPR007789); BEST Arabidopsis thaliana protein match is: hydroxyproline-rich glycoprotein family protein (TAIR:AT1G21695.1); Has 328 Blast hits to 314 proteins in 61 species: Archae - 0; Bacteria - 12; Metazoa - 130; Fungi - 28; Plants - 92; Viruses - 10; Other Eukaryotes - 56 (source: NCBI BLink).	37.5779	16.7652	18.894	8.19142	6.53338	7.70346	2.19768	4.03128	2.39976	2.65663	3.46579	3.7932	4.14468	5.46202	4.02651	5.79621	9.89799	5.02735	5.19883	3.84704	3.90306	4.26623	2.74736	2.37289	1.28582	2.5627	1.35089	24.4124	7.47609	2.87624	3.30521	4.5444	6.90719	4.31631	3.12882	1.73314	-1.70636	9.10646e-05	-3.08803	1.02313e-11	-1.38189	0.00296554	-2.87669	2.69765e-11	-1.17045	0.00836066	0.211525
AT1G77700		Pathogenesis-related thaumatin superfamily protein	6.17441	7.26243	7.16082	1.73873	1.93413	1.00763	0.240311	0.806907	1.12461	0.186747	0.767424	0.495193	0.134469	0.177696	0.548019	0.845068	0.0467188	0	1.29876	1.02444	1.1674	1.22319	0.932327	0.814612	0.88579	0.630507	0.316535	6.86589	1.56016	0.723941	0.483121	0.286728	0.297262	1.16353	0.990042	0.610944	-2.13382	0.0186033	-3.3117	0.000666178	-1.17871	0.278164	-3.7871	2.75047e-05	-1.6543	0.0774355	-0.475377
AT1G78270	AtUGT85A4, UGT85A4	UDP-glucosyl transferase 85A4	17.3632	14.9176	17.7302	0.0944695	0	0.200738	0.0797908	0.321502	0	0.0372035	0.229328	0.0682973	0.133944	0.185852	0.125972	5.87133	10.2194	5.57529	0.211693	0.239582	0.112532	0.09879	0.0742948	0.0324572	0.0756283	0.113048	0.227015	16.6704	0.0984025	0.133764	0.11161	0.148589	7.222	0.187936	0.068514	0.138564	-7.31847	6.46529e-22	-6.89388	2.57111e-20	0.427257	0.838026	-7.12041	5.1864e-22	0.202375	0.921023	-0.225414
AT1G78310		VQ motif-containing protein	52.5797	34.1385	28.9045	10.4948	11.8138	12.9024	14.3599	16.6905	20.9358	4.00585	5.22595	8.2001	12.877	11.0267	11.7231	15.5646	11.6858	3.76136	5.93966	7.09749	5.45256	8.35772	8.85671	8.86179	12.2633	10.5783	12.0278	38.5409	11.737	17.3287	5.81063	11.8756	10.3373	6.16324	8.69207	11.6231	-1.71461	4.1467e-06	-1.15728	0.00310684	0.557355	0.17452	-2.72246	1.5402e-13	-1.00789	0.00791372	-1.56526
AT1G79430	APL, WDY	Homeodomain-like superfamily protein	197.277	175.248	72.7401	5.38129	5.99711	6.31033	5.49152	2.91641	2.91083	19.5521	17.537	12.5506	3.32369	3.01443	3.83363	9.97585	11.7328	5.28401	12.4717	7.63378	11.7755	3.86209	4.08714	4.88177	22.0418	21.8769	27.6344	148.422	5.89624	3.77292	16.5466	3.39058	8.99754	10.627	4.277	23.851	-4.65222	4.28291e-35	-5.26428	2.87447e-42	-0.612101	0.112321	-3.16597	1.04602e-19	1.4864	2.10641e-05	2.09854
AT1G79480		Carbohydrate-binding X8 domain superfamily protein	1.83287	3.84425	1.47071	0.264153	0.163795	0.330765	0.0501996	0	0	0.0390104	0.213747	0.0716142	0.0280898	0.0556796	0.158508	0.904715	0.0292779	0	0.0986554	0.111652	0.235995	0.145023	0.116855	0.0340335	0.0396506	0	0.0793467	2.38261	0.252905	0.0167332	0.108124	0.0807591	0.311331	0.148768	0.0986371	0.0396658	-3.21073	0.0190529	-6.35196	6.16013e-05	-3.15889	0.0630928	-4.38304	0.00117345	-1.17391	0.46563	1.99279
AT1G79760	DTA4	downstream target of AGL15-4	25.2516	12.0024	8.5835	0.581322	1.0299	0.718461	0.736494	0.635907	1.24079	2.55097	2.65436	3.24209	0.317917	0.385107	0.298996	1.7482	0.478636	0.0297638	0.775396	0.666934	0.652903	0.416852	0.685765	0.813173	1.49587	1.39129	3.74182	15.2792	0.77656	0.871064	2.81581	0.334006	0.7522	0.698411	0.638597	2.20966	-4.28869	5.2892e-08	-4.15593	2.19078e-07	0.133049	0.92586	-2.43647	0.000634315	1.85354	0.0150014	1.72057
AT1G80120		Protein of unknown function (DUF567)	52.0594	30.1901	15.8399	3.80961	3.60242	3.79454	4.88683	11.0152	22.4882	3.58661	3.22715	2.75418	6.93749	18.4692	7.6676	8.71176	10.5033	19.0725	10.6266	12.6806	13.1461	4.14568	3.82697	5.92063	5.86135	5.41358	8.08185	32.6965	3.73552	12.7967	3.18931	11.0248	12.7625	12.1511	4.63109	6.45226	-3.12671	5.1201e-09	-1.36965	0.0137398	1.75735	0.000998872	-3.35772	1.66309e-10	-0.230892	0.732881	-1.98835
AT1G80360		Pyridoxal phosphate (PLP)-dependent transferases superfamily protein	80.992	84.9798	46.6077	27.9501	21.8012	21.9402	17.6527	26.5476	40.1215	26.453	27.1461	22.7497	25.0967	26.978	25.6305	25.9075	21.7649	6.66922	27.7707	26.6333	29.8162	25.2733	25.9223	23.4096	28.4768	28.0609	23.3125	70.8599	23.8972	28.1073	25.4496	25.9017	18.1139	28.0734	24.8684	26.6167	-1.56782	9.25986e-06	-1.33958	0.000250975	0.228248	0.602595	-1.4772	1.57654e-05	0.090633	0.847395	-0.137617
AT1G80600	WIN1	HOPW1-1-interacting 1	270.903	242.788	154.309	71.5842	55.2458	63.7998	38.4351	53.2197	108.931	55.8508	51.5489	50.5463	53.6212	55.2985	55.3422	63.943	42.6721	33.2496	36.8486	35.3725	36.1716	36.4752	37.4289	36.3795	70.661	73.8977	57.269	222.667	63.5433	66.8619	52.6487	54.7539	46.6216	36.1309	36.7612	67.2759	-1.80895	2.12772e-09	-1.73964	1.31903e-08	0.069311	0.883991	-2.08043	1.90653e-12	-0.271477	0.427027	-0.340789
AT1G80610		unknown protein; BEST Arabidopsis thaliana protein match is: unknown protein (TAIR:AT1G15800.1); Has 73 Blast hits to 69 proteins in 15 species: Archae - 0; Bacteria - 0; Metazoa - 2; Fungi - 2; Plants - 55; Viruses - 0; Other Eukaryotes - 14 (source: NCBI BLink).	125.826	87.2264	44.567	12.6728	15.7992	18.77	25.2042	14.6474	37.2564	9.09633	8.04885	9.85333	27.176	39.7157	28.849	27.836	12.0001	10.9007	13.431	20.1324	14.287	15.7828	15.4856	17.9665	10.0496	10.358	8.96362	85.8731	15.7473	25.7026	8.9995	31.9136	16.9123	15.9501	16.4116	9.7904	-2.44617	2.01671e-10	-1.74409	8.30118e-06	0.702114	0.0887001	-3.25314	4.05746e-17	-0.806984	0.0435476	-1.50911
AT2G01290	RPI2	ribose-5-phosphate isomerase 2	164.607	110.848	70.3903	44.1725	38.2795	31.5213	23.9871	33.1551	71.0824	8.47021	8.42122	8.77788	33.3153	34.8712	27.6626	49.0709	41.4573	52.2191	16.2671	19.0944	13.0306	22.5159	19.2338	19.4672	10.6458	12.3615	11.8097	115.282	37.9911	42.7416	8.55644	31.9497	47.5824	16.1307	20.4057	11.6057	-1.60134	6.9635e-07	-1.43776	1.42187e-05	0.163577	0.695819	-3.75096	4.27195e-29	-2.14968	2.54431e-11	-2.31327
AT2G01410		NHL domain-containing protein	120.288	73.3071	49.5604	6.84747	8.96255	9.57907	20.1517	32.1652	56.4367	8.57727	7.81056	7.69403	8.84311	8.13838	9.07587	32.4459	33.5218	13.9857	9.08948	9.27565	10.0239	8.02337	6.86119	7.20664	7.57875	4.34386	7.23615	81.0519	8.46303	36.2512	8.02729	8.68579	26.6512	9.46302	7.36373	6.38625	-3.25831	1.02339e-17	-1.1664	0.0026438	2.09201	1.86572e-08	-3.33581	4.92957e-19	-0.077453	0.88418	-2.16949
AT2G01610		Plant invertase/pectin methylesterase inhibitor superfamily protein	117.888	74.4292	65.5168	4.43199	4.459	3.92238	1.55006	4.77985	2.79795	1.10623	1.81839	1.80514	3.77034	6.26306	6.24286	18.5636	18.6251	12.439	12.5426	12.9285	16.7751	6.22744	6.00145	7.23824	4.27266	6.27466	1.72504	85.9445	4.27112	3.04262	1.57659	5.42542	16.5425	14.082	6.48904	4.09079	-4.32845	2.10165e-23	-4.84888	3.92965e-27	-0.520508	0.320655	-5.74383	1.63815e-35	-1.41566	0.00132535	-0.895163
AT2G01660	PDLP6	plasmodesmata-located protein 6	38.9822	35.9279	23.7419	2.48589	2.18885	1.41489	1.81093	1.94317	5.50493	4.29529	2.66528	2.561	2.85495	3.51073	3.30657	4.04938	4.68398	0.0890949	2.57638	1.52357	2.53183	2.74906	2.80422	3.47506	2.27618	2.86322	1.79212	32.884	2.02988	3.08635	3.17385	3.22408	2.94082	2.21059	3.00945	2.3105	-4.01582	1.90668e-08	-3.43078	1.61465e-06	0.585195	0.46334	-3.3742	6.48277e-07	0.641894	0.388489	0.0566691
AT2G03500		Homeodomain-like superfamily protein	18.6346	17.8589	11.0249	0.9484	0.739301	1.01791	0.841089	0.518726	2.67495	2.84123	3.45341	3.47723	0.489851	0.485492	0.352298	1.49396	2.08733	0.0485583	1.89753	0.572669	1.93669	0.765083	0.819116	0.855342	3.90471	4.13432	2.40114	15.8395	0.901869	1.34492	3.25729	0.442547	1.20995	1.46896	0.813181	3.48006	-4.12682	1.16462e-07	-3.59884	4.77717e-06	0.528344	0.560415	-2.27917	0.00132584	1.84858	0.0137835	1.32021
AT2G03800	GEK1	D-aminoacyl-tRNA deacylases	37.8378	26.7474	19.3036	12.5201	12.3327	11.5645	9.67585	11.8125	16.2248	6.445	5.49967	6.98256	11.4498	10.0661	11.6269	10.6978	7.65208	17.6604	7.98255	7.52216	8.18137	10.1842	9.44192	8.29587	11.2222	12.0393	6.98433	27.9629	12.1391	12.5711	6.30908	11.0476	12.0034	7.89536	9.30734	10.082	-1.20326	0.000282144	-1.16425	0.000732131	0.0390195	0.94794	-2.14662	2.31567e-11	-0.943402	0.00487544	-0.982432
AT2G05812		Potential natural antisense gene, locus overlaps with AT2G05810	39.6931	19.5984	21.6732	0	0	0	0	0	0	0	0	0	0	0	0	12.2881	13.2994	6.6535	0	0	0	0	0	0	0	0	0	26.9882	0	0	0	0	10.747	0	0	0	-12.7241	4.27679e-40	-12.7548	4.03982e-38	0	1	-12.8147	8.60242e-41	0	1	0
AT2G13820		Bifunctional inhibitor/lipid-transfer protein/seed storage 2S albumin superfamily protein	109.614	73.2341	40.523	9.10592	8.98968	6.78105	8.52455	9.04499	10.3403	4.45165	4.31935	3.76182	1.52641	1.13462	2.00978	52.7897	29.6119	20.5782	7.47183	6.636	9.36155	16.7181	13.8904	17.6848	10.9886	10.0378	5.49744	74.4569	8.29221	9.30328	4.17761	1.55693	34.3266	7.82313	16.0978	8.84129	-3.166	2.45837e-17	-3.00423	9.62886e-16	0.161798	0.748004	-4.15566	3.17462e-27	-0.989709	0.00966191	-1.15153
AT2G14560	LURP1	Protein of unknown function (DUF567)	18.8222	29.8473	34.3432	9.86318	8.28527	11.0477	0.923046	5.92096	6.08828	7.14598	8.98218	8.29838	6.75351	11.2136	12.3732	1.0335	1.96548	4.60656	5.33941	4.64832	7.44244	2.73849	2.3311	2.69209	0.330148	0.205625	1.69298	27.6709	9.73204	4.31076	8.14218	10.1134	2.53518	5.81005	2.58723	0.742917	-1.50706	0.0178323	-2.69876	3.25826e-05	-1.19179	0.0722944	-1.76392	0.00341677	-0.256842	0.730308	0.934986
AT2G15290	ATTIC21, TIC21, CIA5, PIC1	translocon at inner membrane of chloroplasts 21	381.829	294.502	164.629	67.6758	60.3986	56.942	95.163	126.427	162.052	24.9196	28.6751	38.592	34.3139	40.4984	41.2693	77.3597	52.4069	54.3501	47.004	49.985	46.9047	53.5956	48.6437	47.3961	90.5107	84.9324	66.3003	280.32	61.6721	127.881	30.7289	38.6939	61.3722	47.9646	49.8785	80.5811	-2.18424	1.16416e-15	-1.13398	5.62393e-05	1.05027	0.000151554	-3.18745	8.94326e-31	-1.00322	0.000242808	-2.0535
AT2G17265	HSK, DMR1	homoserine kinase	91.7185	66.2697	67.8684	21.6926	15.8177	18.7429	17.1141	26.8828	23.0991	11.3588	9.53892	11.8058	16.6868	16.742	18.0903	42.7802	26.9671	27.3239	17.7191	14.8665	16.2639	29.8893	27.7557	26.9404	21.2339	17.5756	13.1772	75.2856	18.7511	22.3654	10.9012	17.173	32.3571	16.2831	28.1951	17.3289	-2.00509	7.88852e-16	-1.75669	2.74819e-12	0.248419	0.406851	-2.78765	1.80291e-28	-0.78257	0.00258086	-1.031
AT2G17450	RHA3A	RING-H2 finger A3A	476.653	264.714	146.507	44.1476	67.6291	72.5783	82.9556	68.8815	260.406	19.0252	16.9506	25.6025	47.8893	41.71	47.1137	50.4792	36.695	54.3886	16.8194	19.3813	17.1178	32.8376	36.2623	38.9982	30.1533	31.8448	28.0389	295.958	61.4516	137.414	20.5261	45.571	47.1876	17.7728	36.0327	30.0123	-2.26756	2.30812e-08	-1.10954	0.00985886	1.15803	0.00519718	-3.84843	2.8179e-20	-1.58091	8.01234e-05	-2.73895
AT2G18250	ATCOAD, COAD	4-phosphopantetheine adenylyltransferase	111.39	40.676	35.2593	23.7169	28.1955	28.9838	20.3426	21.0483	17.6013	11.1115	7.99632	11.4308	16.5816	14.5378	16.9579	10.3387	10.0011	11.8221	13.4902	13.0205	12.3723	12.9139	11.1349	13.3818	14.4037	21.7751	15.1489	62.4418	26.9654	19.664	10.1795	16.0258	10.7206	12.961	12.4769	17.1092	-1.21097	0.0004423	-1.66373	1.63574e-06	-0.452774	0.240014	-2.61682	1.04193e-14	-1.40591	3.65869e-05	-0.953139
AT2G19572		Potential natural antisense gene, locus overlaps with AT2G19570	86.3867	42.5619	60.5205	0	0	0	0	0	0	0	0	0	0	0	0	40.82	13.8092	23.2328	0	0	0	0	0	0	0	0.121017	0	63.1563	0	0	0	0	25.954	0	0	0.0403389	-13.1716	8.24004e-43	-13.2024	7.75871e-41	0	1	-13.2623	1.77498e-43	0	1	0
AT2G20260	PSAE-2	photosystem I subunit E-2	15297.9	6851.97	4001.47	1696.71	2354.42	2044.8	2091.63	2941.76	7118.57	514.898	457.971	547.49	862.595	895.678	1094.87	1224.77	731.043	711.357	419.977	478.605	386.639	498.722	498.439	592.365	1510.88	1291.81	1404.96	8717.11	2031.98	4050.65	506.786	951.046	889.058	428.407	529.842	1402.55	-2.10096	1.48682e-07	-1.10582	0.00892092	0.995141	0.0159548	-4.10437	4.74717e-23	-2.00341	3.28729e-07	-2.99855
AT2G20820		unknown protein; Has 36 Blast hits to 36 proteins in 10 species: Archae - 0; Bacteria - 0; Metazoa - 0; Fungi - 0; Plants - 36; Viruses - 0; Other Eukaryotes - 0 (source: NCBI BLink).	3213.6	862.063	953.363	290.435	354.515	440.34	1012.79	685.214	774.796	82.1252	66.5518	91.3029	140.677	138.984	160.427	472.701	252.499	564.411	174.791	192.583	188.069	179.987	175.166	159.252	290.532	263.638	209.064	1676.34	361.763	824.265	79.9933	146.696	429.871	185.148	171.468	254.411	-2.21214	3.22239e-09	-1.02398	0.00984665	1.18816	0.00174911	-4.38909	8.07144e-29	-2.17697	3.44931e-09	-3.36513
AT2G20920		Protein of unknown function (DUF3353)	623.091	411.41	262.582	142.446	148.903	129.232	97.7042	135.383	238.02	78.6806	85.0553	84.5482	99.7177	91.0291	98.7324	52.81	61.889	33.3155	47.133	45.0658	36.9867	49.5486	48.4824	54.1157	109.105	105.507	128.494	432.361	140.193	157.036	82.7614	96.493	49.3382	43.0618	50.7156	114.369	-1.62475	8.05465e-08	-1.46333	2.12766e-06	0.16143	0.683382	-2.38496	1.14376e-15	-0.760206	0.0138699	-0.921637
AT2G20940		Protein of unknown function (DUF1279)	84.4651	38.0957	40.6884	18.3607	19.3859	17.9478	33.6762	8.384	10.7861	2.78616	4.02096	4.99297	6.01859	7.03021	6.0647	41.7637	21.62	6.76164	6.29112	8.04549	6.98279	9.19508	7.35231	7.03168	21.3403	20.2582	13.2568	54.4164	18.5648	17.6154	3.93336	6.37117	23.3818	7.10647	7.85969	18.2851	-1.55096	0.00458498	-1.6119	0.00392647	-0.060926	0.953915	-3.77898	7.41235e-12	-2.22829	3.92789e-05	-2.16741
AT2G22330	CYP79B3	cytochrome P450, family 79, subfamily B, polypeptide 3	32.198	55.8644	65.2004	18.1606	19.6231	21.1778	11.8914	12.8123	11.0659	27.1207	21.8488	26.1287	21.8995	27.7687	25.6792	21.0285	12.1835	10.7191	14.4829	10.3615	7.66793	11.0375	15.7317	18.2088	21.4481	24.35	22.6486	51.0876	19.6538	11.9232	25.0327	25.1158	14.6437	10.8375	14.9927	22.8155	-1.37797	2.96768e-06	-2.09761	1.4186e-12	-0.719663	0.0214485	-1.02944	0.000340773	0.348541	0.280206	1.06821
AT2G23120		Late embryogenesis abundant protein, group 6	2700.85	965.369	700.43	190.165	256.662	268.663	238.631	388.548	340.583	48.5376	43.5792	64.9157	308.711	409.076	304.904	175.816	194.565	261.416	124.885	192.667	139.185	277.689	295.959	312.972	384.143	297.143	446.323	1455.55	238.497	322.587	52.3441	340.897	210.599	152.246	295.54	375.87	-2.60942	8.69149e-13	-2.17423	2.85061e-09	0.435201	0.286784	-4.79652	8.47842e-35	-2.18712	1.01548e-09	-2.62232
AT2G23320	WRKY15	WRKY DNA-binding protein 15	418.044	189.307	170.783	36.7227	52.3193	73.1575	126.063	76.5575	94.0583	21.6121	22.6648	25.0318	88.4045	98.7334	84.4935	33.1992	46.9011	23.4781	26.2035	36.0185	30.3873	25.2166	26.2344	30.3512	62.6684	55.7905	70.8712	259.378	54.0665	98.8928	23.1029	90.5438	34.5261	30.8698	27.2674	63.11	-2.2619	2.25346e-12	-1.39012	2.49721e-05	0.871793	0.00922525	-3.48809	2.58684e-26	-1.2262	0.000131361	-2.098
AT2G23672		other RNA	1714.01	1044.1	561.795	1.11375	1.10497	1.41996	0	0	0	0.263166	0.0600812	0.214717	0.37899	0.313015	0.178217	208.503	148.89	115.493	0.221845	0.188303	0.159204	0.186349	0.0875897	0.191327	1.1591	0.888516	1.4274	1106.63	1.21289	0	0.179321	0.290074	157.629	0.189784	0.155088	1.15834	-9.81839	1.87189e-88	-16.779	8.11443e-110	-7.12113	9.63996e-10	-12.5712	1.53273e-106	-2.75872	1.87814e-05	4.44048
AT2G24762	AtGDU4, GDU4	glutamine dumper 4	968.013	574.754	338.023	56.5723	71.5367	79.9383	17.2593	13.0939	30.5675	4.88231	5.76537	8.96281	10.3648	15.9195	14.1374	147.845	227.562	69.6112	13.7841	20.2378	25.5637	131.254	146.164	160.573	26.7801	26.3459	18.3202	626.93	69.3491	20.3069	6.53683	13.4739	148.339	19.8619	145.997	23.8154	-3.17608	2.27643e-14	-4.95704	9.24201e-29	-1.781	1.71051e-05	-6.57523	1.58884e-43	-3.39931	6.96897e-16	-1.61832
AT2G25625		unknown protein; FUNCTIONS IN: molecular_function unknown; INVOLVED IN: biological_process unknown; LOCATED IN: chloroplast; EXPRESSED IN: 10 plant structures; EXPRESSED DURING: LP.06 six leaves visible, LP.04 four leaves visible, 4 anthesis, petal differentiation and expansion stage; Has 24 Blast hits to 24 proteins in 9 species: Archae - 0; Bacteria - 0; Metazoa - 0; Fungi - 0; Plants - 24; Vir…	131.918	78.6053	60.0795	32.4724	32.2882	29.9659	11.9581	25.5097	25.7217	5.2005	4.37932	6.4168	15.5926	19.1651	19.572	21.3632	11.6772	9.77605	8.73195	6.71019	6.96262	10.2325	9.40637	10.3757	17.244	22.5379	15.9533	90.2008	31.5755	21.0631	5.33221	18.1099	14.2722	7.46825	10.0049	18.5784	-1.51402	1.21085e-05	-2.11018	2.06321e-09	-0.59618	0.121544	-4.07567	7.38382e-29	-2.56184	4.10873e-13	-1.96569
AT2G26695		Ran BP2/NZF zinc finger-like superfamily protein	44.1704	75.0533	64.1518	11.9935	13.4399	13.5151	4.32891	7.70818	3.86751	14.6794	15.5697	12.4135	10.4232	7.42046	10.2171	11.1288	11.5144	16.2044	12.0522	9.6282	13.6905	14.0759	12.367	16.0082	22.5877	34.0734	18.4537	61.1252	12.9828	5.30153	14.2209	9.35357	12.9492	11.7903	14.1504	25.0382	-2.23373	1.2381e-11	-3.52131	5.55068e-24	-1.28775	0.000316327	-2.10373	5.09706e-11	0.130076	0.756753	1.41792
AT2G26740	ATSEH, SEH	soluble epoxide hydrolase	218.93	233.51	117.557	63.1281	59.4753	60.6047	20.3427	37.884	84.8568	36.665	39.1108	31.773	100.397	63.6272	68.8599	45.1504	51.1468	12.8497	22.5331	18.454	21.5607	26.0634	26.5761	30.3482	44.3844	39.7898	42.2096	189.999	61.0694	47.6945	35.8496	77.6282	36.3823	20.8493	27.6626	42.1279	-1.6373	0.000121807	-1.99923	3.84644e-06	-0.361934	0.473551	-2.40581	6.29816e-09	-0.768515	0.0791369	-0.406581
AT2G27035	ENODL20, AtENODL20	early nodulin-like protein 20	2.23941	3.74539	5.61539	1.28593	1.35085	0.619973	0.115001	0	0	0.178737	0.306044	0.218747	0	0.0637778	0.181562	0.252756	0.134144	0	0.28251	0.255782	0.0540638	0.237308	0.178467	0.506785	1.36253	0.543115	1.72685	3.86673	1.08559	0.0383338	0.234509	0.0817798	0.128967	0.197452	0.30752	1.21083	-1.82738	0.0321777	-5.7421	4.43123e-08	-3.93283	0.000397262	-3.97253	9.90982e-06	-2.14898	0.0240458	1.79152
AT2G27130		Bifunctional inhibitor/lipid-transfer protein/seed storage 2S albumin superfamily protein	229.298	81.0431	80.6224	14.2365	16.4662	16.7938	36.2977	30.8776	65.3396	4.27029	3.76038	4.6929	10.3541	9.45345	9.50181	32.1901	23.579	20.3038	9.36678	8.85474	8.69898	15.551	13.4442	13.1153	4.16321	9.7098	5.14052	130.321	15.8322	44.1716	4.24119	9.76979	25.3576	8.9735	14.0368	6.33785	-3.0402	4.29544e-15	-1.56602	5.79838e-05	1.47426	0.000130842	-4.93777	1.72135e-32	-1.89775	1.06084e-06	-3.37208
AT2G27140		HSP20-like chaperones superfamily protein	16.8698	25.1421	19.1826	3.65134	4.41295	3.26471	2.18683	0.762527	6.51821	3.21579	3.16946	2.2078	0.960109	1.17546	1.48724	7.23167	2.70782	4.66354	1.23972	1.06631	1.04388	2.7492	1.91873	1.77911	6.21825	5.40218	1.35603	20.3982	3.77633	3.15586	2.86435	1.2076	4.86768	1.11664	2.14901	4.32549	-2.43078	0.000139259	-2.73938	4.18916e-05	-0.308645	0.747715	-2.83153	5.06056e-06	-0.400691	0.589961	-0.0920174
AT2G27550	ATC	centroradialis	95.1689	56.0696	40.5587	0.130323	0.129296	0.237362	0.924615	2.16216	9.73576	3.31034	2.58363	3.43894	0.221734	0.439522	0.208537	8.70928	2.60002	9.435	2.77434	2.31356	2.37519	1.39009	1.03773	2.01489	19.5621	19.416	11.8222	63.9324	0.16566	4.27418	3.11097	0.289931	6.91477	2.4877	1.4809	16.9334	-8.50627	8.63344e-24	-3.95694	5.55065e-09	4.55804	8.5186e-09	-4.35804	3.08374e-11	4.1592	6.2975e-08	-0.401072
AT2G28810		Dof-type zinc finger DNA-binding family protein	59.6979	25.37	20.7813	6.12884	4.94636	4.97405	2.33347	6.6059	5.76131	6.67813	7.40044	9.1143	3.24179	2.73099	3.27751	4.49903	1.87247	0.682877	2.91757	2.46973	2.63279	2.82932	2.8845	3.27312	8.3512	7.48614	14.2319	35.2831	5.34975	4.90022	7.73096	3.08343	2.35146	2.67336	2.99564	10.0231	-2.72056	8.62364e-08	-2.85931	3.39212e-08	-0.13874	0.868773	-2.18871	6.9384e-06	0.531948	0.331333	0.6707
AT2G30362		other RNA	11.4172	6.59259	7.16082	0	0	0	0	0.0476299	0	0	0.0301996	0	0	0	0.02986	4.31484	1.05896	2.78221	0.0278773	0	0	0.0702507	0.0220133	0.0192339	0.0448168	0	0	8.39022	0	0.0158766	0.0100665	0.00995334	2.71867	0.00929244	0.0371659	0.0149389	-10.6983	1.14369e-14	-8.90764	2.32822e-13	1.93723	1	-9.08449	2.11881e-15	1.81433	1	-0.162532
AT2G31750	UGT74D1	UDP-glucosyl transferase 74D1	112.164	52.7146	53.6727	18.2702	15.7862	14.3299	10.24	9.79388	6.08613	10.6054	9.82739	9.31468	25.2156	24.1898	27.4326	15.2444	20.7104	12.541	5.83744	5.95176	5.25846	9.71852	9.3021	9.03472	17.2895	15.4601	14.8462	72.8503	16.1288	8.70666	9.91584	25.6127	16.1653	5.68255	9.35178	15.8652	-2.17522	3.81434e-15	-3.04908	5.88977e-27	-0.873888	0.00261354	-2.87771	5.49198e-25	-0.702489	0.0149555	0.171412
AT2G32860	BGLU33	beta glucosidase 33	13.9869	23.3796	16.1496	11.6296	6.81787	6.20999	0.750086	0.168657	1.5232	4.90257	5.75316	4.31848	1.28164	2.29534	1.69174	1.04214	3.46853	6.13841	2.05323	1.34061	1.8324	3.39967	4.5522	4.67213	4.91956	5.72479	4.09668	17.8387	8.21914	0.813979	4.99141	1.75624	3.54969	1.74208	4.208	4.91368	-1.11765	0.0432654	-4.50841	2.29901e-14	-3.39139	3.37952e-09	-1.83669	0.000370938	-0.719051	0.200366	2.67262
AT2G33430	DAL1, DAL	differentiation and greening-like 1	646.794	225.018	304.169	170.322	191.31	181.891	166.761	147.432	117.66	73.9265	67.2169	85.169	94.5772	88.0518	89.8617	132.098	92.3109	93.407	62.4948	73.8529	64.2664	61.6029	55.73	67.4369	152.76	165.5	129.986	391.994	181.174	143.951	75.4375	90.8302	105.939	66.8714	61.59	149.416	-1.11345	9.3987e-05	-1.44416	4.2217e-07	-0.330706	0.305519	-2.37727	9.89442e-18	-1.26382	5.55033e-06	-0.933115
AT2G33775	RALFL19	ralf-like 19	15.2947	6.03367	4.34477	0.281797	0.349471	0	0.892541	0	0	0	0.171018	0	0.0599319	0.178196	0.169095	0.235401	1.2181	0	0.0526224	0	0.0503516	0.0442027	0.0831063	0.0726133	1.77656	0.337215	0	8.55772	0.210422	0.297514	0.0570059	0.135741	0.484501	0.0343246	0.0666408	0.704591	-5.29265	0.00268056	-4.63402	0.00755361	0.662729	0.873318	-6.97018	0.000136821	-1.68686	0.470434	-2.35293
AT2G33810	SPL3	squamosa promoter binding protein-like 3	1.27722	1.77049	0.262782	0	0	0	0	0	0	0	0	0	0	0	0	0	0.0255025	0	0	0	0	0	0	0	0	0	0	1.1035	0	0	0	0	0.00850083	0	0	0	-7.1522	0.000385548	-7.18273	0.000652283	0	1	-7.24227	0.000177286	0	1	0
AT2G33815		other RNA	6.51435	3.49387	2.23635	0	0	0	0	0	0	0	0	0	0	0	0	0.793085	0.184149	0	0	0	0	0	0	0	0	0	0	4.08152	0	0	0	0	0.325745	0	0	0	-8.99144	1.13345e-05	-9.02212	2.0696e-05	0	1	-9.08196	4.8562e-06	0	1	0
AT2G34140		Dof-type zinc finger DNA-binding family protein	18.9213	14.6086	5.75423	0.559819	0.222164	0.713735	0.510661	0.500114	0.477957	0.0661396	0.452993	0.202362	0.523869	0.708009	0.40311	2.46918	2.53158	0	0.961768	0.709871	0.960277	0.386379	0.429259	0.519315	1.00838	0.803896	0.605372	13.0947	0.498573	0.496244	0.240498	0.544996	1.66692	0.877305	0.444984	0.805882	-4.6899	6.03948e-07	-4.69534	1.09103e-06	-0.00501073	1	-5.68249	3.29681e-09	-0.993313	0.356545	-0.98861
AT2G34540		unknown protein; BEST Arabidopsis thaliana protein match is: unknown protein (TAIR:AT2G34530.1); Has 35333 Blast hits to 34131 proteins in 2444 species: Archae - 798; Bacteria - 22429; Metazoa - 974; Fungi - 991; Plants - 531; Viruses - 0; Other Eukaryotes - 9610 (source: NCBI BLink).	3.6636	2.79456	2.11998	0.371249	0.460405	0.507127	0.164621	0.118448	0.396201	0.43861	0.563262	0.100649	0.118434	0.0391268	0.111386	0.651262	0	0	0.138653	0.117689	0.199005	0.262053	0.136859	0.191327	0.167178	0.888516	0.55758	2.85938	0.44626	0.226424	0.367507	0.089649	0.217087	0.151782	0.196746	0.537758	-2.66131	0.0105401	-3.73096	0.00147141	-1.07179	0.461705	-2.95359	0.00312204	-0.291697	0.884697	0.781152
AT2G35150	EXL1	EXORDIUM like 1	5.31772	4.27811	3.3745	0.339063	0.24028	0.220553	0	0	0	0.400585	0.823087	0.280146	0.0824128	0.204198	0.271278	0.679772	0.493916	0	1.30251	1.26936	1.90407	0.212742	0.34284	0.249628	0.465325	0.52167	0.174597	4.32344	0.266632	0	0.501273	0.185963	0.39123	1.49198	0.268403	0.387197	-3.98907	2.28614e-06	-9.39726	8.69413e-12	-5.56588	0.00327763	-3.08882	5.63856e-05	0.903794	0.358173	6.54794
AT2G35430		Zinc finger C-x8-C-x5-C-x3-H type family protein	39.5733	34.9322	15.7204	5.9775	6.80093	6.54222	13.3119	8.18846	23.2931	3.88739	3.90499	5.15404	4.57195	5.27106	4.9141	14.2196	8.19344	14.9375	5.24321	6.58297	5.56568	8.01718	7.18082	6.44375	6.38776	8.39989	7.90691	30.0753	6.44022	14.9312	4.31547	4.91904	12.4502	5.79729	7.21392	7.56485	-2.22138	1.49263e-08	-1.02055	0.0149705	1.20095	0.00286929	-2.79491	6.61009e-13	-0.573526	0.183133	-1.77453
AT2G35945		other RNA	262.775	154.73	99.0394	0	0	0	0	0	0	0	0	0	0	0	0	22.2152	51.011	21.8461	0	0	0	0	0	0	0	0	0	172.182	0	0	0	0	31.6907	0	0	0	-14.3048	3.87297e-57	-14.3356	5.58458e-55	0	1	-14.3955	8.69257e-58	0	1	0
AT2G36080		AP2/B3-like transcriptional factor family protein	45.4965	22.8706	22.7249	4.21118	5.08324	5.01745	9.42564	11.3757	11.685	2.90225	3.15202	3.55191	13.8822	8.46229	6.20509	20.5911	12.7268	9.05576	6.47461	7.3869	7.8757	5.79096	5.23686	5.89591	7.12185	5.24932	2.99373	30.364	4.77062	10.8288	3.20206	9.51652	14.1245	7.24574	5.64124	5.12164	-2.66871	1.84927e-12	-1.49036	0.00010946	1.17845	0.00241323	-3.24086	1.06952e-17	-0.572152	0.162965	-1.75065
AT2G36970		UDP-Glycosyltransferase superfamily protein	74.2668	45.3868	38.5274	13.4357	12.3931	13.3929	2.68672	15.8028	12.0135	6.2636	7.31646	6.19557	16.0945	21.6459	18.7101	4.9505	10.7864	4.63316	10.6326	6.78407	9.8623	3.4176	3.23417	3.4621	3.9245	5.17101	4.62483	52.727	13.0739	10.1677	6.59188	18.8169	6.79001	9.09298	3.37129	4.57344	-2.01139	3.31847e-06	-2.38584	7.00728e-08	-0.374455	0.478286	-2.99854	3.24867e-12	-0.987178	0.0255102	-0.612723
AT2G37330	ALS3	aluminum sensitive 3	40.1677	22.5951	23.7781	3.30073	3.90448	3.41051	2.83075	7.29075	9.21291	14.3237	12.8921	7.8472	6.10193	6.42226	5.94191	4.96311	13.2829	13.4679	5.45254	3.38055	4.446	5.69528	5.65343	5.75745	11.0525	10.2544	12.3553	28.847	3.53857	6.4448	11.6877	6.15536	10.5713	4.42637	5.70205	11.2207	-3.02435	1.82234e-11	-2.19509	1.4519e-06	0.82948	0.0860405	-1.30564	0.00214031	1.71913	9.61764e-05	0.889616
AT2G37870		Bifunctional inhibitor/lipid-transfer protein/seed storage 2S albumin superfamily protein	71.9165	76.833	60.2859	7.3861	3.90822	3.04925	2.49538	0	2.10201	3.02511	4.06413	6.90617	5.02675	9.13369	6.22464	42.0549	10.828	6.07089	8.31241	8.32519	11.1211	2.16269	5.5183	5.83663	9.57906	16.4988	11.9511	69.6785	4.78119	1.53246	4.66514	6.79503	19.6513	9.2529	4.50588	12.6763	-3.86272	1.08699e-07	-5.46848	3.26329e-12	-1.60652	0.0370857	-3.89058	3.30385e-08	-0.0276373	1	1.57925
AT2G38230	ATPDX1.1, PDX1.1	pyridoxine biosynthesis 1.1	932.144	635.317	432.832	281.935	275.832	243.963	133.589	206.748	304.831	120.168	127.836	130.06	238.067	186.969	205.504	87.4555	91.4949	98.645	96.5099	91.3295	91.0047	89.7767	81.8352	89.6201	206.7	210.47	196.644	666.764	267.243	215.056	126.021	210.18	92.5318	92.948	87.0774	204.604	-1.31899	4.20335e-07	-1.63435	4.36155e-10	-0.315359	0.292651	-2.40332	8.29438e-21	-1.08433	2.65162e-05	-0.768971
AT2G38310	PYL4, RCAR10	PYR1-like 4	3044.33	974.733	944.335	143.983	191.949	170.15	723.2	545.202	910.636	98.1947	96.8144	108.925	201.397	203.649	231.661	454.887	830.591	316.095	101.26	146.776	132.372	176.199	162.749	207.779	230.492	192.324	200.953	1654.46	168.694	726.346	101.311	212.235	533.858	126.803	182.242	207.923	-3.29383	4.57566e-18	-1.18773	0.00216648	2.10611	1.22236e-08	-4.02935	1.1579e-25	-0.735527	0.0538585	-2.84164
AT2G39030		Acyl-CoA N-acyltransferases (NAT) superfamily protein	59.9801	19.8073	14.6591	1.85016	1.08988	1.73753	0	0	0	0.0683081	0.327492	0.585192	0.24593	2.5349	1.94286	0	0	0	0	0.0488764	0.0826468	0.036277	0.13641	0	0.138859	0.207563	0	31.4822	1.55919	0	0.326997	1.57456	0	0.043841	0.0575624	0.115474	-4.32844	3.78178e-06	-12.0047	2.90256e-15	-7.83737	1.34082e-06	-6.5062	9.01936e-11	-2.17971	0.0194997	5.73661
AT2G40085		unknown protein; Has 35333 Blast hits to 34131 proteins in 2444 species: Archae - 798; Bacteria - 22429; Metazoa - 974; Fungi - 991; Plants - 531; Viruses - 0; Other Eukaryotes - 9610 (source: NCBI BLink).	89.4521	47.9328	21.2432	8.16912	11.222	15.5655	31.6542	17.8036	20.3872	9.94834	6.00009	7.45054	6.5219	6.04	4.9271	16.9658	13.2055	38.287	6.66523	7.22456	5.83865	8.12217	6.44926	6.28267	6.18771	3.91026	2.4161	52.8761	11.6522	23.2817	7.79966	5.82966	22.8194	6.57615	6.95136	4.17136	-2.17902	3.32582e-05	-1.17581	0.0349903	1.00335	0.0704955	-2.76342	8.19283e-08	-0.584404	0.312018	-1.58782
AT2G40240		Tetratricopeptide repeat (TPR)-like superfamily protein	13.6555	12.4917	8.41084	3.14281	2.65267	1.58054	1.64023	1.73606	3.4041	1.93966	2.27739	1.3904	2.63371	2.05658	1.83896	6.67704	1.47654	0.134494	1.22632	1.6258	1.87745	2.14851	2.29641	1.98229	2.87274	2.30143	1.52173	11.5193	2.45867	2.26013	1.86915	2.17642	2.76269	1.57652	2.1424	2.23197	-2.2259	0.00389605	-2.36671	0.00311689	-0.140798	0.920745	-2.62095	0.000404635	-0.394986	0.658752	-0.254185
AT2G40900		nodulin MtN21 /EamA-like transporter family protein	21.1944	18.2182	15.5085	2.21701	2.7838	2.08205	2.58058	0.795762	4.80598	4.33818	3.9523	2.8049	2.56383	1.43114	2.18951	10.1165	6.09707	1.34085	7.42615	4.21687	7.45231	4.99905	5.98664	6.08769	4.61737	4.18677	4.24541	18.3071	2.36095	2.72744	3.69846	2.06149	5.85147	6.36511	5.69113	4.34985	-2.95275	2.29487e-07	-2.76742	2.16522e-06	0.185422	0.818918	-2.30817	2.25855e-05	0.64483	0.289101	0.459408
AT2G41010	ATCAMBP25, CAMBP25	calmodulin (CAM)-binding protein of 25 kDa	159.603	58.868	73.0953	14.6032	19.0791	20.3038	31.3075	27.8402	27.0649	6.74497	9.87149	6.77765	49.079	48.2369	36.6379	31.2453	51.2881	21.4522	16.0702	17.984	17.1377	20.7385	19.7436	21.8964	46.9073	35.5974	22.8172	97.1886	17.9954	28.7375	7.79804	44.6513	34.6619	17.064	20.7928	35.1073	-2.43244	6.2113e-12	-1.75599	8.39157e-07	0.676492	0.0756997	-3.63656	1.14049e-23	-1.20416	0.00077076	-1.88068
AT2G41231		unknown protein.	356.868	126.061	81.723	0	0	0	0	0	0	0	0	0	0	0	0	67.4322	13.0912	9.34938	0	0	0	0	0	0	0	0	0	188.217	0	0	0	0	29.9576	0	0	0	-13.9059	3.8767e-24	-13.9366	6.94513e-24	0	1	-13.9965	6.53165e-25	0	1	0
AT2G41300	SSL1	strictosidine synthase-like 1	5.08251	5.03434	5.21717	0.985282	0.48876	0.530203	0.385833	0.114312	1.52946	1.69317	0.978466	0.712315	0.114299	0.339844	0.214992	0.329225	0.337544	0	0.635603	0.567897	0.704203	0.449604	0.449071	0.461613	1.23694	1.60779	1.82957	5.11134	0.668082	0.676536	1.12799	0.223045	0.222256	0.635901	0.45343	1.5581	-2.92638	0.000111727	-3.04041	0.000190013	-0.114011	1	-2.18847	0.00213542	0.739096	0.369038	0.85328
AT2G42280		basic helix-loop-helix (bHLH) DNA-binding superfamily protein	71.5505	37.294	23.2687	8.25034	8.43527	7.97216	13.3251	13.3423	30.5146	10.1938	12.2818	11.6105	15.9125	8.52266	10.2793	5.32418	7.0363	5.41729	8.98521	6.84138	6.50437	3.67499	3.88191	3.84618	10.3989	8.36554	15.891	44.0377	8.21926	19.0607	11.362	11.5715	5.92592	7.44366	3.80102	11.5518	-2.42099	2.23527e-10	-1.21508	0.00227072	1.20597	0.00189825	-1.95338	1.06769e-07	0.467665	0.257827	-0.73832
AT2G42540	COR15A	cold-regulated 15a	176.798	109.224	111.778	61.144	51.6572	46.7754	25.4592	67.7062	76.4422	11.3886	7.11685	15.7691	13.1686	69.7062	45.7113	12.1315	27.1392	23.5533	41.7301	31.4057	31.6317	22.3387	27.3909	29.6256	6.59041	9.00925	4.1425	132.6	53.1922	56.5359	11.4248	42.862	20.9413	34.9225	26.4517	6.58072	-1.31771	0.00676181	-1.23318	0.0152133	0.0845338	0.916441	-3.53503	2.75055e-13	-2.21741	2.82266e-06	-2.30196
AT2G42680	MBF1A, ATMBF1A	multiprotein bridging factor 1A	2808.83	1827.1	856.085	197.906	268.282	242.523	445.942	356.594	737.598	92.8804	76.1679	102.979	172.327	143.141	148.822	346.653	261.334	307.344	126.632	162.069	132.715	206.89	186.95	198.31	273.755	269.82	244.26	1830.67	236.237	513.378	90.6756	154.764	305.11	140.472	197.384	262.612	-2.95398	1.72845e-20	-1.83487	6.1974e-09	1.11911	0.00043194	-4.33532	5.50428e-39	-1.38135	8.04508e-06	-2.50047
AT2G43140		basic helix-loop-helix (bHLH) DNA-binding superfamily protein	126.506	34.4743	37.7157	0.637902	0.778925	1.25121	8.45477	12.6498	20.0044	4.0581	5.00294	1.45447	11.4378	2.02725	1.53112	4.6893	6.61344	0	0.549789	0.373331	0.701419	1.20074	0.665682	1.01154	5.53889	3.28828	8.54891	66.2319	0.889345	13.703	3.50517	4.99873	3.76758	0.541513	0.959318	5.79203	-6.20617	9.58922e-09	-2.27519	0.0232351	3.93224	8.7616e-05	-4.23918	1.14983e-05	1.9684	0.0427602	-1.9642
AT2G43620		Chitinase family protein	133.976	165.39	282.424	21.8965	13.1857	17.4107	16.5068	16.2663	19.2991	2.70279	3.30563	4.17413	13.2525	16.6707	15.34	18.528	69.2823	31.8205	35.9256	59.9515	73.0329	25.1877	21.9431	24.3096	10.2691	4.43229	1.89792	193.93	17.4976	17.3574	3.39418	15.0877	39.8769	56.3033	23.8135	5.5331	-3.46985	3.09214e-13	-3.48309	3.52018e-13	-0.0132328	1	-5.82799	3.00409e-29	-2.35835	4.1487e-07	-2.34516
AT2G44140		Peptidase family C54 protein	35.592	27.7006	33.8324	5.16179	7.36054	7.32989	11.0398	7.34679	9.07541	6.92528	7.53242	9.5634	5.29921	5.66513	6.36977	15.3651	13.0016	10.7362	6.01217	5.73919	5.59015	6.14808	5.92405	6.32131	7.83739	8.58486	10.3017	32.375	6.61741	9.15399	8.00703	5.77803	13.0343	5.7805	6.13115	8.90797	-2.28988	7.56492e-24	-1.81742	1.14298e-15	0.472483	0.0623287	-2.01321	1.36819e-19	0.276705	0.284552	-0.195783
AT2G45130	ATSPX3, SPX3	SPX domain gene 3	73.8639	32.6463	23.429	4.0043	2.81148	3.19778	4.37072	8.25516	15.1214	1.45565	1.44562	1.15797	5.18836	10.3363	7.344	2.59367	0.436995	2.1196	10.1695	11.2488	13.7814	2.78303	3.52463	3.52409	0.369885	0.221159	0.222058	43.3131	3.33785	9.24909	1.35308	7.62289	1.71676	11.7333	3.27725	0.271034	-3.69467	1.3206e-10	-2.24464	8.48376e-05	1.45033	0.0116877	-4.99671	6.52791e-17	-1.30235	0.0284723	-2.75287
AT2G45685		other RNA	186.554	80.2664	72.9886	0.0377709	0.0749467	0.0343969	0	0	0	0	0.122254	0	0.0642643	0	0	24.9641	20.3627	18.1669	0	0	0.0269957	0	0	0	0	0	0.272296	113.27	0.0490382	0	0.0407512	0.0214214	21.1645	0.00899858	0	0.0907653	-11.0396	3.51133e-59	-14.4658	1.63625e-60	-3.57092	0.233545	-11.1988	7.16013e-61	-0.152193	1	3.49162
AT2G45750		S-adenosyl-L-methionine-dependent methyltransferases superfamily protein	6.90869	7.67172	4.88786	1.0039	0.497996	0.649579	0.401644	0.236009	3.04496	1.3109	1.06886	0.859472	1.25857	1.71513	0.845475	3.46039	1.60462	0.132558	0.631468	0.334995	0.698628	1.2432	0.981694	1.33427	0.317242	1.29617	0.12697	6.48942	0.717158	1.22754	1.07974	1.27306	1.73252	0.555031	1.18639	0.580127	-3.17156	0.00113441	-2.43994	0.0168426	0.732043	0.50438	-2.58598	0.00498096	0.586199	0.590874	-0.145937
AT2G46090		Diacylglycerol kinase family protein	90.532	54.9911	33.5564	16.7122	19.4336	14.8018	18.7338	13.297	39.2292	14.8207	15.5803	14.131	8.61545	10.612	11.137	14.3715	8.46249	6.48261	12.7635	11.3445	11.7361	11.4012	11.0128	13.4454	14.9139	14.9119	11.2669	59.6932	16.9825	23.7533	14.844	10.1215	9.77219	11.948	11.9531	13.6975	-1.81319	8.92123e-07	-1.33685	0.000499988	0.476362	0.248437	-2.00722	2.12418e-08	-0.194017	0.662358	-0.670387
AT2G46630		unknown protein; LOCATED IN: chloroplast; EXPRESSED IN: 22 plant structures; EXPRESSED DURING: 13 growth stages; Has 110095 Blast hits to 59224 proteins in 2216 species: Archae - 177; Bacteria - 15429; Metazoa - 38345; Fungi - 18843; Plants - 13341; Viruses - 3084; Other Eukaryotes - 20876 (source: NCBI BLink).	279.961	227.246	125.523	9.04781	5.19694	5.68097	9.91846	7.35358	9.96087	11.3646	13.2554	15.148	3.3219	4.57714	4.38148	24.7907	50.0148	16.009	13.8368	8.21222	12.0144	10.3082	8.314	9.57117	21.444	26.4411	44.8578	210.91	6.64191	9.07764	13.256	4.09351	30.2715	11.3545	9.39778	30.9143	-4.98805	1.36343e-33	-4.53728	4.4961e-29	0.45084	0.308797	-3.98988	1.75918e-24	0.998327	0.0103901	0.54748
AT2G47450	CAO, CPSRP43	chloroplast signal recognition particle component (CAO)	876.707	607.541	333.044	184.45	175.596	162.407	119.201	217.592	548.49	125.259	143.72	110.629	140.785	137.086	159.843	155.322	136.144	117.015	140.407	113.449	128.498	90.1193	81.6621	100.398	190.433	189.936	168.591	605.764	174.151	295.094	126.536	145.904	136.16	127.451	90.7263	182.987	-1.79838	1.43484e-06	-1.03841	0.0087027	0.759978	0.0538325	-2.25917	5.43047e-10	-0.460783	0.250609	-1.22076
AT2G47590	PHR2	photolyase/blue-light receptor 2	409.215	438.98	253.702	163.25	111.59	98.2674	53.5992	63.412	157.615	38.1288	41.6799	44.2152	99.7893	106.283	105.048	139.057	91.5152	104.169	54.7766	51.2149	52.527	81.0376	77.8388	70.7774	84.7996	83.5105	68.7231	367.299	124.369	91.5422	41.3413	103.707	111.58	52.8395	76.5513	79.0111	-1.5623	7.19167e-07	-2.00709	2.66789e-10	-0.444794	0.207	-3.15092	3.34788e-23	-1.58862	2.96556e-07	-1.14383
AT2G47710		Adenine nucleotide alpha hydrolases-like superfamily protein	1258.37	517.218	481.165	116.696	153.631	137.079	261.474	259.58	318.756	53.1537	51.4188	55.6725	134.107	163.495	160.782	166.833	307.823	165.496	102.849	124.359	115.511	109.239	99.8111	144.366	123.799	126.123	95.4588	752.251	135.802	279.936	53.415	152.794	213.384	114.24	117.805	115.127	-2.46962	2.12952e-15	-1.42645	6.31235e-06	1.04318	0.00096004	-3.81561	1.33544e-32	-1.346	1.13003e-05	-2.38918
AT2G47840		Uncharacterised conserved protein ycf60	1246.8	815.378	337.736	70.0699	59.9694	51.2628	121.932	139.261	571.782	24.786	25.3801	27.9317	34.7524	38.3545	37.4482	171.898	161.588	68.0934	46.0811	46.7083	46.1216	39.7072	37.2455	35.79	48.0577	40.1021	27.2039	799.972	60.434	277.659	26.0326	36.8517	133.86	46.3037	37.5809	38.4545	-3.72635	4.28793e-14	-1.52788	0.00196907	2.19849	3.85743e-06	-4.94082	2.61127e-22	-1.21449	0.0108451	-3.41299
AT2G47880		Glutaredoxin family protein	97.8041	76.3515	41.9112	6.78586	12.136	7.88722	1.13121	0.6837	0.762312	2.63721	1.30049	1.03282	3.94981	1.73149	3.6433	2.56579	0.633366	0	1.0671	1.05672	1.02105	1.96079	2.05392	2.66889	21.6584	15.4928	7.93881	72.0223	8.93637	0.859074	1.65684	3.1082	1.06639	1.04829	2.22787	15.03	-3.00902	3.75748e-06	-6.31801	5.36653e-17	-3.31071	2.48808e-06	-5.45697	1.04143e-14	-2.4487	0.000233822	0.862675
AT2G48010	RKF3	receptor-like kinase in in flowers 3	42.9827	22.3511	18.4048	4.2956	4.57941	4.88377	6.39546	9.15954	18.5651	6.27285	6.39048	4.7451	8.5343	11.0453	11.8474	12.3564	19.9907	3.25123	4.06558	4.12752	3.58503	4.38603	4.18608	4.71631	9.16322	8.52472	7.6297	27.9129	4.58626	11.3734	5.80281	10.4757	11.8661	3.92605	4.42948	8.43921	-2.60442	1.86963e-08	-1.30347	0.00710204	1.30104	0.00580702	-2.26625	3.85726e-07	0.338242	0.5185	-0.962822
AT2G48030		DNAse I-like superfamily protein	109.318	45.2753	39.757	4.95496	4.41494	5.28834	22.8552	24.811	48.7709	12.7148	13.6883	14.9906	5.28919	7.71682	7.47422	13.0133	24.5702	8.61918	9.59466	11.8458	12.1581	11.7229	10.8155	14.2968	14.1741	8.27096	16.2299	64.7834	4.88608	32.1457	13.7979	6.82675	15.4009	11.1995	12.2784	12.8917	-3.72748	3.16384e-19	-1.01442	0.0172404	2.71319	1.97213e-11	-2.23039	8.00182e-09	1.49724	0.000168715	-1.21599
AT2G48140	EDA4	Bifunctional inhibitor/lipid-transfer protein/seed storage 2S albumin superfamily protein	63.8348	36.8754	16.1871	1.84583	0.981049	2.04115	3.14033	4.62722	14.6335	1.24614	1.86701	1.19148	0.280406	0.27791	0.421947	22.4241	6.98515	1.41761	3.54537	1.95049	2.5914	0.372263	0.34995	0.271791	9.81613	3.70769	6.41582	38.9658	1.62268	7.46703	1.43488	0.326754	10.2756	2.69575	0.331334	6.64654	-4.57689	2.83404e-08	-2.39981	0.00288899	2.17788	0.00644281	-4.75288	4.0504e-09	-0.175622	0.886331	-2.3538
AT3G01120	MTO1, CGS, ATCYS1, CGS1	Pyridoxal phosphate (PLP)-dependent transferases superfamily protein	817.446	841.382	536.61	212.913	201.086	188.763	252.803	196.063	404.899	92.2738	88.8707	93.7364	146.144	176.874	185.403	275.491	334.271	255.441	143.546	157.951	138.868	304.678	283.108	289.853	109.167	120.908	79.7596	731.813	200.921	284.588	91.627	169.474	288.401	146.788	292.547	103.278	-1.86482	3.28123e-14	-1.3631	4.60851e-08	0.501724	0.059225	-2.99757	2.29859e-33	-1.13275	3.43258e-06	-1.63447
AT3G01670		unknown protein; BEST Arabidopsis thaliana protein match is: unknown protein (TAIR:AT3G01680.1); Has 121 Blast hits to 111 proteins in 12 species: Archae - 0; Bacteria - 0; Metazoa - 0; Fungi - 0; Plants - 121; Viruses - 0; Other Eukaryotes - 0 (source: NCBI BLink).	16.8925	34.6065	28.3786	7.16733	4.54931	4.26987	0.293088	0.869891	0.176347	9.39512	10.4962	7.55597	1.26515	1.51512	1.63605	5.9079	4.12997	10.7933	2.77712	1.65879	2.90825	3.78428	4.69047	4.31115	3.81973	4.49852	5.11243	26.6259	5.32884	0.446442	9.14909	1.47211	6.94373	2.44805	4.26197	4.47689	-2.32061	8.04197e-09	-5.8805	1.07691e-35	-3.56074	2.16562e-15	-1.54105	6.92382e-05	0.779623	0.0598922	4.34075
AT3G01680		CONTAINS InterPro DOMAIN/s: Mediator complex subunit Med28 (InterPro:IPR021640); BEST Arabidopsis thaliana protein match is: unknown protein (TAIR:AT3G01670.1); Has 122 Blast hits to 112 proteins in 13 species: Archae - 0; Bacteria - 0; Metazoa - 0; Fungi - 0; Plants - 122; Viruses - 0; Other Eukaryotes - 0 (source: NCBI BLink).	20.647	40.3718	31.3617	8.6576	9.49238	9.72386	11.4073	20.1147	10.2819	9.62527	8.38868	6.48375	2.13399	2.99469	3.56995	10.4737	5.04886	4.59866	5.02424	3.19023	4.44251	5.01427	5.35531	6.14353	4.13189	4.25034	5.06779	30.7935	9.29128	13.9347	8.1659	2.89955	6.70706	4.21899	5.50437	4.48334	-1.72812	3.78711e-07	-1.14273	0.00132012	0.58541	0.115294	-1.91604	7.02998e-09	-0.187909	0.648739	-0.773327
AT3G01950		Protein of unknown function (DUF 3339)	52.6089	64.6441	35.62	4.49698	6.04468	6.07684	6.02816	8.51608	12.6947	8.05509	3.87362	4.92911	3.332	2.93542	2.43731	17.8377	17.6219	8.7345	5.74287	2.45261	3.52513	3.45872	3.59365	5.38272	9.75508	14.0609	3.31165	50.9577	5.5395	9.07966	5.61927	2.90158	14.7314	3.90687	4.14503	9.04256	-3.19575	8.08299e-09	-2.513	7.29687e-06	0.683044	0.268976	-3.18825	3.5184e-09	0.0077779	1	-0.675354
AT3G02910		AIG2-like (avirulence induced gene) family protein	364.627	111.978	151.289	38.4008	36.0266	32.6978	27.926	27.3636	27.8285	19.3749	20.1522	24.5219	77.5539	70.5944	63.9737	76.8518	61.3256	52.0216	15.5211	16.4465	14.6694	29.7183	27.5765	29.6591	46.4188	53.2661	32.9218	209.298	35.7084	27.706	21.3496	70.7073	63.3997	15.5456	28.9846	44.2022	-2.55113	1.3642e-16	-2.91699	7.67774e-21	-0.36586	0.302479	-3.29197	3.25283e-26	-0.740841	0.0192048	-0.37498
AT3G03270		Adenine nucleotide alpha hydrolases-like superfamily protein	93.2888	81.1418	66.2797	12.2265	10.5384	8.81672	44.017	19.628	5.66801	7.05904	6.17776	8.23924	4.09458	5.17763	4.78041	11.9049	18.837	12.8882	6.48787	5.51862	6.8801	8.01849	7.86418	9.09514	34.3465	40.8474	22.3347	80.2368	10.5272	23.1043	7.15868	4.68421	14.5434	6.29553	8.32594	32.5095	-2.92954	2.81026e-11	-1.78131	5.1312e-05	1.1483	0.0110524	-3.48453	2.03739e-15	-0.554987	0.240871	-1.70332
AT3G03450	RGL2	RGA-like 2	31.9122	21.9249	11.5196	12.2673	10.007	8.34139	2.99785	6.74937	9.54252	1.09504	1.74265	1.71462	1.64656	3.86142	2.2247	7.3054	6.889	3.24374	3.46164	3.08804	2.24065	6.61945	5.41871	5.47915	2.71707	2.25091	1.80149	21.7856	10.2053	6.42991	1.51744	2.57756	5.81271	2.93011	5.8391	2.25649	-1.09374	0.0173035	-1.77471	0.000127714	-0.681006	0.168704	-3.83264	1.07949e-16	-2.73917	1.2876e-09	-2.05819
AT3G03980		NAD(P)-binding Rossmann-fold superfamily protein	101.757	62.5324	65.2997	39.3803	36.735	35.2874	38.11	37.1438	29.1617	12.0044	11.2412	9.2549	24.4667	25.943	26.5011	35.7546	35.3763	34.8529	22.2116	22.4201	21.6223	25.6813	23.3632	26.5965	32.9509	30.0884	24.7618	76.5297	37.1342	34.8052	10.8335	25.6369	35.3279	22.0847	25.2137	29.267	-1.04331	1.8266e-06	-1.13098	2.95165e-07	-0.0876722	0.770069	-2.82393	4.5865e-37	-1.78069	5.78421e-16	-1.69303
AT3G04445		pseudogene, putative polyribonucleotide phophorylase, similar to polyribonucleotide phophorylase GB:AAC49669 from (Spinacia oleracea); blastp match of 58% identity and 7.3e-14 P-value to PIR	4.80873	2.39459	1.97065	0.127814	0.380421	0.581981	0	0.0815588	0	1.20804	0.361984	0.462019	0.217465	0.107765	0.153392	0	0.0566658	0	0.238678	0.162073	0.182703	0.0400978	0.188472	0.13174	0.230225	0.0764748	0	3.05799	0.363405	0.0271863	0.677348	0.159541	0.0188886	0.194484	0.120103	0.102233	-3.03406	0.000815426	-6.67413	1.91532e-07	-3.68212	0.0150247	-2.19464	0.0103726	0.842567	0.441017	4.54468
AT3G04720	PR4, HEL, PR-4	pathogenesis-related 4	3078.82	1645.36	1038.7	63.2391	69.1621	89.2092	105.027	246.938	558.48	24.3735	28.0408	29.2446	121.706	111.13	115.379	40.054	61.1849	47.0698	63.5027	83.3811	97.962	43.8666	39.3683	46.0373	116.177	86.0025	63.3464	1920.96	73.8701	303.482	27.2196	116.071	49.4362	81.6153	43.0907	88.5085	-4.70044	3.90225e-25	-2.66343	5.00034e-10	2.03703	1.33591e-06	-6.14005	1.00418e-37	-1.43963	0.000576938	-3.47667
AT3G05570		unknown protein; BEST Arabidopsis thaliana protein match is: unknown protein (TAIR:AT4G39235.1); Has 73 Blast hits to 73 proteins in 11 species: Archae - 0; Bacteria - 0; Metazoa - 0; Fungi - 0; Plants - 73; Viruses - 0; Other Eukaryotes - 0 (source: NCBI BLink).	62.6752	38.3593	24.3924	8.99279	17.5093	15.3552	24.7233	12.6244	12.2365	6.90593	5.91238	8.53308	11.4754	10.9942	9.62325	21.1092	24.071	3.38419	9.90789	13.0186	11.4085	10.7912	9.28241	11.6442	12.0138	9.0126	6.75316	41.809	13.9525	16.5281	7.11713	10.6976	16.1882	11.445	10.5726	9.25984	-1.58174	0.00395147	-1.32574	0.0206025	0.256052	0.727599	-2.55052	1.60361e-06	-0.96886	0.0841903	-1.22495
AT3G06590		basic helix-loop-helix (bHLH) DNA-binding superfamily protein	263.482	174.581	106.299	31.2805	40.2147	37.1458	31.4596	57.5624	96.6955	15.2922	12.8395	17.0532	38.6603	25.4165	26.2533	99.0582	48.9033	35.5659	16.6439	17.9247	15.4794	47.4993	46.3432	49.4154	21.4742	19.3954	16.3365	181.454	36.2137	61.9058	15.0616	30.11	61.1758	16.6827	47.7527	19.0687	-2.32483	6.70751e-10	-1.55374	5.56211e-05	0.771102	0.0522714	-3.59024	6.67112e-21	-1.26543	0.000715493	-2.03653
AT3G06730	TRX P, TRX z	Thioredoxin z	369.277	275.198	141.316	82.656	92.24	71.7068	70.6737	43.9395	130.792	19.5307	19.0592	22.2402	49.6973	53.0277	50.2698	63.5026	67.8901	35.8607	33.6554	37.879	34.7349	30.9221	28.0056	29.434	54.6283	60.834	33.4528	261.93	82.2009	81.8017	20.2767	50.9983	55.7511	35.4231	29.4539	49.6384	-1.67183	1.92428e-06	-1.68198	2.51446e-06	-0.010148	1	-3.69024	1.16358e-24	-2.01845	5.93457e-09	-2.00831
AT3G06750		hydroxyproline-rich glycoprotein family protein	459.737	190.586	165.815	109.521	139.034	137.927	160.771	100.49	75.4304	18.471	18.6469	29.5523	89.2915	78.0612	93.6193	39.779	60.3968	103.253	27.4921	36.7584	30.2633	47.9748	54.0806	53.1695	79.4968	75.1277	58.8985	272.046	128.827	112.23	22.2234	86.9907	67.8097	31.5046	51.7416	71.1743	-1.07831	0.0041528	-1.27453	0.000833664	-0.196217	0.678805	-3.61106	9.05659e-22	-2.53281	5.08704e-12	-2.3366
AT3G07130	ATPAP15, PAP15	purple acid phosphatase 15	8.88794	8.0201	6.07559	2.65988	1.50318	1.77837	0.972572	0.902354	3.37764	1.4718	2.07058	1.60653	1.71857	2.07232	1.1314	4.74765	3.26905	1.56873	1.91136	1.36621	2.14171	3.02095	2.87959	2.98451	2.8302	1.69221	1.41591	7.66121	1.98048	1.75086	1.71631	1.64076	3.19514	1.80643	2.96168	1.97944	-1.94948	0.00033389	-2.18848	0.000138278	-0.239018	0.791474	-2.15254	3.93605e-05	-0.202951	0.773617	0.0360946
AT3G07350		Protein of unknown function (DUF506)	115.926	48.3092	78.8069	28.4706	41.2278	42.0737	40.5844	18.0585	26.1086	12.4878	11.0706	12.4792	21.9723	32.2698	31.6107	32.983	16.1181	13.1979	15.1538	21.9061	17.9421	28.4267	28.7842	32.7059	40.3302	31.2645	34.1569	81.0141	37.2574	28.2505	12.0125	28.6176	20.7663	18.334	29.9723	35.2505	-1.12057	0.00169179	-1.51574	2.28137e-05	-0.395167	0.321326	-2.75349	2.5291e-15	-1.63295	2.36191e-06	-1.23779
AT3G07565		Protein of unknown function (DUF3755)	72.8275	33.3036	27.213	16.7171	13.7712	15.706	17.9019	9.3158	27.3666	11.0817	11.5072	11.2655	17.439	15.2748	17.2786	13.1686	16.9693	5.91012	11.5829	12.3415	11.4345	12.5536	10.4626	11.6171	22.7996	18.6469	23.4034	44.448	15.3981	18.1948	11.2848	16.6641	12.016	11.7863	11.5444	21.6166	-1.52899	6.14866e-05	-1.29361	0.0011128	0.235402	0.621815	-1.97711	8.70256e-08	-0.448113	0.278959	-0.683521
AT3G07590		Small nuclear ribonucleoprotein family protein	165.903	143.357	62.6613	13.6839	17.7136	14.8945	49.7311	25.6132	90.5426	6.5437	6.11635	8.24405	7.53896	7.80151	8.60217	39.3224	19.1823	40.7293	13.0929	12.2839	12.6211	13.8191	12.6064	13.9028	14.7889	15.5172	13.7796	123.974	15.4306	55.2956	6.96803	7.98088	33.078	12.666	13.4428	14.6952	-3.00529	7.15005e-15	-1.1688	0.00329664	1.83657	1.42725e-06	-4.14938	1.71839e-25	-1.14413	0.00326491	-2.98075
AT3G07910		FUNCTIONS IN: molecular_function unknown; INVOLVED IN: biological_process unknown; LOCATED IN: endomembrane system; EXPRESSED IN: 24 plant structures; EXPRESSED DURING: 15 growth stages; CONTAINS InterPro DOMAIN/s: Reactive oxygen species modulator 1 (InterPro:IPR018450); Has 192 Blast hits to 192 proteins in 80 species: Archae - 0; Bacteria - 0; Metazoa - 139; Fungi - 6; Plants - 39; Viruses - 0…	846.271	399.327	187.038	106.317	137.529	162.545	221.264	177.693	228.671	17.3918	13.1526	20.7677	38.9609	38.8728	46.6206	95.6443	66.7598	52.1734	42.685	45.975	43.6195	49.9666	44.1376	39.6712	73.7781	59.5757	38.814	477.545	135.464	209.209	17.104	41.4848	71.5259	44.0932	44.5918	57.3893	-1.81749	1.05729e-06	-1.19069	0.00222969	0.626809	0.11929	-4.80169	8.93045e-33	-2.98429	3.23752e-15	-3.61112
AT3G09070		Protein of unknown function (DUF740)	86.4017	82.4989	42.2393	8.59947	5.71783	6.1989	2.85165	3.93817	8.37838	8.49779	8.83124	8.43155	2.56724	2.42961	2.63229	33.8445	30.6814	20.8995	9.30464	7.11618	8.28687	19.8742	17.5856	17.3297	10.7898	11.2681	8.15147	70.38	6.83874	5.05607	8.58686	2.54305	28.4752	8.2359	18.2632	10.0698	-3.36288	6.67508e-24	-3.82832	4.86824e-29	-0.465455	0.230805	-3.03435	6.31017e-21	0.328582	0.368333	0.794051
AT3G09580		FAD/NAD(P)-binding oxidoreductase family protein	64.0839	38.9802	38.2183	23.0377	18.484	20.1314	11.6204	15.0434	16.4417	7.7886	9.91512	9.60978	14.1426	10.4823	13.3008	13.8394	10.2137	13.7142	6.10179	7.11764	6.5811	8.04792	7.98818	6.6103	12.8212	12.5193	11.8814	47.0941	20.551	14.3685	9.1045	12.6419	12.5891	6.60018	7.5488	12.4073	-1.19621	1.26658e-06	-1.721	4.3474e-12	-0.524803	0.0537677	-2.36747	3.43075e-22	-1.17129	2.07947e-06	-0.646486
AT3G10985	SAG20, WI12, ATWI-12	senescence associated gene 20	1427.43	564.718	576.587	55.8151	94.3455	109.999	337.432	279.123	239.71	34.3511	34.2712	38.9298	316.794	200.575	215.217	136.097	90.3698	70.5876	24.3812	41.7794	33.3021	39.1861	44.27	50.4018	202.772	134.76	200.303	856.244	86.7199	285.422	35.8507	244.195	99.0182	33.1542	44.6193	179.279	-3.30335	4.52315e-20	-1.58449	9.31916e-06	1.71886	9.45468e-07	-4.57739	1.97892e-34	-1.27405	0.000259733	-2.99292
AT3G11110		RING/U-box superfamily protein	71.0676	36.4119	21.6176	13.6047	19.6007	16.9142	6.7146	18.4193	23.2305	11.3211	11.2958	8.38162	7.44738	10.2737	12.3992	8.22214	3.5665	16.6206	4.32993	3.10022	2.19837	2.07836	3.62845	3.29226	16.9052	17.5543	11.7978	43.0324	16.7065	16.1215	10.3328	10.0401	9.46974	3.2095	2.99969	15.4191	-1.36389	0.0186689	-1.43215	0.0185055	-0.0682506	0.970769	-2.05797	0.000183516	-0.694106	0.251384	-0.625865
AT3G11280		Duplicated homeodomain-like superfamily protein	68.2807	58.5397	61.6377	18.528	15.8269	18.4832	15.2336	14.3739	12.3891	23.434	19.9381	22.9548	22.7928	26.1875	21.467	24.8411	28.6309	7.57731	15.2178	13.6481	14.5611	16.9072	16.8234	16.7992	33.7892	30.6817	28.8665	62.8193	17.6127	13.9988	22.109	23.4824	20.3498	14.4757	16.8433	31.1125	-1.83425	9.57926e-10	-2.16157	8.9836e-13	-0.327334	0.352166	-1.5067	2.37457e-07	0.327575	0.326792	0.654915
AT3G11420		Protein of unknown function (DUF604)	40.4738	23.4296	23.1513	6.74819	7.03769	7.37929	4.55075	13.1216	15.8779	8.72595	9.07215	8.58565	9.26659	18.973	10.6919	8.20271	7.65615	2.62805	4.84215	4.6266	5.10791	8.7349	11.2514	9.77603	14.6437	7.59841	17.7485	29.0182	7.05506	11.1834	8.79458	12.9772	6.1623	4.85889	9.92078	13.3302	-2.03961	2.64055e-06	-1.38425	0.00227072	0.655401	0.164353	-1.72188	3.89946e-05	0.317776	0.521392	-0.337635
AT3G11690		unknown protein; FUNCTIONS IN: molecular_function unknown; INVOLVED IN: biological_process unknown; LOCATED IN: chloroplast; EXPRESSED IN: 24 plant structures; EXPRESSED DURING: 15 growth stages; BEST Arabidopsis thaliana protein match is: unknown protein (TAIR:AT5G06380.1); Has 84 Blast hits to 84 proteins in 12 species: Archae - 0; Bacteria - 0; Metazoa - 0; Fungi - 0; Plants - 84; Viruses - 0;…	48.3664	25.4756	20.0993	5.37427	5.03154	5.72137	5.15936	8.01793	17.2065	3.12999	2.32749	3.72119	4.28218	5.64812	6.66173	12.2163	7.60102	15.8975	1.63966	1.31176	1.3525	8.97625	7.88014	8.09449	11.0893	9.73733	6.00257	31.3138	5.37572	10.1279	3.05956	5.53067	11.9049	1.43464	8.31696	8.94307	-2.54087	1.79502e-09	-1.6456	0.000151862	0.895359	0.0432017	-3.35267	2.68512e-15	-0.811829	0.0670751	-1.70723
AT3G11930		Adenine nucleotide alpha hydrolases-like superfamily protein	1315.72	649.403	624.143	90.7213	86.7045	73.662	40.7616	91.3238	89.123	44.2075	39.0104	40.6504	198.757	181.639	199.274	65.4469	63.2938	73.4518	32.7712	20.6757	31.5372	97.5494	98.5138	132.778	94.7712	85.9932	97.9762	863.088	83.696	73.7361	41.2894	193.223	67.3975	28.328	109.614	92.9135	-3.36623	1.92548e-28	-3.55229	4.05479e-31	-0.186062	0.627473	-4.38576	3.89555e-44	-1.01954	0.000595128	-0.833475
AT3G12750	ZIP1	zinc transporter 1 precursor	7.78904	21.4459	20.174	3.07726	1.90318	1.45578	0.263287	1.12207	0	3.21068	2.71642	3.12039	0.781958	0.53913	0.735419	8.67998	5.36858	1.26045	2.68665	2.3649	2.48502	5.46642	5.2802	5.08723	4.75109	6.26492	4.46569	16.4697	2.14541	0.461785	3.01583	0.685502	5.103	2.51219	5.27795	5.16057	-2.9384	9.47568e-06	-5.10599	3.56041e-12	-2.16884	0.00231465	-2.44772	0.000107023	0.490973	0.503874	2.66043
AT3G13310		Chaperone DnaJ-domain superfamily protein	227.855	155.286	108.34	29.1622	26.8514	31.6097	86.1682	38.6851	49.1024	12.3105	12.3188	19.909	27.3988	25.1012	31.9936	53.8085	91.7924	25.996	12.1802	15.2147	13.8307	39.5243	37.4745	38.4617	48.9941	51.0098	29.3482	163.827	29.2078	57.9852	14.8461	28.1645	57.199	13.7419	38.4869	43.1174	-2.48722	4.89404e-11	-1.4947	0.000109334	0.99255	0.0112632	-3.46077	1.65437e-19	-0.973569	0.0112032	-1.96614
AT3G14310	ATPME3, PME3	pectin methylesterase 3	1281.02	667.354	544.741	93.516	79.5175	79.1851	135.981	260.996	384.798	103.14	111.661	108.616	99.007	129.755	144.816	203.533	210.801	114.577	112.88	105.06	123.874	189.152	185.604	188.584	82.4049	65.5158	60.6529	831.039	84.0729	260.592	107.806	124.526	176.304	113.938	187.78	69.5245	-3.30516	1.48005e-22	-1.67372	5.28133e-07	1.63144	7.00257e-07	-2.94641	3.14818e-19	0.358753	0.320628	-1.27269
AT3G15353	MT3, ATMT3	metallothionein 3	4410.23	3542.51	2831.45	720.731	960.908	802.578	278.493	478.568	240.522	261.578	210.295	263.554	814.551	763.943	825.994	341.303	488.691	667.039	269.596	237.569	243.963	517.561	536.413	789.651	1156.43	1092.83	762.717	3594.73	828.073	332.528	245.142	801.496	499.011	250.376	614.542	1003.99	-2.11804	7.29886e-14	-3.434	5.5444e-32	-1.31596	3.59961e-06	-3.87419	2.3318e-39	-1.75616	2.8583e-10	-0.440199
AT3G15360	ATHM4, TRX-M4, ATM4	thioredoxin M-type 4	4155.06	1947.72	1466.68	975.933	939.877	859.674	458.51	849.89	1808.56	240.707	209.198	246.462	443.032	430.647	484.387	247.774	200.367	219.445	196.028	220.255	209.67	230.141	204.682	202.695	524.331	514.895	362.467	2523.15	925.161	1038.99	232.122	452.689	222.529	208.651	212.506	467.231	-1.44744	7.93168e-05	-1.28045	0.000714112	0.166991	0.729785	-3.44224	1.22238e-20	-1.9948	2.58181e-08	-2.16179
AT3G15680		Ran BP2/NZF zinc finger-like superfamily protein	795.405	518.383	237.316	41.0902	42.2334	39.6637	38.1502	19.6551	70.8733	16.1577	16.0015	19.8191	9.32857	11.2713	12.6179	135.489	95.019	75.9524	10.4916	8.02	9.59857	35.5223	33.4658	36.4791	28.925	37.081	21.9097	517.035	40.9958	42.8929	17.3261	11.0726	102.153	9.37006	35.1557	29.3053	-3.65643	3.72247e-20	-3.59641	1.34915e-19	0.0600333	0.92973	-4.89783	3.04735e-32	-1.24142	0.00123132	-1.30146
AT3G16140	PSAH-1	photosystem I subunit H-1	10135.4	5377.81	3266.56	1973.68	2375.2	2165.75	1695.18	2101.47	2782.56	525.53	444.601	502.009	893.262	878.73	1056.47	1290.18	1075.06	1048.09	444.26	472.658	407.016	562.348	608.323	648.892	1490.68	1354	1362.97	6259.92	2171.55	2193.07	490.713	942.821	1137.77	441.311	606.521	1402.55	-1.52741	5.28085e-08	-1.51335	9.87628e-08	0.0140648	1	-3.6732	1.07559e-36	-2.14579	1.11904e-14	-2.15986
AT3G16330		unknown protein; BEST Arabidopsis thaliana protein match is: unknown protein (TAIR:AT1G52140.1); Has 109 Blast hits to 109 proteins in 16 species: Archae - 0; Bacteria - 0; Metazoa - 0; Fungi - 0; Plants - 109; Viruses - 0; Other Eukaryotes - 0 (source: NCBI BLink).	115.96	58.8113	51.751	5.2009	3.54745	3.72984	2.50389	4.39732	9.29704	1.22892	1.36775	2.02101	4.31385	3.83695	3.2769	16.2054	20.464	1.07181	0.679847	0.934282	0.37172	5.7107	4.63983	4.89161	1.32715	2.64508	2.42149	75.5076	4.1594	5.39941	1.53923	3.80923	12.5804	0.66195	5.08071	2.13124	-4.17961	1.7175e-09	-3.82895	4.1305e-08	0.350789	0.671436	-5.60106	8.04244e-15	-1.42176	0.0400019	-1.77265
AT3G16360	AHP4	HPT phosphotransmitter 4	42.309	46.3364	45.3277	9.22803	6.15756	7.58563	7.11822	6.5659	3.1375	13.025	6.40982	9.50535	2.50101	2.82302	2.74418	5.73035	18.6096	14.0489	7.86891	3.5208	6.47874	4.09914	3.99794	4.50324	14.6117	17.004	7.65345	44.6577	7.65707	5.60721	9.64673	2.6894	12.7963	5.95615	4.20011	13.0897	-2.5424	3.61786e-08	-2.96126	2.85087e-10	-0.418898	0.439269	-2.21402	6.3745e-07	0.328521	0.532156	0.747456
AT3G17670		tetratricopeptide repeat (TPR)-containing protein	183.513	102.835	56.7352	23.1373	30.2258	31.9393	27.3237	22.1127	77.2056	9.27673	8.47156	8.62852	12.5135	13.2848	13.9466	15.3573	25.4589	16.6599	7.97654	7.6998	7.52009	9.95187	9.63324	11.6542	11.6291	12.9041	13.9629	114.361	28.4341	42.214	8.79227	13.2483	19.1587	7.73214	10.4131	12.832	-2.00742	2.82631e-07	-1.44432	0.00036559	0.563125	0.189277	-3.70081	3.29187e-20	-1.69345	1.38919e-05	-2.25659
AT3G17730	anac057, NAC057	NAC domain containing protein 57	5.35449	8.96806	5.21841	0.989996	1.20886	1.45637	0.385925	0	0.650177	0.809742	0.985948	1.43145	0.388708	0.192624	0.304645	1.17052	2.76852	3.60275	0.739483	0.193131	0.598715	0.812291	1.12294	0.745683	1.09738	1.54921	1.92151	6.51365	1.21841	0.345367	1.07571	0.295326	2.51393	0.510443	0.89364	1.5227	-2.40511	0.000291387	-4.27847	3.59102e-08	-1.87653	0.0296648	-2.57108	6.17151e-05	-0.165502	0.873097	1.71254
AT3G17950		unknown protein; FUNCTIONS IN: molecular_function unknown; INVOLVED IN: biological_process unknown; LOCATED IN: chloroplast; EXPRESSED IN: 17 plant structures; EXPRESSED DURING: 10 growth stages; Has 35333 Blast hits to 34131 proteins in 2444 species: Archae - 798; Bacteria - 22429; Metazoa - 974; Fungi - 991; Plants - 531; Viruses - 0; Other Eukaryotes - 9610 (source: NCBI BLink).	109.313	57.2497	35.83	7.48662	9.60035	11.3167	11.5627	18.5241	50.113	10.229	9.19004	7.73214	6.06567	9.8334	8.59774	31.9932	27.9758	6.79019	10.3474	6.6733	10.4105	14.8911	14.5993	16.5618	9.41832	9.87312	6.79241	67.4642	9.46789	26.7333	9.05038	8.16561	22.2531	9.14374	15.3508	8.69462	-2.83172	5.12361e-08	-1.34281	0.0134876	1.48901	0.00437449	-2.89823	1.01218e-08	-0.0664594	0.935068	-1.5555
AT3G18280		Bifunctional inhibitor/lipid-transfer protein/seed storage 2S albumin superfamily protein	977.91	580.642	271.112	22.0977	22.8646	21.0738	20.1381	11.2564	37.8542	8.29158	3.99061	10.559	3.22726	3.19854	3.64222	173.852	195.392	117.132	17.7811	16.596	23.86	35.0493	33.5638	41.8385	25.6246	27.1244	13.5603	609.888	22.012	23.0829	7.61374	3.356	162.125	19.4124	36.8172	22.1031	-4.79141	2.45467e-25	-4.73486	8.58407e-25	0.0565677	0.943916	-6.3214	3.80109e-38	-1.5301	0.000397247	-1.58669
AT3G18535		tubulin-tyrosine ligases	126.423	75.1366	65.255	22.8171	31.29	32.2415	2.19793	0	1.20747	33.4736	33.4929	29.9922	31.1213	32.3945	36.1338	36.1989	55.0729	39.7732	22.2197	20.5638	25.1357	38.5713	39.6239	45.6025	28.2487	24.7656	24.2432	88.9383	28.7828	1.13513	32.3196	33.2165	43.6817	22.6397	41.2659	25.7525	-1.62724	1.95957e-05	-6.16764	3.19314e-43	-4.54109	1.67945e-26	-1.46037	7.39801e-05	0.166895	0.719938	4.7083
AT3G19550		unknown protein; FUNCTIONS IN: molecular_function unknown; INVOLVED IN: biological_process unknown; LOCATED IN: mitochondrion; EXPRESSED IN: 15 plant structures; EXPRESSED DURING: 9 growth stages; Has 36 Blast hits to 36 proteins in 8 species: Archae - 0; Bacteria - 0; Metazoa - 0; Fungi - 0; Plants - 36; Viruses - 0; Other Eukaryotes - 0 (source: NCBI BLink).	0.817719	3.32666	0.757091	0.0828631	0	0	0.125978	0	0	0.0978983	0.268204	0.0599064	0.28197	0.0698652	0.132594	0	0	0	0.061895	0.070049	0.118448	0	0.195501	0.0854086	0	0	0.099562	1.63382	0.027621	0.0419927	0.142003	0.161477	0	0.0834641	0.0936366	0.0331873	-5.42617	0.000438294	-4.43004	0.000829005	1.03007	1	-3.41248	0.00522104	2.07156	0.323487	1.03489
AT3G20450		B-cell receptor-associated protein 31-like	8.04647	11.639	6.38561	1.55311	2.25995	1.1315	0.262358	0.660701	1.768	0.978624	0.921613	0.449133	0.352334	0.523797	0.248523	1.79907	0.091809	0	1.23745	0.612704	0.888036	0.45476	0.488574	0.426887	1.7407	3.09758	0.497627	8.69037	1.64819	0.897021	0.783123	0.374884	0.630291	0.912728	0.45674	1.77864	-2.38936	0.0191444	-3.38953	0.00261122	-1.00142	0.484454	-3.46335	0.000568716	-1.0747	0.327688	-0.0728224
AT3G20570	ENODL9, AtENODL9	early nodulin-like protein 9	132.042	91.9099	75.0473	8.47684	7.2437	7.32517	0.972048	3.79034	3.30168	5.33642	5.45738	5.59159	1.84231	2.60845	1.98019	15.5476	6.19962	0.354816	2.3571	1.88303	1.50359	4.50344	5.43786	5.10204	10.9223	12.069	12.2668	99.6664	7.68191	2.68802	5.4618	2.14365	7.36734	1.91457	5.01445	11.7527	-3.69618	3.91892e-08	-5.24065	4.74739e-13	-1.54477	0.027851	-4.18743	3.49106e-10	-0.491222	0.497239	1.05368
AT3G20640		basic helix-loop-helix (bHLH) DNA-binding superfamily protein	16.4669	11.8654	9.48642	1.91176	2.0602	2.22125	0.918713	0.210328	0	1.63557	1.9737	1.47743	0.308446	0.55582	0.527434	3.28211	3.03956	6.56825	2.48668	1.72757	2.07312	4.40511	4.66599	4.38263	1.58325	1.93273	1.70296	12.6062	2.0644	0.376347	1.69557	0.4639	4.29664	2.09579	4.48458	1.73965	-2.60726	7.4965e-07	-4.77594	3.70463e-17	-2.1696	3.76167e-05	-2.89099	2.13963e-08	-0.283636	0.663011	1.8864
AT3G21230	4CL5	4-coumarate:CoA ligase 5	12.2713	10.4957	11.559	1.3264	0.944053	1.20791	0.467606	0.699189	3.01575	1.66927	2.12326	1.9804	1.37369	2.4798	0.968948	3.17953	2.5312	0	1.67999	1.58442	1.66932	2.89474	2.70423	3.10581	3.39334	3.48505	4.05355	11.442	1.15946	1.39418	1.92431	1.60748	1.90358	1.64458	2.90159	3.64398	-3.29842	9.63544e-05	-3.07596	0.000445282	0.222616	0.848637	-2.56861	0.00127032	0.730256	0.417343	0.507642
AT3G21760	HYR1	UDP-Glycosyltransferase superfamily protein	25.0065	33.6661	33.0587	3.48947	1.97828	1.75533	0.370515	0.127238	0.0709336	0.0392631	0.18824	0.0961042	1.78112	1.48507	1.59535	15.1244	7.63209	8.7187	0.27306	0.36522	0.308782	0.667257	0.372437	0.376794	0.558705	0.397687	0.638885	30.5771	2.40769	0.189562	0.107869	1.62051	10.4917	0.315687	0.472163	0.531759	-3.66583	2.37232e-17	-6.99272	2.59557e-41	-3.32916	1.49189e-11	-8.02116	6.42438e-47	-4.36017	6.25475e-16	-1.03073
AT3G22121		other RNA	3854.89	2480.86	1962.6	0	0	0	0	0	0	0	0	0	0	0	0	1004.8	2074.23	858.934	0	0	0	0	0	0	0	0	0	2766.11	0	0	0	0	1312.66	0	0	0	-17.9472	5.16125e-116	-17.9779	2.58251e-113	0	1	-18.0379	9.0505e-117	0	1	0
AT3G22400	LOX5	PLAT/LH2 domain-containing lipoxygenase family protein	4.41921	6.11325	3.87507	0.834031	0.545372	0.638693	0.0768479	0.50801	2.54889	0.761417	1.05833	0.644079	0.677269	0.99088	0.803783	1.29209	0.33615	0	0.750412	0.673007	0.772221	1.14176	0.961515	1.21133	1.04706	1.11147	0.751581	4.80251	0.672699	1.04458	0.821277	0.823977	0.542745	0.73188	1.10487	0.970036	-2.83101	0.00394563	-2.23537	0.0312268	0.59592	0.603015	-2.54396	0.0063245	0.287435	0.809852	-0.308553
AT3G24030		hydroxyethylthiazole kinase family protein	37.2492	22.4646	26.6621	12.0886	13.4015	13.2372	12.0539	10.8056	6.89452	8.90459	9.22739	6.86424	10.4504	13.9887	11.3165	14.3257	11.9557	12.7346	7.53079	7.1162	6.891	8.75178	6.84157	10.1395	7.2876	8.31645	6.64492	28.792	12.9091	9.91801	8.33207	11.9185	13.0053	7.17933	8.57761	7.41633	-1.15706	5.09573e-05	-1.51776	1.07762e-07	-0.360711	0.257102	-1.79078	9.06961e-11	-0.633735	0.0334147	-0.273021
AT3G24506		unknown protein; FUNCTIONS IN: molecular_function unknown; INVOLVED IN: biological_process unknown; LOCATED IN: chloroplast; EXPRESSED IN: 22 plant structures; EXPRESSED DURING: 14 growth stages; BEST Arabidopsis thaliana protein match is: unknown protein (TAIR:AT2G17240.1); Has 4864 Blast hits to 709 proteins in 125 species: Archae - 0; Bacteria - 592; Metazoa - 786; Fungi - 33; Plants - 410; Vi…	189.395	58.239	71.4949	28.3367	36.8133	41.5548	55.219	45.904	51.4708	17.4586	16.6222	18.7839	15.1269	14.5815	15.0061	38.3623	21.1303	48.4807	15.8898	12.4921	12.3606	12.1248	11.0149	13.1809	21.7426	20.8897	20.0966	106.376	35.5683	50.8646	17.6215	14.9049	35.9911	13.5809	12.1068	20.9097	-1.58007	6.94051e-06	-1.06376	0.00403479	0.516334	0.184459	-2.59287	8.25897e-14	-1.01282	0.00448819	-1.52917
AT3G25730	EDF3	ethylene response DNA binding factor 3	37.5822	20.6416	12.6662	2.12462	2.69808	1.78004	8.18288	9.81549	8.61619	1.70688	2.51002	2.21184	13.9895	7.41618	7.20742	5.42382	6.81965	7.43191	3.04703	3.59212	2.67258	2.50617	1.72937	1.75191	4.69442	3.76281	2.09328	23.63	2.20091	8.87152	2.14292	9.53771	6.55846	3.10391	1.99582	3.51684	-3.42203	4.43146e-15	-1.41341	0.00115055	2.00899	3.36771e-06	-3.45298	5.39521e-16	-0.030741	0.980216	-2.03986
AT3G27270		TRAM, LAG1 and CLN8 (TLC) lipid-sensing domain containing protein	45.8262	40.029	18.5076	3.39475	3.36801	4.54976	2.27218	4.82289	17.0893	0.151348	1.24391	0.416761	2.23408	1.89017	1.69114	5.60745	14.4826	2.75476	2.05729	1.29952	1.19026	1.92906	1.88899	1.84855	0.230748	1.68627	1.77008	34.7876	3.77084	8.06145	0.604005	1.93846	7.61493	1.51569	1.88887	1.22903	-3.20202	4.1727e-05	-2.12745	0.00825237	1.07481	0.188584	-5.79907	8.27251e-12	-2.59845	0.00118311	-3.67359
AT3G27830	RPL12-A, RPL12	ribosomal protein L12-A	4390.35	3133.63	2018.01	1033.92	1043.69	1008.84	822.565	763.778	2027.58	154.171	156.618	194.002	476.795	452.762	469.971	553.883	451.186	422.536	288.15	377.412	312.961	326.707	336.463	304.072	706.911	660.865	494.704	3180.66	1028.82	1204.64	168.264	466.509	475.868	326.174	322.414	620.827	-1.62833	1.32642e-07	-1.40108	8.93165e-06	0.227254	0.54821	-4.24033	1.22276e-38	-2.612	2.51463e-17	-2.83925
AT3G27850	RPL12-C	ribosomal protein L12-C	2092.55	2037.44	1136.34	438.476	421.841	413.402	483.731	467.572	1249.33	155.814	175.289	167.148	203.214	183.57	193.957	282.985	197.828	249.721	174.142	170.369	170.315	111.034	110.846	115.595	383.345	368.12	248.813	1755.44	424.573	733.543	166.084	193.58	243.511	171.609	112.492	333.426	-2.04772	1.70185e-11	-1.25953	5.92703e-05	0.788185	0.0130952	-3.40169	6.29791e-28	-1.35398	6.61179e-06	-2.14216
AT3G33520	ATARP6, ARP6, SUF3, ESD1	actin-related protein 6	63.8942	37.6551	22.7359	13.4375	15.0028	15.3748	16.743	19.5431	19.6929	16.735	19.6401	20.0383	11.5943	11.0069	12.5889	17.9346	18.6022	11.8274	14.2408	12.0715	12.3403	12.6829	12.6904	13.8897	14.2054	14.7515	19.9173	41.4284	14.605	18.6597	18.8045	11.73	16.1214	12.8842	13.0877	16.2914	-1.5034	1.83913e-07	-1.15273	0.00011607	0.350696	0.290952	-1.13812	4.97799e-05	0.365316	0.249114	0.0146161
AT3G47980		Integral membrane HPP family protein	99.2411	57.8238	35.6605	1.0288	1.78622	1.26481	6.36069	4.92364	7.79545	1.27625	1.78984	1.78507	0.350085	0.34697	0.288093	12.8569	10.103	12.5735	2.99703	2.21775	2.64711	2.03336	2.54864	2.62451	4.81815	4.00116	3.21394	64.2418	1.35994	6.35993	1.61705	0.328383	11.8444	2.62063	2.40217	4.01108	-5.55516	1.08922e-40	-3.34334	5.01867e-19	2.21257	3.47682e-08	-5.29373	1.02024e-38	0.261991	0.625318	-1.95083
AT3G48590	HAP5A, ATHAP5A, NF-YC1	nuclear factor Y, subunit C1	206.988	109.401	79.038	33.8579	33.3638	33.3897	64.0457	72.7476	54.5366	19.696	20.768	18.0166	30.509	29.4164	30.9392	42.2289	52.1948	9.2807	22.252	21.3575	20.3501	23.4005	24.1267	26.7492	34.0535	30.6443	35.7938	131.809	33.5371	63.7766	19.4935	30.2882	34.5681	21.3199	24.7588	33.4972	-1.97433	4.29546e-07	-1.04658	0.011721	0.927767	0.0227769	-2.75704	8.65973e-13	-0.782724	0.0524785	-1.7105
AT3G48800		Sterile alpha motif (SAM) domain-containing protein	125.162	56.2078	36.9591	11.3264	14.916	15.4105	15.0331	17.6384	57.4165	15.6914	12.1656	7.26241	7.74281	8.29919	9.11597	9.32642	14.7358	10.3901	9.4675	9.17591	7.99886	6.34522	6.79997	7.50494	8.74361	12.6664	10.3687	72.7763	13.8843	30.0294	11.7065	8.38599	11.4841	8.88076	6.88338	10.5929	-2.38896	2.53718e-07	-1.2875	0.00828052	1.10153	0.0211738	-2.63886	5.60096e-09	-0.24987	0.654381	-1.35143
AT3G52610		unknown protein; Has 68 Blast hits to 67 proteins in 21 species: Archae - 0; Bacteria - 11; Metazoa - 0; Fungi - 0; Plants - 55; Viruses - 0; Other Eukaryotes - 2 (source: NCBI BLink).	80.3573	47.5849	37.6813	5.41108	4.98499	5.0557	3.9174	9.6859	6.52474	3.69459	5.11775	4.14059	4.90217	5.65843	5.45378	25.7826	31.0777	14.331	6.40394	6.77233	7.08189	7.23118	6.40397	6.71811	5.2742	6.18089	4.17956	55.2078	5.15059	6.70935	4.31765	5.33813	23.7304	6.75272	6.78442	5.21155	-3.42088	4.75285e-23	-3.05138	6.4867e-19	0.369556	0.351837	-3.67238	1.75305e-26	-0.251453	0.528697	-0.621026
AT3G52960		Thioredoxin superfamily protein	2453.84	1728.44	1232.22	529.563	502.75	414.836	410.602	419.314	729.63	162.96	150.127	181.869	306.942	327.6	351.275	691.715	737.057	652.071	302.536	277.501	311.723	480.329	379.481	396.879	388	415.945	287.374	1804.83	482.383	519.849	164.986	328.606	693.614	297.253	418.896	363.773	-1.90361	5.88389e-14	-1.7964	1.74681e-12	0.107203	0.758977	-3.45132	6.78769e-40	-1.54772	5.97258e-10	-1.65492
AT3G53950		glyoxal oxidase-related protein	41.7421	38.9394	30.2595	10.0092	8.42392	7.95808	10.0349	10.1242	14.6175	9.22599	9.60376	8.82687	10.993	9.95459	11.6776	18.2447	15.2498	11.5505	5.87931	6.73243	6.37864	9.54668	8.99274	9.98134	16.4849	16.4646	17.2762	36.9803	8.79708	11.5922	9.21887	10.8751	15.015	6.33013	9.50692	16.7419	-2.0713	1.1148e-19	-1.68561	2.00904e-13	0.385718	0.132083	-2.00354	3.26684e-19	0.0677949	0.831285	-0.31793
AT3G56810		unknown protein; FUNCTIONS IN: molecular_function unknown; INVOLVED IN: biological_process unknown; LOCATED IN: chloroplast; EXPRESSED IN: 22 plant structures; EXPRESSED DURING: 13 growth stages; Has 14 Blast hits to 14 proteins in 7 species: Archae - 0; Bacteria - 0; Metazoa - 0; Fungi - 0; Plants - 14; Viruses - 0; Other Eukaryotes - 0 (source: NCBI BLink).	46.4838	42.0236	46.4608	5.56685	6.18387	5.32954	2.29066	8.25821	5.89024	11.6361	10.6262	7.91158	1.78098	2.20641	2.96928	26.3279	24.7015	3.34233	4.30035	3.13732	4.72689	6.59764	6.90378	7.45432	7.14196	6.54775	7.26039	44.9894	5.69342	5.4797	10.058	2.31889	18.1239	4.05485	6.98525	6.98337	-2.98097	7.72427e-09	-3.0511	6.5354e-09	-0.070114	0.963629	-2.16184	1.09065e-05	0.819282	0.121242	0.889411
AT3G57157		other RNA	17.3287	17.206	13.3246	5.23821	4.25204	3.68612	1.08596	3.03867	0	1.40651	3.27531	2.58204	1.41788	2.20827	2.85749	0.795594	0.105561	0.682685	4.80196	4.0256	3.91404	2.53969	2.24703	3.43581	2.28736	6.55328	1.43042	15.9531	4.39212	1.37488	2.42129	2.16121	0.527947	4.2472	2.74084	3.42368	-1.85387	0.0101121	-3.43727	1.03578e-05	-1.5854	0.0545464	-2.68223	0.000134699	-0.828662	0.296499	0.757598
AT3G57260	BGL2, PR2, BG2, PR-2	beta-1,3-glucanase 2	27.4198	20.3752	16.3053	2.4849	0.941305	0.740593	0	1.8451	1.06077	1.33444	2.04728	1.37185	0.884007	2.89507	4.51845	0.301931	0.320486	5.6674	2.09234	1.60412	2.9062	1.36069	1.30578	1.53674	0.542538	0.486585	0.651418	21.3668	1.38893	0.968621	1.58453	2.76584	2.09661	2.20089	1.40107	0.56018	-3.93867	0.00022253	-4.49207	6.16465e-05	-0.55361	0.696827	-3.74717	0.000228272	0.19194	0.898138	0.745712
AT3G58470		nucleic acid binding;methyltransferases	72.7877	31.4096	31.8792	17.1099	17.4104	18.2783	26.9851	20.9261	17.5576	14.3186	11.7593	14.9864	12.2696	11.1894	10.8812	31.9574	19.0127	11.8714	11.8382	12.656	11.9937	13.6946	11.3858	13.2549	17.1218	14.5029	11.2014	45.3589	17.5995	21.8229	13.6881	11.4468	20.9471	12.1626	12.7784	14.2754	-1.36545	8.63091e-05	-1.04926	0.00377554	0.316201	0.445794	-1.72823	2.50662e-07	-0.36278	0.345545	-0.67899
AT3G58630		sequence-specific DNA binding transcription factors	177.471	114.575	61.9936	10.4995	10.2961	9.26625	23.2967	28.3513	97.1695	8.47728	7.41347	9.67152	11.1392	9.36525	9.17887	20.9958	27.0668	14.8778	8.14547	10.1438	8.51832	9.30942	9.44484	7.89717	10.1255	9.26559	13.8818	118.013	10.0206	49.6059	8.52076	9.89444	20.9801	8.93587	8.88381	11.091	-3.55724	1.00067e-16	-1.25526	0.0038281	2.30205	3.07144e-08	-3.79063	4.19702e-19	-0.233359	0.637114	-2.53545
AT3G58680	MBF1B, ATMBF1B	multiprotein bridging factor 1B	1917.68	799.374	610.971	412.582	512.688	433.745	513.15	412.531	477.447	137.308	104.41	153.72	341.994	311.561	326.569	378.001	296.273	396.963	183.82	213.541	193.101	296.956	274.697	279.018	295.853	270.779	291.144	1109.34	453.005	467.709	131.813	326.708	357.079	196.821	283.557	285.925	-1.29209	9.90256e-06	-1.24591	3.00082e-05	0.0461714	0.931416	-3.07306	9.40962e-26	-1.78098	4.72532e-10	-1.82715
AT3G58795		other RNA	34.1714	15.2086	9.01362	0	0	0	0	0	0	0	0	0	0	0	0	5.1688	3.98887	0.0565721	0	0	0	0	0	0.0406736	0	0	0	19.4645	0	0	0	0	3.07142	0	0.0135579	0	-10.8317	1.02127e-07	-10.8625	1.83295e-07	0	1	-10.9224	3.55835e-08	0	1	0
AT3G59680		unknown protein; FUNCTIONS IN: molecular_function unknown; INVOLVED IN: biological_process unknown; LOCATED IN: endomembrane system; EXPRESSED IN: 17 plant structures; EXPRESSED DURING: 13 growth stages; Has 34 Blast hits to 34 proteins in 10 species: Archae - 0; Bacteria - 0; Metazoa - 0; Fungi - 0; Plants - 34; Viruses - 0; Other Eukaryotes - 0 (source: NCBI BLink).	34.4083	18.1025	9.75451	2.02417	2.00822	2.29294	2.92725	2.20523	1.36989	1.86649	2.79643	2.03446	0.335996	0.749263	0.315999	6.82958	2.62656	2.83108	1.40133	1.419	1.55257	2.72595	2.56255	2.79876	2.54926	3.24934	3.55915	20.7551	2.10844	2.16746	2.23246	0.467086	4.09574	1.45763	2.69575	3.11925	-3.29431	4.82617e-10	-3.21846	1.40606e-09	0.0759634	0.964606	-3.20941	4.24468e-10	0.0851718	0.929474	0.00919733
AT3G61470	LHCA2	photosystem I light harvesting complex gene 2	14878.4	11498.6	8513.69	4447.71	4204.66	3929.28	1597.48	3410.6	3796.15	2904.4	2465.9	2162.02	2359.55	2966.4	3300.64	2016.34	1584.54	1107.54	1253.09	1351.12	1111.14	1198.31	1272.43	1549.18	4098.4	3691.37	3801.06	11630.2	4193.88	2934.74	2510.77	2875.53	1569.47	1238.45	1339.98	3863.61	-1.47152	2.34954e-07	-1.98667	3.42465e-12	-0.515157	0.0952333	-2.21169	2.12125e-15	-0.740168	0.0105228	-0.225011
AT3G62690	ATL5	AtL5	16.1426	16.5085	10.6619	5.16787	2.23279	2.2013	0.781455	2.49983	1.06746	1.82182	1.34894	1.23534	3.82909	3.86529	3.80126	3.87138	1.75532	0	0.747129	0.387546	0.268083	3.03333	2.26155	3.00696	2.75256	0.498724	1.35203	14.4376	3.20065	1.44958	1.4687	3.83188	1.87557	0.467586	2.76728	1.53444	-2.17178	0.0130645	-3.31665	0.000276921	-1.14515	0.226589	-3.29599	0.000114008	-1.12438	0.210918	0.0208694
AT3G63110	ATIPT3, IPT3	isopentenyltransferase 3	63.7166	53.1441	21.0719	0.731854	0.458582	0.456011	0.195202	0.688212	1.47987	3.73163	2.52464	3.17459	0.425987	0.357243	0.739632	1.82764	0.512313	0.0552206	0.575434	0.748926	0.357891	1.23258	0.908781	0.794038	3.70037	4.3789	4.95207	45.9775	0.548816	0.787762	3.14362	0.50762	0.798391	0.56075	0.978465	4.34378	-6.37663	2.19114e-15	-5.96763	1.15928e-13	0.409561	0.658357	-3.8698	3.05308e-08	2.50873	0.000463194	2.09921
AT3G63170		Chalcone-flavanone isomerase family protein	199.355	214.737	97.3513	17.6922	14.9265	13.3394	10.2851	7.60142	28.9106	9.69538	8.53257	11.2915	8.93299	12.1643	11.2253	27.1556	25.996	35.4206	8.89808	10.1449	10.6269	17.8277	18.0603	15.6436	19.4971	16.6838	20.1974	170.481	15.3194	15.599	9.83983	10.7742	29.5241	9.88994	17.1772	18.7928	-3.47577	5.00909e-21	-3.4673	9.06494e-21	0.00848745	1	-4.11343	6.13042e-28	-0.637656	0.0944323	-0.646148
AT3G63410	APG1, VTE3, IEP37, E37	S-adenosyl-L-methionine-dependent methyltransferases superfamily protein	1722.87	985.026	855.147	450.029	450.309	438.108	350.771	482.579	655.413	405.352	371.199	336.022	270.643	305.256	289.666	498.613	335.435	351.203	179.318	177.389	157.415	203.437	194.178	215.067	383.227	385.913	329.045	1187.68	446.149	496.254	370.858	288.522	395.084	171.374	204.227	366.061	-1.41254	2.47697e-08	-1.25951	1.06569e-06	0.153027	0.639498	-1.67925	9.84253e-12	-0.266715	0.345514	-0.419742
AT4G00150	HAM3, ATHAM3, LOM3	GRAS family transcription factor	62.1741	43.2187	35.0633	7.16183	7.90979	7.11274	5.3414	20.2115	34.4953	14.8472	16.2265	16.51	9.08149	9.68426	8.95183	18.5486	31.7996	11.0228	6.2176	3.79251	2.93602	5.528	5.4517	5.20907	11.9429	10.8988	9.25454	46.8187	7.39478	20.0161	15.8612	9.23919	20.457	4.31538	5.39626	10.6987	-2.66191	2.94617e-09	-1.23278	0.00876837	1.42919	0.00154867	-1.56113	0.000276677	1.10085	0.0139655	-0.32835
AT4G00670		Remorin family protein	21.1851	16.1179	12.9914	1.89586	1.65964	0.710914	0	0	0	3.82094	4.06083	2.9025	0.474362	0.0940281	0.178452	5.73866	5.43868	0.319755	2.83225	1.1313	2.07238	0.489811	1.2498	0.689683	2.67838	3.20287	2.41192	16.7648	1.42214	0	3.59475	0.248947	3.83237	2.01198	0.809764	2.76439	-3.54938	2.67819e-05	-10.1486	6.75988e-13	-6.75938	4.17958e-05	-2.2186	0.00423507	1.33252	0.116105	8.17097
AT4G00880		SAUR-like auxin-responsive protein family	20.3732	20.009	14.7186	6.50632	6.14472	6.72272	4.15323	3.35332	1.20178	1.40433	2.12616	4.43241	3.19327	1.95166	2.45263	2.17404	1.10944	6.54719	2.05612	1.21638	1.38612	2.90473	2.47232	2.16017	5.48414	7.56126	5.71278	18.3669	6.45792	2.90277	2.6543	2.53252	3.27689	1.55288	2.51241	6.25273	-1.50641	0.0117468	-2.61808	1.3817e-05	-1.11186	0.0713232	-2.7738	1.52501e-06	-1.26756	0.0340539	-0.155642
AT4G01110		unknown protein; BEST Arabidopsis thaliana protein match is: unknown protein (TAIR:AT1G01453.1); Has 273 Blast hits to 272 proteins in 18 species: Archae - 0; Bacteria - 0; Metazoa - 0; Fungi - 0; Plants - 273; Viruses - 0; Other Eukaryotes - 0 (source: NCBI BLink).	5.11176	1.5062	2.33717	0.153481	0.152272	0.279541	0.362972	0.326457	0.218396	0.302216	0.620966	0.924666	0.478749	0.474488	0.368391	0.786362	0.703133	0.0366719	0.496788	0.648731	0.585046	0.1926	0.211232	0.290025	0.430046	0.0612214	0.430292	2.98504	0.195098	0.302608	0.615949	0.440543	0.508722	0.576855	0.231286	0.307186	-3.88129	1.36631e-05	-3.21943	0.000259766	0.664769	0.677552	-2.2424	0.00424528	1.64491	0.0754987	0.979765
AT4G02100		Heat shock protein DnaJ with tetratricopeptide repeat	39.2945	31.4375	16.0114	2.62527	3.38328	3.13016	9.4089	10.2585	22.8759	9.17695	7.18324	9.15714	3.86806	3.51417	3.68116	15.2292	9.49122	7.08101	4.12408	4.71314	4.89396	7.38693	7.71041	7.60168	6.85755	6.28311	6.99154	28.9145	3.04624	14.1811	8.50578	3.6878	10.6005	4.57706	7.56634	6.71073	-3.24464	6.24269e-19	-1.0374	0.00569985	2.20741	7.9321e-10	-1.76502	2.32325e-07	1.47982	3.19478e-05	-0.727643
AT4G02440	EID1	F-box family protein	94.5795	52.0293	48.6704	19.2443	24.6094	26.2285	24.2601	24.3936	25.2203	18.9896	21.0206	22.8949	20.4735	21.0604	23.669	21.9764	13.1927	18.2784	10.8702	12.3757	11.1463	16.681	18.1922	20.1937	25.0916	25.6281	31.7348	65.0931	23.3607	24.6246	20.9683	21.7343	17.8158	11.4641	18.3557	27.4848	-1.4779	5.09068e-09	-1.40286	4.79202e-08	0.0750499	0.848126	-1.63292	3.34175e-11	-0.155004	0.611912	-0.230055
AT4G02770	PSAD-1	photosystem I subunit D-1	29074.8	22351.9	11410.6	4616.63	3995.13	3825.61	2539.96	2569.13	7795.76	707.008	651.24	767.311	2623.4	2421.59	3026.18	1664.67	1686.69	1595.58	1286.88	1200.92	1355.05	1423.93	1273.17	1350.43	3350.25	3699.36	2039.57	20945.7	4145.79	4301.62	708.52	2690.39	1648.98	1280.95	1349.18	3029.73	-2.33693	5.44585e-11	-2.28381	1.99995e-10	0.053127	0.935748	-4.88568	5.24986e-37	-2.54875	5.38239e-13	-2.60188
AT4G09030	AGP10, ATAGP10	arabinogalactan protein 10	1092.04	462.66	359.978	23.4802	30.0058	21.3827	48.3799	42.6673	88.2715	22.1468	22.9872	31.9943	28.0306	45.5415	33.1655	141.417	180.695	153	18.6213	16.0917	18.8536	37.2858	35.3358	44.7678	141.444	96.0876	103.908	638.226	24.9562	59.7729	25.7095	35.5792	158.371	17.8555	39.1298	113.813	-4.67615	7.09066e-36	-3.42237	7.28639e-22	1.25384	0.000417163	-4.63119	8.54523e-36	0.0450042	0.938936	-1.20886
AT4G12470	AZI1	azelaic acid induced 1	549.287	524.731	862.095	64.8342	51.1505	63.0945	138.046	376.486	309.329	10.8472	19.0876	18.5345	607.488	105.994	139.513	53.3809	183.705	99.2243	42.5198	56.0619	66.8828	26.0562	22.7032	28.0625	117.377	88.4869	60.5039	645.371	59.6931	274.62	16.1564	284.332	112.103	55.1548	25.6073	88.7891	-3.43429	2.06237e-10	-1.23309	0.0281341	2.20122	3.01771e-05	-5.31735	1.22359e-20	-1.88311	0.000291495	-4.08435
AT4G12480	pEARLI 1	Bifunctional inhibitor/lipid-transfer protein/seed storage 2S albumin superfamily protein	237.153	222.194	556.894	11.3131	7.59463	8.76017	7.34665	20.2303	29.4968	1.52066	4.27565	3.47723	49.3885	17.4206	25.3655	5.07041	22.2549	1.11684	11.031	17.3519	20.8194	4.46298	2.19763	2.0598	20.0116	15.6456	8.13946	338.747	9.22262	19.0246	3.09118	30.7249	9.4807	16.4008	2.90681	14.5989	-5.1976	2.21358e-11	-4.1598	3.86896e-08	1.03791	0.173298	-6.76463	8.96579e-17	-1.56721	0.0296067	-2.60519
AT4G12490		Bifunctional inhibitor/lipid-transfer protein/seed storage 2S albumin superfamily protein	36.7525	43.2339	102.985	1.1487	0.925964	1.30761	0	0.732992	0	0.508922	0.75522	0.934265	0.732907	1.21064	1.26369	1.15149	2.7055	0	3.96837	4.55185	7.08112	0.36037	0.338769	0.184998	1.20697	0.515475	0.948879	60.9903	1.12742	0.244331	0.732802	1.06908	1.28566	5.20045	0.294712	0.890443	-5.74447	2.01096e-10	-8.00825	1.07369e-14	-2.2689	0.030845	-6.34661	2.38687e-12	-0.602005	0.539813	1.66924
AT4G12500		Bifunctional inhibitor/lipid-transfer protein/seed storage 2S albumin superfamily protein	7.60502	18.7332	43.8209	1.8133	0.431763	0.990789	1.72758	0.462831	0	0	0.176074	0.681685	0.246815	0.6727	0.638344	0.24236	1.35058	0	3.79246	4.96654	6.32449	0.409585	0.385034	0.26166	0.870989	0.954756	1.04578	23.3864	1.07862	0.730138	0.28592	0.519286	0.530981	5.02783	0.352093	0.957176	-4.42689	8.10571e-05	-4.85844	2.20627e-05	-0.431642	0.731175	-6.23879	9.93762e-08	-1.81415	0.117092	-1.38282
AT4G12800	PSAL	photosystem I subunit l	27785.4	13432.7	11326.4	5266.26	5586.8	5143.02	3288.34	4767.06	9565.11	1375.72	1230.59	1407.18	2918.09	3396.91	3942.13	2726.89	2279.05	1451.64	1385.83	1388	1294.75	1760.71	1665.15	1900.15	3892.93	3541.82	3059	17514.8	5332.03	5873.51	1337.83	3419.04	2152.53	1356.19	1775.34	3497.92	-1.71582	3.27314e-07	-1.57635	4.05343e-06	0.139474	0.760237	-3.7106	7.14085e-27	-1.99478	1.57828e-09	-2.13426
AT4G13510	AMT1;1, ATAMT1, ATAMT1;1	ammonium transporter 1;1	300.567	231.243	157.777	3.21806	1.64473	1.65771	0.774228	0.373357	0.485666	1.49774	1.8412	2.89052	5.39232	4.74138	5.20142	35.2782	82.5477	18.9663	1.74818	1.86856	2.06769	1.40728	1.36127	0.435555	3.39595	3.30635	2.26526	229.863	2.1735	0.544417	2.07649	5.1117	45.5974	1.89481	1.06804	2.98919	-6.72305	9.55761e-38	-8.6403	3.50573e-51	-1.918	0.000128493	-6.77938	1.22276e-38	-0.0561684	0.940906	1.8622
AT4G13600		Carbohydrate-binding X8 domain superfamily protein	12.5015	10.3074	11.482	0.89185	1.20658	1.47669	0	1.24166	0	1.53261	2.03378	0.527538	0.965627	0.957033	0.518946	2.38404	2.94752	0	0.726733	0.274157	0.463582	0.610454	0.621686	1.08638	1.26569	0.873197	1.36383	11.4303	1.19171	0.413888	1.36465	0.813869	1.77719	0.488157	0.772841	1.16757	-3.24878	0.00257045	-4.78288	5.51519e-05	-1.53659	0.226157	-3.06181	0.00285112	0.187835	0.908143	1.72569
AT4G14430	IBR10, ATECI2, ECI2, ECHIB, PEC12	indole-3-butyric acid response 10	578.265	549.772	296.714	64.7463	61.6546	66.629	98.4348	65.8306	215.952	18.7468	17.6702	17.853	56.1655	55.7947	56.0476	90.2204	85.165	53.4323	42.4554	39.9397	47.8801	37.9994	30.7562	30.7382	47.4831	41.2734	38.0082	474.917	64.3433	126.739	18.09	56.0026	76.2726	43.4251	33.1646	42.2549	-2.88362	1.31257e-18	-1.9082	4.66522e-09	0.975429	0.00330449	-4.71419	6.19963e-42	-1.8306	1.02415e-08	-2.80604
AT4G14465	AHL20	AT-hook motif nuclear-localized protein 20	116.324	64.0342	36.7744	1.68715	1.03281	1.20954	7.84053	18.9203	58.3071	2.16292	1.56853	1.29759	0.641294	0.363192	0.545686	7.41269	8.30748	12.145	1.52836	1.24417	1.79594	2.54511	1.99027	1.70198	2.32774	2.57738	5.65014	72.3775	1.30983	28.356	1.67635	0.516724	9.2884	1.52282	2.07912	3.51842	-5.7834	4.54086e-21	-1.35736	0.0178945	4.42668	3.68632e-14	-5.43567	4.98071e-20	0.34816	0.59885	-4.07874
AT4G15150		glycine-rich protein	8.56025	9.53104	3.54565	0	0	0	0.647829	0	0	0	0.443318	0.79216	0.310715	0.461924	0.292222	0.244085	0.0809642	0	0.545638	0.617519	0.913661	0.114584	0.107715	0.282346	0.657893	0	1.97481	7.21231	0	0.215943	0.411826	0.354954	0.10835	0.692273	0.168215	0.877567	-8.19148	2.72541e-06	-4.45074	0.000215809	3.92346	0.294273	-3.96654	0.000354623	4.46389	0.0666632	0.490107
AT4G15210	ATBETA-AMY, AT-BETA-AMY, RAM1	beta-amylase 5	262.888	116.397	176.411	21.5198	7.70285	10.2983	12.0746	11.4164	12.729	1.22968	2.52665	2.01337	30.153	139.983	57.482	3.83503	3.20519	1.33083	9.39246	13.5548	13.2897	1.14726	1.67582	1.01481	0.0337801	0.134651	0.337995	185.232	13.1737	12.0733	1.92323	75.8728	2.79035	12.079	1.2793	0.168808	-3.8134	6.74544e-13	-3.9394	1.88553e-13	-0.125992	0.873304	-6.58088	5.32815e-29	-2.76769	7.77094e-08	-2.64173
AT4G15490	UGT84A3	UDP-Glycosyltransferase superfamily protein	95.5231	77.5174	53.6015	24.0621	17.4499	17.8804	1.37724	5.02712	8.147	13.24	14.1087	11.8768	24.2885	27.1618	26.5564	4.48943	2.59927	0.043776	4.47051	3.38157	2.85901	2.75894	3.36803	3.1631	16.7574	17.8684	19.2619	75.5474	19.7975	4.85045	13.0752	26.0022	2.37749	3.57036	3.09669	17.9626	-1.93185	0.00395722	-3.97469	1.70867e-08	-2.04294	0.00261863	-2.53024	8.71075e-05	-0.598388	0.401252	1.44459
AT4G15960		alpha/beta-Hydrolases superfamily protein	9.8195	10.5532	8.70911	1.63672	0.996441	1.08401	0.226212	0.759567	0.952764	1.88975	1.1739	0.88746	1.77212	1.50544	1.75593	0.845208	0.280359	0	0.97249	1.35217	1.38249	1.44706	2.17213	1.30359	1.78676	1.42444	2.41351	9.69394	1.23906	0.646181	1.31704	1.67783	0.375189	1.23572	1.64093	1.8749	-2.96335	5.84774e-06	-3.99554	1.81947e-08	-1.03278	0.214593	-2.88619	4.98483e-06	0.0774992	0.951959	1.1106
AT4G16380		Heavy metal transport/detoxification superfamily protein	1619.99	1081.89	486.306	103.539	113.327	118.739	248.928	204.09	844.522	68.0452	66.5661	62.586	94.4164	94.3449	108.575	122.646	162.1	137.904	101.176	99.6889	107.961	85.5282	76.0096	78.7345	123.178	115.112	111.015	1062.73	111.868	432.513	65.7324	99.1121	140.883	102.942	80.0908	116.435	-3.24779	8.69036e-16	-1.29766	0.00157972	1.95013	7.30041e-07	-4.01495	8.10114e-23	-0.767159	0.0586883	-2.7173
AT4G16790		hydroxyproline-rich glycoprotein family protein	31.7614	25.8198	14.7419	4.93338	3.05069	3.66184	0.496595	0.862472	2.23581	0.638742	0.847613	2.0276	2.35715	2.05128	2.27093	1.42264	1.42318	3.8027	0.933874	1.37111	1.13508	0.932862	0.617848	0.713981	3.16498	2.42613	2.39539	24.1077	3.88197	1.19829	1.17132	2.22645	2.21617	1.14669	0.754897	2.66217	-2.63319	9.98791e-07	-4.4163	6.11708e-14	-1.78354	0.00254971	-4.34036	7.43965e-15	-1.70744	0.00165533	0.076255
AT4G17070		peptidyl-prolyl cis-trans isomerases	118.246	67.8566	59.8818	12.4558	16.6995	14.792	15.4394	26.7981	28.0231	13.6221	10.2833	9.94808	20.7272	15.1498	17.6755	16.9011	11.884	6.69627	6.50646	5.90511	7.15803	7.31361	7.96733	9.43364	11.8749	9.86976	11.8312	81.9948	14.6491	23.4202	11.2845	17.8508	11.8271	6.5232	8.2382	11.192	-2.48418	1.12225e-14	-1.81373	2.21616e-08	0.670488	0.0511471	-2.8631	4.09729e-19	-0.378906	0.288044	-1.04941
AT4G17100		CONTAINS InterPro DOMAIN/s: Endoribonuclease XendoU (InterPro:IPR018998); Has 943 Blast hits to 770 proteins in 162 species: Archae - 0; Bacteria - 61; Metazoa - 472; Fungi - 40; Plants - 78; Viruses - 35; Other Eukaryotes - 257 (source: NCBI BLink).	63.0134	49.2528	37.1568	5.90051	5.20718	4.54217	12.4895	20.4691	25.6059	3.35077	2.26858	1.41408	4.18765	3.62815	4.66872	17.5158	23.8039	32.3639	14.5372	12.1256	13.5604	6.50446	5.1724	5.40976	1.21355	2.37964	0.43086	49.8077	5.21662	19.5215	2.34448	4.16151	24.5612	13.4077	5.69554	1.34135	-3.2544	3.16282e-16	-1.35618	0.000747746	1.89833	1.24566e-06	-4.42	1.35617e-26	-1.16568	0.00429967	-3.06408
AT4G17440		Protein of unknown function (DUF1639)	52.1736	27.2025	17.5326	9.47555	9.29586	10.6538	12.6621	13.444	12.8806	5.37853	7.96724	6.96521	8.37618	8.21237	8.3859	11.1082	11.3825	7.28539	5.21939	5.95173	5.1455	6.41034	5.93244	6.35649	10.7429	8.10834	7.82327	32.3029	9.8084	12.9956	6.77033	8.32482	9.92534	5.43887	6.23309	8.89151	-1.71825	3.78334e-07	-1.31326	0.00017503	0.405035	0.302528	-2.24876	1.23507e-11	-0.530512	0.146201	-0.935566
AT4G17810		C2H2 and C2HC zinc fingers superfamily protein	207.192	124.553	73.1995	48.9755	63.7955	61.7301	73.9286	45.4326	83.1221	11.8522	13.4167	14.6061	42.2566	32.3649	41.6925	14.8982	15.9682	14.5816	3.85079	5.71262	3.93358	9.70396	8.99903	11.8122	18.9904	28.3448	21.5124	134.982	58.167	67.4944	13.2916	38.7714	15.1494	4.499	10.1717	22.9492	-1.21414	0.000113969	-1.00074	0.00228508	0.213411	0.583069	-3.34113	9.57788e-26	-2.12706	8.30424e-12	-2.34048
AT4G18020	APRR2	CheY-like two-component responsive regulator family protein	158.139	107.151	65.364	15.2941	16.0835	16.6633	36.673	33.7403	53.2974	27.957	23.9719	28.7281	16.1904	18.2309	17.3916	58.6891	47.3115	46.0373	30.9663	29.6765	27.1063	48.6855	41.7235	43.6047	31.9678	30.2652	34.383	110.218	16.0136	41.2369	26.8857	17.2709	50.6793	29.2497	44.6712	32.2053	-2.78259	5.89481e-28	-1.42057	2.18375e-08	1.36204	6.50841e-08	-2.03534	1.11443e-16	0.747282	0.00357994	-0.614767
AT4G19840	ATPP2-A1, ATPP2A-1, PP2-A1	phloem protein 2-A1	204.18	362.157	280.706	18.098	16.3383	16.5837	5.41179	5.73836	8.75747	46.3494	40.659	64.12	19.3169	20.8984	22.9339	13.7849	8.89582	15.2691	25.1476	18.6252	24.7051	24.2978	26.2891	29.9217	129.114	152.138	104.404	282.347	17.0067	6.63587	50.3761	21.0497	12.6499	22.826	26.8362	128.552	-4.05271	2.61111e-47	-5.44181	3.70529e-72	-1.3892	1.47281e-06	-2.48574	1.88107e-21	1.56705	2.82024e-09	2.95631
AT4G21480	STP12	sugar transporter protein 12	7.43523	5.98777	4.64562	0.66562	0.513626	0.707187	1.33053	1.69895	2.13108	1.5291	1.34651	1.49711	1.10104	0.96653	0.82841	2.59481	0.311495	0	1.18773	1.06285	1.13647	0.78887	0.785208	0.971929	1.42098	1.37179	2.39927	6.02287	0.628811	1.72018	1.45757	0.965327	0.968767	1.12902	0.848669	1.73068	-3.2486	0.000101657	-1.81616	0.0363339	1.4334	0.102461	-2.04373	0.00899244	1.20611	0.158002	-0.227533
AT4G21780		unknown protein; Has 30201 Blast hits to 17322 proteins in 780 species: Archae - 12; Bacteria - 1396; Metazoa - 17338; Fungi - 3422; Plants - 5037; Viruses - 0; Other Eukaryotes - 2996 (source: NCBI BLink).	11.9678	7.55151	3.2789	0.0989996	0.196439	0.360624	0.953234	1.89517	1.05654	0.701776	0.240325	0.214717	0.16844	0	0.475246	0.26464	0.0438911	0	0.813431	0.0836901	0.495301	0.434815	0.642325	0.102041	1.90212	0.710813	0	7.59939	0.218688	1.30165	0.385606	0.214562	0.102844	0.464141	0.39306	0.870977	-5.02402	0.000111929	-2.53712	0.0405925	2.49563	0.0568377	-4.30539	0.000348159	0.726497	0.693344	-1.77187
AT4G23900		Nucleoside diphosphate kinase family protein	21.2811	31.1172	24.975	1.09628	0.801424	0.788173	0.146202	0.220909	0	0	0	0.0834279	0.0981706	0.243242	0.415476	2.6606	7.18818	0	0.0861974	0.0487764	0	0.325825	0.442427	0.237887	0.138575	0.207139	0	25.7911	0.895294	0.12237	0.0278093	0.252296	3.28293	0.0449913	0.335379	0.115238	-4.83682	2.13316e-05	-7.49671	1.41006e-08	-2.66628	0.0266153	-9.36641	2.42942e-11	-4.55485	0.00134349	-1.88967
AT4G24660	ATHB22, MEE68, HB22, ZHD2	homeobox protein 22	721.827	372.091	217.465	65.509	86.0734	83.5428	107.902	109.916	237.526	18.3246	13.622	14.2673	38.5653	41.7838	47.1661	118.695	126.823	99.3375	24.0658	26.8631	23.7033	43.3975	38.974	46.7581	27.7866	30.8588	17.1966	437.128	78.3751	151.781	15.4046	42.5051	114.952	24.8774	43.0432	25.2807	-2.47939	1.43576e-12	-1.52801	1.83137e-05	0.951397	0.0082866	-4.82793	2.47343e-37	-2.34859	1.6422e-11	-3.3
AT4G25080	CHLM	magnesium-protoporphyrin IX methyltransferase	1005.47	814.161	412.13	282.256	246.646	228.117	201.137	218.051	459.335	222.664	197.012	179.524	160.331	149.257	187.353	184.53	203.399	154.718	116.2	119.816	105.148	126.819	115.895	135.139	279.185	279.963	269.536	743.921	252.34	292.841	199.733	165.647	180.882	113.721	125.951	276.228	-1.55975	9.97156e-08	-1.34585	6.84657e-06	0.213906	0.552548	-1.89712	2.86481e-11	-0.337362	0.293865	-0.551269
AT4G25110	AtMC2, MC2	metacaspase 2	14.1867	7.35702	5.88182	0.0631912	0.18808	0.0575464	0.0160118	1.89517	3.30449	0.335957	0.971526	0.822321	0.0537575	0.0532791	0.025279	0.0422298	0.784437	0.588844	0.637214	0.560902	1.03878	0.337014	0.204997	0.325662	0.910588	0.529329	0.379629	9.14184	0.102939	1.73856	0.709935	0.0441052	0.471837	0.745631	0.289225	0.606515	-6.42015	2.68447e-07	-2.41678	0.0329556	4.01024	0.000638293	-3.67146	0.000471251	2.75696	0.0203079	-1.25511
AT4G25840	GPP1	glycerol-3-phosphatase 1	88.631	83.599	41.3383	11.7378	12.5711	11.4943	25.7846	29.2077	52.2034	8.52942	8.58393	9.19602	11.3642	14.3687	12.7704	20.2177	17.027	9.29378	12.2526	15.0708	14.3565	15.5307	15.8744	16.1987	12.5028	12.7532	9.14645	71.1894	11.9344	35.7319	8.76979	12.8344	15.5128	13.8933	15.8679	11.4675	-2.57564	1.24817e-15	-1.00083	0.0029723	1.57488	9.58614e-07	-3.01921	5.21271e-21	-0.443555	0.207596	-2.01846
AT4G26542		Potential natural antisense gene, locus overlaps with AT4G26540	12.8772	9.81761	10.9061	0	0	0	0	0	0	0	0	0	0	0	0	4.46876	5.69462	0.655185	0	0	0	0	0	0	0	0	0	11.2003	0	0	0	0	3.60619	0	0	0	-11.7483	4.36072e-17	-11.7791	8.42381e-17	0	1	-11.839	7.50551e-18	0	1	0
AT4G27800	TAP38, PPH1	thylakoid-associated phosphatase 38	466.736	233.014	187.565	145.721	157.063	138.982	79.9046	102.86	216.578	139.978	135.105	120.736	107.837	125.77	129.869	68.7866	94.2409	52.8846	80.3827	69.4644	63.3629	47.4435	55.4514	69.1317	106.279	115.415	128.985	295.772	147.255	133.114	131.94	121.158	71.9707	71.07	57.3422	116.893	-1.00614	0.00338916	-1.15355	0.000969169	-0.147418	0.745068	-1.16463	0.000359092	-0.158491	0.696729	-0.0110722
AT4G28500	ANAC073, SND2, NAC073	NAC domain containing protein 73	30.3168	18.8788	12.4132	1.41962	1.10034	0.969602	1.05665	0.6794	2.55662	1.2579	0.753849	0.898031	0.377401	0.224426	0.212964	7.2932	3.95331	15.073	0.430784	0.262518	0.253658	2.00413	2.22417	1.87476	0.586	1.59262	1.22597	20.5363	1.16319	1.43089	0.969927	0.271597	8.77317	0.315653	2.03435	1.13487	-4.13619	1.2764e-11	-3.89859	3.60222e-10	0.237851	0.769226	-4.40775	3.60702e-13	-0.271288	0.749093	-0.509205
AT4G28750	PSAE-1	Photosystem I reaction centre subunit IV / PsaE protein	31557.7	11207.1	7949.74	5855.44	7054.94	7082.1	4200.98	6142.03	13270.9	1486.01	1229.4	1513.08	2256.19	2502.42	3210.19	2302.11	1418.75	1824.73	1292.78	1438.41	1194.64	1476.92	1402.84	1483.5	4844.76	4694.31	4285.5	16904.8	6664.16	7871.3	1409.5	2656.27	1848.53	1308.61	1454.42	4608.19	-1.34294	0.000785994	-1.10281	0.0083476	0.240125	0.627981	-3.58418	4.62883e-19	-2.24124	8.55953e-09	-2.48137
AT4G29100		basic helix-loop-helix (bHLH) DNA-binding superfamily protein	71.552	60.5351	38.7284	19.8604	16.2517	16.173	2.11275	6.20037	7.56724	11.5575	12.3252	10.0863	11.1426	9.9917	10.8472	23.6051	20.6955	14.7772	11.1813	7.71468	10.2061	25.7875	26.9332	26.5778	8.59356	9.97785	7.84906	56.9385	17.4284	5.29345	11.323	10.6605	19.6926	9.70068	26.4328	8.80682	-1.70765	1.01806e-07	-3.46491	1.4986e-24	-1.75735	1.56564e-07	-2.32995	1.33135e-13	-0.6223	0.0649037	1.13509
AT4G29230	anac075, NAC075	NAC domain containing protein 75	6.4633	7.71798	2.88442	0.866991	1.00975	0.789542	0.573087	0.577286	1.04595	1.7814	2.22666	1.79863	0.28861	0.444953	0.542866	2.67026	3.7435	1.72929	0.67576	0.701051	0.700482	1.01702	1.20063	1.28216	2.30856	3.15759	1.85696	5.68857	0.888762	0.732108	1.93556	0.425476	2.71435	0.692431	1.1666	2.44104	-2.67032	1.73917e-07	-3.01567	2.6629e-08	-0.345459	0.692784	-1.54944	0.00122721	1.12174	0.0360646	1.46739
AT4G30450		glycine-rich protein	73.1478	49.4514	27.1096	22.4328	20.6171	18.1326	3.12849	1.88641	4.45406	1.12998	1.12571	1.13148	2.66286	2.56585	2.64351	26.6128	8.6734	33.7803	0.909256	0.588023	1.18074	28.1505	20.0012	23.1667	6.16027	8.74005	5.53697	49.9029	20.3942	3.15632	1.12906	2.62407	23.0222	0.892673	23.7728	6.81243	-1.29035	0.00583364	-4.00558	1.18761e-15	-2.71571	2.90736e-08	-5.45191	3.22128e-25	-4.16288	3.74087e-16	-1.44717
AT4G31500	CYP83B1, SUR2, RNT1, RED1, ATR4	cytochrome P450, family 83, subfamily B, polypeptide 1	172.764	148.867	126.162	46.0493	35.0349	33.1009	4.44114	20.016	24.089	9.51319	10.9117	9.56199	52.5721	73.9166	49.1069	22.0648	21.276	2.7816	29.1793	21.159	31.4101	32.3425	32.2159	32.9981	14.8729	13.8924	5.86708	149.264	38.0617	16.1821	9.99563	58.5319	15.3741	27.2495	32.5189	11.5441	-1.97136	0.000302949	-3.21093	1.02033e-08	-1.2396	0.0275702	-3.89973	1.85878e-12	-1.92841	0.000311056	-0.688806
AT4G32260		ATPase, F0 complex, subunit B/B', bacterial/chloroplast	4507.65	2995.85	2385.05	1468.43	1553.78	1528.55	747.477	1185.07	1873.19	615.944	649.333	689.906	849.056	891.7	919.646	526.716	597.164	358.017	444.619	368.847	329.44	368.103	395.321	385.515	1006.81	939.7	1136.3	3296.18	1516.92	1268.58	651.728	886.801	493.966	380.969	382.979	1027.6	-1.11965	6.62059e-05	-1.37791	1.02248e-06	-0.258262	0.433516	-2.33842	1.03451e-17	-1.21877	8.55718e-06	-0.96051
AT4G32290		Core-2/I-branching beta-1,6-N-acetylglucosaminyltransferase family protein	141.224	53.9394	57.056	8.93188	7.13427	7.68593	32.7399	38.3991	49.923	7.15426	9.64685	7.55182	10.2386	10.6899	10.0229	38.3941	29.498	11.0686	8.2831	12.2858	12.3889	14.8654	13.1261	12.8342	11.4983	10.0091	12.3235	84.0732	7.91736	40.354	8.11764	10.3171	26.3202	10.9859	13.6086	11.277	-3.40783	6.7217e-19	-1.06087	0.00690946	2.34705	3.64576e-10	-3.37073	3.18708e-19	0.0371517	0.960702	-2.30993
AT4G32870		Polyketide cyclase/dehydrase and lipid transport superfamily protein	12.5504	8.57267	12.2654	0.471033	0.560787	0.943703	0.429671	1.92364	5.22801	1.6695	2.05821	0.272429	0.801426	0.556006	0.753729	4.91064	1.37828	0.0675277	1.19626	1.19457	1.14464	2.24614	1.38915	1.94201	1.47065	3.15653	1.47149	11.1295	0.658508	2.52711	1.33338	0.70372	2.11882	1.17849	1.8591	2.03289	-4.04919	0.000165948	-2.18943	0.0478374	1.86233	0.0894233	-3.06046	0.00197902	0.991588	0.3974	-0.871452
AT4G34290		SWIB/MDM2 domain superfamily protein	1460.57	961.23	463.092	251.712	304.667	236.91	350.915	253.452	546.587	64.4435	54.0747	81.9193	132.928	121.264	113.082	293.332	304.691	253.981	94.9934	118.016	101.771	114.113	97.0971	116.288	167.553	175.625	98.3985	961.63	264.43	383.651	66.8125	122.425	284.001	104.927	109.166	147.192	-1.86255	1.57394e-08	-1.32628	9.43055e-05	0.536266	0.135879	-3.84679	2.0228e-29	-1.98426	1.04528e-09	-2.52053
AT4G35490	MRPL11	mitochondrial ribosomal protein L11	637.371	406.004	225.357	70.884	79.0891	68.6072	172.877	191.826	259.744	21.5617	18.6073	17.7329	50.3032	43.8237	42.4616	149.674	112.338	106.853	47.3307	56.4664	60.3148	32.0627	23.0793	31.5647	54.4383	48.2213	28.2434	422.911	72.8601	208.149	19.3006	45.5295	122.955	54.704	28.9022	43.6343	-2.53697	9.14119e-17	-1.02372	0.00128954	1.51327	6.13213e-07	-4.45453	1.11457e-42	-1.9176	2.34799e-10	-3.43088
AT4G35970	APX5	ascorbate peroxidase 5	6.51013	13.9699	9.93536	2.37782	1.72616	1.47882	0.323296	0.518104	1.36166	1.64445	1.59558	1.80292	0.592051	0.684579	0.232006	2.40297	2.13411	0	0.953044	0.686379	0.911917	1.60111	1.36831	1.01621	2.0893	3.60886	3.76289	10.1385	1.86093	0.734354	1.68098	0.502878	1.51236	0.850447	1.32854	3.15368	-2.44126	0.00251576	-3.88609	1.24645e-05	-1.44592	0.126621	-2.58614	0.000829713	-0.144636	0.906029	1.30181
AT4G36032		Potential natural antisense gene, locus overlaps with AT4G36030	28.9036	15.2331	22.6997	0	0	0	0	0	0	0	0	0	0	0	0	8.35937	4.23014	3.44716	0	0	0	0	0	0	0	0	0	22.2788	0	0	0	0	5.34555	0	0	0	-12.6516	3.57584e-35	-12.6823	2.21834e-33	0	1	-12.7423	6.4417e-36	0	1	0
AT4G36040		Chaperone DnaJ-domain superfamily protein	1473.44	409.93	569.344	183.448	234.945	226.456	317.624	132.617	146.847	92.1526	83.3409	88.6136	322.08	321.239	359.674	163.859	202.024	77.7106	64.3712	91.9067	75.5487	166.448	155.778	196.064	255.4	195.609	203.037	817.571	214.95	199.029	88.0357	334.331	147.865	77.2755	172.763	218.015	-1.92731	1.08155e-06	-2.03738	3.55895e-07	-0.110062	0.851731	-3.21515	4.69518e-16	-1.28784	0.00101412	-1.17778
AT4G36710		GRAS family transcription factor	45.0646	31.9918	20.7079	4.57781	2.90909	2.2888	1.16753	2.32927	4.85357	2.40375	3.19584	2.2929	3.00352	3.40565	3.56686	7.63821	3.80708	0.021447	0.692824	0.682922	0.684312	3.7171	3.84726	3.40776	4.23968	3.72367	5.85985	32.5881	3.25857	2.78346	2.63083	3.32535	3.82225	0.686686	3.65738	4.60773	-3.32075	4.1727e-05	-3.56479	1.96163e-05	-0.244034	0.839108	-3.62845	4.358e-06	-0.307636	0.7467	-0.0635911
AT4G36900	RAP2.10, DEAR4	related to AP2 10	119.911	33.1116	30.0209	7.82522	9.73181	15.2561	19.6046	13.6437	32.2285	13.8025	11.9505	11.7927	13.4078	11.4764	11.243	7.25498	5.42381	7.03119	8.06787	7.87292	6.89261	7.5031	8.09349	8.40641	20.1833	17.4753	37.0791	61.0146	10.9377	21.8256	12.5152	12.0424	6.56999	7.61113	8.001	24.9126	-2.47829	2.47453e-08	-1.48819	0.00118593	0.990173	0.0326818	-2.28566	1.08854e-07	0.192695	0.720545	-0.797499
AT4G37295		unknown protein; FUNCTIONS IN: molecular_function unknown; INVOLVED IN: biological_process unknown; LOCATED IN: endomembrane system; EXPRESSED IN: stem, root, leaf; EXPRESSED DURING: LP.06 six leaves visible, LP.04 four leaves visible; Has 30201 Blast hits to 17322 proteins in 780 species: Archae - 12; Bacteria - 1396; Metazoa - 17338; Fungi - 3422; Plants - 5037; Viruses - 0; Other Eukaryotes - …	4.46207	7.88345	4.24928	0.82681	1.12791	1.78826	0.733257	1.18708	2.42655	0.244208	1.00355	0.896621	0.43961	0.697117	0.826893	0.414409	0	0	0.154397	0.436844	0.0738674	0.648468	0.18288	0.479368	1.11697	0.865734	2.3594	5.5316	1.24766	1.44896	0.714794	0.65454	0.138136	0.221703	0.436905	1.44737	-2.13037	0.011865	-2.00675	0.0301374	0.123937	0.941511	-2.88916	0.000334203	-0.759059	0.457577	-0.883184
AT4G37432		other RNA	53.2969	31.3446	26.2238	0	0	0	0	0	0	0	0	0	0	0	0	17.3656	7.9303	9.03767	0	0	0	0	0	0	0	0	0	36.9551	0	0	0	0	11.4445	0	0	0	-12.379	1.2464e-31	-12.4097	3.81865e-31	0	1	-12.4696	2.11003e-32	0	1	0
AT4G37790	HAT22	Homeobox-leucine zipper protein family	137.032	79.5389	49.347	26.0318	22.8027	27.9075	27.0732	31.5926	51.8706	14.891	13.0653	14.502	31.6415	21.9138	22.8708	21.6358	29.1267	29.702	18.9523	11.9432	18.2228	28.0149	25.4611	22.2676	23.5439	14.442	17.866	88.6393	25.5807	36.8455	14.1528	25.4754	26.8215	16.3728	25.2479	18.6173	-1.79246	2.70457e-08	-1.27113	0.000143672	0.521351	0.140276	-2.64669	1.15124e-16	-0.854238	0.00964747	-1.3756
AT4G38225		unknown protein; FUNCTIONS IN: molecular_function unknown; INVOLVED IN: biological_process unknown; LOCATED IN: chloroplast; EXPRESSED IN: 21 plant structures; EXPRESSED DURING: 13 growth stages; Has 30201 Blast hits to 17322 proteins in 780 species: Archae - 12; Bacteria - 1396; Metazoa - 17338; Fungi - 3422; Plants - 5037; Viruses - 0; Other Eukaryotes - 2996 (source: NCBI BLink).	207.193	136.514	121.686	55.6361	55.4227	49.0828	35.2052	49.8761	68.1689	35.902	33.9787	35.2219	39.0024	38.8465	40.1587	36.3977	23.0741	27.9323	23.5738	21.1518	20.6656	16.1261	16.6978	17.336	48.3827	46.9479	67.938	155.131	53.3805	51.0834	35.0342	39.3359	29.1347	21.797	16.72	54.4229	-1.53905	7.46378e-10	-1.60742	2.04011e-10	-0.0683632	0.867872	-2.1466	2.60285e-18	-0.607545	0.0191997	-0.539183
AT4G38550		Arabidopsis phospholipase-like protein (PEARLI 4) family	96.357	53.0049	58.5781	4.53745	4.75041	5.79866	4.5989	7.99827	4.92268	8.11517	9.25	10.2036	17.9567	18.2831	18.4725	13.2014	26.8629	15.5255	5.861	7.2053	8.52859	4.86031	5.02736	4.79311	9.33208	7.52969	5.90366	69.3133	5.02884	5.83995	9.18959	18.2374	18.53	7.1983	4.89359	7.58848	-3.78339	1.96489e-34	-3.57017	3.56447e-31	0.213249	0.57629	-2.91334	3.78237e-23	0.870145	0.00433363	0.656896
AT4G38552		Potential natural antisense gene, locus overlaps with AT4G38550	450.382	173.867	176.597	0.18328	0.20204	0.222543	0.299283	0.0259893	0.0869327	0.625546	0.922792	1.35448	0.0866211	0.12019	0.195518	50.082	91.7836	23.487	0.851833	0.533672	0.567641	0.153329	0.120116	0.136435	0.513541	0.68234	0.978733	266.949	0.202621	0.137402	0.967605	0.13411	55.1175	0.651048	0.136627	0.724871	-10.3422	1.20343e-54	-10.6252	1.176e-56	-0.282751	0.62637	-8.09292	6.52519e-42	2.25195	6.1295e-05	2.53503
AT4G38670		Pathogenesis-related thaumatin superfamily protein	54.6023	45.9864	26.7221	11.4547	10.9239	9.66322	9.33734	7.36596	14.5937	4.61593	5.85591	6.77263	9.82015	13.289	11.1184	21.4221	27.2225	3.02334	4.64286	4.2036	5.36274	10.9757	8.85132	12.0582	8.21046	6.26925	7.89509	42.4369	10.6806	10.4323	5.74816	11.4092	17.2226	4.7364	10.6284	7.45827	-1.98968	3.93974e-05	-2.03003	4.23862e-05	-0.0403375	0.985345	-2.88029	1.53831e-09	-0.890642	0.0740573	-0.850313
AT4G38740	ROC1	rotamase CYP 1	8343.5	4381.2	4385.06	754.394	613.29	538.294	865.385	701.761	894.555	331.399	279.458	440.809	458.992	620.793	529.558	2005.29	1661.23	1192.09	437.834	506.479	549.065	757.993	632.087	750.829	1651.53	1844.27	818.209	5703.25	635.326	820.567	350.555	536.448	1619.54	497.793	713.636	1438.01	-3.16621	2.06375e-24	-2.7971	8.63284e-20	0.369108	0.284638	-4.02397	9.63571e-37	-0.857757	0.00514493	-1.22686
AT4G38970	FBA2	fructose-bisphosphate aldolase 2	5656.43	4158.54	3467.37	2102.77	1974.64	1648.4	964.37	2101.54	3386.55	2412.95	2436.24	1785.89	1489.08	1609.38	1693.98	1781.49	1680.92	952.174	1037.56	976.508	871.211	798.573	824.404	995.158	2262.18	2183.94	2115.22	4427.45	1908.6	2150.82	2211.7	1597.48	1471.53	961.76	872.712	2187.11	-1.21396	0.000187717	-1.04171	0.00200608	0.172245	0.681224	-1.00133	0.00147209	0.212633	0.569767	0.0403878
AT4G39260	CCR1, ATGRP8, GR-RBP8, GRP8	cold, circadian rhythm, and RNA binding 1	3135.17	2090.12	1094.74	576.489	509.914	566.079	507.072	720.886	1421.74	204.238	172.121	161.595	535.758	708.163	646.406	438.298	550.645	490.073	1025.88	734.887	903.734	454.25	325.057	463.817	253.394	283.043	179.773	2106.68	550.827	883.232	179.318	630.109	493.006	888.167	414.375	238.737	-1.93527	1.38511e-08	-1.25452	0.00039027	0.680747	0.0607928	-3.55446	2.03621e-24	-1.61919	1.38783e-06	-2.29994
AT4G39880		Ribosomal protein L23/L15e family protein	392.046	312.041	180.646	66.5618	72.5295	61.7051	122.803	64.4736	78.3945	21.4471	14.6323	21.4664	37.2312	41.5864	40.5322	77.6794	101.07	73.9381	48.5099	47.4059	49.9368	46.5757	39.0113	49.388	62.6089	71.9898	36.1835	294.911	66.9321	88.5571	19.1819	39.7833	84.2291	48.6175	44.9917	56.9274	-2.13932	3.61885e-13	-1.73243	5.05997e-09	0.406897	0.22168	-3.94283	3.0894e-37	-1.80355	8.07847e-10	-2.21046
AT4G39950	CYP79B2	cytochrome P450, family 79, subfamily B, polypeptide 2	88.7454	73.9942	75.5131	14.6047	11.276	10.816	6.63808	10.9149	12.6146	4.86756	5.8859	4.14947	18.6607	24.8672	21.3466	24.6661	9.19592	15.5401	13.18	9.10351	13.4845	21.7501	26.7479	22.6532	13.2387	10.8805	2.76533	79.4176	12.2322	10.0559	4.96764	21.6248	16.4674	11.9227	23.7171	8.96151	-2.69853	2.34269e-11	-2.98802	3.11643e-13	-0.2895	0.564139	-3.99805	7.30898e-22	-1.29956	0.00126101	-1.01007
AT5G01200		Duplicated homeodomain-like superfamily protein	46.1411	19.8649	15.5457	8.46715	8.45361	6.83233	4.4267	2.39371	1.60136	1.70946	2.21154	1.85966	3.96626	5.37684	5.18799	5.90916	0.451416	7.64422	1.88136	1.8574	2.68111	3.83316	4.10915	4.58457	3.28197	2.94991	1.60973	27.1839	7.9177	2.80726	1.92688	4.84369	4.66827	2.13996	4.17563	2.61387	-1.77879	0.00646917	-3.24187	1.30394e-06	-1.4633	0.0285023	-3.81153	7.23466e-09	-2.03308	0.00180505	-0.569734
AT5G01530	LHCB4.1	light harvesting complex photosystem II	15824.1	7879.34	7403.96	3494.72	3326.49	3025.13	1838.66	3586.15	7038.56	2459.11	2280.81	1911.58	1953.37	2302.29	2595	3019.12	1766.04	1081.63	1307.11	1326.29	1221.96	1095.94	1067.9	1316.72	4215.83	3996.32	3876.35	10369.1	3282.12	4154.45	2217.16	2283.55	1955.6	1285.12	1160.19	4029.5	-1.6596	1.42252e-05	-1.31963	0.000861449	0.339966	0.447595	-2.22551	2.18316e-09	-0.565915	0.159268	-0.905881
AT5G01542		Potential natural antisense gene, locus overlaps with AT5G01540	5.93949	3.88656	7.36126	0	0	0	0	0	0	0	0	0	0	0	0	1.29393	1.47962	0.25566	0	0	0	0	0	0	0	0	0	5.7291	0	0	0	0	1.00973	0	0	0	-10.699	9.71956e-13	-10.7298	2.09532e-12	0	1	-10.7897	2.12831e-13	0	1	0
AT5G01600	ATFER1, FER1	ferretin 1	1167.32	427.423	441.426	85.5779	49.4057	58.4409	29.7441	45.8655	38.5662	73.5186	76.1243	67.5248	319.653	144.074	306.38	42.4881	139.016	97.351	54.5495	68.3826	66.5855	40.1156	43.1686	49.3017	117.357	94.7092	214.236	678.724	64.4748	38.0586	72.3892	256.702	92.9517	63.1725	44.1953	142.101	-3.39594	6.53037e-15	-4.15724	1.46779e-20	-0.761305	0.0932435	-3.22892	2.73229e-14	0.167028	0.74887	0.928337
AT5G01720		RNI-like superfamily protein	61.9612	35.129	24.56	3.67872	4.0778	5.06651	5.37417	4.75279	13.0381	12.7704	12.0723	8.91443	9.56245	8.48175	9.12051	17.9526	29.3269	5.64822	6.49644	4.93351	5.68051	4.50238	5.42457	4.66945	11.9165	8.20653	11.4049	40.5501	4.27434	7.7217	11.2524	9.0549	17.6426	5.70348	4.86546	10.5093	-3.24458	1.02809e-12	-2.40265	1.16387e-07	0.841997	0.075977	-1.84976	1.62544e-05	1.39494	0.00163088	0.552936
AT5G02460		Dof-type zinc finger DNA-binding family protein	24.1882	15.4043	13.1466	3.95807	1.69325	2.18254	2.20826	1.90005	0.620053	4.46174	3.11464	2.59899	3.67609	2.81673	3.10867	3.78568	5.03901	1.37954	1.49181	0.920914	1.45339	2.55181	2.99857	3.63053	3.05239	2.8245	2.35604	17.5797	2.61129	1.57612	3.39179	3.2005	3.40141	1.28871	3.0603	2.74431	-2.74949	6.59134e-08	-3.42294	4.91116e-11	-0.673552	0.228563	-2.37709	1.14708e-06	0.372597	0.514545	1.04623
AT5G02590		Tetratricopeptide repeat (TPR)-like superfamily protein	32.3863	18.5682	16.8482	14.1848	10.7979	7.79758	5.12342	7.76777	9.90866	6.0331	3.46428	3.65451	10.6191	8.95897	8.25381	15.8566	7.77523	7.39471	7.28194	6.88951	6.96771	6.73173	5.62848	5.52923	9.04332	7.71564	8.73861	22.6009	10.9268	7.59995	4.38396	9.2773	10.3422	7.04639	5.96315	8.49919	-1.04867	0.00767882	-1.59073	7.0588e-05	-0.542092	0.219757	-2.3739	3.69024e-10	-1.32533	0.000645861	-0.783237
AT5G02640		unknown protein; BEST Arabidopsis thaliana protein match is: unknown protein (TAIR:AT3G46300.1); Has 37 Blast hits to 37 proteins in 10 species: Archae - 0; Bacteria - 0; Metazoa - 0; Fungi - 0; Plants - 37; Viruses - 0; Other Eukaryotes - 0 (source: NCBI BLink).	46.877	46.4709	14.6854	0.573307	1.62512	0.596678	0.996123	0.209046	1.04887	1.06438	1.12663	0.651319	0.139348	0.276216	0.262109	6.62272	10.7842	0.469655	0.795293	1.66166	1.11219	2.67218	2.36708	3.16564	2.06534	2.05816	1.27928	36.0111	0.9317	0.751346	0.947443	0.225891	5.95886	1.18971	2.73497	1.80093	-5.25829	2.34565e-09	-5.55942	9.44501e-10	-0.301169	0.851731	-5.2403	9.56918e-10	0.0190246	1	0.320374
AT5G04230	PAL3, ATPAL3	phenyl alanine ammonia-lyase 3	72.0453	62.7824	55.9149	7.08495	5.6999	6.14185	2.94601	4.23115	9.20909	9.17534	8.6546	10.5397	9.15677	10.7601	13.1902	5.56942	8.044	1.04175	2.06936	1.88126	2.30466	8.10712	9.3758	10.357	7.00808	9.34784	5.21132	63.5809	6.3089	5.46208	9.45655	11.0357	4.88505	2.08509	9.27999	7.18908	-3.33253	9.82572e-13	-3.55633	6.90988e-14	-0.2238	0.723602	-2.74861	7.80104e-10	0.583983	0.23046	0.807793
AT5G04310		Pectin lyase-like superfamily protein	36.0661	17.4436	13.2287	0.461998	0.523838	0.570988	0.535149	2.10574	4.86007	2.37824	3.23104	1.52688	1.23523	0.918176	0.844881	0.617493	2.94071	0.0236544	0.690184	0.390554	0.660401	0.952451	1.07054	1.2415	1.5851	2.36938	2.49796	22.2461	0.518941	2.50032	2.37872	0.999428	1.19395	0.580379	1.08816	2.15081	-5.40908	1.05251e-08	-3.17548	0.000416223	2.23485	0.0125762	-3.22356	0.000121966	2.18718	0.012071	-0.047984
AT5G04690		Ankyrin repeat family protein	7.0437	8.01599	3.74025	0.699774	0.305475	0.433339	0	0.750171	0.418213	2.11647	1.24573	1.29512	0.190498	0.236003	0.13437	1.47777	1.19133	2.22711	0.752688	0.473247	0.52015	0.333691	0.412749	0.389486	0.941152	0.937879	0.538109	6.26665	0.479529	0.389461	1.55244	0.186957	1.63207	0.582028	0.378642	0.805713	-3.69804	1.40407e-07	-4.11214	3.61919e-08	-0.414384	0.766826	-2.01546	0.00173071	1.68396	0.0157881	2.09869
AT5G04910		unknown protein; Has 71 Blast hits to 71 proteins in 36 species: Archae - 0; Bacteria - 0; Metazoa - 17; Fungi - 0; Plants - 40; Viruses - 0; Other Eukaryotes - 14 (source: NCBI BLink).	112.487	70.9842	37.1217	14.6717	21.7223	23.4333	32.8294	26.118	41.9149	35.4678	28.98	26.3272	12.9935	13.8928	12.4609	43.745	18.8802	43.3075	15.1742	13.8022	14.0354	12.9823	13.7574	15.4327	24.6657	28.9917	28.1151	73.531	19.9424	33.6208	30.2583	13.1158	35.3109	14.3373	14.0575	27.2575	-1.88126	7.79969e-08	-1.13189	0.00205525	0.749416	0.0442743	-1.28173	0.000160083	0.599589	0.10391	-0.149837
AT5G05160		Leucine-rich repeat protein kinase family protein	10.1985	20.4607	17.3002	6.65379	3.93273	3.27466	0.774832	0.939502	1.20868	8.22906	8.20216	6.95972	4.04662	5.3236	4.41742	9.68797	2.96249	6.47429	4.71629	3.13554	4.93774	6.57318	6.39629	6.77064	5.50808	4.98069	6.42977	15.9865	4.62039	0.974339	7.79698	4.59588	6.37491	4.26319	6.58004	5.63951	-1.79061	4.22491e-06	-4.07419	1.6268e-21	-2.28406	7.48055e-08	-1.03592	0.00633306	0.754792	0.0615113	3.03908
AT5G05440	PYL5, RCAR8	Polyketide cyclase/dehydrase and lipid transport superfamily protein	2261.08	641.279	443.971	24.1371	48.7357	60.4904	323.168	243.785	762.719	51.9649	49.1331	53.577	131.343	127.591	151.701	88.7174	170.068	73.6666	22.3253	44.9934	42.6228	47.8	43.0441	61.0544	146.905	118.469	117.761	1115.44	44.4544	443.224	51.5583	136.878	110.817	36.6472	50.6329	127.711	-4.64883	7.64618e-18	-1.3318	0.0121212	3.31705	1.14502e-10	-4.4351	3.15217e-17	0.213737	0.724089	-3.10332
AT5G05960		Bifunctional inhibitor/lipid-transfer protein/seed storage 2S albumin superfamily protein	79.2048	107.041	72.4564	3.94461	6.63126	4.78965	2.11007	4.05529	18.2422	5.43706	5.23115	11.2487	2.51679	1.75531	1.75333	40.9331	46.0039	29.2176	27.5001	27.4178	35.7894	14.575	14.5416	23.3218	15.1315	17.7013	7.37261	86.234	5.12184	8.13585	7.30563	2.00848	38.7182	30.2358	17.4795	13.4018	-4.06965	1.63527e-12	-3.46685	2.00724e-09	0.603013	0.331585	-3.55256	9.98416e-11	0.517447	0.410564	-0.085608
AT5G07572		unknown protein; FUNCTIONS IN: molecular_function unknown; INVOLVED IN: biological_process unknown; LOCATED IN: cellular_component unknown; Has 30201 Blast hits to 17322 proteins in 780 species: Archae - 12; Bacteria - 1396; Metazoa - 17338; Fungi - 3422; Plants - 5037; Viruses - 0; Other Eukaryotes - 2996 (source: NCBI BLink).	3.34196	3.72914	2.21013	0	0	0	0	0	0	0	0	0	0	0	0	0.31038	0	0	0	0	0	0	0	0	0	0	0	3.09375	0	0	0	0	0.10346	0	0	0	-8.2096	2.20129e-05	-8.24024	4.08602e-05	0	1	-8.3	9.42285e-06	0	1	0
AT5G08170	EMB1873, ATAIH	porphyromonas-type peptidyl-arginine deiminase family protein	53.7082	48.661	35.6322	14.318	14.5685	14.1728	13.3057	15.9361	13.9907	13.7577	12.5933	11.7279	15.8253	14.5112	15.6745	11.355	8.49084	6.56215	14.9072	15.4161	17.4046	12.591	12.0307	14.3615	19.5242	20.7271	18.8314	46.0004	14.3531	14.4109	12.693	15.337	8.80265	15.9093	12.9944	19.6942	-1.67963	2.94904e-14	-1.67534	5.87571e-14	0.00429706	1	-1.85857	1.06462e-17	-0.178922	0.501648	-0.18322
AT5G08540		unknown protein; FUNCTIONS IN: molecular_function unknown; INVOLVED IN: biological_process unknown; LOCATED IN: chloroplast thylakoid membrane, chloroplast, chloroplast envelope; EXPRESSED IN: 24 plant structures; EXPRESSED DURING: 13 growth stages; Has 30201 Blast hits to 17322 proteins in 780 species: Archae - 12; Bacteria - 1396; Metazoa - 17338; Fungi - 3422; Plants - 5037; Viruses - 0; Other…	169.049	89.6183	97.4121	55.8793	55.439	51.6754	31.9649	29.3084	31.4752	34.1474	29.6244	35.8495	36.0292	35.1117	34.3253	45.3585	44.3872	21.9299	26.2596	27.9904	25.3513	25.3149	23.9831	26.2241	46.1827	44.1868	46.2564	118.693	54.3312	30.9162	33.2071	35.1554	37.2252	26.5338	25.1741	45.542	-1.12738	9.07356e-06	-1.94048	1.53648e-14	-0.813102	0.00187258	-1.83761	7.50529e-14	-0.710227	0.00577858	0.102878
AT5G09540		Chaperone DnaJ-domain superfamily protein	10.6171	10.5822	11.3044	3.28143	3.84265	3.47818	1.96281	2.33418	2.75566	3.17773	4.35288	4.27797	3.66104	3.35633	3.18492	6.21929	3.36275	3.04621	0.883996	1.59163	1.80704	2.22766	2.3797	2.77232	1.55034	3.02553	1.42196	10.8346	3.53408	2.35088	3.93619	3.40076	4.20942	1.42755	2.45989	1.99928	-1.61444	0.000168767	-2.22637	5.9035e-07	-0.612053	0.236657	-1.45446	0.000378122	0.160136	0.775229	0.77227
AT5G09570		Cox19-like CHCH family protein	66.6037	33.0311	34.0319	3.81612	3.78605	2.66187	17.4462	13.6779	11.2647	7.96188	4.40192	5.45907	5.24952	14.1708	11.7581	7.75928	4.24765	0.1746	5.33704	6.86379	7.36995	1.78305	1.48461	2.51065	8.38506	8.55021	7.02406	44.5556	3.42135	14.1296	5.94096	10.3928	4.06051	6.52359	1.9261	7.98644	-3.69961	5.73494e-08	-1.65186	0.0163967	2.0482	0.00239005	-2.90844	6.12824e-06	0.791617	0.2651	-1.25672
AT5G09600	SDH3-1	succinate dehydrogenase 3-1	95.2564	45.8955	31.5088	8.98763	8.38447	7.20748	31.6788	27.2772	18.5154	3.32815	3.29257	4.23479	6.84705	8.29414	6.43954	19.7819	14.9275	17.7245	4.90977	4.68718	3.61131	8.27644	6.25066	6.95932	10.739	13.056	11.1212	57.5536	8.19319	25.8238	3.6185	7.19358	17.478	4.40275	7.16214	11.6387	-2.81179	3.52228e-17	-1.1504	0.000706566	1.66149	5.69637e-07	-3.98553	1.01071e-30	-1.17381	0.000606703	-2.83536
AT5G11620		SWIM zinc finger family protein / mitogen-activated protein kinase kinase kinase (MAPKKK)-related	15.1691	11.1101	7.98463	0.561801	0.247722	0.397923	0	0	0	0.294994	0.858683	0.586672	0.212413	0.157892	0.0998857	1.50177	0.52582	0	0.373013	0.316615	0.401532	0.391663	0.110456	0.35387	0.974467	1.41927	1.42504	11.4213	0.402482	0	0.580116	0.15673	0.675864	0.36372	0.28533	1.27292	-4.79815	1.21557e-07	-10.4319	3.74348e-13	-5.79201	0.00199462	-4.25989	5.56266e-07	0.540921	0.669252	6.41133
AT5G11770		NADH-ubiquinone oxidoreductase 20 kDa subunit, mitochondrial	1548.69	1200.2	771.261	180.206	183.443	188.602	400.038	456.934	771.638	64.7372	69.3034	74.1577	205.212	227.664	215.488	361.005	464.656	259.592	176.402	181.406	185.789	167.733	162.377	173.43	178.59	169.323	171.849	1173.38	184.084	542.87	69.3994	216.121	361.751	181.199	167.847	173.254	-2.67217	1.77787e-24	-1.11263	3.10554e-05	1.55954	1.55893e-09	-4.07918	1.95744e-50	-1.40702	3.81944e-08	-2.96656
AT5G14560		unknown protein; Has 2 Blast hits to 2 proteins in 1 species: Archae - 0; Bacteria - 0; Metazoa - 0; Fungi - 0; Plants - 2; Viruses - 0; Other Eukaryotes - 0 (source: NCBI BLink).	6.22514	3.06972	4.71566	0	0	0	0	0	0	0	0	0	0	0	0	1.22638	0.813592	0	0	0	0	0	0	0	0	0	0	4.67017	0	0	0	0	0.67999	0	0	0	-6.25405	0.00148865	-6.2844	0.00263759	0	1	-6.3436	0.000790521	0	1	0
AT5G15840	CO, FG	B-box type zinc finger protein with CCT domain	41.9327	20.8301	18.3902	1.82493	2.05906	1.36863	0.852289	5.84534	3.66606	8.45514	7.29661	4.63065	1.43073	1.87054	1.54598	4.63917	11.8982	5.95066	1.92444	2.05696	2.71094	3.09834	2.87041	3.30096	6.66028	3.25433	4.29941	27.051	1.75088	3.45456	6.79413	1.61575	7.49601	2.23078	3.0899	4.738	-3.94685	1.18283e-12	-2.9883	4.75935e-08	0.958828	0.0955918	-1.99455	8.68368e-05	1.95281	0.000228202	0.993936
AT5G15850	COL1, ATCOL1	CONSTANS-like 1	51.7348	29.2632	32.4514	2.09368	2.24205	1.66454	0.168416	0.254475	0	0.549683	0.484047	0.576625	1.78112	1.45705	1.94101	9.28343	10.9767	4.57375	1.24118	0.870909	0.973849	0.625554	0.450845	0.582318	1.87565	1.94867	2.15624	37.8165	2.00009	0.140964	0.536785	1.72639	8.27795	1.02865	0.552905	1.99352	-4.23909	2.24912e-26	-7.83384	3.27593e-54	-3.59835	4.8419e-13	-6.12765	7.98168e-44	-1.88922	9.41207e-06	1.71066
AT5G15950		Adenosylmethionine decarboxylase family protein	35.8044	47.5234	36.697	0	0	0	0	0	0	0	0	0.0397431	0	0	0	18.7546	18.864	12.4322	0.0410624	0	0.0785808	0	0	0.0141654	0	0	0	40.0083	0	0	0.0132477	0	16.6836	0.0398811	0.00472181	0	-13.3922	4.39123e-73	-13.4229	2.83709e-70	0	1	-11.0236	4.86735e-74	2.58812	0.611987	2.60982
AT5G15970	KIN2, COR6.6	stress-responsive protein (KIN2) / stress-induced protein (KIN2) / cold-responsive protein (COR6.6) / cold-regulated protein (COR6.6)	2741.7	491.95	327.205	174.697	216.476	177.934	324.517	570.88	507.627	38.0567	27.7776	61.2794	77.7088	258.707	198.841	209.926	199.101	371.204	152.883	168.751	143.177	91.0976	103.319	120.204	53.6457	38.2654	39.4097	1186.95	189.702	467.674	42.3712	178.419	260.077	154.937	104.874	43.7736	-2.64535	1.98154e-06	-1.34388	0.0217567	1.30148	0.0214315	-4.80693	1.64998e-16	-2.1616	6.9561e-05	-3.4631
AT5G16235		other RNA	21.1754	12.7081	10.1155	0	0	0	0	0	0	0	0.0738863	0	0	0	0	2.868	2.50989	0.0654516	0	0	0	0	0	0	0	0	0	14.6663	0	0	0.0246288	0	1.81445	0	0	0	-11.2129	1.27604e-09	-11.2436	2.48554e-09	0	1	-8.85019	2.0648e-09	2.58217	0.649466	2.60387
AT5G16530	PIN5	Auxin efflux carrier family protein	9.03063	13.873	7.87284	0.801559	0.530163	0.291982	0.0270805	1.70493	0	2.02027	2.29173	0.618125	0.363678	0.135165	0.256525	0.607093	0.236912	0	0.83822	0.451736	0.725664	0.502931	0.567342	0.46817	2.18176	1.72655	1.0915	10.2588	0.541235	0.577338	1.64337	0.251789	0.281335	0.671873	0.512815	1.66661	-4.22926	0.000139668	-4.13905	0.00027456	0.0906992	1	-2.64092	0.00868508	1.59067	0.146126	1.50012
AT5G17450	HIPP21	Heavy metal transport/detoxification superfamily protein	29.6813	39.8775	28.9475	3.85332	3.65306	1.79354	3.60175	0.983532	0	6.06999	5.75102	6.68588	2.6953	2.38252	1.91829	5.72248	0.645379	0.368277	5.9484	3.69176	5.32451	1.50437	2.37383	2.86845	5.65548	5.12346	6.68757	32.8354	3.09997	1.52843	6.16896	2.33204	2.24538	4.98822	2.24888	5.82217	-3.40125	6.64251e-05	-4.30193	9.93965e-07	-0.900999	0.302531	-2.40971	0.00253609	0.992088	0.258646	1.89332
AT5G17650		glycine/proline-rich protein	56.64	69.8876	64.9017	4.88717	6.31455	5.58913	40.9804	23.6429	11.6443	5.77393	3.21885	5.38198	7.39661	8.62445	6.04706	6.57002	10.5816	11.039	5.64554	5.52456	5.07699	4.77789	3.92169	4.92016	29.8894	33.5936	23.8296	63.8098	5.59695	25.4225	4.79159	7.35604	9.39687	5.4157	4.53991	29.1042	-3.50915	2.63259e-21	-1.31373	0.00029799	2.19562	1.39191e-09	-3.73762	3.62351e-24	-0.228391	0.608843	-2.42409
AT5G17980		C2 calcium/lipid-binding plant phosphoribosyltransferase family protein	5.65706	5.56175	6.17877	0.68074	0.355462	0.685185	1.43439	1.87471	1.33828	1.46036	2.50777	1.42463	0.731511	0.93646	0.945965	2.26267	1.69169	3.76241	0.776105	0.787484	0.58897	1.16897	1.00381	1.50486	2.94715	2.95834	1.09774	5.79919	0.573796	1.54913	1.79759	0.871312	2.57226	0.717519	1.22588	2.33441	-3.33031	1.38882e-12	-1.90079	4.02124e-05	1.43004	0.00322749	-1.68657	9.9279e-05	1.64447	0.000400361	0.214315
AT5G18200		UTP:galactose-1-phosphate uridylyltransferases;ribose-5-phosphate adenylyltransferases	36.9532	20.9827	21.8869	11.218	11.5512	12.8085	13.2433	13.3946	13.151	11.1449	13.5128	12.5645	7.19359	7.88193	8.26133	9.79695	13.4697	16.6	8.1254	8.65701	7.83551	6.9053	7.49393	7.62079	7.24574	10.78	6.22877	26.6076	11.8592	13.263	12.4074	7.77895	13.2889	8.20597	7.34001	8.08482	-1.16528	3.81076e-05	-1.00404	0.000627735	0.16126	0.666369	-1.09904	5.61677e-05	0.0662741	0.867689	-0.0949892
AT5G18600		Thioredoxin superfamily protein	401.971	177.249	77.2999	0.80961	1.28517	2.0644	8.41089	10.0224	8.98587	12.5303	7.86142	13.2866	7.71393	5.6657	5.24679	4.65303	5.85068	0.696397	1.51185	2.60076	2.19885	5.94339	6.01692	7.05136	109.762	90.4885	67.5099	218.84	1.38639	9.13971	11.2261	6.20881	3.73337	2.10382	6.33722	89.2536	-7.2852	2.86007e-30	-4.58126	4.88207e-16	2.70516	1.90915e-06	-4.28425	3.50714e-15	3.00257	7.22893e-08	0.297114
AT5G18930	BUD2, SAMDC4	Adenosylmethionine decarboxylase family protein	27.1642	16.3404	16.8474	1.87041	1.08539	1.44622	0.697488	0.765653	1.35586	1.50098	2.11318	1.65838	0.630465	0.624855	0.903532	8.13656	6.39921	14.849	0.527211	0.447499	0.681022	4.27356	4.47535	4.56504	1.39849	1.52031	2.58656	20.1173	1.46734	0.939666	1.75752	0.719617	9.79493	0.55191	4.43798	1.83512	-3.77319	7.66833e-18	-4.48736	5.37085e-22	-0.71442	0.212556	-3.50939	1.19652e-16	0.264144	0.627496	0.978729
AT5G18970		AWPM-19-like family protein	28.7863	31.4983	36.3019	7.19203	5.63844	5.67934	4.68971	4.23626	2.68372	5.70428	5.49406	4.25415	4.92034	5.38541	4.90918	3.86523	5.23994	0.576814	4.65835	4.08157	5.42787	5.1437	5.10237	5.0543	5.31474	5.83792	7.19109	32.1955	6.16994	3.8699	5.15083	5.07164	3.22733	4.7226	5.10012	6.11458	-2.3826	1.76658e-07	-3.03425	8.4331e-11	-0.651718	0.195655	-2.64473	3.09985e-09	-0.262087	0.631716	0.389667
AT5G19221		other RNA	9.73197	17.7156	19.3189	0	0.132666	0.0608873	0	0	0	0.710923	0.541016	0.193347	0.0568785	0	0.0534933	5.71923	3.43848	0	0.399531	0.452164	0.238931	0.0419506	0.0788722	0.103371	0.160576	0.640069	0.241001	15.5889	0.0645179	0	0.481762	0.0367906	3.05257	0.363542	0.0747312	0.347215	-7.72727	2.34061e-08	-10.7816	2.6082e-09	-3.19396	0.444403	-5.0134	1.48904e-05	2.73931	0.0527065	6.00674
AT5G19370		rhodanese-like domain-containing protein / PPIC-type PPIASE domain-containing protein	194.512	134.135	90.7751	77.6932	61.9184	69.3098	31.7054	40.6397	44.4033	36.8369	31.7233	40.3528	48.7447	47.8368	56.6399	41.4686	34.6036	13.9227	30.1239	30.3763	28.349	37.074	34.8518	33.9022	60.5202	58.7194	46.1838	139.808	69.6405	38.9161	36.3043	51.0738	29.9983	29.6164	35.276	55.1411	-1.00529	0.00125022	-1.84776	1.99723e-09	-0.842485	0.00820073	-1.94489	5.78751e-11	-0.939612	0.00219255	-0.0971232
AT5G20870		O-Glycosyl hydrolases family 17 protein	12.8065	10.3963	5.60588	0.494379	0.315311	0.321583	0.71582	0.450666	1.50745	0.417201	1.14297	0.434003	0.120164	0.238189	0.310783	1.20355	1.06459	0	0.184639	0.268667	0.126194	0.288037	0.354086	0.163789	0.593668	0.338059	1.40016	9.60291	0.377091	0.891312	0.664725	0.223045	0.756047	0.193167	0.268637	0.777296	-4.6542	8.1587e-07	-3.45556	0.000213444	1.20006	0.240918	-3.83707	1.29435e-05	0.818956	0.437285	-0.381459
AT5G20900	JAZ12, TIFY3B	jasmonate-zim-domain protein 12	375.215	305.204	171.88	89.0557	94.2582	84.0002	108.409	84.0747	210.807	19.9821	21.4158	31.852	69.2326	69.5848	69.2887	52.677	82.3671	114.35	56.1877	66.7229	57.9044	80.6059	72.603	77.0489	62.2466	45.1015	51.2433	284.1	89.1047	134.43	24.4167	69.3687	83.1314	60.2717	76.7526	52.8638	-1.6727	2.99198e-07	-1.08136	0.00158908	0.591346	0.0931589	-3.53851	2.8489e-26	-1.86583	6.9168e-09	-2.45719
AT5G20970		HSP20-like chaperones superfamily protein	12.4806	12.3532	12.0318	1.87752	1.75924	1.13986	2.40511	0.399352	1.33581	1.60202	2.02566	1.88522	0.931714	0.52767	0.709355	3.17164	0.901756	8.8973	0.857035	0.925851	0.820051	1.30892	1.13818	1.42452	2.37985	3.43253	1.06528	12.2885	1.59221	1.38009	1.83763	0.722913	4.32357	0.867645	1.29054	2.29255	-2.94405	3.41092e-05	-3.10872	1.80691e-05	-0.164615	0.889733	-2.73446	6.00178e-05	0.210008	0.832867	0.374664
AT5G22090		Protein of unknown function (DUF3049)	380.851	424.986	297.282	16.441	10.7866	11.5673	7.53897	6.43004	11.6596	30.2328	30.2981	29.7537	20.867	15.4719	17.355	24.0657	28.4744	15.3585	12.7759	12.4638	14.1199	25.5232	24.1185	25.4874	126.419	128.93	83.0953	367.706	12.9317	8.54288	30.0948	17.8979	22.6328	13.1199	25.043	112.815	-4.82941	9.79734e-64	-5.4403	6.55777e-75	-0.610911	0.0376956	-3.61081	2.84644e-40	1.21864	3.6304e-06	1.82956
AT5G23020	MAM-L, MAM3, IMS2	2-isopropylmalate synthase 2	134.728	173.11	167.656	36.2292	34.8546	27.4226	5.96102	13.4505	9.84183	15.2312	18.9855	13.561	74.8501	66.1705	84.5245	18.363	28.3416	6.1157	20.9698	13.8417	19.2803	43.4559	50.2499	47.1708	15.5941	19.256	9.27139	158.498	32.8355	9.75113	15.9259	75.1817	17.6068	18.0306	46.9589	14.7072	-2.27106	2.87558e-09	-4.02787	1.77057e-23	-1.75685	5.40525e-06	-3.31465	6.66614e-18	-1.0436	0.00667487	0.713267
AT5G23100		Protein of unknown function, DUF617	45.0407	29.386	13.463	10.7242	9.75308	10.115	5.41316	5.64835	8.62918	6.13393	5.64745	6.55324	4.85123	7.21208	7.014	6.65491	6.52806	12.1408	16.3707	15.9011	11.4972	10.0932	9.28742	8.13672	8.38094	8.30086	7.56761	29.2966	10.1974	6.56356	6.11154	6.3591	8.44127	14.5897	9.17245	8.08314	-1.52156	3.32489e-05	-2.17214	6.61116e-09	-0.650619	0.111924	-2.25944	2.73891e-10	-0.737899	0.0537843	-0.0872656
AT5G23235			4.28438	2.46397	2.41349	0.0209232	0	0.0190541	0	0.0267024	0	0.0741588	0.169306	0.0151265	0	0.0352823	0.0167402	0.503375	1.3265	0.389943	0.0312573	0	0.10468	0	0	0	0	0	0	3.05395	0.0133258	0.00890081	0.086197	0.0173408	0.739939	0.0453124	0	0	-7.55407	9.19787e-09	-8.25847	5.18916e-09	-0.718503	1	-5.10927	1.63971e-06	2.4802	0.107963	3.21099
AT5G23240		DNAJ heat shock N-terminal domain-containing protein	29.5825	33.7239	43.7926	0	0	0	0	0	0	0	0	0	0	0	0	3.03803	3.70961	13.6247	0	0	0	0	0	0	0	0	0	35.6997	0	0	0	0	6.79078	0	0	0	-12.9668	1.41138e-29	-12.9976	3.42246e-29	0	1	-13.0575	2.3556e-30	0	1	0
AT5G23440	FTRA1	ferredoxin/thioredoxin reductase subunit A (variable subunit) 1	441.983	253.98	141.688	104.547	117.282	103.997	83.3991	89.7283	134.129	14.6488	12.0282	16.1963	70.8994	64.982	72.5981	46.1856	49.7548	47.3673	23.3643	22.2735	21.6008	38.1469	36.7746	40.5909	41.876	45.9455	39.9531	279.217	108.609	102.419	14.2911	69.4932	47.7692	22.4129	38.5041	42.5915	-1.3621	1.48729e-06	-1.4496	4.34863e-07	-0.0874974	0.839482	-4.28712	9.97888e-46	-2.9251	5.24319e-24	-2.83761
AT5G23810	AAP7	amino acid permease 7	12.6186	13.6446	7.48323	1.17005	1.22716	1.21775	0.389651	1.06659	0.856246	1.06638	1.10908	0.386694	2.01919	1.66298	0.989626	2.3011	0.637305	0.0479254	0.873974	0.536945	0.692901	0.943889	1.00562	1.18876	1.92691	1.96021	2.41001	11.2488	1.20499	0.77083	0.854054	1.55726	0.995442	0.701273	1.04609	2.09904	-3.21753	2.14351e-05	-3.89237	9.56771e-07	-0.67509	0.467796	-3.72096	6.1954e-07	-0.50336	0.571889	0.171855
AT5G23850		Arabidopsis thaliana protein of unknown function (DUF821)	23.3005	18.4018	15.1282	2.96999	2.35727	2.67763	2.31786	5.91293	3.86693	4.56155	4.27778	6.69917	3.15825	3.43064	2.37623	5.33911	1.52741	3.91717	4.25942	4.49416	4.83979	3.83879	3.80139	4.39286	8.16722	5.29556	7.88641	18.9435	2.6683	4.03257	5.1795	2.98837	3.59456	4.53112	4.01101	7.1164	-2.82575	4.66549e-12	-2.24232	4.98579e-08	0.583541	0.202787	-1.86785	1.53928e-06	0.958108	0.0215963	0.374549
AT5G25220	KNAT3	KNOTTED1-like homeobox gene 3	176.532	120.093	94.4821	45.5539	45.5193	44.7048	41.864	46.9112	79.0283	24.856	24.7184	23.7602	38.4499	58.9028	52.5185	30.8997	22.001	27.8181	52.7381	54.5612	49.8676	42.9202	42.9591	46.9533	25.6921	29.4076	25.2784	130.369	45.2593	55.9345	24.4449	49.9571	26.9063	52.389	44.2775	26.7927	-1.52619	1.54727e-09	-1.22434	2.32999e-06	0.301854	0.299714	-2.4149	5.34713e-22	-0.888715	0.000493611	-1.19057
AT5G25490		Ran BP2/NZF zinc finger-like superfamily protein	37.6742	29.9956	29.8659	11.9938	9.49343	11.2805	2.4246	3.84757	0.13989	6.42684	5.30334	6.39662	2.39748	2.76296	2.62185	5.9129	3.10908	0.0469792	1.81135	2.04997	1.82687	2.3851	1.70093	2.87101	6.21751	9.88204	5.90607	32.5119	10.9226	2.13735	6.04227	2.5941	3.02299	1.89606	2.31901	7.33521	-1.57286	0.0477237	-3.88604	2.34022e-06	-2.31364	0.00341441	-2.4265	0.00123801	-0.85368	0.293586	1.46016
AT5G25940		early nodulin-related	1235.73	899.649	370.517	70.3908	113.617	107.49	316.299	217.046	618.272	21.9153	14.9309	23.5743	54.4006	49.0599	53.2719	103.412	95.9165	89.2259	45.5051	50.1793	45.4254	42.4508	43.0735	46.4401	61.7839	54.2087	42.5814	835.298	97.1659	383.872	20.1402	52.2441	96.1849	47.0366	43.9881	52.858	-3.10348	2.06743e-17	-1.12269	0.00284805	1.9808	3.03243e-08	-5.37376	1.43567e-41	-2.27034	2.35787e-10	-4.25116
AT5G26960		Galactose oxidase/kelch repeat superfamily protein	188.719	94.1273	69.9546	18.8498	21.3108	18.9079	38.5131	39.3649	68.3033	13.3243	17.8648	15.3274	20.0701	18.5474	18.7799	32.7576	32.4385	27.6802	16.9971	15.16	17.4599	16.1029	13.7508	16.8205	17.0364	20.22	23.1752	117.6	19.6895	48.7271	15.5055	19.1325	30.9588	16.539	15.5581	20.1439	-2.57807	1.69887e-18	-1.27493	2.10275e-05	1.30317	9.69455e-06	-2.92135	1.35929e-23	-0.343274	0.290207	-1.64646
AT5G35732		unknown protein; BEST Arabidopsis thaliana protein match is: unknown protein (TAIR:AT2G04795.1); Has 35333 Blast hits to 34131 proteins in 2444 species: Archae - 798; Bacteria - 22429; Metazoa - 974; Fungi - 991; Plants - 531; Viruses - 0; Other Eukaryotes - 9610 (source: NCBI BLink).	131.137	100.631	71.4963	13.6036	20.3696	17.5502	25.8522	41.4738	42.4785	4.01798	5.1981	7.92249	15.5375	14.6558	18.5431	24.4954	35.6841	26.635	3.29301	4.25923	4.41127	12.8032	13.6703	18.8252	13.7644	12.2092	10.4427	101.088	17.1745	36.6015	5.71286	16.2454	28.9382	3.98784	15.0995	12.1387	-2.55566	3.91697e-14	-1.47428	1.73099e-05	1.08148	0.00190098	-4.12319	5.12605e-31	-1.56772	6.95447e-06	-2.64928
AT5G37660	PDLP7	plasmodesmata-located protein 7	47.6749	49.0766	24.1149	4.03364	3.22599	3.44842	2.19014	1.89102	4.12905	2.43139	1.73188	1.78539	1.78576	2.18631	2.37103	5.36373	6.71525	0.737583	1.13754	0.695891	0.941365	3.97708	4.27279	4.56058	2.52072	1.92091	2.86834	40.2888	3.56935	2.73674	1.98289	2.11437	4.27219	0.924933	4.27015	2.43666	-3.49453	6.46483e-11	-3.90291	1.54047e-12	-0.408421	0.544353	-4.34652	1.15305e-15	-0.852041	0.129431	-0.443611
AT5G38610		Plant invertase/pectin methylesterase inhibitor superfamily protein	11.1337	2.74958	4.52557	1.9079	2.40249	1.47016	1.71062	0.936495	2.34939	0.173391	0.415646	0.212204	0.624258	0.556832	0.645815	3.28563	1.13866	0.999392	0.438497	0.372198	0.157341	2.16398	1.86114	1.85306	2.29108	2.37092	0.881687	6.13629	1.92685	1.6655	0.26708	0.608968	1.80789	0.322678	1.95939	1.84789	-1.66809	0.021438	-1.89706	0.0123042	-0.229004	0.844379	-4.45054	1.0014e-08	-2.7863	0.000506958	-2.55788
AT5G42720		Glycosyl hydrolase family 17 protein	74.7512	58.9935	55.8101	8.98481	7.5673	7.12263	6.7316	6.22823	3.44918	4.08566	5.25659	4.62638	5.74636	5.88596	7.26614	15.3566	11.3627	13.2977	7.53205	7.02163	7.57661	9.36869	9.01682	8.99432	7.06349	6.84555	5.43656	63.185	7.89158	5.46967	4.65621	6.29949	13.339	7.37676	9.12661	6.44853	-3.00093	2.38264e-33	-3.49731	4.75368e-43	-0.496388	0.0667782	-3.75757	1.44331e-48	-0.756641	0.00366336	-0.260247
AT5G42850		Thioredoxin superfamily protein	969.623	623.984	351.688	82.9005	101.452	104.397	382.091	200.337	256.512	18.9097	15.2206	21.214	59.2358	67.0132	67.6951	101.797	118.843	136.693	70.302	81.7606	77.7789	63.1735	55.6752	66.0594	63.6561	68.2639	52.5155	648.432	96.2499	279.646	18.4481	64.648	119.111	76.6138	61.636	61.4785	-2.75188	2.99528e-21	-1.21243	4.08154e-05	1.53947	8.28359e-08	-5.13457	1.34798e-58	-2.38274	1.9698e-16	-3.92222
AT5G42980	ATTRX3, ATH3, ATTRXH3, TRXH3, TRX3	thioredoxin 3	2810.87	3384.47	3130.83	561.539	628.974	501.688	835.105	691.8	583.049	370.868	296.227	427.905	657.527	820.857	748.163	676.22	657.839	829.658	478.138	531.266	556.531	719.055	662.009	838.534	1393.3	1516.63	918.164	3108.72	564.067	703.318	365	742.183	721.239	521.978	739.866	1276.03	-2.46238	1.07706e-27	-2.14354	1.25796e-21	0.318842	0.21092	-3.09029	1.11118e-41	-0.627907	0.00637987	-0.946749
AT5G43170	AZF3, ZF3	zinc-finger protein 3	118.691	35.6061	34.5188	0.56269	0.79751	0.658832	18.2907	25.9546	28.8245	3.134	2.27658	2.15023	12.3775	13.4873	10.6761	6.76867	13.4356	26.8508	1.08078	1.42702	1.37886	1.96702	1.70688	2.02992	2.41321	2.02005	2.02826	62.9387	0.673011	24.3566	2.52027	12.1803	15.685	1.29555	1.90127	2.15384	-6.52441	1.77336e-27	-1.3734	0.00832399	5.15382	9.79572e-19	-4.64642	1.94043e-18	1.88098	0.00131745	-3.27364
AT5G44160	NUC	C2H2-like zinc finger protein	3.7146	5.51909	7.81294	1.11288	1.13659	1.04328	0.331752	0.29241	0.628774	0.425381	1.5097	1.20685	1.75426	0.965915	1.33559	1.55307	0.609486	0.0234623	0.757927	0.553403	1.00595	0.965254	1.08115	1.55192	0.825419	0.822548	0	5.68221	1.09758	0.417646	1.04731	1.35192	0.728673	0.772427	1.19944	0.549322	-2.36782	0.0120277	-3.79485	0.000181735	-1.428	0.177937	-2.42748	0.00668085	-0.0594043	0.978941	1.36907
AT5G45350		proline-rich family protein	865.828	711.019	631.147	24.1842	19.1278	17.5574	40.8529	32.0872	28.2764	29.1051	20.8466	35.2127	32.659	43.4906	31.7076	53.308	58.7084	68.4523	15.4959	13.9155	15.351	31.9046	26.9332	33.6138	238.829	237.526	142.377	735.998	20.2898	33.7388	28.3881	35.9524	60.1562	14.9208	30.8172	206.244	-5.18076	3.13684e-78	-4.44074	1.26877e-61	0.740056	0.00595352	-4.69569	2.08949e-67	0.485112	0.073478	-0.254952
AT5G46530		AWPM-19-like family protein	4.97202	6.68379	12.5092	1.92773	1.5648	2.55349	0	0.447307	0.935134	0.517615	1.41807	2.28054	0.29817	0.369396	0.490743	1.46394	0.815802	0	0.719962	0.0740735	0.626267	0.769703	0.671884	0.677368	0.946998	1.78255	2.84262	8.05501	2.01534	0.460814	1.40541	0.386103	0.759915	0.473434	0.706318	1.85739	-1.99235	0.0404978	-4.36475	0.000134277	-2.37659	0.045217	-2.49286	0.00669609	-0.500454	0.642206	1.87805
AT5G49320		Protein of unknown function (DUF1218)	4.48122	3.40304	4.21812	0.363282	0.36042	0.275692	0.0306835	0.309083	0	1.00146	0.930872	0.0875456	0.154524	0.153149	0.242212	0.283238	0.295276	0	0.904518	0.307103	0.476017	0.417886	0.321413	0.312035	1.59955	0.941904	0	4.03413	0.333131	0.113256	0.673293	0.183295	0.192838	0.562546	0.350445	0.847153	-3.56803	0.00175165	-5.10012	8.962e-05	-1.53877	0.293793	-2.58791	0.0145387	0.983697	0.437678	2.52607
AT5G53820		Late embryogenesis abundant protein (LEA) family protein	25.7277	25.5023	10.5196	1.48221	1.26046	2.60319	0	0.270231	0	0.375246	0.171339	0.229622	0.720532	1.07118	0.169412	2.90086	0.0938759	0	0.790816	0.715998	0.529684	0.996426	0.437127	0.49106	1.52562	0.760157	1.90812	20.5832	1.78195	0.0900768	0.258736	0.653708	0.998245	0.678833	0.641537	1.39796	-3.51729	0.00198942	-7.80002	1.08382e-07	-4.3068	0.005076	-6.27465	6.23916e-07	-2.76321	0.0269885	1.55372
AT5G54660		HSP20-like chaperones superfamily protein	75.2475	86.4123	47.8869	4.71439	4.11031	4.6185	1.01357	2.46132	5.48864	16.1186	10.7507	8.88222	3.70675	3.43286	4.11479	9.78581	10.4822	0.102403	11.8982	4.34765	9.75106	3.49582	4.92942	4.41747	13.2953	20.0017	16.9075	69.8489	4.48106	2.98784	11.9172	3.75146	6.79014	8.66563	4.2809	16.7348	-3.95927	5.00392e-07	-4.58831	2.50044e-08	-0.629169	0.513491	-2.5517	0.000473448	1.40794	0.0656245	2.03722
AT5G55250	IAMT1	IAA carboxylmethyltransferase 1	13.494	8.45357	7.12661	0.770373	0.420367	0.350777	0	0.294948	0	1.72929	2.43114	1.19743	0.229378	0.162383	0.0924539	4.14437	3.34711	0.303713	0.632977	0.455868	0.688253	2.39265	1.79484	1.96524	0.60131	0.414843	1.75868	9.69141	0.513839	0.098316	1.78595	0.161405	2.5984	0.592366	2.05091	0.924944	-4.22612	1.26658e-06	-6.67924	1.56084e-10	-2.46034	0.032559	-2.43724	0.00209829	1.79071	0.0352229	4.25462
AT5G55450		Bifunctional inhibitor/lipid-transfer protein/seed storage 2S albumin superfamily protein	465.529	254.506	131.42	66.4194	93.1322	79.5834	50.5858	91.4803	84.9627	11.2616	10.7367	12.6248	21.2132	14.4663	15.4359	10.5489	17.5464	24.7614	29.9041	31.265	27.9596	3.82771	3.95811	3.45836	22.2519	13.7792	6.8718	283.819	79.7116	75.6763	11.541	17.0385	17.6189	29.7096	3.74806	14.301	-1.83191	5.52371e-06	-1.90877	3.26988e-06	-0.0768563	0.912949	-4.61835	7.4508e-27	-2.78653	6.93802e-12	-2.70969
AT5G56600	PFN3, PRF3	profilin 3	628.554	423.767	253.186	129.202	188.241	159.773	144.953	81.3692	111.216	12.9008	15.6555	16.2125	104.989	116.659	107.007	65.2354	83.5989	123.554	39.3587	48.6326	40.8554	57.4318	56.1939	61.147	98.2123	100.852	79.2488	435.169	159.072	112.513	14.9229	109.552	90.796	42.9489	58.2576	92.7711	-1.45177	6.47829e-07	-1.94987	2.73774e-11	-0.498104	0.117918	-4.86254	1.78087e-52	-3.41084	2.50023e-29	-2.91275
AT5G58250		unknown protein; FUNCTIONS IN: molecular_function unknown; INVOLVED IN: biological_process unknown; LOCATED IN: thylakoid, chloroplast; EXPRESSED IN: 22 plant structures; EXPRESSED DURING: 14 growth stages; CONTAINS InterPro DOMAIN/s: Protein of unknown function DUF2488 (InterPro:IPR019616); Has 1807 Blast hits to 1807 proteins in 277 species: Archae - 0; Bacteria - 0; Metazoa - 736; Fungi - 347;…	1734.71	1414.18	675.163	386.03	441.379	407.769	438.255	302.703	560.679	140.306	135.818	171.714	179.533	190.092	191.081	315.705	350.629	396.927	128.312	141.337	129.848	192.329	185.247	200.363	275.066	307.755	253.41	1274.68	411.726	433.879	149.28	186.902	354.42	133.166	192.646	278.743	-1.63033	7.41932e-10	-1.55515	6.23757e-09	0.075185	0.852697	-3.09377	1.01448e-30	-1.46344	2.12644e-08	-1.53863
AT5G58490		NAD(P)-binding Rossmann-fold superfamily protein	149.825	164.672	110.907	68.653	64.4214	62.8722	35.9666	54.0123	74.1439	43.7228	42.0651	42.0886	48.252	58.6581	54.696	62.0555	52.9918	40.2413	40.9235	40.9644	45.2004	46.8043	46.82	50.0712	52.1566	52.5533	48.123	141.801	65.3155	54.7076	42.6255	53.8687	51.7629	42.3628	47.8985	50.9443	-1.11815	2.19717e-06	-1.38103	6.59586e-09	-0.262885	0.34787	-1.73393	3.39873e-14	-0.615781	0.0108479	-0.352896
AT5G58650	PSY1	plant peptide containing sulfated tyrosine 1	374.68	212.268	103.791	24.8085	37.621	47.526	88.2013	129.597	108.648	26.1208	18.8264	24.6264	62.4399	53.3223	71.5791	46.645	55.0509	33.5386	18.5309	26.4053	29.1233	49.7624	42.7613	53.7911	44.7637	31.687	39.0748	230.246	36.6518	108.815	23.1912	62.4471	45.0782	24.6865	48.7716	38.5085	-2.64988	1.47334e-13	-1.08217	0.00376382	1.56777	1.18565e-05	-3.3119	3.71137e-20	-0.662024	0.079471	-2.22982
AT5G58730		pfkB-like carbohydrate kinase family protein	17.3777	10.2205	13.7391	1.46417	2.43414	2.5226	3.91053	10.858	3.96979	3.97394	3.55431	4.69185	1.81788	1.46805	1.42474	4.6015	2.7018	5.10577	2.86718	3.91395	3.95963	3.35193	2.5675	3.36499	6.65274	5.63516	7.70258	13.7791	2.1403	6.24611	4.07337	1.57022	4.13636	3.58025	3.09481	6.6635	-2.6826	9.09581e-10	-1.14128	0.0120786	1.54163	0.000535903	-1.75631	2.36128e-05	0.926635	0.0416869	-0.61508
AT5G58990		unknown protein; BEST Arabidopsis thaliana protein match is: unknown protein (TAIR:AT5G52370.1); Has 1807 Blast hits to 1807 proteins in 277 species: Archae - 0; Bacteria - 0; Metazoa - 736; Fungi - 347; Plants - 385; Viruses - 0; Other Eukaryotes - 339 (source: NCBI BLink).	146.126	60.2435	50.2146	21.1437	26.0477	22.2515	24.6232	10.1859	12.702	5.2938	5.89184	8.45282	13.8179	11.4518	12.0993	13.0071	7.54263	38.9435	10.4592	11.3044	11.1087	12.5635	13.2145	11.7265	25.4742	24.9667	13.9641	85.5279	23.1476	15.8371	6.54615	12.4564	19.8311	10.9574	12.5015	21.4683	-1.88511	0.000107648	-2.42283	9.78757e-07	-0.537745	0.322106	-3.70227	7.1878e-14	-1.81728	0.000167298	-1.27954
AT5G59310	LTP4	lipid transfer protein 4	119.218	181.116	142.193	5.28469	4.97646	2.52866	10.1224	23.5482	26.1921	3.91547	2.89916	6.92889	17.6782	26.1303	20.5676	39.6267	46.4619	113.643	9.96893	21.3529	16.4527	1.46121	1.21513	2.0311	15.5962	11.0402	9.04023	147.509	4.26327	19.9542	4.58117	21.4587	66.5771	15.9249	1.56915	11.8922	-5.11138	8.43004e-25	-2.89756	3.21259e-10	2.21424	2.11076e-06	-4.99819	9.74578e-25	0.113466	0.878311	-2.10092
AT5G59732		other RNA	9.16943	13.6779	13.4282	0	0	0	0	0	0	0	0	0	0	0	0	6.11403	2.83611	3.76568	0	0	0	0	0	0	0	0	0	12.0918	0	0	0	0	4.23861	0	0	0	-11.2877	2.50879e-22	-11.3185	5.72929e-22	0	1	-11.3784	3.35113e-23	0	1	0
AT5G61160	AACT1	anthocyanin 5-aromatic acyltransferase 1	7.96908	6.44816	7.2967	0.606772	0.814459	0.585073	0.52455	2.96083	1.21893	1.26506	0.837565	1.49664	2.42912	1.11347	1.0566	0.0238527	0.110769	0.0255845	0.186625	0.120692	0.204082	0.0895796	0.16842	0.183945	2.87167	2.05016	1.24367	7.23798	0.668768	1.5681	1.19975	1.53306	0.053402	0.170466	0.147315	2.05517	-3.42766	3.46551e-07	-2.22097	0.00104619	1.20749	0.0941729	-2.5883	3.96181e-05	0.840367	0.249381	-0.367329
AT5G61900	BON1, CPN1, BON	Calcium-dependent phospholipid-binding Copine family protein	15.9364	8.36324	10.2864	0	0.0260518	0	0	0	0	0	0.0424958	0	0	0	0	6.52795	4.80801	2.69159	0	0.0221979	0	0	0	0	0	0.0314226	0	11.5287	0.00868392	0	0.0141653	0	4.67585	0.00739931	0	0.0104742	-9.90489	2.91974e-24	-11.6943	7.04341e-24	-1.89701	1	-9.29056	5.49625e-24	0.656065	1	2.61424
AT5G62720		Integral membrane HPP family protein	1569.68	1110.87	587.455	195.638	235.123	211.983	124.576	162.002	542.911	56.103	53.6757	65.1084	128.612	161.866	156.881	120.048	78.691	62.806	45.3249	43.2985	42.6295	82.2902	78.3822	88.4638	115.335	103.436	108.03	1089.33	214.248	276.496	58.2957	149.119	87.1818	43.751	83.0454	108.933	-2.34605	4.09929e-09	-1.97899	9.67199e-07	0.367068	0.428325	-4.22371	2.94991e-24	-1.87766	1.57528e-06	-2.24473
AT5G62820		Uncharacterised protein family (UPF0497)	9.71279	8.98347	7.09037	1.21137	1.20183	1.01123	0.0255787	0.450908	0	1.13301	1.10274	0.766298	0.944651	0.638348	0.726896	1.68655	0.111887	1.01304	1.43267	0.682695	1.55122	1.90016	1.90535	1.82085	1.81833	2.1744	0.970329	8.59554	1.14148	0.158829	1.00068	0.769965	0.937156	1.22219	1.87546	1.65435	-2.90568	0.000120785	-5.78443	1.64989e-10	-2.88473	0.00167267	-3.09958	2.15114e-05	-0.193574	0.865887	2.69392
AT5G62940	HCA2, DOF5.6	Dof-type zinc finger DNA-binding family protein	23.292	20.3794	12.6003	3.90668	3.15814	2.27297	0.439954	0.553973	1.08092	4.44458	4.85888	3.45199	0.738545	0.945465	1.38918	5.29407	4.85925	3.42261	2.24262	1.49837	2.24926	4.10804	3.66978	4.17583	7.64505	6.62287	7.60596	18.7572	3.1126	0.691615	4.25182	1.0244	4.52531	1.99675	3.98455	7.29129	-2.59045	8.2035e-12	-4.89041	1.37203e-28	-2.30091	4.32726e-07	-2.14126	4.16333e-09	0.449362	0.286169	2.75072
AT5G63310	NDPK2, NDPK1A, NDPK IA IA, NDPK IA, ATNDPK2	nucleoside diphosphate kinase 2	1532.35	978.876	609.946	358.934	397.274	380.179	434.693	463.073	360.564	150.414	130.455	144.028	163.536	182.189	179.196	371.759	283.181	293.202	164.778	164.696	155.688	158.063	148.624	173.714	325.653	314.503	244.216	1040.39	378.796	419.443	141.632	174.974	316.047	161.721	160.134	294.791	-1.45759	3.3857e-09	-1.31025	1.66808e-07	0.147333	0.646408	-2.87693	5.06565e-31	-1.41935	5.42498e-09	-1.56668
AT5G63905		unknown protein; FUNCTIONS IN: molecular_function unknown; INVOLVED IN: N-terminal protein myristoylation; LOCATED IN: cellular_component unknown; EXPRESSED IN: 20 plant structures; EXPRESSED DURING: 12 growth stages; Has 30201 Blast hits to 17322 proteins in 780 species: Archae - 12; Bacteria - 1396; Metazoa - 17338; Fungi - 3422; Plants - 5037; Viruses - 0; Other Eukaryotes - 2996 (source: NCBI…	227.896	91.1797	38.3405	14.3559	18.8443	19.3085	50.5904	32.9782	56.0978	4.04448	3.5743	5.7482	12.8703	13.2213	13.6063	16.1619	23.4023	12.5859	9.23847	11.109	12.8651	7.62172	7.68595	9.33344	13.5261	9.7789	17.1163	119.139	17.5029	46.5555	4.45566	13.2327	17.3834	11.0708	8.2137	13.4738	-2.76551	1.21259e-09	-1.35626	0.00387027	1.40936	0.00215181	-4.73102	1.62808e-22	-1.96579	1.99625e-05	-3.37524
AT5G64572		other RNA	206.277	100.005	77.6577	0	0	0	0	0	0	0	0	0	0	0	0	30.9475	32.8017	15.7532	0	0	0	0	0	0	0	0.148303	0.198541	127.98	0	0	0	0	26.5008	0	0	0.115615	-14.482	4.58446e-63	-14.5127	8.61268e-61	0	1	-14.5727	9.31932e-64	0	1	0
AT5G65220		Ribosomal L29 family protein	4011.61	1729.2	1307.45	754.693	761.399	790.788	889.107	643.939	781.486	205.548	163.789	207.743	293.706	262.051	300.793	369.814	260.219	264.022	205.169	235.047	213.286	192.896	180.772	189.559	452.34	478.391	347.462	2349.42	768.96	771.511	192.36	285.517	298.019	217.834	187.742	426.064	-1.6113	3.18173e-08	-1.60643	4.9112e-08	0.004873	1	-3.61042	2.74573e-33	-1.99912	3.65023e-12	-2.004
AT5G65280	GCL1	GCR2-like 1	6.99695	8.42322	6.01843	2.3055	1.77904	1.63298	1.18691	0.560439	0.624878	2.42117	3.79034	2.69858	0.996222	2.77694	1.20044	2.4456	5.20801	1.25912	1.55809	1.36119	2.19705	1.10214	0.73389	0.961844	1.62596	2.23339	3.78142	7.1462	1.90584	0.790741	2.97003	1.65787	2.97091	1.70544	0.932626	2.54692	-1.9042	0.000885659	-3.11062	1.67683e-07	-1.20685	0.0498326	-1.26287	0.0219351	0.64163	0.295615	1.84872
AT5G65990		Transmembrane amino acid transporter family protein	156.563	113.102	91.408	23.8251	24.9747	24.2513	40.3571	43.7027	96.9627	13.6867	16.3014	13.3266	26.2806	35.6913	31.77	38.5876	26.8915	17.6785	24.2454	21.9269	22.7825	19.4061	21.5519	21.4968	16.4048	17.4812	13.394	120.358	24.3504	60.3408	14.4382	31.2473	27.7192	22.9849	20.8182	15.76	-2.30504	7.17034e-14	-1.00012	0.00201504	1.30494	2.54152e-05	-3.05864	3.90057e-23	-0.753609	0.0173751	-2.05856
AT5G66110	HIPP27	Heavy metal transport/detoxification superfamily protein	478.179	131.817	119.555	22.1721	39.6675	30.2872	23.8078	30.2678	29.0931	8.37385	3.75	1.77375	1.70068	3.06462	2.32648	31.6992	24.3734	13.4179	13.0999	16.1316	16.1067	8.38121	6.5925	11.3329	5.34684	3.04471	11.6824	243.184	30.7089	27.7229	4.63253	2.36393	23.1635	15.1127	8.76888	6.69132	-2.9848	6.59134e-08	-3.13382	2.45235e-08	-0.149008	0.856946	-5.72951	3.54417e-21	-2.745	7.3629e-07	-2.59604
AT5G66140	PAD2	proteasome alpha subunit D2	326.441	281.404	144.674	59.3145	56.889	56.7352	67.8634	99.6604	198.438	33.6034	27.5609	32.8199	42.107	40.7082	43.0428	73.9004	41.9583	59.2044	28.7304	31.7024	27.8162	44.4564	42.1499	41.8358	46.4921	40.6375	34.7826	250.84	57.6462	121.987	31.3281	41.9527	58.3544	29.4163	42.814	40.6374	-2.12126	2.48355e-11	-1.04291	0.00181709	1.07837	0.000875986	-3.00119	4.47492e-21	-0.879935	0.00644267	-1.95831
AT1G04640	LIP2	lipoyltransferase 2	13.6167	14.2994	12.3045	36.9134	46.6105	43.5077	17.5207	13.0171	15.362	18.8843	15.828	14.9714	20.1713	18.8749	20.6312	5.1934	11.3148	37.284	10.851	12.7657	11.7397	9.75198	9.08932	11.0592	17.9747	19.2331	16.1812	13.4069	42.3439	15.2999	16.5612	19.8925	17.9308	11.7855	9.96684	17.7963	1.65899	6.16039e-05	0.192296	0.751555	-1.46674	0.000403293	0.304148	0.494163	-1.3549	0.000858789	0.111853
AT1G16320		Uncharacterized conserved protein (DUF2358)	18.2498	10.4343	16.7255	60.1285	71.1592	68.1392	14.8684	12.2473	11.9485	26.2187	19.656	23.2708	37.0777	25.7487	30.4321	4.60951	8.81943	13.5786	17.3232	15.2955	12.7532	13.0775	13.6497	13.3173	20.1068	25.4797	16.8153	15.1366	66.4756	13.0214	23.0485	31.0862	9.0025	15.124	13.3482	20.8006	2.13313	3.02143e-12	-0.212418	0.616674	-2.34563	2.15406e-14	0.604296	0.0526968	-1.52889	3.01663e-07	0.816754
AT1G22630		unknown protein; LOCATED IN: chloroplast; EXPRESSED IN: 21 plant structures; EXPRESSED DURING: 13 growth stages; Has 87 Blast hits to 86 proteins in 34 species: Archae - 0; Bacteria - 13; Metazoa - 27; Fungi - 0; Plants - 40; Viruses - 0; Other Eukaryotes - 7 (source: NCBI BLink).	26.4555	19.2905	22.5867	184.056	274.868	249.82	50.3789	35.223	39.7732	13.3961	12.7312	16.3948	63.4091	53.507	61.9559	8.86976	12.509	47.5056	33.5497	27.5669	26.7621	44.2855	38.6241	34.9252	39.159	55.3261	28.6204	22.7776	236.248	41.7917	14.174	59.624	22.9614	29.2929	39.2782	41.0351	3.37366	8.51185e-16	0.877129	0.0517293	-2.49658	8.6912e-10	-0.68319	0.103529	-4.057	1.72401e-21	-1.56042
AT1G27045		Homeobox-leucine zipper protein family	1.07577	1.30435	0.937417	3.95008	6.20927	5.46591	0.389959	0.130939	0	0.727295	0.871724	0.222525	0.872826	0.562288	0.738791	0.0342829	0.0227436	0	0.344868	0.477033	0.219991	0.289688	0.363099	0.317254	0.123205	0.429719	0.862931	1.10584	5.20842	0.173633	0.607181	0.724635	0.0190088	0.347297	0.323347	0.471952	2.23115	0.00210722	-2.28443	0.00458456	-4.51968	3.14327e-09	-0.872196	0.275987	-3.1052	1.4724e-05	1.41604
AT1G30260		BEST Arabidopsis thaliana protein match is: Galactosyltransferase family protein (TAIR:AT4G21060.1); Has 30 Blast hits to 30 proteins in 8 species: Archae - 0; Bacteria - 0; Metazoa - 0; Fungi - 0; Plants - 30; Viruses - 0; Other Eukaryotes - 0 (source: NCBI BLink).	9.24005	6.79414	8.65002	48.3565	72.9129	57.3009	12.4427	31.8657	19.5413	1.76997	1.81839	3.61029	16.7807	13.8243	16.9806	2.22485	0.221398	1.07387	6.96292	5.1362	4.63992	8.35548	6.82373	7.50632	8.69525	7.96782	6.40016	8.22807	59.5234	21.2832	2.39955	15.8619	1.17337	5.57968	7.56184	7.68774	2.8522	3.30248e-10	1.36459	0.00420148	-1.48769	0.000961035	-1.75773	0.000129724	-4.61064	1.25371e-21	-3.12302
AT1G31170	ATSRX, SRX	sulfiredoxin	61.4714	38.351	42.2896	87.3608	124.454	103.787	36.884	23.9819	27.5675	13.3599	12.6041	13.2247	39.6116	41.6426	49.3172	12.9285	13.1971	7.35076	17.2246	17.6662	16.6794	23.9984	19.7808	28.2532	27.4247	36.0853	36.6982	47.3707	105.201	29.4778	13.0629	43.5238	11.1588	17.19	24.0108	33.4027	1.15082	1.00806e-05	-0.678806	0.0166232	-1.82965	1.17102e-12	-1.85844	4.46554e-13	-3.00933	6.71829e-30	-1.17968
AT1G32470		Single hybrid motif superfamily protein	398.906	470.562	518.594	1019.02	1107.39	933.511	399.346	440.475	487.567	248.554	203.255	255.196	461.119	423.993	470.833	222.167	248.218	304.467	244.111	276.45	245.712	285.31	291.688	291.368	434.591	504.363	338.237	462.687	1019.97	442.463	235.668	451.982	258.284	255.424	289.455	425.73	1.14037	1.52311e-08	-0.0650213	0.843515	-1.20539	1.88036e-09	-0.973358	7.95435e-07	-2.11373	3.85769e-26	-0.908339
AT1G34000	OHP2	one-helix protein 2	151.466	154.788	152.906	399.254	476.35	451.212	176.857	204.338	223.204	62.866	58.1855	86.494	222.841	175.935	212.263	65.4454	101.195	68.1351	76.2699	87.3596	76.9433	115.801	124.654	124.232	212.088	217.907	218.545	153.053	442.272	201.466	69.1818	203.68	78.2585	80.191	121.562	216.18	1.53086	1.85083e-13	0.395342	0.100399	-1.13552	5.62271e-08	-1.14448	2.37883e-08	-2.67536	8.29804e-37	-1.53983
AT1G34570		Essential protein Yae1, N-terminal	10.3802	7.94896	14.8242	31.0199	34.1586	40.47	17.4202	8.14221	19.9568	7.92747	6.80921	8.98631	13.9431	13.5408	15.7535	5.6236	6.90066	20.264	14.8307	13.4834	15.0556	12.7684	12.5545	9.89229	14.3319	16.1907	7.73177	11.0511	35.2162	15.1731	7.90766	14.4125	10.9294	14.4566	11.7384	12.7515	1.67008	8.63549e-05	0.453155	0.382448	-1.21698	0.00482256	-0.483552	0.274635	-2.15377	2.21876e-07	-0.93679
AT1G36390		Co-chaperone GrpE family protein	10.7177	7.9554	6.21494	60.7741	45.0967	44.0595	8.69034	5.66094	6.92999	8.26606	6.47553	12.8604	23.7304	23.6349	25.0621	7.12051	9.3057	1.2456	16.8397	18.0917	17.1262	18.5926	16.4532	12.9383	9.55491	19.4264	9.61532	8.296	49.9768	7.09376	9.20067	24.1425	5.8906	17.3525	15.9947	12.8655	2.59025	1.48002e-08	-0.22012	0.739776	-2.8105	8.63304e-10	0.151132	0.779655	-2.43925	4.69773e-08	0.37129
AT1G44000		unknown protein; BEST Arabidopsis thaliana protein match is: unknown protein (TAIR:AT4G11911.1); Has 216 Blast hits to 212 proteins in 76 species: Archae - 0; Bacteria - 96; Metazoa - 0; Fungi - 0; Plants - 118; Viruses - 0; Other Eukaryotes - 2 (source: NCBI BLink).	33.7362	22.4228	28.7919	86.0198	122.026	120.541	83.365	38.2831	31.7419	35.8615	31.1967	39.1762	34.8776	30.5737	38.914	27.9771	30.0757	29.7162	40.1343	39.6523	34.1436	38.5379	35.0865	44.3049	55.2256	75.7549	32.7382	28.317	109.529	51.13	35.4115	34.7884	29.2563	37.9767	39.3098	54.5729	1.95101	6.66248e-10	0.858639	0.0122091	-1.09239	0.000633583	0.322198	0.339165	-1.62885	1.48783e-07	-0.536458
AT1G47580		Pentatricopeptide repeat (PPR) superfamily protein	0.855139	1.29879	3.24612	35.1473	40.0975	36.8056	3.61854	2.12333	3.40324	7.45314	9.19966	5.81372	14.3309	11.3977	11.7031	2.4554	2.98125	0	6.52453	7.14964	7.03574	4.91513	5.27475	4.64449	6.743	9.45713	5.08096	1.80002	37.3501	3.04837	7.48884	12.4772	1.81222	6.9033	4.94479	7.0937	4.35983	1.40581e-11	0.752237	0.330976	-3.60816	6.80707e-09	2.04291	0.00071158	-2.31748	8.24227e-05	1.29085
AT1G49500		unknown protein; FUNCTIONS IN: molecular_function unknown; INVOLVED IN: biological_process unknown; LOCATED IN: endomembrane system; EXPRESSED IN: 19 plant structures; EXPRESSED DURING: 10 growth stages; BEST Arabidopsis thaliana protein match is: unknown protein (TAIR:AT3G19030.1); Has 24 Blast hits to 24 proteins in 2 species: Archae - 0; Bacteria - 0; Metazoa - 0; Fungi - 0; Plants - 24; Virus…	24.4684	34.1725	24.7374	164.387	263.074	372.024	119.934	84.0192	57.4244	14.2092	11.0695	20.7278	80.6394	83.1898	117.431	16.0368	19.0793	37.0579	16.2641	23.5626	19.3918	63.338	68.4173	52.4645	147.71	138.533	76.9104	27.7928	266.495	87.1259	15.3355	93.7535	24.058	19.7395	61.4066	121.051	3.26145	3.52717e-18	1.65095	1.08609e-05	-1.61052	1.04411e-05	-0.855792	0.0200962	-4.11733	1.43842e-26	-2.50682
AT1G50020		unknown protein; FUNCTIONS IN: molecular_function unknown; INVOLVED IN: biological_process unknown; LOCATED IN: chloroplast thylakoid membrane, chloroplast; EXPRESSED IN: 24 plant structures; EXPRESSED DURING: 15 growth stages; Has 72 Blast hits to 72 proteins in 27 species: Archae - 0; Bacteria - 0; Metazoa - 0; Fungi - 0; Plants - 72; Viruses - 0; Other Eukaryotes - 0 (source: NCBI BLink).	54.6761	40.4166	51.111	150.398	144.664	172.651	58.7742	36.5934	31.3184	19.2133	20.3821	29.3043	49.2017	54.2794	58.7466	15.4032	34.9113	31.2461	30.3228	33.8006	28.8395	43.9223	40.5684	34.627	56.2366	78.5013	49.3638	48.7346	155.904	42.2286	22.9666	54.0759	27.1869	30.9876	39.7059	61.3673	1.67724	6.37948e-09	-0.199713	0.60891	-1.87698	6.62324e-11	-1.08329	0.00014863	-2.76059	1.96476e-21	-0.883606
AT1G50732		unknown protein.	11.0108	6.17851	4.33555	43.5022	70.5414	52.2298	18.7181	18.9862	9.63562	10.1821	10.0456	7.4175	10.7358	10.0347	14.2012	5.07387	5.82236	14.0469	10.4227	12.4896	10.1196	10.2356	8.23025	11.6327	18.2344	21.1176	17.7517	7.17495	55.4245	15.7799	9.21507	11.6572	8.31436	11.0106	10.0329	19.0346	2.94838	9.24854e-12	1.15086	0.0141328	-1.79767	1.78139e-05	0.35897	0.447281	-2.58974	6.04467e-10	-0.792056
AT1G51100		unknown protein; FUNCTIONS IN: molecular_function unknown; INVOLVED IN: biological_process unknown; LOCATED IN: chloroplast, chloroplast stroma; EXPRESSED IN: 22 plant structures; EXPRESSED DURING: 13 growth stages; Has 26 Blast hits to 26 proteins in 9 species: Archae - 0; Bacteria - 0; Metazoa - 0; Fungi - 0; Plants - 26; Viruses - 0; Other Eukaryotes - 0 (source: NCBI BLink).	14.3773	6.81852	9.01973	80.25	71.656	58.639	7.7141	4.55183	5.84554	6.92271	6.54519	6.81472	25.7366	23.8965	26.1922	2.34099	2.93664	8.30895	11.8459	15.6678	15.6592	14.5462	13.7118	11.2585	17.1319	23.6269	8.18824	10.0719	70.1817	6.03715	6.76088	25.2751	4.52886	14.391	13.1722	16.3157	2.79891	1.96255e-11	-0.726222	0.133344	-3.52535	1.87309e-16	-0.575567	0.182542	-3.3747	8.79284e-16	0.150707
AT1G55140		Ribonuclease III family protein	25.6848	16.5189	22.0763	65.9252	67.5591	64.0508	36.4681	19.3025	18.0957	10.0163	9.82386	14.3179	24.6374	23.8463	25.6673	16.8612	13.802	34.2748	21.0246	22.9343	20.8929	23.5759	24.043	21.4966	20.1986	24.1053	10.92	21.4267	65.845	24.6221	11.386	24.717	21.646	21.6173	23.0385	18.4079	1.61866	3.05329e-06	0.211149	0.674775	-1.40755	4.49052e-05	-0.909554	0.00873502	-2.52833	2.14657e-13	-1.12078
AT1G56010	NAC1, anac021	NAC domain containing protein 1	8.00659	5.9384	10.5899	18.8762	24.1486	23.7644	8.32402	8.45263	3.74624	6.69035	8.54818	6.2966	6.47961	2.9876	3.31194	2.45654	1.40946	0	6.23353	5.79495	5.18346	2.65963	1.93376	2.06507	5.05041	2.57586	4.6554	8.17831	22.263	6.84096	7.17838	4.25971	1.28867	5.73731	2.21949	4.09389	1.44378	0.0241651	-0.25191	0.778186	-1.69577	0.00745577	-0.188405	0.793287	-1.63227	0.00833272	0.0635153
AT1G60590		Pectin lyase-like superfamily protein	2.17746	6.93429	7.86896	31.2898	27.3147	20.3015	2.20754	2.07111	1.94463	3.09461	3.45573	2.28475	8.25926	10.9944	9.36224	1.3509	4.35479	5.7143	18.3106	7.48524	12.1687	4.98404	5.30665	5.25289	2.94027	5.58752	2.01832	5.66023	26.302	2.07442	2.94503	9.53862	3.80666	12.6548	5.18119	3.51537	2.21516	5.91267e-06	-1.44206	0.0061799	-3.65749	5.84721e-13	-0.943262	0.0542806	-3.15863	1.1633e-10	0.498951
AT1G68590		Ribosomal protein PSRP-3/Ycf65	264.105	201.073	261.128	690.122	924.76	730.569	475.516	263.582	212.739	164.503	134.135	174.617	350	327.045	365.803	139.877	207.154	257.467	227.434	251.25	226.51	263.173	253.675	272.703	296.789	367.23	249.957	242.102	781.817	317.279	157.751	347.616	201.499	235.065	263.184	304.659	1.69108	3.18537e-10	0.3918	0.221335	-1.29929	1.45786e-06	-0.618051	0.0228138	-2.30915	6.33813e-18	-1.00986
AT1G68660		Ribosomal protein L12/ ATP-dependent Clp protease adaptor protein ClpS family protein	85.5318	83.807	100.504	252.864	406.314	329.964	157.564	133.019	91.9477	43.4872	33.4853	39.4097	118.288	119.474	123.287	52.4999	54.8105	80.528	58.6801	67.9071	55.568	58.8717	58.8236	73.6735	75.4693	92.3314	64.9656	89.9477	329.714	127.51	38.7941	120.35	62.6128	60.7184	63.7896	77.5888	1.87375	1.26648e-14	0.506475	0.0672961	-1.36728	1.74363e-08	-1.21433	4.38307e-07	-3.08812	2.65482e-35	-1.72083
AT1G69523		S-adenosyl-L-methionine-dependent methyltransferases superfamily protein	2.86062	4.76998	2.35424	19.1535	19.0026	20.845	4.39619	2.19228	3.75818	7.71206	7.01954	6.02319	6.94143	8.29179	8.93346	2.86995	1.18045	4.40199	10.8744	6.06275	8.62495	3.31429	4.23017	4.36003	7.63236	9.91839	8.25592	3.32828	19.667	3.44889	6.91826	8.05556	2.81746	8.52072	3.96816	8.60222	2.56519	5.74779e-10	0.0647975	0.961292	-2.50064	1.16456e-09	1.05699	0.0103176	-1.5084	0.000148681	0.992319
AT2G01590	CRR3	chlororespiratory reduction 3	49.6901	37.414	35.2538	88.2678	162.748	141.488	56.8181	53.0839	45.304	35.8623	28.579	29.04	37.4239	34.6373	43.7332	23.069	29.2677	52.4734	48.7565	31.4968	40.6986	20.0839	22.2118	27.1997	33.9157	41.6498	33.8666	40.786	130.835	51.7353	31.1604	38.5981	34.9367	40.3173	23.1651	36.4774	1.6815	4.77829e-09	0.345033	0.332809	-1.33649	3.44753e-06	-0.389331	0.198137	-2.07087	2.90535e-13	-0.734383
AT2G01870		unknown protein; FUNCTIONS IN: molecular_function unknown; INVOLVED IN: biological_process unknown; LOCATED IN: chloroplast thylakoid membrane, chloroplast; EXPRESSED IN: 22 plant structures; EXPRESSED DURING: 13 growth stages; Has 11 Blast hits to 11 proteins in 5 species: Archae - 0; Bacteria - 0; Metazoa - 0; Fungi - 0; Plants - 11; Viruses - 0; Other Eukaryotes - 0 (source: NCBI BLink).	10.0397	2.66239	3.16729	26.0445	36.0674	28.3298	10.9072	1.46187	1.15813	3.9175	2.39041	2.52797	9.59083	9.7088	10.66	2.17564	7.43054	5.834	2.83705	3.46563	2.19756	6.46847	7.04086	6.83543	8.25318	7.35874	6.30208	5.28978	30.1472	4.50907	2.9453	9.98655	5.14673	2.83341	6.78159	7.30467	2.50855	0.00014329	-0.184827	0.843779	-2.69363	3.64249e-05	-0.849035	0.207521	-3.35804	3.50256e-07	-0.664373
AT2G05310		unknown protein; FUNCTIONS IN: molecular_function unknown; INVOLVED IN: biological_process unknown; LOCATED IN: chloroplast; BEST Arabidopsis thaliana protein match is: unknown protein (TAIR:AT4G13500.1); Has 50 Blast hits to 50 proteins in 20 species: Archae - 0; Bacteria - 0; Metazoa - 0; Fungi - 0; Plants - 50; Viruses - 0; Other Eukaryotes - 0 (source: NCBI BLink).	110.09	61.5904	72.3319	262.038	480.639	363.094	219.903	129.859	105.069	74.7068	60.8014	78.1205	161.55	168.97	185.957	56.3662	78.0258	136.91	135.719	118.751	111.699	82.8659	89.4067	110.448	103.567	117.694	100.26	81.3374	368.59	151.611	71.2096	172.159	90.434	122.056	94.2403	107.174	2.17969	8.2035e-12	0.901391	0.00843789	-1.27831	6.62199e-05	-0.192077	0.590374	-2.3718	5.95575e-14	-1.09349
AT2G05620	PGR5	proton gradient regulation 5	144.745	129.595	140.223	405.516	645.288	542.528	270.517	235.835	167.337	86.461	81.8106	85.6296	204.461	186.41	202.109	89.1221	75.3144	201.403	82.6545	101.867	82.1337	80.6324	81.78	98.4914	171.172	186.667	140.9	138.188	531.11	224.563	84.6338	197.66	121.946	88.8849	86.9679	166.247	1.94227	1.34871e-11	0.701626	0.0261467	-1.24065	1.78876e-05	-0.707366	0.0141844	-2.64965	3.55749e-20	-1.409
AT2G15020		unknown protein; BEST Arabidopsis thaliana protein match is: unknown protein (TAIR:AT5G64190.1); Has 72 Blast hits to 72 proteins in 10 species: Archae - 0; Bacteria - 0; Metazoa - 0; Fungi - 0; Plants - 72; Viruses - 0; Other Eukaryotes - 0 (source: NCBI BLink).	1.84994	5.70594	5.13833	53.2246	31.2747	21.209	0.342747	3.34	1.69464	1.70233	2.02254	1.16925	8.18019	8.13218	6.72873	1.47386	1.62962	0.105391	7.2484	1.49151	2.03865	1.99264	2.56699	1.57608	0.988725	2.32246	1.62526	4.2314	35.2361	1.79246	1.63137	7.68036	1.06962	3.59285	2.04524	1.64548	3.05679	8.63549e-05	-1.25245	0.15015	-4.30959	1.02585e-07	-1.37397	0.068906	-4.43115	2.79852e-08	-0.121471
AT2G17695		FUNCTIONS IN: molecular_function unknown; INVOLVED IN: biological_process unknown; CONTAINS InterPro DOMAIN/s: Domain of unknown function DUF1990 (InterPro:IPR018960).	21.5491	14.6321	18.8031	68.9348	87.0327	78.2279	11.3369	16.4403	15.961	18.6346	16.9325	17.854	32.0749	32.7961	28.5571	7.18108	5.54406	1.80174	13.5651	18.3801	15.5398	11.1975	11.0823	11.2699	21.5815	28.1238	13.8171	18.3281	78.0651	14.5794	17.807	31.1427	4.8423	15.8284	11.1833	21.1741	2.08953	3.30248e-10	-0.338527	0.437065	-2.42814	4.83459e-13	-0.0426195	0.929051	-2.13223	6.22114e-11	0.295933
AT2G17972		unknown protein; FUNCTIONS IN: molecular_function unknown; INVOLVED IN: biological_process unknown; LOCATED IN: chloroplast thylakoid membrane, chloroplast; EXPRESSED IN: 22 plant structures; EXPRESSED DURING: 14 growth stages; Has 34 Blast hits to 34 proteins in 17 species: Archae - 0; Bacteria - 0; Metazoa - 0; Fungi - 0; Plants - 34; Viruses - 0; Other Eukaryotes - 0 (source: NCBI BLink).	19.4082	9.11041	12.4402	67.7006	73.8465	60.8263	19.7036	6.27489	4.03637	9.74114	8.75285	13.5623	25.6115	21.8758	22.211	7.12772	10.8992	7.04877	18.9847	16.2422	18.2736	15.8522	16.5974	15.8663	25.888	27.9704	10.7247	13.653	67.4578	10.0049	10.6854	23.2328	8.35857	17.8335	16.1053	21.5277	2.30325	2.51575e-07	-0.410685	0.445436	-2.71408	1.02308e-09	-0.352226	0.462566	-2.65564	1.7284e-09	0.0584749
AT2G28605		Photosystem II reaction center PsbP family protein	10.2412	3.81916	2.74087	59.2188	77.0279	60.6035	12.0962	4.63554	6.22993	12.9506	14.9582	12.5671	25.6581	24.7188	26.8295	4.07454	11.0424	14.7383	19.2342	14.7497	15.6691	14.2032	13.1223	13.7386	11.2159	17.9297	14.8073	5.60042	65.6167	7.65389	13.492	25.7355	9.95176	16.551	13.688	14.651	3.54903	9.169e-15	0.472189	0.41931	-3.07703	5.76663e-12	1.2681	0.00408808	-2.28112	1.29658e-07	0.795959
AT2G30766		unknown protein; FUNCTIONS IN: molecular_function unknown; INVOLVED IN: biological_process unknown; LOCATED IN: cellular_component unknown.	21.6946	32.7232	28.3569	111.543	188.484	92.5	54.1437	48.7311	28.3046	0.333344	0.456617	0.815925	1.68019	18.4762	6.77225	10.9362	21.432	35.0559	7.79785	6.04242	4.77257	1.59329	0.943049	0.82398	1.35526	4.16418	1.46904	27.5916	130.842	43.7265	0.535295	8.97622	22.4747	6.20428	1.1201	2.32949	2.2451	0.000231101	0.666742	0.356219	-1.5784	0.0100911	-5.61571	1.26392e-15	-7.86393	3.13477e-25	-6.286
AT2G35370	GDCH	glycine decarboxylase complex H	401.7	425.537	449.928	1284.74	1462.45	1316.53	466.456	473.802	483.581	459.375	387.016	443.627	614.745	627.108	635.506	241.671	208.431	324.902	375.68	379.251	340.584	320.377	345.276	328.155	518.813	592.693	490.064	425.722	1354.57	474.613	430.006	625.786	258.335	365.171	331.269	533.856	1.66981	2.60527e-19	0.15672	0.531075	-1.5131	4.36389e-16	0.0143438	0.960499	-1.65547	2.48372e-19	-0.142376
AT2G35830		unknown protein; BEST Arabidopsis thaliana protein match is: unknown protein (TAIR:AT2G35810.1); Has 155 Blast hits to 155 proteins in 54 species: Archae - 0; Bacteria - 66; Metazoa - 0; Fungi - 0; Plants - 82; Viruses - 0; Other Eukaryotes - 7 (source: NCBI BLink).	18.1088	33.3493	35.168	92.0923	119.217	125.081	36.1455	44.3248	25.8315	18.5285	14.2548	14.082	53.0619	54.2198	60.2742	10.9592	8.50864	8.11035	32.4152	36.0802	31.1188	13.9738	16.0929	17.4933	29.8398	36.5915	21.6828	28.8754	112.13	35.4339	15.6218	55.852	9.19273	33.2048	15.8533	29.3714	1.95688	8.86402e-13	0.300197	0.39469	-1.65672	1.17592e-09	-0.889597	0.00137354	-2.84657	1.59378e-24	-1.18985
AT2G38210	PDX1L4	putative PDX1-like protein 4	26.5516	18.5729	20.5017	43.8806	68.7654	50.9348	18.8681	13.4699	16.1421	5.98939	5.64887	6.78936	22.3413	19.1995	20.8121	7.83104	5.37941	9.76973	6.26981	8.29013	5.28647	8.86462	8.33328	8.18055	14.9697	15.8127	14.1794	21.8754	54.5269	16.1601	6.14254	20.7843	7.66006	6.61547	8.45948	14.9873	1.31681	7.41099e-06	-0.430572	0.224786	-1.74746	2.16693e-09	-1.82894	7.25357e-10	-3.146	2.14138e-25	-1.39854
AT2G39470	PPL2	PsbP-like protein 2	118.592	91.8547	112.814	401.938	532.514	439.761	116.005	136.312	96.6145	187.79	144.017	151.733	167.036	180.667	187.766	51.8621	67.2266	71.7912	103.281	81.5513	84.5942	102.734	103.745	121.117	157.321	193.828	181.003	107.754	458.071	116.31	161.18	178.49	63.6266	89.8089	109.199	177.384	2.08758	4.03365e-23	0.111234	0.722389	-1.97635	7.58017e-21	0.580324	0.00635232	-1.50726	3.79997e-13	0.469093
AT2G42975		unknown protein; FUNCTIONS IN: molecular_function unknown; INVOLVED IN: biological_process unknown; LOCATED IN: chloroplast thylakoid membrane, chloroplast; Has 32 Blast hits to 32 proteins in 16 species: Archae - 0; Bacteria - 0; Metazoa - 2; Fungi - 2; Plants - 28; Viruses - 0; Other Eukaryotes - 0 (source: NCBI BLink).	13.4265	17.2518	15.9576	38.1345	55.6023	50.7562	23.5896	33.7916	12.1928	6.65775	7.6207	4.35309	19.8983	19.7212	22.358	9.8534	25.2233	6.03139	12.8585	13.4431	10.9243	11.6245	12.7035	16.4305	12.5144	18.9372	10.9447	15.5453	48.1643	23.1913	6.21051	20.6592	13.7027	12.4086	13.5862	14.1321	1.63108	0.000183605	0.583185	0.256242	-1.04794	0.0182887	-1.32494	0.0021625	-2.95626	1.22991e-11	-1.90833
AT2G45695		Ubiquitin related modifier 1	17.4375	16.1489	12.4695	42.4085	53.7048	49.4003	27.3739	16.7207	12.7559	11.6772	13.3916	11.7154	22.7806	21.7057	25.4707	11.3671	18.0374	21.0072	18.1994	18.3624	18.2355	21.4169	17.6928	20.0195	14.7671	17.3288	12.428	15.3519	48.5045	18.9502	12.2614	23.319	16.8039	18.2658	19.7097	14.8413	1.66002	2.67783e-07	0.333105	0.45341	-1.32701	2.92475e-05	-0.32174	0.36405	-1.98195	3.39495e-10	-0.654934
AT3G01060		unknown protein; Has 35333 Blast hits to 34131 proteins in 2444 species: Archae - 798; Bacteria - 22429; Metazoa - 974; Fungi - 991; Plants - 531; Viruses - 0; Other Eukaryotes - 9610 (source: NCBI BLink).	10.2644	15.9546	17.5693	47.6192	41.9716	48.5552	10.7726	9.19169	9.62666	8.01347	7.61029	11.8294	16.329	15.2698	15.9446	3.8085	2.23208	4.05994	11.8303	12.118	10.4203	8.22638	8.3932	7.51366	12.7213	26.2745	4.4529	14.5961	46.0486	9.86365	9.15105	15.8478	3.36684	11.4562	8.04441	14.4829	1.65716	2.96287e-05	-0.56355	0.22649	-2.22077	2.10232e-08	-0.671975	0.093915	-2.32921	2.48808e-09	-0.108422
AT3G01440	PQL1, PQL2	PsbQ-like 1	16.3204	17.0465	14.5481	102.275	102.507	82.9956	14.6883	13.6651	18.1259	7.27031	8.06674	14.3254	39.7864	41.3521	44.5575	4.48257	14.4051	6.57242	22.2933	18.0513	19.0443	19.653	22.141	18.2989	14.4837	17.968	8.35506	15.9717	95.926	15.4931	9.88748	41.8987	8.4867	19.7963	20.031	13.6022	2.58612	1.14304e-13	-0.0483174	0.956221	-2.63452	4.75911e-14	-0.685384	0.052402	-3.27165	1.28815e-20	-0.637112
AT3G01660		S-adenosyl-L-methionine-dependent methyltransferases superfamily protein	5.19138	10.4706	10.5607	31.7714	29.698	24.6149	10.844	11.2715	15.5617	3.29142	4.94029	5.01382	11.6988	11.2449	9.53237	4.75351	8.80358	0.509862	7.43833	8.01737	6.18531	6.76886	6.04847	6.72055	3.1319	5.88736	4.62932	8.74089	28.6948	12.5591	4.41518	10.8253	4.68898	7.21367	6.51263	4.54953	1.71397	0.00204424	0.518257	0.44585	-1.19578	0.0355465	-0.980106	0.0763004	-2.69434	8.06449e-07	-1.49857
AT3G05180		GDSL-like Lipase/Acylhydrolase superfamily protein	2.14494	3.76745	5.81587	24.5509	23.9056	22.6594	5.37112	2.27198	3.97655	6.11416	5.22614	6.25562	12.5033	10.4372	8.97667	2.71144	3.50582	5.81659	9.30837	5.10982	8.01898	4.28617	3.956	3.02978	4.9716	5.59837	4.62624	3.90942	23.7053	3.87322	5.86531	10.639	4.01128	7.47906	3.75732	5.0654	2.59583	6.10852e-11	-2.08762e-05	1	-2.59606	4.56011e-11	0.581641	0.158076	-2.01439	1.40161e-07	0.581734
AT3G06868		unknown protein; FUNCTIONS IN: molecular_function unknown; INVOLVED IN: biological_process unknown; LOCATED IN: cellular_component unknown; BEST Arabidopsis thaliana protein match is: unknown protein (TAIR:AT5G49100.1); Has 30201 Blast hits to 17322 proteins in 780 species: Archae - 12; Bacteria - 1396; Metazoa - 17338; Fungi - 3422; Plants - 5037; Viruses - 0; Other Eukaryotes - 2996 (source: NC…	2.4244	1.41623	1.94249	6.42536	7.12471	6.64304	2.94973	1.30237	0.887406	0.937739	1.00927	1.83078	1.86491	2.74061	2.81232	0.93457	0.251352	1.13788	1.69393	2.52416	1.67486	1.94462	2.18476	2.14265	2.04242	1.99009	1.08991	1.92771	6.73104	1.71317	1.25926	2.47261	0.774602	1.96431	2.09068	1.70747	1.7997	0.00127108	-0.116386	0.883159	-1.91645	0.000430463	-0.603334	0.310847	-2.40365	9.15382e-06	-0.487136
AT3G09050		unknown protein; FUNCTIONS IN: molecular_function unknown; INVOLVED IN: biological_process unknown; LOCATED IN: chloroplast thylakoid membrane, chloroplast; EXPRESSED IN: 21 plant structures; EXPRESSED DURING: 13 growth stages; Has 120 Blast hits to 120 proteins in 47 species: Archae - 4; Bacteria - 10; Metazoa - 33; Fungi - 2; Plants - 44; Viruses - 0; Other Eukaryotes - 27 (source: NCBI BLink).	19.4084	21.7345	17.7059	42.034	48.1116	42.649	13.8893	13.5436	12.9998	11.2296	11.7608	14.0435	20.6074	19.4514	20.4884	5.85865	14.5444	2.77819	12.0282	12.9497	13.323	14.0699	14.9683	14.196	15.791	17.779	9.86812	19.6163	44.2649	13.4776	12.3446	20.1824	7.72706	12.767	14.4114	14.4794	1.17414	0.00141143	-0.539839	0.204888	-1.71403	2.22111e-06	-0.666542	0.0693989	-1.84075	2.16401e-07	-0.126701
AT3G09860		unknown protein; Has 34 Blast hits to 34 proteins in 12 species: Archae - 0; Bacteria - 0; Metazoa - 0; Fungi - 0; Plants - 34; Viruses - 0; Other Eukaryotes - 0 (source: NCBI BLink).	112.888	108.492	91.7538	416.353	606.204	488.111	310.389	188.692	113.602	91.4531	63.1555	91.9902	183.995	193.943	215.334	127.765	148.808	291.811	131.241	170.911	138.149	186.63	184.629	196.018	160.057	180.328	103.794	104.378	503.556	204.228	82.1996	197.757	189.461	146.767	189.093	148.06	2.2703	5.08159e-12	0.971081	0.00548827	-1.29923	8.31974e-05	-0.344733	0.320825	-2.61506	1.36131e-15	-1.31583
AT3G12685		Acid phosphatase/vanadium-dependent haloperoxidase-related protein	4.2742	5.86709	11.4681	26.2349	23.2921	22.2814	7.02383	6.49772	3.62241	7.85321	8.29693	9.20216	10.1064	11.1493	13.0693	4.11137	2.28861	7.29908	10.4056	7.89078	8.44033	5.23552	5.29709	4.99271	11.2089	12.3546	6.28738	7.20312	23.9361	5.71466	8.45077	11.4416	4.56635	8.91223	5.17511	9.9503	1.72799	8.86584e-05	-0.312675	0.588118	-2.04088	2.95246e-06	0.228371	0.650121	-1.4998	0.000476398	0.541142
AT3G15270	SPL5	squamosa promoter binding protein-like 5	1.31922	1.34698	2.01174	3.3342	4.55621	4.75505	1.8172	1.44515	0.805654	0.668917	1.47624	1.31894	0.48166	0.848664	0.805322	0.966953	0.613595	0	1.12777	0.957258	1.25896	0.473663	0.705014	0.551157	1.96414	0.828093	0.604698	1.55931	4.21515	1.356	1.1547	0.711882	0.526849	1.11466	0.576612	1.13231	1.42722	0.0464254	-0.158265	0.90762	-1.58617	0.0233137	-0.41835	0.604855	-1.84659	0.00721847	-0.260262
AT3G17185	TASIR-ARF, TAS3, ATTAS3	TAS3/TASIR-ARF (TRANS-ACTING SIRNA3); other RNA	5.80682	1.19612	1.02081	21.2133	31.451	31.2566	10.9315	5.70352	6.35931	5.4912	5.40033	6.11728	4.61298	5.37579	5.48264	4.77861	3.83062	4.69841	8.72387	10.3265	9.24177	6.91676	7.59172	7.03241	6.72621	9.48376	6.80165	2.67459	27.9737	7.66477	5.6696	5.15714	4.43588	9.43071	7.1803	7.67054	3.38289	1.89452e-12	1.53074	0.00248808	-1.85234	5.42583e-05	1.08258	0.0227599	-2.30071	3.83191e-07	-0.448341
AT3G17930		unknown protein; FUNCTIONS IN: molecular_function unknown; INVOLVED IN: biological_process unknown; LOCATED IN: chloroplast thylakoid membrane; EXPRESSED IN: 22 plant structures; EXPRESSED DURING: 13 growth stages; CONTAINS InterPro DOMAIN/s: Protein of unknown function DUF3007 (InterPro:IPR021562); Has 236 Blast hits to 236 proteins in 83 species: Archae - 0; Bacteria - 117; Metazoa - 0; Fungi -…	98.8182	116.284	111.023	269.063	339.552	307.514	103.019	125.565	93.9916	63.4785	54.0097	62.3206	153.676	144.311	155.443	40.1173	36.3451	38.6624	90.9727	80.3055	88.878	66.1208	58.8495	75.7907	88.9649	112.435	76.0378	108.709	305.376	107.525	59.9363	151.143	38.3749	86.7187	66.9203	92.4792	1.49012	5.00266e-14	-0.0147965	0.986446	-1.50492	2.73696e-14	-0.859218	1.34107e-05	-2.34936	3.35162e-32	-0.844432
AT3G20100	CYP705A19	cytochrome P450, family 705, subfamily A, polypeptide 19	6.60377	8.0805	11.3752	25.2424	21.1218	20.0964	3.83292	2.78056	4.18536	3.67726	5.13789	3.78035	11.4916	10.1035	9.18904	6.55213	8.73489	6.35851	4.46382	3.49947	3.67056	8.378	8.07777	6.97767	7.81162	5.51243	5.87141	8.68648	22.1536	3.59961	4.1985	10.2614	7.21518	3.87795	7.81115	6.39849	1.34885	1.51638e-06	-1.27629	2.33132e-05	-2.62529	8.54673e-20	-1.04692	0.000200064	-2.39591	9.06358e-18	0.229433
AT3G22210		unknown protein; FUNCTIONS IN: molecular_function unknown; INVOLVED IN: biological_process unknown; LOCATED IN: endomembrane system; EXPRESSED IN: 21 plant structures; EXPRESSED DURING: 13 growth stages; Has 26 Blast hits to 26 proteins in 13 species: Archae - 0; Bacteria - 0; Metazoa - 0; Fungi - 0; Plants - 26; Viruses - 0; Other Eukaryotes - 0 (source: NCBI BLink).	32.5305	36.8089	23.6415	148.873	242.415	217.348	93.4553	89.7491	63.148	18.5377	13.6144	19.4073	41.2509	38.6523	41.5183	37.269	62.5658	82.1855	45.0453	45.7057	41.0747	40.6254	37.8	53.7304	37.5704	29.4089	24.6448	30.9936	202.879	82.1175	17.1865	40.4738	60.6734	43.9419	44.0519	30.5414	2.7113	8.77849e-21	1.40999	1.97903e-06	-1.30134	5.52321e-06	-0.849934	0.00382585	-3.56136	1.11239e-32	-2.26003
AT3G25990		Homeodomain-like superfamily protein	0.40588	0.825603	0.84552	6.29283	7.26339	7.79074	1.00048	0.419921	0.263364	2.62399	1.5975	1.93277	0.874735	1.04034	0.954302	0.934533	2.2611	0.0589637	1.90476	1.52984	1.558	1.44516	2.11058	1.99247	1.33353	0.590617	0.889527	0.692334	7.11565	0.561255	2.05142	0.956459	1.08486	1.6642	1.8494	0.937891	3.35105	9.3124e-06	-0.201008	0.859856	-3.55347	1.61333e-06	1.55603	0.0363244	-1.79592	0.0116572	1.75805
AT3G44450		unknown protein; BEST Arabidopsis thaliana protein match is: unknown protein (TAIR:AT3G52740.1); Has 63 Blast hits to 63 proteins in 12 species: Archae - 0; Bacteria - 0; Metazoa - 0; Fungi - 0; Plants - 63; Viruses - 0; Other Eukaryotes - 0 (source: NCBI BLink).	6.32803	16.3206	11.6072	87.6936	98.0462	80.0362	10.2518	13.341	10.9496	2.17274	1.01819	0.699764	6.09331	8.16093	5.96299	2.78144	6.5656	5.34233	12.9416	8.59151	7.60974	10.5672	9.47712	7.18312	2.32463	8.33956	0.930384	11.4186	88.592	11.5141	1.2969	6.73908	4.89646	9.71428	9.07582	3.86486	2.95539	7.46238e-08	0.0119064	1	-2.94367	7.3295e-08	-3.17151	5.33916e-08	-6.12843	1.74733e-22	-3.18493
AT3G47650		DnaJ/Hsp40 cysteine-rich domain superfamily protein	110.383	106.508	97.2034	508.227	577.921	514.868	206.683	133.693	141.565	88.5246	76.7024	119.123	204.831	190.313	209.793	63.395	145.117	200.395	108.242	135.17	127.862	148.149	131.233	124.678	184.518	274.657	143.874	104.698	533.672	160.647	94.7833	201.646	136.302	123.758	134.687	201.016	2.34966	5.1985e-14	0.618891	0.0766544	-1.73077	2.26189e-08	-0.143167	0.686078	-2.49284	7.89142e-16	-0.762067
AT3G48280	CYP71A25	cytochrome P450, family 71, subfamily A, polypeptide 25	2.11062	3.2972	5.198	17.8289	16.8737	13.7743	0.277473	2.18364	0.803455	2.46622	2.82444	2.74614	7.48175	7.29975	6.1877	1.69231	1.68405	4.26813	2.42832	1.90929	1.78545	3.86485	3.47172	3.35083	2.99982	4.21789	2.13808	3.53528	16.159	1.08819	2.67893	6.98973	2.54816	2.04102	3.56247	3.1186	2.18937	2.93037e-05	-1.7367	0.0033911	-3.92672	2.51369e-12	-0.399864	0.487597	-2.58952	5.09881e-07	1.33746
AT3G51750		unknown protein; FUNCTIONS IN: molecular_function unknown; INVOLVED IN: biological_process unknown; LOCATED IN: cellular_component unknown; EXPRESSED IN: 12 plant structures; EXPRESSED DURING: 9 growth stages.	1.15055	1.04015	0	25.8831	40.6394	30.9324	2.16644	1.98392	0.165903	1.74477	1.50948	2.13534	3.90127	3.93208	5.90784	0.363606	3.03248	2.28431	3.88992	2.69399	2.99987	2.09707	2.7966	1.48212	5.69358	3.06942	3.26868	0.730235	32.485	1.43876	1.79653	4.5804	1.89347	3.1946	2.12526	4.01056	5.47289	2.10924e-11	1.06669	0.297752	-4.40757	6.24559e-09	1.30703	0.103909	-4.16788	2.38415e-08	0.240006
AT3G52360		unknown protein; FUNCTIONS IN: molecular_function unknown; INVOLVED IN: response to karrikin; LOCATED IN: endomembrane system; EXPRESSED IN: 23 plant structures; EXPRESSED DURING: 14 growth stages; BEST Arabidopsis thaliana protein match is: unknown protein (TAIR:AT2G35850.1); Has 34 Blast hits to 34 proteins in 10 species: Archae - 0; Bacteria - 0; Metazoa - 0; Fungi - 0; Plants - 34; Viruses - …	10.7317	16.8761	18.7782	59.1435	61.6075	68.9062	15.8558	16.1961	19.4212	6.78946	4.7793	9.69416	15.0738	12.1133	17.689	10.988	1.7693	13.3877	16.6933	8.56906	9.92603	12.4698	13.5114	6.70482	15.9104	20.7262	10.5491	15.462	63.2191	17.1577	7.08764	14.9587	8.71498	11.7295	10.8953	15.7285	2.03073	5.37341e-05	0.14712	0.857027	-1.88369	0.000180358	-1.12262	0.0243509	-3.15358	3.78081e-10	-1.26988
AT3G56010		unknown protein; FUNCTIONS IN: molecular_function unknown; INVOLVED IN: biological_process unknown; LOCATED IN: chloroplast thylakoid membrane; EXPRESSED IN: 22 plant structures; EXPRESSED DURING: 13 growth stages; Has 25 Blast hits to 25 proteins in 12 species: Archae - 0; Bacteria - 0; Metazoa - 0; Fungi - 0; Plants - 25; Viruses - 0; Other Eukaryotes - 0 (source: NCBI BLink).	38.5668	35.8736	45.6223	108.871	145.201	116.239	60.7315	51.205	43.5706	21.0679	20.0779	24.2572	62.4769	54.4528	57.9607	14.4259	23.2235	34.2261	39.3901	40.0668	35.5941	33.4925	30.8968	34.4022	31.8387	43.5909	26.8529	40.0209	123.437	51.8357	21.801	58.2968	23.9585	38.3504	32.9305	34.0942	1.62432	3.27615e-10	0.376335	0.228553	-1.24801	1.46251e-06	-0.875848	0.000717397	-2.50022	4.07573e-22	-1.25222
AT3G56290		unknown protein; Has 39 Blast hits to 39 proteins in 15 species: Archae - 0; Bacteria - 0; Metazoa - 0; Fungi - 0; Plants - 39; Viruses - 0; Other Eukaryotes - 0 (source: NCBI BLink).	40.212	45.7303	50.0687	209.307	246.469	232.786	56.7003	54.2275	53.9044	17.619	14.8567	21.2921	52.1493	50.9902	59.0586	11.1681	16.9776	29.6519	30.7872	26.1006	24.6382	30.5632	29.1733	28.2706	33.2965	50.1298	20.2595	45.337	229.521	54.9441	17.9226	54.066	19.2659	27.1753	29.3357	34.5619	2.33948	5.02963e-15	0.2776	0.473281	-2.06191	4.05814e-12	-1.33774	6.08513e-06	-3.67731	3.82883e-32	-1.61541
AT4G09350		Chaperone DnaJ-domain superfamily protein	13.5634	19.1564	16.8227	93.2198	84.5953	78.091	9.4272	18.1806	15.0557	5.39233	6.15538	9.64911	31.2977	28.9784	33.308	4.34418	10.8534	0.24785	17.976	14.0304	14.9761	11.2814	10.85	10.2641	13.4529	23.4194	10.8017	16.5142	85.302	14.2212	7.06561	31.1947	5.14847	15.6608	10.7985	15.8914	2.36836	6.11122e-05	-0.219302	0.807166	-2.58776	1.25782e-05	-1.22069	0.035048	-3.58926	1.76496e-09	-1.00149
AT4G10300		RmlC-like cupins superfamily protein	105.062	91.625	111.279	304.947	385.701	304.222	151.183	113.018	80.2968	32.2677	27.4579	43.0808	142.992	123.45	146.22	41.3314	81.5251	141.841	64.0126	69.6469	64.8532	79.0742	70.7398	78.4041	89.8085	119.118	53.9702	102.655	331.623	114.833	34.2688	137.554	88.2327	66.1709	76.0727	87.6322	1.69153	6.36841e-07	0.163972	0.741309	-1.52756	6.80333e-06	-1.58199	1.79235e-06	-3.27356	2.88667e-21	-1.746
AT4G11175		Nucleic acid-binding, OB-fold-like protein	26.8233	23.9763	26.496	128.556	148.433	134.016	42.0225	26.8718	19.6112	14.4735	13.5065	23.0828	51.2623	48.482	59.4831	12.4339	26.3758	20.7459	29.1679	35.4053	30.0435	35.7907	33.0131	31.5281	42.846	52.4092	27.4151	25.7652	137.001	29.5018	17.0209	53.0758	19.8519	31.5389	33.444	40.8901	2.40997	3.32643e-15	0.208573	0.640152	-2.20145	3.75576e-13	-0.594811	0.0589215	-3.00488	2.33979e-22	-0.803429
AT4G13220		unknown protein; FUNCTIONS IN: molecular_function unknown; INVOLVED IN: biological_process unknown; LOCATED IN: chloroplast; EXPRESSED IN: 22 plant structures; EXPRESSED DURING: 13 growth stages; Has 27 Blast hits to 27 proteins in 10 species: Archae - 0; Bacteria - 0; Metazoa - 0; Fungi - 0; Plants - 27; Viruses - 0; Other Eukaryotes - 0 (source: NCBI BLink).	35.3908	17.1818	25.9781	83.2181	105.68	102.633	44.9439	22.1511	24.8672	8.42723	9.23496	12.0899	45.5108	41.7646	44.0069	14.6184	13.6334	45.8461	14.6224	21.3727	18.1832	24.4164	23.6541	22.3831	28.647	40.6871	36.7577	26.1836	97.1772	30.6541	9.91736	43.7608	24.6993	18.0595	23.4846	35.3639	1.89096	9.37185e-07	0.234301	0.668252	-1.6567	1.63905e-05	-1.39714	0.000248348	-3.28826	6.36653e-17	-1.63156
AT4G13500		unknown protein; FUNCTIONS IN: molecular_function unknown; INVOLVED IN: biological_process unknown; LOCATED IN: chloroplast; BEST Arabidopsis thaliana protein match is: unknown protein (TAIR:AT2G05310.1); Has 50 Blast hits to 50 proteins in 20 species: Archae - 0; Bacteria - 0; Metazoa - 0; Fungi - 0; Plants - 50; Viruses - 0; Other Eukaryotes - 0 (source: NCBI BLink).	26.911	12.2985	18.2454	112.688	177.926	134.299	47.27	20.0594	24.3824	21.817	21.9621	22.0436	59.4771	56.7752	61.0911	5.51031	17.8591	38.1096	32.7196	32.1653	31.4304	43.975	40.8325	45.0168	54.9736	50.4656	52.1155	19.1516	141.638	30.5706	21.9409	59.1145	20.493	32.1051	43.2748	52.5182	2.88524	4.0861e-11	0.681319	0.174504	-2.20398	2.70737e-07	0.195436	0.690412	-2.68991	3.19863e-10	-0.485921
AT4G14400	ACD6	ankyrin repeat family protein	9.07806	15.4623	22.1213	30.5402	33.7719	34.1865	3.01277	4.92551	2.76297	0.594751	0.872888	0.190637	10.788	16.331	9.81986	3.12391	5.1545	9.08987	4.99575	2.28992	3.66651	0.180491	0.0565575	0.160604	0.287863	0.0860585	0	15.5539	32.8328	3.56708	0.552758	12.3129	5.78943	3.65073	0.132551	0.124641	1.07751	0.0400146	-2.12231	5.0037e-05	-3.19994	6.60352e-10	-4.81732	2.81652e-18	-5.89564	3.20436e-24	-2.69577
AT4G14815		Bifunctional inhibitor/lipid-transfer protein/seed storage 2S albumin superfamily protein	0.187624	1.52659	0.173713	4.86726	7.99789	7.20276	0	0	0	0	0.123077	0	0.0646974	0	0.18254	0	0	0	0.17042	0.321451	0.326132	0	0.0897145	0.195968	0.182649	0.273021	0	0.629308	6.6893	0	0.0410258	0.0824126	0	0.272668	0.0952275	0.15189	3.40825	0.00181535	-5.96786	0.00466926	-9.53834	1.78218e-08	-3.57066	0.00686397	-7.00694	1.31278e-07	2.60673
AT4G17560		Ribosomal protein L19 family protein	137.614	79.1203	100.16	271.758	373.378	335.627	216.903	118.431	68.2831	106.17	87.8979	116.302	127.155	131.094	141.449	64.0736	83.0519	154.141	90.8051	109.193	89.1559	112.014	105.13	120.021	156.843	181.224	144.505	105.632	326.921	134.539	103.457	133.233	100.422	96.3847	112.388	160.857	1.62977	1.3508e-06	0.35124	0.403096	-1.27854	0.000165781	-0.030081	0.950561	-1.65986	5.1676e-07	-0.381324
AT4G19985		Acyl-CoA N-acyltransferases (NAT) superfamily protein	15.5237	8.42051	9.83096	28.8441	41.9015	37.0403	19.8725	17.0244	5.802	14.5113	15.1527	19.7249	11.4768	12.563	12.8075	9.0157	10.5562	3.06706	11.9571	11.8726	11.1892	13.8025	12.4407	13.127	14.6286	17.951	16.4514	11.2584	35.9287	14.233	16.463	12.2824	7.54631	11.673	13.1234	16.3437	1.67323	3.228e-05	0.352397	0.505269	-1.32089	0.00101293	0.548619	0.183803	-1.12468	0.00468612	0.196223
AT4G21192		Cytochrome c oxidase biogenesis protein Cmc1-like	6.15726	1.58503	3.47842	33.6717	39.4499	40.5256	19.1218	4.96665	5.95906	4.99766	4.51825	7.03384	17.4892	13.8383	15.0269	4.29693	8.88943	12.4319	11.8805	12.3728	11.3074	13.6423	12.7747	12.1646	13.1056	9.3141	7.62388	3.74024	37.8824	10.0159	5.51658	15.4515	8.53941	11.8536	12.8605	10.0145	3.33285	1.72997e-10	1.44399	0.00920267	-1.88906	0.000153597	0.558692	0.303829	-2.77464	2.80253e-08	-0.885563
AT4G21445		unknown protein; FUNCTIONS IN: molecular_function unknown; INVOLVED IN: biological_process unknown; LOCATED IN: chloroplast, chloroplast stroma; Has 30201 Blast hits to 17322 proteins in 780 species: Archae - 12; Bacteria - 1396; Metazoa - 17338; Fungi - 3422; Plants - 5037; Viruses - 0; Other Eukaryotes - 2996 (source: NCBI BLink).	18.2563	15.3572	18.4394	121.645	151.859	124.256	25.0274	16.4638	8.95315	17.2983	12.7443	18.5385	60.4613	48.0453	58.8891	9.62613	19.4389	7.37501	15.6069	16.927	15.1597	30.3909	28.0091	29.4487	32.6935	40.9141	21.9666	17.351	132.586	16.8148	16.1937	55.7986	12.1467	15.8979	29.2829	31.8581	2.9325	3.2157e-17	-0.0217129	0.977408	-2.95431	1.31989e-17	-0.100487	0.814626	-3.03312	1.31684e-18	-0.0787816
AT4G22890	PGR5-LIKE A	PGR5-LIKE A	152.123	187.634	211.065	650.706	595.037	591.401	139.013	141.482	150.222	109.355	101.185	137.489	259.096	309.49	327.576	68.692	100.454	86.6284	124.256	121.279	111.024	128.963	145.988	147.953	234.629	281.035	239.142	183.608	612.381	143.573	116.01	298.721	85.2581	118.853	140.968	251.602	1.73772	5.40436e-18	-0.355219	0.13247	-2.09295	5.17304e-25	-0.662159	0.00101056	-2.39989	2.01568e-32	-0.306941
AT4G24700		unknown protein; Has 20 Blast hits to 20 proteins in 7 species: Archae - 0; Bacteria - 0; Metazoa - 0; Fungi - 0; Plants - 20; Viruses - 0; Other Eukaryotes - 0 (source: NCBI BLink).	5.73364	7.09319	6.05359	37.2665	46.0341	30.5957	13.1001	8.22153	10.6173	3.08295	1.7816	3.94993	5.89662	6.32543	6.19811	6.703	16.4858	24.9592	4.50743	2.75742	3.08898	4.34904	4.04026	3.65622	5.8754	7.22112	2.3515	6.29347	37.9654	10.6463	2.93816	6.14005	16.0493	3.45128	4.01518	5.14934	2.59129	5.84172e-08	0.763619	0.169703	-1.82783	0.000103634	-1.09419	0.0260222	-3.68609	4.3633e-14	-1.85828
AT4G29905		unknown protein; BEST Arabidopsis thaliana protein match is: unknown protein (TAIR:AT5G57123.1); Has 73 Blast hits to 73 proteins in 13 species: Archae - 0; Bacteria - 0; Metazoa - 0; Fungi - 0; Plants - 73; Viruses - 0; Other Eukaryotes - 0 (source: NCBI BLink).	7.83216	4.88565	7.07018	58.2552	109.529	118.028	70.2658	22.1823	11.35	5.90736	5.26619	7.68874	30.9233	36.9384	46.4183	7.63771	7.74113	28.5021	14.643	21.6711	16.5638	24.7496	23.0788	26.9138	35.1681	40.2694	15.1624	6.596	95.271	34.5994	6.28743	38.0933	14.627	17.626	24.9141	30.2	3.84915	2.88544e-11	2.39722	3.09004e-05	-1.45201	0.00932585	-0.068649	0.926654	-3.91815	6.71333e-12	-2.46616
AT4G33666		unknown protein; FUNCTIONS IN: molecular_function unknown; INVOLVED IN: biological_process unknown; LOCATED IN: chloroplast; EXPRESSED IN: 19 plant structures; EXPRESSED DURING: 11 growth stages; Has 30201 Blast hits to 17322 proteins in 780 species: Archae - 12; Bacteria - 1396; Metazoa - 17338; Fungi - 3422; Plants - 5037; Viruses - 0; Other Eukaryotes - 2996 (source: NCBI BLink).	24.8194	23.5211	24.564	100.834	164.973	133.422	25.374	26.5634	20.2387	8.74344	10.2926	13.2086	30.2985	27.2015	34.2313	14.6826	13.278	11.4385	29.7127	23.9494	22.5626	23.3624	23.599	25.6848	65.9578	80.1194	43.2097	24.3015	133.076	24.0587	10.7482	30.5771	13.133	25.4082	24.2154	63.0956	2.45218	2.15916e-19	-0.00634089	1	-2.45862	1.58332e-19	-1.16715	2.79665e-05	-3.61957	1.96312e-37	-1.16094
AT4G37925	NDH-M	subunit NDH-M of NAD(P)H:plastoquinone dehydrogenase complex	51.4596	56.9064	79.0526	306.981	341.085	316.87	44.0438	43.7328	39.7509	48.2597	41.9947	50.5802	168.996	145.927	166.984	17.1339	27.7151	12.1481	48.9669	49.2252	42.1064	56.7514	60.1237	64.5619	59.9356	77.9275	47.3642	62.4729	321.645	42.5092	46.9449	160.636	18.999	46.7662	60.479	61.7424	2.36359	7.48726e-21	-0.5543	0.0513751	-2.91792	7.68863e-30	-0.412682	0.115459	-2.7763	7.15538e-28	0.141625
AT5G10930	CIPK5, SnRK3.24	CBL-interacting protein kinase 5	3.7411	3.7995	7.11169	12.9056	12.2598	12.1053	2.30542	2.09996	2.9612	1.14355	1.56644	1.23625	3.15645	5.49503	4.4916	4.48481	2.4317	6.4293	4.33796	2.23652	2.53658	2.2673	1.92207	2.21147	1.54975	3.35899	2.0546	4.8841	12.4236	2.45553	1.31541	4.38102	4.4486	3.03702	2.13361	2.32111	1.34419	0.00215909	-1.00435	0.0416918	-2.34878	9.59202e-08	-1.88723	1.47977e-05	-3.23187	2.83679e-13	-0.883062
AT5G35480		unknown protein; Has 1807 Blast hits to 1807 proteins in 277 species: Archae - 0; Bacteria - 0; Metazoa - 736; Fungi - 347; Plants - 385; Viruses - 0; Other Eukaryotes - 339 (source: NCBI BLink).	0.784319	0.212719	0	39.4214	37.5338	43.7168	0.241665	0	0	0.187799	0	0	6.6261	4.15472	5.59585	0	0	0	0.949871	0.806254	0.681661	0.997362	0.281274	0.327681	0	0.380435	0	0.332346	40.224	0.080555	0.0625998	5.45889	0	0.812595	0.535439	0.126812	6.84553	3.38252e-15	-1.16712	0.427913	-8.03398	1.11689e-17	-2.36869	0.237992	-9.26532	1.92796e-19	-1.22974
AT5G35490	ATMRU1, MRU1	mto 1 responding up 1	0.57056	1.23795	0.176086	16.9598	24.7803	23.4479	0.0781339	0.196766	0.164543	1.82155	1.93376	1.33758	6.36138	8.0597	6.66123	0.309108	0	0	1.03649	0.45618	0.77137	0.822278	0.591111	0.715122	1.6663	1.01475	2.13038	0.661533	21.7294	0.146481	1.69763	7.02743	0.103036	0.754679	0.709504	1.60381	5.04514	2.95659e-15	-2.27055	0.0539297	-7.32806	4.9461e-21	1.37103	0.0450739	-3.67627	1.3231e-10	3.65708
AT5G36120	CCB3, YLMG3, atylmg3	cofactor assembly, complex C (B6F)	23.5206	38.1599	40.6107	90.2705	97.0581	80.3294	20.1093	24.1151	25.299	8.11796	7.15854	9.74888	34.4149	31.6464	32.5728	8.20806	23.4567	25.8579	21.9414	19.7493	19.2757	19.3468	18.4405	16.8204	13.3051	20.5562	8.46231	34.0971	89.2193	23.1745	8.34179	32.878	19.1742	20.3221	18.2026	14.1079	1.38726	8.34148e-05	-0.561409	0.17442	-1.94874	2.90599e-08	-2.0283	6.05412e-09	-3.41576	3.46799e-21	-1.46703
AT5G38980		unknown protein; FUNCTIONS IN: molecular_function unknown; INVOLVED IN: biological_process unknown; LOCATED IN: endomembrane system; EXPRESSED IN: 22 plant structures; EXPRESSED DURING: 13 growth stages; Has 3 Blast hits to 3 proteins in 1 species: Archae - 0; Bacteria - 0; Metazoa - 0; Fungi - 0; Plants - 3; Viruses - 0; Other Eukaryotes - 0 (source: NCBI BLink).	118.094	159.363	178.675	443.363	662.074	520.18	141.752	137.825	113.385	23.564	27.3183	23.915	221.156	218.204	241.699	54.4861	121.208	73.6452	120.42	110.047	115.432	133.079	133.251	156.088	53.743	66.363	27.7052	152.044	541.872	130.987	24.9324	227.02	83.113	115.299	140.806	49.2704	1.8333	2.21988e-10	-0.213832	0.581843	-2.04715	1.37657e-12	-2.60727	2.8975e-19	-4.44065	1.15241e-45	-2.3935
AT5G39210	CRR7	chlororespiratory reduction 7	13.2926	11.4484	13.4344	58.8976	81.2847	62.4757	15.3407	28.6596	24.9318	9.62129	7.38841	7.6716	29.9509	26.6327	24.5486	5.66217	16.5571	4.48124	17.1428	14.3945	15.6388	9.65158	9.21862	12.2092	14.817	11.1233	13.2441	12.7251	67.5526	22.9774	8.2271	27.0441	8.90016	15.7254	10.3598	13.0614	2.4067	1.59417e-10	0.84423	0.0420724	-1.56254	3.10882e-05	-0.632969	0.108147	-3.0399	8.75028e-16	-1.47736
AT5G40500		unknown protein; FUNCTIONS IN: molecular_function unknown; INVOLVED IN: biological_process unknown; LOCATED IN: cellular_component unknown; EXPRESSED IN: 23 plant structures; EXPRESSED DURING: 13 growth stages; Has 49 Blast hits to 49 proteins in 22 species: Archae - 0; Bacteria - 7; Metazoa - 0; Fungi - 0; Plants - 42; Viruses - 0; Other Eukaryotes - 0 (source: NCBI BLink).	7.78974	15.4931	7.9519	29.7936	35.5028	34.6525	18.627	6.19941	5.70257	6.40862	6.28913	6.08725	14.1192	14.3349	15.4813	6.38439	5.92247	1.79903	8.82923	7.1863	7.00161	11.2264	10.076	10.8482	18.5692	15.0168	8.85216	10.4116	33.3163	10.1763	6.26167	14.6451	4.70196	7.67238	10.7169	14.1461	1.67912	0.000514296	-0.00166856	1	-1.68092	0.000400124	-0.731061	0.139353	-2.41044	3.40217e-07	-0.729508
AT5G42760		Leucine carboxyl methyltransferase	6.38152	9.27982	7.24928	25.9034	23.9885	18.5107	5.42934	5.15072	5.09034	2.21073	3.05797	3.634	9.36387	9.80643	8.9827	5.59047	5.17276	3.73457	9.09881	5.0867	7.47367	7.50485	7.4662	7.41223	2.33513	3.81981	2.38055	7.63687	22.8009	5.22347	2.96757	9.38433	4.8326	7.21973	7.46109	2.84517	1.57827	2.09438e-07	-0.543432	0.132035	-2.12183	3.53421e-12	-1.35052	1.05094e-05	-2.92903	2.03084e-21	-0.807182
AT5G43750	NDH18	NAD(P)H dehydrogenase 18	60.1089	76.8478	69.6032	259.046	274.262	265.348	72.8719	75.9985	57.672	33.2559	31.9095	46.7957	95.3332	90.3426	108.568	29.9471	33.0237	18.0355	54.8453	55.2798	52.4785	47.2362	46.0887	47.386	82.6708	119.086	61.7394	68.8533	266.219	68.8475	37.3204	98.0814	27.0021	54.2012	46.9036	87.8322	1.95101	4.24075e-15	0.00225992	1	-1.94877	4.47606e-15	-0.881872	0.000370711	-2.83292	2.25143e-29	-0.884149
AT5G44580		unknown protein; FUNCTIONS IN: molecular_function unknown; INVOLVED IN: biological_process unknown; LOCATED IN: endomembrane system; EXPRESSED IN: 18 plant structures; EXPRESSED DURING: 12 growth stages; BEST Arabidopsis thaliana protein match is: unknown protein (TAIR:AT5G44582.1); Has 30201 Blast hits to 17322 proteins in 780 species: Archae - 12; Bacteria - 1396; Metazoa - 17338; Fungi - 3422;…	32.3044	27.1187	43.2023	326.004	421.9	453.699	37.2867	26.658	49.021	11.7867	7.90461	11.0443	247.453	123.195	161.137	5.27818	14.6053	14.3024	62.1778	32.505	47.6849	56.598	58.4157	48.9514	36.5645	47.381	18.3552	34.2085	400.534	37.6552	10.2452	177.262	11.3953	47.4559	54.655	34.1002	3.54818	1.24646e-19	0.133531	0.820989	-3.41472	2.34543e-18	-1.7415	4.50099e-06	-5.28991	5.62678e-36	-1.8752
AT5G44650	CEST, AtCEST	Encodes a chloroplast protein that induces tolerance to multiple environmental stresses and reduces photooxidative damage.	44.6282	36.9087	39.6021	147.394	161.896	156.049	68.9329	51.0891	33.7969	46.4627	46.156	60.3621	71.1887	66.3956	66.7263	32.8442	43.5783	63.8226	50.5736	55.409	48.9957	51.9745	46.9469	47.3878	61.218	75.9049	56.285	40.3797	155.113	51.2729	50.9936	68.1035	46.7484	51.6594	48.7697	64.4693	1.94135	1.05935e-14	0.350808	0.253648	-1.59056	1.87981e-10	0.33711	0.204293	-1.60426	7.95865e-11	-0.0136994
AT5G46830	ATNIG1, NIG1	NACL-inducible gene 1	0.498497	0.245818	0.629369	7.64153	4.73833	3.68019	0.167561	0	0	0.217021	0.683737	0.239041	0.312535	0.991213	0.587869	0	0	0	0.521393	0.745365	0.551409	0.207459	0.173355	0.302934	0.0441165	0.0879261	0.308992	0.457895	5.35335	0.0558536	0.379933	0.630539	0	0.606056	0.227916	0.147012	3.5246	1.20055e-05	-2.40829	0.00975794	-5.94061	3.47966e-11	-0.260041	0.821624	-3.78713	1.27607e-06	2.15659
AT5G48850	ATSDI1	Tetratricopeptide repeat (TPR)-like superfamily protein	13.0516	38.0273	44.9981	146.214	122.268	133.519	17.1837	1.80041	2.04327	1.96435	2.48693	1.96696	31.1178	73.3214	37.4489	7.37388	9.35939	15.9268	28.414	23.5961	30.1407	7.46062	7.93469	7.08865	2.78312	3.37636	2.48203	32.0256	134	7.00914	2.13941	47.2961	10.8867	27.3836	7.49465	2.8805	2.06463	0.000457027	-2.16043	0.000331899	-4.22519	6.23575e-12	-3.89873	1.10686e-10	-5.96381	1.78975e-19	-1.73862
AT5G59610		Chaperone DnaJ-domain superfamily protein	1.82603	4.51665	3.17841	19.481	18.9163	17.7947	9.12224	6.95227	5.81373	2.86823	2.77899	4.79452	9.36937	8.33742	9.66449	2.61169	1.44385	4.07462	5.30752	4.45498	3.80886	5.72149	6.1469	5.24873	4.69292	6.02289	5.6205	3.1737	18.7307	7.29608	3.48058	9.12376	2.71005	4.52379	5.70571	5.44544	2.56161	8.19669e-10	1.21701	0.00737727	-1.34475	0.0010104	0.144116	0.805272	-2.41793	2.08652e-09	-1.07317
AT5G62430	CDF1	cycling DOF factor 1	1.83913	5.68329	4.07634	31.8971	32.9457	31.0226	4.69367	7.89932	5.97887	0.907421	0.767731	1.5025	10.339	14.2849	13.3023	3.89491	2.84431	4.40438	10.4617	9.16638	7.20092	10.6871	12.738	11.7584	4.01478	17.3549	4.34278	3.86625	31.9551	6.19062	1.05922	12.6421	3.71454	8.943	11.7278	8.57082	3.04685	3.60002e-10	0.675609	0.23404	-2.3714	6.73011e-07	-1.84909	0.000190709	-4.89682	4.76392e-21	-2.52548
AT5G63780	SHA1	RING/FYVE/PHD zinc finger superfamily protein	15.1484	18.4434	18.6368	49.4219	71.579	65.9759	26.8382	31.9411	25.9979	20.5408	20.6571	22.3161	22.2	22.5933	22.6943	14.518	12.5312	10.7163	20.2901	17.5185	13.7142	21.4616	21.0018	20.6891	17.3916	27.2345	13.8731	17.4095	62.3256	28.2591	21.1713	22.4959	12.5885	17.1743	21.0508	19.4997	1.83972	1.82562e-14	0.699129	0.00781515	-1.14061	2.32226e-06	0.282508	0.275664	-1.55725	4.0154e-11	-0.416636
AT5G67370		Protein of unknown function (DUF1230)	72.7481	44.6664	53.0388	139.274	122.691	117.954	36.8476	27.8872	29.7269	29.9584	34.5863	38.2617	51.9276	62.5603	63.4382	15.7264	12.2854	12.6683	33.7922	26.5109	27.8374	19.9481	21.925	20.7408	36.8515	41.5508	39.9309	56.8178	126.639	31.4872	34.2688	59.3087	13.56	29.3801	20.8713	39.4444	1.15594	7.73736e-08	-0.847084	0.000183142	-2.00305	9.59227e-21	-0.728234	0.000669935	-1.8842	4.87068e-19	0.118857
AT1G01120	KCS1	3-ketoacyl-CoA synthase 1	27.6381	35.5108	39.2657	28.9726	34.6112	36.4783	131.465	403.466	317.889	16.7813	18.13	18.4969	73.5628	110.415	95.432	37.4133	29.8661	33.5265	61.5722	82.721	76.7766	54.5358	61.0646	60.2154	15.9505	15.1483	15.2456	34.1382	33.354	284.274	17.8027	93.1365	33.602	73.6899	58.6053	15.4481	-0.0335277	0.954854	3.05704	3.62302e-26	3.09058	2.58867e-26	-0.938817	0.000856804	-0.905304	0.0016273	-3.9959
AT1G01600	CYP86A4	cytochrome P450, family 86, subfamily A, polypeptide 4	6.27537	3.00245	3.57545	0.260887	0.465896	0.617712	4.2175	22.141	14.4779	2.03428	1.58328	1.15052	0.821175	0.747878	0.647064	6.137	0.994703	0.897622	1.34461	1.34531	1.84597	0.867562	0.615517	0.739478	1.40977	1.40487	0.470192	4.28442	0.448165	13.6121	1.58936	0.738705	2.67644	1.51196	0.740852	1.09494	-3.24391	9.82064e-06	1.66454	0.0229849	4.90979	9.08239e-11	-1.43282	0.0354624	1.81248	0.0124119	-3.09771
AT1G01610	ATGPAT4, GPAT4	glycerol-3-phosphate acyltransferase 4	76.0966	55.0496	58.5444	39.4644	41.1141	38.3202	164.911	286.902	343.425	25.36	30.4576	32.4216	63.3434	87.2096	92.4617	76.8446	91.4584	45.7013	90.8643	100.316	92.4628	68.7142	69.3478	67.361	30.1939	28.8519	23.8183	63.2302	39.6329	265.079	29.413	81.0049	71.3348	94.5477	68.4744	27.6214	-0.67392	0.0163877	2.06691	7.86722e-15	2.74084	3.11199e-24	-1.10339	2.32352e-05	-0.429471	0.131953	-3.17032
AT1G02400	ATGA2OX4, ATGA2OX6, DTA1, GA2OX6	gibberellin 2-oxidase 6	4.10684	6.42922	6.2089	1.60144	1.8815	3.68434	14.5441	114.29	85.9038	4.33173	4.26267	2.9249	17.2447	8.56337	7.08077	9.49116	3.58734	2.74897	16.0229	25.3658	20.1206	5.34136	6.13978	6.64599	6.57893	2.97544	10.2791	5.58165	2.3891	71.5795	3.83977	10.9629	5.27582	20.5031	6.04238	6.61116	-1.22019	0.0528256	3.67835	2.87413e-09	4.89893	2.70302e-14	-0.540792	0.386346	0.679645	0.294209	-4.21942
AT1G02405		proline-rich family protein	3.3021	2.29268	2.20124	1.28493	1.16857	1.95024	4.23258	7.24264	20.7979	0	0.346579	0.0774122	1.54856	0.361125	1.11372	0.500907	0.189889	0	1.35969	1.26726	0.918367	1.14214	1.01052	0.938118	2.05732	0.384406	0	2.59867	1.46791	10.7577	0.14133	1.0078	0.230266	1.18177	1.03026	0.813908	-0.81583	0.476214	2.02958	0.045655	2.84679	0.00382396	-3.99686	0.000407247	-3.19141	0.00451802	-6.04047
AT1G04040		HAD superfamily, subfamily IIIB acid phosphatase	174.643	170.85	201.224	104.631	158.95	169.056	926.404	1080.52	1030.41	94.0763	85.009	75.6822	132.862	114.089	150.905	107.28	252.509	280.708	159.76	196.243	169.977	153.949	176.597	197.662	84.4646	73.4351	70.2255	182.239	144.212	1012.44	84.9225	132.619	213.499	175.327	176.069	76.0417	-0.337607	0.278688	2.47379	1.16559e-19	2.81141	2.55566e-24	-1.10194	3.45856e-05	-0.76434	0.00568825	-3.57575
AT1G04250	AXR3, IAA17	AUX/IAA transcriptional regulator family protein	373.464	233.076	202.769	182.943	252.783	247.726	731.394	570.633	563.888	18.0932	14.4925	18.9532	120.919	88.7222	93.4118	49.9925	131.58	120.194	77.9416	93.9146	78.3257	219.734	214.127	248.92	71.5033	78.3366	60.6286	269.77	227.817	621.972	17.1796	101.018	100.589	83.394	227.593	70.1562	-0.243811	0.490828	1.20529	7.32976e-05	1.4491	8.71543e-07	-3.97271	7.10605e-38	-3.72895	1.10161e-33	-5.17806
AT1G05810	ARA, ARA-1, ATRAB11D, ATRABA5E, RABA5E	RAB GTPase homolog A5E	83.2037	25.8741	34.3096	4.53454	8.62272	9.92219	111.101	149.097	128.914	16.0719	14.1164	13.6595	14.841	11.3635	12.3452	21.2967	26.6095	15.8004	12.8898	20.6573	19.8507	4.86047	4.79202	7.36778	15.3525	11.6816	17.3288	47.7958	7.69315	129.704	14.6159	12.8499	21.2355	17.7992	5.67342	14.7876	-2.63282	3.2378e-12	1.43961	0.000148256	4.07261	4.7488e-25	-1.71007	2.24034e-06	0.922908	0.0164642	-3.14976
AT1G06340		Plant Tudor-like protein	0	0.309912	0.881633	0.154391	0.229762	0.351497	3.59908	4.13774	7.41455	0	0.12493	0	0.0656709	0.260346	0	0	0	0	0	0	0.110346	0.193742	0.136597	0.0397834	0.648893	0	0	0.397182	0.245216	5.05046	0.0416432	0.108672	0	0.0367821	0.123374	0.216298	-0.679988	0.786864	3.61679	0.0123727	4.30305	0.00262456	-2.93589	0.0593971	-2.27586	0.279874	-6.58491
AT1G06350		Fatty acid desaturase family protein	7.80824	8.53649	11.0962	3.14044	3.89462	3.17271	21.9327	52.8538	40.1135	3.4204	4.12941	3.08632	3.33951	5.0888	5.65336	18.3637	24.8221	11.6423	6.2676	8.75253	7.04926	12.9002	12.1559	12.9477	4.18363	1.87902	3.53748	9.14697	3.40259	38.3	3.54538	4.69389	18.276	7.35646	12.6679	3.20004	-1.42612	0.000235768	2.06132	3.42453e-08	3.48775	1.62966e-19	-1.36656	0.000238363	0.0596794	0.932962	-3.42819
AT1G06980		unknown protein; FUNCTIONS IN: molecular_function unknown; INVOLVED IN: biological_process unknown; LOCATED IN: endomembrane system; EXPRESSED IN: sepal, male gametophyte, carpel; EXPRESSED DURING: 4 anthesis; BEST Arabidopsis thaliana protein match is: unknown protein (TAIR:AT2G30230.1); Has 159 Blast hits to 159 proteins in 13 species: Archae - 0; Bacteria - 0; Metazoa - 0; Fungi - 0; Plants - …	19.7121	9.73773	9.36972	12.8412	14.5802	14.2278	29.6455	25.9478	52.3807	2.02282	1.03908	1.49569	6.55447	5.77435	7.02054	3.19425	7.11635	21.3751	15.2403	13.9914	10.1976	7.51993	9.42558	10.2576	2.57002	1.62202	0.857165	12.9399	13.8831	35.9913	1.5192	6.44979	10.5619	13.1431	9.06771	1.68307	0.101464	0.907608	1.4719	0.00909641	1.3705	0.0122562	-3.09678	2.38868e-08	-3.19905	1.22533e-08	-4.5697
AT1G10060	ATBCAT-1, BCAT-1	branched-chain amino acid transaminase 1	2.19715	2.03815	2.85974	4.64655	4.60995	4.96023	10.2431	37.2272	37.6323	15.31	13.1178	11.2348	7.73006	6.15949	7.27	4.2093	1.81969	4.75545	12.7647	9.81999	9.85228	1.68447	1.67486	1.90241	4.06082	3.24353	4.7455	2.36501	4.73891	28.3675	13.2209	7.05318	3.59481	10.8123	1.75392	4.01662	0.999934	0.0166699	3.57655	1.47191e-18	2.57668	4.31244e-11	2.47864	1.76468e-10	1.47871	0.00012287	-1.09801
AT1G10550	XTH33, XET	xyloglucan:xyloglucosyl transferase 33	23.9197	20.0101	26.129	1.63794	2.30651	3.46442	57.194	184.289	187.209	16.6672	15.0068	9.28229	29.1269	6.28139	8.79294	9.88682	23.8233	6.55214	4.26241	7.5039	8.57236	11.0396	13.993	14.677	22.3339	16.376	27.3619	23.3529	2.46962	142.897	13.6521	14.7337	13.4207	6.77956	13.2365	22.0239	-3.23562	8.42012e-09	2.61193	2.03931e-06	5.84805	1.24735e-21	-0.775652	0.152209	2.46052	6.19867e-06	-3.38767
AT1G11850		unknown protein; FUNCTIONS IN: molecular_function unknown; INVOLVED IN: biological_process unknown; LOCATED IN: endomembrane system; EXPRESSED IN: 19 plant structures; EXPRESSED DURING: 12 growth stages; Has 27 Blast hits to 26 proteins in 6 species: Archae - 0; Bacteria - 0; Metazoa - 2; Fungi - 0; Plants - 25; Viruses - 0; Other Eukaryotes - 0 (source: NCBI BLink).	326.79	223.538	75.759	65.1689	56.8935	64.1224	694.132	556.587	1463.29	18.7813	10.9103	17.3896	55.9355	42.666	58.533	19.5787	80.146	146.822	179.917	133.33	147.704	9.55658	7.06919	8.10683	46.6745	54.2808	29.5007	208.696	62.0616	904.668	15.6937	52.3782	82.1821	153.65	8.2442	43.4853	-1.74935	0.000912658	2.1158	7.86878e-05	3.86518	1.20268e-12	-3.73321	2.28497e-12	-1.98393	0.000129082	-5.84913
AT1G12064		unknown protein; LOCATED IN: endomembrane system; Has 35333 Blast hits to 34131 proteins in 2444 species: Archae - 798; Bacteria - 22429; Metazoa - 974; Fungi - 991; Plants - 531; Viruses - 0; Other Eukaryotes - 9610 (source: NCBI BLink).	14.5502	6.44025	6.35852	0.188728	0.187242	0.0859346	79.0005	5.90101	39.0742	0	0.458145	0	1.20415	0.795622	1.35898	8.8287	5.89888	19.5481	6.9781	5.74355	9.71196	0.355248	0.445272	0.145895	0.226632	0.790453	0	9.11634	0.153968	41.3252	0.152715	1.11958	11.4252	7.47787	0.315471	0.339028	-5.78552	4.63986e-08	2.18118	0.0153836	7.98065	9.54917e-13	-5.72834	1.34583e-08	0.0645166	1	-7.92132
AT1G15050	IAA34	indole-3-acetic acid inducible 34	0	0.811991	0.692983	0	0.100332	0.920948	18.9109	31.1039	23.9595	2.1506	1.0638	0.438669	0.258094	0.170531	0.728199	2.90606	4.4835	10.6559	1.35969	1.19686	0.867347	1.52285	2.14736	1.82412	2.06446	0.484066	1.33659	0.501658	0.340427	24.6581	1.21769	0.385608	6.01517	1.1413	1.83144	1.29504	-0.506358	0.782477	5.58525	1.64554e-08	6.09747	1.02012e-09	1.2303	0.212386	1.74121	0.0874409	-4.35822
AT1G15260		unknown protein; BEST Arabidopsis thaliana protein match is: unknown protein (TAIR:AT3G16070.1); Has 28 Blast hits to 28 proteins in 7 species: Archae - 0; Bacteria - 0; Metazoa - 0; Fungi - 0; Plants - 28; Viruses - 0; Other Eukaryotes - 0 (source: NCBI BLink).	49.6836	35.7166	50.592	49.5667	83.2213	74.3056	309.157	200.921	200.2	12.6949	9.985	12.3291	39.5131	57.2809	69.5528	15.3346	63.3747	93.3708	113.61	102.967	84.1811	28.1424	31.5258	29.1888	17.4818	16.9233	12.4109	45.3307	69.0312	236.759	11.6697	55.4489	57.36	100.252	29.619	15.6053	0.606438	0.167968	2.38493	4.39144e-09	1.77851	9.10914e-06	-1.958	7.0856e-07	-2.56454	1.72421e-10	-4.34307
AT1G15350		unknown protein; BEST Arabidopsis thaliana protein match is: unknown protein (TAIR:AT3G15770.2); Has 148 Blast hits to 148 proteins in 25 species: Archae - 0; Bacteria - 0; Metazoa - 0; Fungi - 0; Plants - 141; Viruses - 0; Other Eukaryotes - 7 (source: NCBI BLink).	18.0387	11.5115	13.9505	6.19351	12.3463	13.5261	37.6934	74.578	66.098	21.4099	14.4781	14.5523	11.0744	7.833	9.49767	13.3752	15.1531	33.5431	11.4372	9.79276	8.85328	6.6207	7.94894	7.29997	16.6653	10.3624	21.2225	14.5002	10.6887	59.4565	16.8134	9.46836	20.6905	10.0277	7.28987	16.0834	-0.439377	0.325434	2.03268	2.19078e-07	2.47216	1.94911e-10	0.210878	0.626648	0.650308	0.110274	-1.82188
AT1G15580	IAA5, ATAUX2-27, AUX2-27	indole-3-acetic acid inducible 5	16.5154	14.7904	13.9568	5.03196	7.13188	8.91941	133.422	133.368	116.801	7.85587	6.83472	6.30133	10.6254	5.68211	5.96706	2.04169	33.9415	25.8281	4.42983	7.29223	6.0369	4.1157	4.13401	3.28789	4.63982	3.87099	16.4106	15.0875	7.02775	127.864	6.99731	7.42486	20.6038	5.91965	3.84587	8.30714	-1.10012	0.0941157	3.08243	1.39653e-06	4.18282	1.27248e-10	-1.10873	0.072063	-0.00853046	1	-4.19146
AT1G18400	BEE1	BR enhanced expression 1	59.126	46.8997	39.6453	26.993	34.9908	35.7092	94.2069	146.301	119.853	30.5128	28.9431	29.6335	44.6507	24.5384	31.8171	20.8599	68.9963	43.7535	42.8558	57.4224	52.2009	54.8868	56.7402	57.1901	23.1435	14.4891	55.9898	48.557	32.5643	120.12	29.6964	33.6687	44.5366	50.8264	56.2724	31.2075	-0.576112	0.189694	1.30627	0.00164566	1.88241	2.206e-06	-0.709278	0.076459	-0.133162	0.792875	-2.01558
AT1G19620		unknown protein; Has 44 Blast hits to 24 proteins in 12 species: Archae - 0; Bacteria - 8; Metazoa - 22; Fungi - 0; Plants - 6; Viruses - 0; Other Eukaryotes - 8 (source: NCBI BLink).	0.802612	2.05806	1.48621	0.768959	0.938956	1.616	4.49639	6.49205	3.91384	0.698834	1.10086	0.812504	0.956083	0.84783	0.70988	0.751061	0.157346	0	2.20915	1.60011	1.73333	0.705158	0.418668	0.54871	1.13649	0.63705	0.497497	1.44896	1.10797	4.96742	0.870732	0.837931	0.302802	1.84753	0.557512	0.757011	-0.377832	0.673628	1.77744	0.0135592	2.15615	0.00167315	-0.719303	0.32835	-0.341591	0.703435	-2.49816
AT1G20190	ATEXPA11, EXP11, ATEXP11, ATHEXP ALPHA 1.14, EXPA11	expansin 11	22.3064	12.3317	18.5025	40.031	42.5665	39.3876	48.7329	191.327	156.399	22.0083	16.4767	14.2554	48.1319	29.4492	28.0641	10.1314	15.7488	10.9379	60.3578	36.9816	42.8457	34.9401	32.875	27.7539	19.3353	16.1852	11.4888	17.7135	40.6617	132.153	17.5801	35.2151	12.2727	46.7284	31.8563	15.6698	1.19791	0.00192152	2.89679	3.9626e-14	1.69889	6.14772e-06	-0.0132956	0.992796	-1.21126	0.00128468	-2.91016
AT1G21540		AMP-dependent synthetase and ligase family protein	2.64671	3.81472	1.0502	0.398472	0.486564	0.446617	10.3142	22.6494	17.9915	1.84688	2.38106	2.4819	0.990878	1.21465	1.88833	0.635006	4.74267	0.0219712	3.38853	2.97984	2.49745	0.576964	0.415825	0.33173	1.10423	1.06371	0.957547	2.50388	0.443884	16.985	2.23661	1.36462	1.79988	2.95527	0.441506	1.04183	-2.48305	0.0051538	2.76089	0.00184525	5.24553	2.03722e-08	-0.159541	0.876897	2.32521	0.0075231	-2.92077
AT1G21830		unknown protein; CONTAINS InterPro DOMAIN/s: Protein of unknown function DUF740 (InterPro:IPR008004); BEST Arabidopsis thaliana protein match is: unknown protein (TAIR:AT1G44608.1); Has 49 Blast hits to 49 proteins in 12 species: Archae - 0; Bacteria - 0; Metazoa - 0; Fungi - 0; Plants - 49; Viruses - 0; Other Eukaryotes - 0 (source: NCBI BLink).	50.823	42.3893	38.0739	33.725	48.0187	46.9006	165.801	201.279	173.044	39.1245	39.8812	34.911	55.2133	32.9172	40.1417	50.1089	70.61	59.3041	34.829	42.1325	35.7008	38.6377	41.1887	49.5729	34.2472	25.2482	81.1758	43.7621	42.8814	180.041	37.9723	42.7574	60.0077	37.5541	43.1331	46.8904	-0.0291343	0.971112	2.04041	1.44399e-10	2.06956	4.96992e-11	-0.204829	0.559648	-0.175697	0.643818	-2.24527
AT1G22530	PATL2	PATELLIN 2	67.0492	57.8703	48.5462	16.6661	14.2707	16.8777	92.0525	214.372	181.504	63.9454	59.1103	47.2957	41.2792	58.7925	57.7264	44.3199	47.9408	47.5706	19.8183	32.7376	26.0475	54.5125	57.4993	63.3429	42.8778	35.2808	63.5364	57.8219	15.9382	162.643	56.7838	52.5994	46.6104	26.2011	58.4516	47.2317	-1.8588	5.88987e-11	1.4914	2.00597e-07	3.35023	3.55616e-30	-0.0263297	0.948871	1.8325	5.77965e-11	-1.51774
AT1G22690		Gibberellin-regulated family protein	141.556	72.4692	88.6016	239.566	413.726	360.586	991.764	578.794	504.655	16.8072	11.7416	15.0158	150.309	140.096	174.523	36.3802	106	112.51	244.827	251.024	221.858	7.49781	7.83155	8.21129	149.876	132.558	111.673	100.876	337.959	691.738	14.5215	154.976	84.9634	239.236	7.84688	131.369	1.74404	5.67635e-07	2.77791	3.4938e-15	1.03388	0.00371951	-2.7977	1.61918e-15	-4.54186	2.18063e-33	-5.57576
AT1G22890		unknown protein; FUNCTIONS IN: molecular_function unknown; INVOLVED IN: biological_process unknown; LOCATED IN: endomembrane system; EXPRESSED IN: 19 plant structures; EXPRESSED DURING: 11 growth stages; Has 17 Blast hits to 17 proteins in 2 species: Archae - 0; Bacteria - 0; Metazoa - 0; Fungi - 0; Plants - 17; Viruses - 0; Other Eukaryotes - 0 (source: NCBI BLink).	16.6861	7.29484	9.45382	3.12938	6.00915	9.92845	67.0163	53.8513	45.6787	9.66041	7.26994	6.93317	16.5743	19.4909	21.8877	7.4208	2.99857	4.34158	8.14357	17.0674	15.1514	11.4643	16.6718	19.4051	18.1833	13.1672	32.0208	11.1449	6.35566	55.5154	7.95451	19.3176	4.92032	13.4541	15.8471	21.1238	-0.806844	0.125198	2.31663	1.63802e-06	3.12379	1.04435e-10	-0.490836	0.335653	0.316145	0.580773	-2.80776
AT1G23110		unknown protein; FUNCTIONS IN: molecular_function unknown; LOCATED IN: chloroplast; BEST Arabidopsis thaliana protein match is: unknown protein (TAIR:AT1G70900.1).	12.7419	5.58044	12.8458	5.92991	3.1124	4.98211	25.6889	24.1194	18.4547	7.18667	4.76739	5.61467	2.83151	4.77395	5.11171	3.4004	3.95199	11.7645	10.8305	11.5458	11.4022	3.64865	7.10813	9.20754	1.97546	4.71546	3.30964	10.3894	4.67481	22.7543	5.85624	4.23906	6.3723	11.2595	6.65477	3.33352	-1.15211	0.0222813	1.13135	0.0288101	2.28361	2.488e-06	-0.829603	0.0878706	0.322594	0.56773	-1.96108
AT1G26218		other RNA	1.77854	1.3972	2.21449	1.04408	1.57844	1.81106	8.39014	6.97957	9.23237	0.528651	0.925304	0.359438	0.76132	0.880302	1.07401	4.02031	2.27035	0	1.33693	1.59712	1.52798	0.779875	0.645154	0.973659	1.13436	0.77344	1.01553	1.79674	1.47786	8.20069	0.604464	0.905212	2.09689	1.48734	0.799563	0.974443	-0.281458	0.81392	2.1837	0.00928779	2.46574	0.0022703	-1.56264	0.0603472	-1.28201	0.133402	-3.74814
AT1G26600	CLE9	CLAVATA3/ESR-RELATED 9	0	0.854888	4.53969	2.83923	3.73235	4.97729	27.7697	10.0551	9.24171	0.58702	0.804106	1.5908	2.77767	3.59081	3.69137	0.711532	2.26578	5.49497	3.97646	5.04035	4.31219	0.178145	0.334934	0.256065	1.96044	2.63314	4.09369	1.79819	3.84962	15.6888	0.993975	3.35329	2.82409	4.443	0.256381	2.89575	1.08631	0.276164	3.11532	0.00101972	2.02921	0.0264166	-0.8429	0.37546	-1.93041	0.0335162	-3.9599
AT1G26945	KDR	basic helix-loop-helix (bHLH) DNA-binding superfamily protein	176.9	78.1456	120.663	39.4763	54.0351	55.7148	571.318	826.255	732.286	27.0933	23.4605	28.8357	104.511	22.3044	29.2907	71.6458	55.7366	77.6693	42.2729	34.0639	26.0487	25.2829	27.5838	22.4127	27.9313	14.0151	75.379	125.236	49.7421	709.953	26.4631	52.0354	68.3505	34.1285	25.0931	39.1085	-1.33194	0.0096762	2.50281	1.08955e-06	3.83479	2.401e-13	-2.24224	4.75503e-06	-0.91032	0.0784179	-4.74513
AT1G27950	LTPG1	glycosylphosphatidylinositol-anchored lipid protein transfer 1	1583.19	1086.32	662.103	309.574	448.238	378.683	4096.76	3881.56	5372.84	121.378	101.49	164.95	379.524	507.319	492.266	931.36	982.479	1047.66	898.138	1124.12	972.166	428.345	457.423	492.686	194.754	179.128	132.325	1110.54	378.832	4450.39	129.272	459.703	987.167	998.143	459.485	168.736	-1.55158	1.14016e-08	2.00264	2.03213e-13	3.55423	5.92832e-36	-3.10238	1.81235e-29	-1.5508	7.06499e-09	-5.10503
AT1G29450		SAUR-like auxin-responsive protein family	36.6426	20.495	11.8564	23.2297	38.1393	39.4075	150.121	100.22	88.6337	10.8079	8.31726	10.4777	18.9748	14.8194	19.2436	2.74763	21.6913	27.9239	10.9791	17.1176	13.5173	17.3485	14.9142	17.057	18.1442	7.74903	25.4411	22.998	33.5922	112.992	9.86762	17.6793	17.4543	13.8713	16.4399	17.1114	0.546904	0.388338	2.29753	5.94406e-05	1.75066	0.00175906	-1.22008	0.0272161	-1.76714	0.00141358	-3.51785
AT1G29460		SAUR-like auxin-responsive protein family	23.7127	10.9064	20.2347	14.8826	24.8726	24.444	81.7058	53.5884	60.6953	8.26818	6.02133	9.6707	12.7361	8.88824	12.616	2.30885	20.1086	18.9863	11.249	14.004	12.5997	11.5057	11.3385	10.5004	13.1909	4.34634	11.1761	18.2846	21.3997	65.3298	7.98673	11.4135	13.8013	12.6175	11.1149	9.57112	0.226236	0.747753	1.83676	0.000878755	1.61058	0.00280557	-1.19439	0.0242018	-1.42077	0.00801433	-3.03139
AT1G29500		SAUR-like auxin-responsive protein family	29.9688	16.9477	19.9738	42.387	71.7124	80.4962	180.358	138.755	123.204	9.26238	9.9689	8.90666	41.9956	32.6873	49.0773	8.00283	24.254	57.4933	37.3241	53.6025	46.0581	30.5413	30.8958	30.236	29.3812	16.289	22.9801	22.2967	64.8652	147.439	9.37931	41.2534	29.9167	45.6616	30.5577	22.8834	1.53999	0.000536975	2.72515	1.12431e-09	1.18517	0.00810264	-1.24856	0.00433659	-2.78873	2.4917e-10	-3.97392
AT1G31880	NLM9, BRX	DZC (Disease resistance/zinc finger/chromosome condensation-like region) domain containing protein	4.68773	4.55778	4.66773	1.64916	2.16969	2.44865	12.2273	22.4193	17.2939	3.98149	3.88734	3.05842	3.29389	1.39047	1.92182	4.19279	9.88638	2.72402	4.39179	4.24299	4.86849	3.95903	2.93932	2.93773	2.02342	2.74571	5.68604	4.63774	2.08916	17.3135	3.64242	2.20206	5.60106	4.50109	3.27869	3.48505	-1.14778	0.0238424	1.89739	9.92037e-05	3.04551	3.47255e-10	-0.349992	0.500497	0.798032	0.115888	-2.24759
AT1G35290		Thioesterase superfamily protein	16.2337	4.18046	9.41281	3.19038	4.61598	4.60018	57.3288	24.7689	18.5846	3.14105	4.03372	5.52599	3.16644	4.76343	4.04155	5.28578	7.16061	24.7268	12.66	14.8335	10.8786	4.54569	4.90048	5.65191	6.94391	5.01086	3.59373	9.94234	4.13551	33.5608	4.23359	3.99047	12.3911	12.7907	5.03269	5.18283	-1.26423	0.0350338	1.75833	0.00303591	3.02289	2.01238e-07	-1.2261	0.0307811	0.0382498	0.987287	-2.98477
AT1G44350	ILL6	IAA-leucine resistant (ILR)-like gene 6	9.92927	5.72254	10.4061	6.09296	6.18361	7.71215	25.5093	26.003	20.6409	4.98612	3.5281	3.07134	6.89528	12.6074	10.5324	2.96983	4.62194	1.00171	8.91445	11.6246	9.84819	8.96119	9.46264	9.20415	6.84678	5.15067	7.7574	8.68596	6.66291	24.0511	3.86185	10.0117	2.86449	10.1291	9.20932	6.58495	-0.383011	0.389562	1.46911	0.000174019	1.85219	1.08926e-06	-1.17471	0.00191905	-0.791747	0.0478985	-2.64397
AT1G52827	CDT1, ATCDT1	cadmium tolerance 1	7.3604	10.7227	6.03586	40.5749	70.193	72.8139	345.324	294.375	226.699	7.85523	6.34574	7.39509	17.4038	17.8239	25.234	40.4455	40.9659	217.643	39.9857	40.065	32.8989	25.0305	22.7257	33.6504	15.7636	19.993	15.5678	8.03965	61.1939	288.8	7.19869	20.1539	99.6848	37.6499	27.1355	17.1081	2.92882	2.50845e-09	5.16767	4.05554e-23	2.23883	1.72555e-06	-0.157376	0.804119	-3.0868	1.71545e-10	-5.32571
AT1G53060		Legume lectin family protein	8.68911	9.63362	9.45936	5.72813	7.75653	6.55579	20.32	22.1285	15.2002	1.82905	1.44063	1.34309	5.33394	6.39597	6.00739	4.55224	6.58909	5.65954	9.4246	10.1427	8.57531	0.58282	0.867487	0.47871	3.25337	3.33468	2.79019	9.26069	6.68015	19.2162	1.53759	5.91243	5.60029	9.38087	0.643006	3.12608	-0.470521	0.246388	1.05864	0.00399721	1.52933	1.19554e-05	-2.60009	4.313e-12	-2.13027	2.61792e-08	-3.65978
AT1G53700	WAG1, PK3AT	WAG 1	6.55137	5.13306	6.10776	3.35628	2.6346	3.59386	7.79409	46.034	37.3931	2.09157	2.20848	1.46653	3.51412	1.39936	2.15414	7.34505	6.36077	3.88628	10.0555	5.48744	4.8767	4.42001	4.00279	3.04122	1.06295	1.67715	0.354519	5.93073	3.19491	30.4071	1.92219	2.35587	5.86404	6.80655	3.82134	1.03154	-0.891375	0.136443	2.35404	2.77102e-05	3.24565	6.50118e-09	-1.62618	0.00281893	-0.734885	0.219473	-3.98065
AT1G55330	AGP21, ATAGP21	arabinogalactan protein 21	555.237	367.849	209.643	432.276	646.256	633.997	1842.06	3243.44	1968.02	66.6687	52.9334	64.395	154.584	163.237	254.078	314.054	406.498	961.305	182.027	206.454	198.919	244.445	235.093	297.014	283.113	241.643	196.419	377.576	570.843	2351.18	61.3324	190.633	560.619	195.8	258.851	240.391	0.5964	0.140469	2.63856	2.3779e-12	2.04216	3.46092e-08	-2.62199	8.97768e-13	-3.21843	1.46027e-17	-5.2606
AT1G56150		SAUR-like auxin-responsive protein family	208.825	50.8877	63.6345	17.4881	23.2011	25.0926	400.204	254.718	405.607	6.96718	7.32233	5.14547	54.0602	44.3206	65.4854	32.1394	75.0989	46.7897	9.26552	8.93901	7.4123	10.9728	13.3136	17.973	25.0296	19.3456	27.1207	107.782	21.9273	353.51	6.47833	54.6221	51.3427	8.53894	14.0865	23.832	-2.29638	2.72158e-08	1.71338	4.08154e-05	4.00987	1.53076e-20	-4.05697	5.45936e-21	-1.76075	2.65162e-05	-5.77069
AT1G57750	MAH1, CYP96A15	cytochrome P450, family 96, subfamily A, polypeptide 15	0	0.131027	0.0372744	0	0.259041	0.118887	0.562347	3.9986	3.55275	0.0771183	0.237684	0	0.138824	0.0825533	0.130562	0.021811	0.130226	0	0.0975142	0.110361	0.139959	0.0614338	0	0.0336398	0	0.0390557	0	0.0561004	0.125976	2.70457	0.104934	0.117313	0.0506791	0.115945	0.0316912	0.0130186	1.13782	0.597905	5.50922	0.000203698	4.37498	0.00127725	0.886548	0.702807	-0.255852	0.891963	-4.63317
AT1G61255		BEST Arabidopsis thaliana protein match is: glycine-rich protein (TAIR:AT4G21620.2); Has 58 Blast hits to 58 proteins in 12 species: Archae - 0; Bacteria - 2; Metazoa - 0; Fungi - 0; Plants - 56; Viruses - 0; Other Eukaryotes - 0 (source: NCBI BLink).	12.0946	9.49174	14.8908	5.84116	6.41605	7.78908	16.9151	99.4386	73.2467	4.06667	2.86968	1.96063	3.63812	2.46246	1.91943	6.76152	3.0521	6.87858	9.50529	8.64127	8.57326	4.64667	3.4453	3.70912	0.626275	1.74747	2.50653	12.1591	6.6821	63.2001	2.96566	2.67334	5.56407	8.90661	3.9337	1.62676	-0.862711	0.160823	2.37212	3.17156e-05	3.23514	1.281e-08	-2.04622	0.000288956	-1.18381	0.0481339	-4.41913
AT1G62400	HT1	Protein kinase superfamily protein	4.43769	2.68223	2.99346	3.34056	4.02808	3.74418	13.1525	22.169	15.5767	2.73233	3.28532	3.82697	2.01116	2.51324	2.09705	0.961669	3.62282	0	4.10756	4.12734	3.30587	0.193477	0.424387	0.582692	2.83889	2.39851	4.01376	3.37113	3.70427	16.9661	3.28154	2.20715	1.52816	3.84692	0.400186	3.08372	0.135446	0.907949	2.32815	0.00191978	2.19292	0.00255512	-0.036992	0.981451	-0.172487	0.854826	-2.36551
AT1G62440	LRX2	leucine-rich repeat/extensin 2	1.85173	1.2175	1.37675	0.682343	0.56414	0.745667	2.78939	22.1477	19.1761	1.96164	2.99994	2.63096	6.13371	1.47663	0.873487	1.748	5.81836	0.0163035	1.81786	2.05734	2.08079	0.642195	0.657364	0.597809	0.928634	0.544355	7.40599	1.48199	0.66405	14.7044	2.53085	2.82794	2.52755	1.98533	0.632456	2.95966	-1.15438	0.337534	3.30669	0.00445199	4.4618	0.000122503	0.771418	0.488653	1.92649	0.0816365	-2.53554
AT1G62770		Plant invertase/pectin methylesterase inhibitor superfamily protein	11.0668	18.0958	12.9934	3.31557	3.22496	3.25621	46.3878	97.4877	76.4578	1.61295	1.47296	1.83301	20.9609	5.37173	6.34573	22.5485	13.633	21.4827	18.8415	14.6737	14.2183	3.26326	4.0263	4.7911	2.34204	4.3566	3.98374	14.052	3.26558	73.4444	1.63964	10.8928	19.2214	15.9112	4.02689	3.56079	-2.10165	3.01186e-06	2.3846	5.57458e-08	4.48669	1.12522e-21	-3.08985	8.71895e-12	-0.98839	0.0449927	-5.47531
AT1G64380		Integrase-type DNA-binding superfamily protein	10.5233	6.96835	4.76607	1.73573	1.86862	2.42147	18.3036	27.3832	53.286	0.741733	1.67347	2.13593	11.8757	11.9568	6.88453	3.55393	5.6978	0	2.20683	1.96683	1.63649	2.87329	3.65951	2.75971	1.7739	1.50257	2.04115	7.41922	2.00861	32.9909	1.51704	10.239	3.08391	1.93672	3.0975	1.77254	-1.88175	0.0169131	2.15062	0.00708141	4.03277	4.70398e-07	-2.27812	0.00238409	-0.396314	0.660546	-4.42926
AT1G64670	BDG1	alpha/beta-Hydrolases superfamily protein	94.1932	64.2469	55.4124	22.0015	24.9946	24.9524	152.277	159.805	241.978	19.6556	23.9024	23.2946	36.1341	40.4214	45.6373	81.0495	84.8533	43.7833	50.7987	56.6872	51.9312	33.5103	36.0477	35.4509	36.4909	18.893	36.063	71.2842	23.9828	184.687	22.2842	40.7309	69.8954	53.139	35.003	30.4823	-1.57129	2.84915e-08	1.37266	1.74443e-06	2.94398	1.62986e-24	-1.67659	1.1296e-09	-0.105288	0.770848	-3.04927
AT1G67910		unknown protein; FUNCTIONS IN: molecular_function unknown; INVOLVED IN: biological_process unknown; LOCATED IN: chloroplast; EXPRESSED IN: 21 plant structures; EXPRESSED DURING: 12 growth stages; BEST Arabidopsis thaliana protein match is: unknown protein (TAIR:AT1G24577.1).	16.4814	14.4743	13.7503	11.9418	30.3961	31.2434	258.514	103.496	76.4665	15.0337	12.3164	9.09335	36.7639	17.455	27.4884	32.4453	40.5321	54.4466	28.5512	36.3257	31.4817	24.7199	28.5787	38.6662	25.2128	22.431	25.1096	14.902	24.5271	146.159	12.1478	27.2358	42.4747	32.1196	30.655	24.2511	0.718969	0.0957481	3.29528	1.03478e-15	2.57633	1.19659e-10	-0.296908	0.499243	-1.01593	0.0123318	-3.59229
AT1G69230	SP1L2	SPIRAL1-like2	13.2235	19.8543	16.5526	12.1779	22.0367	21.6333	43.2432	59.1016	33.3146	9.32147	6.17613	6.13804	8.31705	9.03841	10.3608	6.24699	3.57399	14.5076	18.8332	18.7768	16.0591	2.42141	2.73152	2.69602	9.06252	5.95225	7.72816	16.5435	18.616	45.2198	7.21188	9.23875	8.10952	17.8897	2.61632	7.58098	0.171031	0.766674	1.45233	0.000902983	1.28135	0.00267013	-1.20256	0.00429454	-1.37374	0.00123121	-2.65514
AT1G69320	CLE10	CLAVATA3/ESR-RELATED 10	1.06598	2.77544	1.38172	1.81474	2.14339	1.49524	12.6563	5.62456	6.08682	0.306288	0.769187	1.12455	1.17624	1.09291	1.59022	0.693008	0.153249	0	1.61373	2.70295	1.66762	0.162663	0.203884	0.222677	1.03772	1.65457	1.6613	1.74105	1.81779	8.12255	0.733342	1.28646	0.282086	1.99476	0.196408	1.4512	0.0673449	0.982107	2.2353	0.00209145	2.1687	0.0018519	-1.1868	0.10698	-1.25536	0.0999265	-3.42459
AT1G78170		unknown protein; BEST Arabidopsis thaliana protein match is: unknown protein (TAIR:AT1G22250.1); Has 66 Blast hits to 66 proteins in 11 species: Archae - 0; Bacteria - 0; Metazoa - 0; Fungi - 0; Plants - 66; Viruses - 0; Other Eukaryotes - 0 (source: NCBI BLink).	13.1651	7.87984	11.8387	51.5842	54.403	40.6084	188.554	186.069	162.339	27.2472	24.2702	32.3709	23.2722	24.0994	29.4936	28.7753	51.314	75.2704	93.3726	55.5848	57.1657	25.6311	25.0716	23.7395	15.9832	16.2212	12.8971	10.9612	48.8652	178.987	27.9628	25.6217	51.7866	68.7077	24.8141	15.0338	2.15362	5.41041e-13	4.02702	1.28091e-38	1.8734	9.70186e-11	1.3492	3.92922e-06	-0.804491	0.00678062	-2.6779
AT1G78460		SOUL heme-binding family protein	34.6525	41.048	38.0506	8.48291	12.929	17.5215	72.0221	148.034	109.03	28.1781	23.1293	19.9537	33.1541	32.2371	37.0334	26.8251	25.4812	1.05749	27.8708	22.7604	19.1114	9.21799	11.4935	11.5946	26.5737	30.6741	28.9524	37.9171	12.9778	109.695	23.7537	34.1415	17.7879	23.2475	10.7687	28.7334	-1.54575	0.00802336	1.53202	0.0106398	3.07787	1.15438e-07	-0.675068	0.24327	0.870764	0.140756	-2.20714
AT1G79160		unknown protein; BEST Arabidopsis thaliana protein match is: unknown protein (TAIR:AT1G16500.1); Has 104 Blast hits to 102 proteins in 13 species: Archae - 0; Bacteria - 0; Metazoa - 0; Fungi - 0; Plants - 104; Viruses - 0; Other Eukaryotes - 0 (source: NCBI BLink).	16.5734	11.4914	12.7427	32.7713	37.2655	32.025	63.47	78.6515	63.2151	4.9691	9.92646	6.84161	16.3	13.249	12.4789	21.4712	9.29756	16.456	25.9186	14.469	14.6964	10.8491	10.2333	9.90462	12.9072	10.8351	9.40521	13.6025	34.0206	68.4455	7.24572	14.0093	15.7416	18.3614	10.329	11.0492	1.32162	4.10593e-05	2.33014	3.07253e-13	1.00852	0.00168788	-0.901676	0.00522553	-2.22344	1.9078e-12	-3.23199
AT1G79660		unknown protein; BEST Arabidopsis thaliana protein match is: unknown protein (TAIR:AT1G16170.1); Has 30201 Blast hits to 17322 proteins in 780 species: Archae - 12; Bacteria - 1396; Metazoa - 17338; Fungi - 3422; Plants - 5037; Viruses - 0; Other Eukaryotes - 2996 (source: NCBI BLink).	41.7881	24.4203	28.7502	16.0025	30.453	29.5721	137.484	121.58	93.0804	14.4836	10.2228	10.5543	20.062	22.645	23.585	22.5767	23.8562	43.0652	13.6308	20.7268	17.7245	18.6133	15.5657	18.3267	30.3416	19.2615	25.0743	31.6529	25.3425	117.381	11.7535	22.0973	29.8327	17.3607	17.5019	24.8925	-0.320511	0.402873	1.89203	5.58634e-09	2.21261	5.69427e-12	-1.43421	8.50125e-06	-1.11377	0.000746977	-3.32642
AT2G03680	SPR1, SKU6	spiral1	390.568	400.4	444.984	205.942	268.405	251.492	1029.16	907.654	675.552	81.3887	70.3768	81.505	184.51	150.18	172.802	416.036	438.632	334.214	184.866	249.152	232.177	207.808	176.98	200.766	151.867	153.221	101.376	411.984	241.946	870.787	77.7569	169.164	396.294	222.065	195.185	135.488	-0.76789	0.000752087	1.08007	1.73951e-06	1.84797	4.87112e-17	-2.40562	6.39819e-28	-1.63774	6.22465e-14	-3.48571
AT2G04570		GDSL-like Lipase/Acylhydrolase superfamily protein	12.4024	14.2397	14.8798	15.3328	14.7548	12.666	111.862	114.253	102.294	4.10802	5.22042	4.69445	12.5449	14.2346	16.5577	10.7226	13.224	12.0116	21.4038	24.3652	21.9174	3.9428	4.05241	3.99414	9.86009	9.32448	6.44292	13.8406	14.2512	109.469	4.6743	14.4457	11.9861	22.5621	3.99645	8.5425	0.0414718	0.911328	2.98336	2.02599e-44	2.94194	2.03582e-43	-1.55963	9.72373e-13	-1.60121	2.96167e-13	-4.54319
AT2G06850	EXGT-A1, EXT, XTH4	xyloglucan endotransglucosylase/hydrolase 4	375.163	489.915	439.559	140.703	162.698	160.432	906.86	1769.33	1732.57	211.978	215.37	219.171	421.175	324.621	394.248	472.322	547.592	466.364	238.008	290.542	285.079	254.552	298.625	328.881	367.226	270.943	316.948	434.879	154.611	1469.58	215.506	380.015	495.426	271.21	294.019	318.372	-1.4919	1.40709e-10	1.75652	4.26712e-14	3.24842	2.26609e-41	-1.01282	8.96125e-06	0.479081	0.0502108	-2.76934
AT2G10410			0.397762	0	0	0	0.0533193	0	134.379	228.395	219.21	0	0.0434874	0	7.08652	8.20158	7.61072	4.41759	8.05339	2.3499	74.2251	62.3778	42.5595	0	0	0	0.968042	0.128623	1.22689	0.132587	0.0177731	193.995	0.0144958	7.63294	4.9403	59.7208	0	0.774518	-2.50721	0.252417	10.4388	2.65832e-50	12.9988	5.19559e-55	-2.64378	0.13922	-0.118359	1	-13.1387
AT2G12462		BEST Arabidopsis thaliana protein match is: Sterile alpha motif (SAM) domain-containing protein (TAIR:AT1G15760.1); Has 35333 Blast hits to 34131 proteins in 2444 species: Archae - 798; Bacteria - 22429; Metazoa - 974; Fungi - 991; Plants - 531; Viruses - 0; Other Eukaryotes - 9610 (source: NCBI BLink).	10.3624	11.4861	7.57796	6.02648	9.66304	8.42623	111.92	190.801	147.861	2.73292	2.70916	2.50851	4.40179	3.95202	5.3087	11.5127	6.96292	15.2284	42.2415	33.3975	30.7164	4.39237	4.66767	4.70577	1.97368	2.33104	3.58391	9.80883	8.03858	150.194	2.6502	4.55417	11.2347	35.4518	4.5886	2.62954	-0.284542	0.449988	3.93676	2.77595e-35	4.22146	7.23628e-39	-1.8854	4.80517e-09	-1.60113	9.60677e-07	-5.82269
AT2G14960	GH3.1	Auxin-responsive GH3 family protein	3.85211	1.97952	3.47265	0.136965	0.0543546	0.199569	2.59594	14.648	13.0385	0.873814	1.50728	1.9606	0.139822	0.277155	0.109583	0.805481	1.43307	0.451616	0.204614	0.162099	0.137049	0.223438	0.339304	0.15529	0.888155	1.21287	1.81024	3.10143	0.130296	10.0941	1.44723	0.17552	0.896721	0.167921	0.239344	1.30375	-4.52536	4.74748e-09	1.6957	0.0150637	6.22592	6.37265e-15	-1.09206	0.0992784	3.43906	5.19027e-06	-2.78816
AT2G15050	LTP, LTP7	lipid transfer protein	99.6015	90.3737	105.379	57.6244	89.9389	100.09	590.815	472.905	374.985	13.616	12.3963	11.6343	48.8424	76.611	79.8951	64.2452	100.539	135.25	170.334	170.437	149.021	35.9795	39.8746	50.1595	25.2318	25.5645	22.3754	98.4514	82.5511	479.568	12.5489	68.4495	100.011	163.264	42.0045	24.3906	-0.254032	0.435985	2.28462	6.08544e-17	2.53867	2.49026e-20	-2.97316	2.2052e-26	-2.71922	2.35412e-22	-5.2579
AT2G18010		SAUR-like auxin-responsive protein family	12.9361	16.2614	18.4407	6.9913	7.59681	11.5208	152.602	122.152	73.1909	5.11324	5.7919	4.69337	13.4529	4.9122	8.3904	9.67809	21.697	8.11368	2.73543	1.97005	2.85534	5.22217	5.20371	5.14719	11.1939	3.18713	18.6005	15.8794	8.70298	115.981	5.1995	8.91849	13.1629	2.52027	5.19102	10.9938	-0.864755	0.14457	2.86908	1.85618e-07	3.73423	2.14616e-11	-1.60739	0.00315689	-0.742773	0.21321	-4.4772
AT2G19980		CAP (Cysteine-rich secretory proteins, Antigen 5, and Pathogenesis-related 1 protein) superfamily protein	0	2.57783	0.129412	0.453251	0.674521	0.412762	7.06312	9.97818	13.544	0	0.458451	0	0.0963965	0	0.0906593	0.151451	0	0	0.169279	0.478949	0.323949	0	0.0668355	0.0583969	0	0	0.544592	0.902413	0.513511	10.1951	0.152817	0.0623519	0.0504835	0.324059	0.0417441	0.181531	-0.779426	0.644173	3.49012	0.015921	4.27406	0.00282488	-2.38711	0.132006	-1.61473	0.29861	-5.89194
AT2G20835		unknown protein; BEST Arabidopsis thaliana protein match is: unknown protein (TAIR:AT3G15534.1); Has 66 Blast hits to 66 proteins in 12 species: Archae - 0; Bacteria - 0; Metazoa - 0; Fungi - 0; Plants - 66; Viruses - 0; Other Eukaryotes - 0 (source: NCBI BLink).	79.2669	42.816	28.3692	12.42	27.4569	39.0949	290.828	225.353	180.38	8.7722	4.04183	4.87993	44.1007	54.4076	57.8936	40.5982	43.4522	17.6118	32.0667	59.458	49.3049	27.3594	28.0287	31.8646	11.9963	7.91587	17.6804	50.1507	26.3239	232.187	5.89799	52.134	33.8874	46.9432	29.0842	12.5308	-0.928181	0.0485532	2.21182	9.36965e-07	3.1401	4.02598e-12	-3.10054	1.15616e-11	-2.17267	1.98296e-06	-5.31287
AT2G21140	ATPRP2, PRP2	proline-rich protein 2	18.1037	33.3102	20.7862	24.7131	15.4457	16.6151	87.1474	71.6179	81.9789	11.9635	11.4425	16.9957	16.0524	11.321	13.7408	4.32262	18.1949	17.6505	26.1566	25.7183	27.6742	1.79131	2.55222	2.16101	25.2839	23.5945	14.3643	24.0667	18.9246	80.2481	13.4672	13.7047	13.3893	26.5164	2.16818	21.0809	-0.346283	0.443156	1.7379	8.34192e-06	2.08422	4.62693e-08	-0.835554	0.0289805	-0.489283	0.236975	-2.57352
AT2G21220		SAUR-like auxin-responsive protein family	14.264	12.07	10.0369	12.3729	17.438	19.4814	93.6435	101.384	45.6606	2.86894	1.49711	2.00637	15.346	8.0922	10.2694	10.7415	7.79247	21.4678	12.697	18.6708	12.7276	7.11029	6.00205	6.85326	4.72119	4.56639	8.47521	12.1236	16.4308	80.2293	2.12414	11.2359	13.3339	14.6985	6.6552	5.92093	0.439236	0.399779	2.72865	1.12431e-09	2.28952	1.55255e-07	-2.5262	8.54803e-08	-2.96637	2.73445e-10	-5.25609
AT2G22425		Microsomal signal peptidase 12 kDa subunit (SPC12)	127.885	118.834	115.031	91.0969	129.547	129.867	321.439	357.012	242.758	28.0371	28.6713	28.2253	69.7753	70.9985	79.4471	124.096	169.404	164.775	107.909	108.165	121.386	94.8286	80.8236	102.913	49.115	44.6256	32.8497	120.583	116.837	307.07	28.3112	73.407	152.759	112.486	92.855	42.1967	-0.0453229	0.89871	1.34974	1.07992e-09	1.39508	1.72078e-10	-2.08981	2.83555e-21	-2.04454	2.99016e-20	-3.43964
AT2G22810	ACS4, ACC4, ATACS4	1-aminocyclopropane-1-carboxylate synthase 4	7.86452	6.0942	7.2362	3.95998	3.96808	6.9961	33.1123	51.2454	43.1912	15.7666	15.6692	13.3125	3.53724	2.60428	3.3584	2.59347	11.5873	2.8953	6.53703	7.33125	6.48136	4.59661	4.18095	4.7551	6.51475	2.13244	11.562	7.06498	4.97472	42.5163	14.9161	3.16664	5.69201	6.78321	4.51089	6.73639	-0.504999	0.388645	2.58745	5.45277e-07	3.09261	1.71141e-09	1.07698	0.0308357	1.58211	0.00162366	-1.51055
AT2G23090		Uncharacterised protein family SERF	1065.25	644.613	826.482	506.603	828.967	810.35	2664.45	1886.95	1363.11	118.165	102.267	129.634	375.684	385.548	399.874	686.148	629.331	877.675	434.804	566.683	455.608	377.261	372.036	488.371	306.452	276.512	246.424	845.448	715.307	1971.51	116.688	387.035	731.051	485.698	412.556	276.463	-0.241159	0.438165	1.22178	4.77717e-06	1.46294	1.90556e-08	-2.85691	1.28961e-27	-2.61576	2.08185e-23	-4.07871
AT2G26240		Transmembrane proteins 14C	60.5154	43.0867	50.3193	27.1134	48.5878	42.9784	123.19	164.362	100.371	15.0155	10.2842	14.4563	28.1834	27.6468	27.9974	70.9491	66.7145	53.0211	32.0876	33.2348	34.8814	31.5786	28.6863	36.0246	26.7592	23.3202	27.6908	51.3071	39.5599	129.308	13.252	27.9425	63.5616	33.4012	32.0965	25.9234	-0.37508	0.187374	1.33438	1.4188e-07	1.70949	6.08827e-12	-1.95535	8.01414e-15	-1.58034	4.94629e-10	-3.28986
AT2G26710	BAS1, CYP734A1, CYP72B1	Cytochrome P450 superfamily protein	13.6743	7.93484	9.25818	4.55449	6.39425	9.39086	32.7487	43.1002	33.8714	10.7279	8.5297	8.88406	8.04152	9.61225	14.2091	12.4428	21.4748	16.734	6.97516	10.0008	9.11044	15.205	16.8786	17.8476	6.53551	5.99861	7.67502	10.2891	6.77987	36.5734	9.38056	10.621	16.8839	8.69545	16.6437	6.73638	-0.600614	0.0680909	1.8288	1.42034e-09	2.42949	9.9714e-16	-0.135262	0.702182	0.46539	0.153135	-1.96412
AT2G27860	AXS1	UDP-D-apiose/UDP-D-xylose synthase 1	91.5635	135.878	111.695	64.4595	69.128	74.0337	165.881	288.821	253.527	123.108	109.678	120.008	112.411	94.0645	95.3888	118.821	111.326	80.9512	111.968	120.087	111.95	104.524	114.039	110.091	77.272	74.4792	93.722	113.045	69.2071	236.077	117.598	100.622	103.699	114.669	109.551	81.8244	-0.707701	0.00233983	1.0617	3.55451e-06	1.76941	1.93602e-15	0.0569951	0.837155	0.764702	0.000693486	-1.00471
AT2G30930		unknown protein; FUNCTIONS IN: molecular_function unknown; INVOLVED IN: biological_process unknown; LOCATED IN: chloroplast, plasma membrane, membrane; EXPRESSED IN: 24 plant structures; EXPRESSED DURING: 14 growth stages; BEST Arabidopsis thaliana protein match is: unknown protein (TAIR:AT1G06540.1); Has 194 Blast hits to 176 proteins in 78 species: Archae - 0; Bacteria - 101; Metazoa - 15; Fung…	498.551	256.989	307.022	33.3387	74.421	94.3167	969.114	971.088	890.216	59.001	45.8829	61.9846	141.401	234.089	302.046	63.8259	155.984	129.966	49.0906	94.0784	67.0403	124.994	148.046	176.532	153.574	103.989	136.588	354.187	67.3588	943.473	55.6228	225.845	116.592	70.0698	149.857	131.384	-2.39422	3.14906e-10	1.41346	0.000299535	3.80769	7.69298e-22	-2.67068	9.00703e-13	-0.276462	0.524946	-4.08417
AT2G33320		Calcium-dependent lipid-binding (CaLB domain) family protein	5.01267	3.58616	5.84517	1.80118	2.54974	3.00052	5.36542	13.3156	10.502	4.28196	5.45666	4.63702	1.70047	1.51865	1.45867	6.12128	2.46381	3.55838	2.6744	2.37681	2.04091	1.73655	1.51586	1.78859	2.47945	2.12912	3.0615	4.81467	2.45048	9.72769	4.79188	1.55926	4.04783	2.36404	1.68033	2.55669	-0.973704	0.0173765	1.00756	0.0146374	1.98141	3.20688e-07	-0.00707019	1	0.966768	0.0144177	-1.01469
AT2G34585		unknown protein; FUNCTIONS IN: molecular_function unknown; INVOLVED IN: biological_process unknown; LOCATED IN: plasma membrane, vacuole; EXPRESSED IN: 24 plant structures; EXPRESSED DURING: 15 growth stages; Has 43 Blast hits to 43 proteins in 9 species: Archae - 0; Bacteria - 0; Metazoa - 0; Fungi - 0; Plants - 43; Viruses - 0; Other Eukaryotes - 0 (source: NCBI BLink).	90.4555	92.1259	94.2175	63.1135	86.5829	82.5179	207.728	348.262	264.531	29.8938	28.046	22.5725	56.6156	60.0564	65.5453	89.8432	105.236	56.2591	98.4225	110.016	123.383	46.5494	40.1549	59.7379	41.7356	42.0474	17.6675	92.2663	77.4048	273.507	26.8375	60.7391	83.7795	110.607	48.8141	33.8168	-0.253284	0.474681	1.56702	1.47116e-07	1.82033	5.36958e-10	-1.78291	8.66128e-10	-1.52967	1.78131e-07	-3.35001
AT2G35880		TPX2 (targeting protein for Xklp2) protein family	64.3801	55.2701	61.4441	57.5435	56.6605	59.7565	147.422	209.693	166.933	61.2227	58.5542	62.8718	77.5877	68.3415	65.3958	61.26	54.713	78.3479	54.7217	58.0861	53.6428	86.2059	84.67	83.9286	71.6266	49.7569	90.6253	60.3648	57.9868	174.683	60.8829	70.4417	64.7736	55.4836	84.9348	70.6696	-0.0580446	0.858762	1.53255	1.6074e-12	1.5906	1.54745e-13	0.0122455	0.9743	0.0702909	0.80507	-1.52032
AT2G37120		S1FA-like DNA-binding protein	49.2039	45.7898	48.1466	37.3363	53.6408	53.8852	150.793	105.793	103.498	13.2891	11.2433	10.387	19.5399	20.8005	22.8389	55.9035	42.4928	77.2394	30.3597	36.0372	34.6568	34.5167	29.939	29.9098	30.306	26.5811	28.1655	47.7134	48.2874	120.028	11.6398	21.0598	58.5452	33.6846	31.4551	28.3509	0.0174099	0.987349	1.33395	7.32772e-08	1.31656	6.49225e-08	-2.04007	2.41497e-16	-2.0576	2.11069e-16	-3.37418
AT2G38120	AUX1, WAV5, PIR1, MAP1	Transmembrane amino acid transporter family protein	135.826	79.901	69.9715	25.6643	30.628	31.7961	140.44	252.682	243.091	41.2503	43.1594	47.1402	59.2254	45.4834	52.0845	83.1765	88.3303	52.7069	57.1944	79.3417	77.943	71.2273	81.5811	80.8565	37.3252	26.2202	45.921	95.2328	29.3628	212.071	43.85	52.2645	74.7379	71.493	77.8883	36.4888	-1.69726	3.07877e-09	1.15452	9.41154e-05	2.8518	1.31276e-22	-1.11863	6.4134e-05	0.57864	0.0531278	-2.27317
AT2G38490	CIPK22, SnRK3.19	CBL-interacting protein kinase 22	0	0.0841394	0.107712	0.22006	0.155948	0.200402	0.493876	2.08627	1.67751	0	0.432451	0.0454554	0.187208	0.0530119	0.0754568	0.189081	0	0	0.0704465	0.079727	0.112344	0.19725	0.222512	0.0162015	0.151004	0.0752393	0	0.0639503	0.192137	1.41922	0.159302	0.105226	0.063027	0.087506	0.145321	0.0754144	1.521	0.426948	4.37161	0.00530812	2.85219	0.0482011	1.28672	0.457014	-0.23833	0.940972	-3.09186
AT2G38540	LP1, LTP1, ATLTP1	lipid transfer protein 1	18203.6	7389.57	9670.49	3408.17	5984	5354.05	44574.7	37075.2	45098.7	716.642	614.881	689.087	2345.47	4298.82	4275.02	6136.51	13265.7	10768.7	8553.09	12081.5	12840.5	3351.72	3367.07	4235.79	1179.23	1051.55	718.545	11754.5	4915.41	42249.5	673.537	3639.77	10057	11158.4	3651.52	983.108	-1.25783	0.000259791	1.84571	8.00769e-08	3.10355	4.60932e-19	-4.12532	5.32007e-31	-2.86749	4.91695e-17	-5.97103
AT2G38610		RNA-binding KH domain-containing protein	22.447	22.6791	21.5804	17.9767	18.4551	22.2629	41.9361	57.5193	57.3586	21.2819	19.4843	18.9762	19.2022	19.6202	21.03	14.5194	11.8	25.6134	17.0799	18.3666	15.686	17.6686	17.1733	17.8847	21.9402	18.2126	31.4936	22.2355	19.5649	52.2713	19.9141	19.9508	17.3109	17.0441	17.5755	23.8821	-0.184193	0.570446	1.23102	3.09921e-06	1.41523	3.67008e-08	-0.159599	0.58575	0.0245974	0.959152	-1.39065
AT2G40610	ATEXPA8, EXP8, ATEXP8, ATHEXP ALPHA 1.11, EXPA8	expansin A8	280.512	277.595	285.202	327.446	493.379	430.225	830.401	1570.94	1225.49	41.0873	46.8601	34.8891	367.318	290.033	325.926	85.1829	160.59	66.2925	234.708	217.665	186.912	320.419	325.883	340.374	54.8236	51.4552	53.1369	281.103	417.017	1208.94	40.9455	327.759	104.022	213.095	328.892	53.1386	0.568996	0.0538922	2.10443	2.37655e-14	1.53543	2.13162e-08	-2.77932	6.37673e-24	-3.34834	3.82883e-32	-4.88377
AT2G41170		F-box family protein	24.8139	13.5768	12.7456	5.66747	5.90049	5.51164	38.1707	55.8094	47.1924	10.209	9.34183	8.82696	6.36898	5.30941	6.0459	12.9756	18.2865	8.27538	11.498	9.6708	10.6768	11.8533	13.4746	12.8551	8.23406	5.02373	9.66794	17.0454	5.6932	47.0575	9.45928	5.9081	13.1792	10.6152	12.7277	7.64191	-1.58137	3.98824e-07	1.46383	2.40932e-06	3.04532	3.64337e-22	-0.850361	0.00548391	0.731104	0.0228976	-2.31426
AT2G41180		VQ motif-containing protein	59.5214	59.9599	67.3803	37.3045	52.7669	50.7119	176.582	135.581	108.329	7.90444	3.9373	5.91179	29.6656	30.9401	38.7681	28.7689	46.6802	42.4836	55.6286	53.4163	47.8666	35.1943	33.6428	34.7935	12.0107	10.1897	7.71397	62.2872	46.9278	140.164	5.91784	33.1246	39.3109	52.3038	34.5435	9.97146	-0.408432	0.160338	1.17215	1.08835e-05	1.5806	9.47808e-10	-3.40753	5.25362e-35	-2.99928	1.16675e-27	-4.57992
AT2G41420		proline-rich family protein	118.653	96.7384	112.046	123.85	188.154	188.896	501.588	373.45	264.035	47.9318	34.0225	62.8742	166.67	180.175	182.128	119.739	156.55	174.909	93.9433	130.639	107.498	117.234	120.519	117.087	138.272	116.959	163.256	109.146	166.967	379.691	48.2762	176.324	150.399	110.693	118.28	139.496	0.613217	0.028642	1.79953	9.52858e-12	1.18632	7.28951e-06	-1.17632	5.39785e-06	-1.78956	5.73531e-12	-2.97588
AT2G43520	ATTI2, TI2	trypsin inhibitor protein 2	9.91034	8.06348	18.7881	26.2064	39.5692	33.7947	99.9442	81.7814	52.8734	7.90985	7.42971	7.81352	15.7035	18.3862	23.2629	8.18141	21.244	27.4917	18.5748	19.7282	18.7986	3.12056	3.272	3.40107	18.4912	23.5773	19.3063	12.254	33.1901	78.1997	7.71769	19.1175	18.9724	19.0339	3.26454	20.4583	1.43311	0.000287162	2.67265	1.08498e-11	1.23955	0.00145193	-0.670159	0.0998247	-2.10351	5.11501e-08	-3.3431
AT2G44600		unknown protein; FUNCTIONS IN: molecular_function unknown; INVOLVED IN: biological_process unknown; LOCATED IN: plasma membrane; BEST Arabidopsis thaliana protein match is: unknown protein (TAIR:AT3G60200.1); Has 56 Blast hits to 55 proteins in 11 species: Archae - 0; Bacteria - 0; Metazoa - 2; Fungi - 0; Plants - 52; Viruses - 0; Other Eukaryotes - 2 (source: NCBI BLink).	8.0928	5.89007	7.63505	6.06236	5.80862	6.99555	11.8681	21.6738	17.3711	1.32454	2.25117	2.70174	4.80408	5.14643	4.71749	6.02158	2.54045	3.15497	8.06412	7.8628	5.87613	5.96619	6.78417	5.13583	3.73968	3.82605	3.2928	7.20597	6.28884	16.971	2.09248	4.88933	3.90567	7.26768	5.96206	3.61951	-0.196712	0.686035	1.23023	0.00122996	1.42703	9.70661e-05	-1.76569	1.54292e-06	-1.56921	2.44694e-05	-2.99631
AT2G44940		Integrase-type DNA-binding superfamily protein	27.1964	22.5506	24.9581	20.5906	15.5622	12.4713	52.8134	91.6009	70.277	3.04083	3.06507	4.63434	6.19692	7.77957	6.91601	9.2493	9.2364	6.92716	28.0036	21.6759	18.1527	6.73391	4.86944	4.42982	5.48168	6.91544	5.54317	24.9017	16.208	71.5638	3.58008	6.96417	8.47095	22.6107	5.34439	5.9801	-0.620161	0.0413942	1.5212	8.58821e-08	2.14141	2.40649e-14	-2.78715	1.07043e-21	-2.16717	9.48993e-14	-4.30863
AT2G45600		alpha/beta-Hydrolases superfamily protein	19.2252	11.6177	14.542	8.92955	8.53108	8.05657	29.6236	37.0898	33.707	2.83281	3.47899	2.3611	12.6608	15.9291	15.6117	4.0612	9.03578	11.5865	14.2354	17.7883	16.6349	5.13586	5.68146	5.49675	6.50326	3.56188	6.75534	15.1283	8.50573	33.4735	2.89097	14.7339	8.22783	16.2196	5.43802	5.60682	-0.830923	0.0168727	1.14413	0.000825911	1.97513	1.78638e-09	-2.38682	7.71495e-13	-1.55605	4.30339e-06	-3.53125
AT2G46160		RING/U-box superfamily protein	92.4933	29.0588	21.9908	7.02737	9.34249	10.1754	80.6272	98.563	125.095	4.56635	6.53935	5.38531	4.78261	6.99157	6.1847	35.457	42.1224	9.16778	17.3746	15.7427	15.5199	5.46748	4.68381	6.9173	5.73833	3.86831	10.7233	47.8476	8.84842	101.428	5.497	5.98629	28.9157	16.2124	5.68953	6.77665	-2.43328	1.94215e-06	1.08297	0.046609	3.51643	1.47781e-11	-3.11713	7.32879e-10	-0.683862	0.209832	-4.20037
AT2G47485		unknown protein; BEST Arabidopsis thaliana protein match is: unknown protein (TAIR:AT3G62650.1); Has 35333 Blast hits to 34131 proteins in 2444 species: Archae - 798; Bacteria - 22429; Metazoa - 974; Fungi - 991; Plants - 531; Viruses - 0; Other Eukaryotes - 9610 (source: NCBI BLink).	3.07548	3.44767	3.70169	4.48779	6.7611	6.81149	37.6099	38.0764	63.5043	1.76736	1.81571	1.38191	4.45411	6.16625	6.18379	6.77579	6.77953	12.927	9.55991	12.1542	11.1669	5.42306	4.85291	6.55301	3.29334	3.48079	3.7945	3.40828	6.02013	46.3969	1.65499	5.60138	8.82745	10.9603	5.60966	3.52288	0.818886	0.0608129	3.75657	2.49537e-21	2.93789	8.13468e-15	-1.04625	0.0167753	-1.86595	5.43341e-06	-4.80405
AT2G47780		Rubber elongation factor protein (REF)	66.9932	37.1318	30.6214	13.0942	28.3947	26.6882	106.868	88.5683	196.971	5.3777	4.44004	5.63484	24.878	6.83444	11.8234	37.2528	49.5659	51.3994	19.3287	22.4021	24.5555	5.71196	6.58326	8.48349	5.31621	1.86539	1.87298	44.9155	22.7257	130.802	5.15086	14.5119	46.0727	22.0954	6.92624	3.01819	-0.982356	0.0375767	1.54082	0.000972449	2.52323	2.45556e-08	-3.12267	7.45081e-12	-2.14047	2.34284e-06	-4.66375
AT3G01050	MUB1	membrane-anchored ubiquitin-fold protein 1 precursor	18.2737	11.086	12.1326	14.4242	16.5345	21.0348	40.2531	32.5877	45.9731	15.7748	13.6433	10.569	13.6803	14.7912	13.256	10.4862	10.3269	35.6986	12.667	13.8414	12.19	10.5791	9.94499	10.7487	15.5656	22.1592	20.0243	13.8308	17.3312	39.6047	13.329	13.9092	18.8372	12.8995	10.4242	19.2497	0.325426	0.51393	1.51502	0.000334835	1.18965	0.00420256	-0.0567376	0.926436	-0.382212	0.403181	-1.5719
AT3G01860		unknown protein; FUNCTIONS IN: molecular_function unknown; INVOLVED IN: response to cadmium ion; EXPRESSED IN: 24 plant structures; EXPRESSED DURING: 13 growth stages; BEST Arabidopsis thaliana protein match is: unknown protein (TAIR:AT3G27210.1); Has 64 Blast hits to 64 proteins in 13 species: Archae - 0; Bacteria - 0; Metazoa - 5; Fungi - 0; Plants - 59; Viruses - 0; Other Eukaryotes - 0 (sourc…	26.2526	28.0911	29.8983	20.0704	31.2632	30.4625	183.768	120.275	74.7092	16.209	15.7698	14.2296	20.6621	21.7045	23.3887	21.091	23.7284	51.3606	45.7355	46.5968	41.3364	25.5814	20.1306	22.161	23.5773	18.3321	20.6201	28.0807	27.2654	126.251	15.4028	21.9184	32.06	44.5562	22.6243	20.8432	-0.0424095	0.9434	2.17059	5.09646e-12	2.21303	1.34929e-12	-0.86688	0.00565499	-0.824495	0.0101908	-3.03754
AT3G03000		EF hand calcium-binding protein family	122.247	33.8701	38.1346	7.94692	15.7686	15.5079	105.183	171.305	151.946	2.84033	2.64784	3.18645	12.7257	13.5133	16.403	10.4431	27.4753	6.51015	11.5228	15.7506	15.7031	9.13442	9.92614	9.87743	8.34006	6.8726	4.01194	64.7506	13.0745	142.812	2.89154	14.214	14.8095	14.3255	9.646	6.4082	-2.30704	1.58188e-06	1.14052	0.0248609	3.44768	2.045e-12	-4.4798	1.03271e-18	-2.17304	7.52283e-06	-5.62081
AT3G03820		SAUR-like auxin-responsive protein family	45.688	44.3749	22.5898	18.2282	23.0867	31.7869	240.274	200.458	124.17	20.8483	14.5929	20.328	13.5273	13.4069	17.9973	34.0826	58.891	83.5391	10.7187	11.8029	12.1965	27.2544	26.1926	29.7812	45.641	23.4373	40.0752	37.5509	24.3673	188.301	18.5898	14.9772	58.8376	11.5727	27.7427	36.3845	-0.620556	0.144262	2.33005	1.436e-09	2.95076	2.32298e-14	-1.0138	0.00851363	-0.393254	0.368879	-3.34408
AT3G03840		SAUR-like auxin-responsive protein family	6.03208	1.8697	1.24108	12.0311	16.7109	17.1768	64.2351	32.9869	32.9692	7.42802	5.08748	6.95837	8.71626	6.80624	11.1163	1.71179	9.25698	13.1863	4.3484	6.88975	5.4922	7.54881	8.92764	7.68043	8.2956	5.01578	12.1241	3.04762	15.3062	43.3971	6.49129	8.8796	8.05168	5.57679	8.05229	8.4785	2.3254	0.000131078	3.83089	9.62488e-10	1.50547	0.0118218	1.0878	0.0725219	-1.23797	0.0378304	-2.74349
AT3G05880	RCI2A	Low temperature and salt responsive protein family	120.795	72.0064	69.7855	288.989	328.22	405.609	897.022	842.52	658.434	59.7998	47.4144	74.4222	187.464	253.558	277.183	63.9185	263.118	356.851	311.147	359.751	333.327	188.047	194.325	216.144	98.4274	99.4492	99.1686	87.529	340.939	799.325	60.5455	239.402	227.962	334.742	199.505	99.0151	1.96153	2.52909e-07	3.19094	2.14204e-16	1.22941	0.00140204	-0.531367	0.173743	-2.49293	3.62372e-11	-3.72235
AT3G06840		unknown protein; BEST Arabidopsis thaliana protein match is: unknown protein (TAIR:AT5G49170.1); Has 33 Blast hits to 33 proteins in 9 species: Archae - 0; Bacteria - 0; Metazoa - 0; Fungi - 0; Plants - 33; Viruses - 0; Other Eukaryotes - 0 (source: NCBI BLink).	9.49205	12.7619	8.8634	12.233	13.8984	12.2183	53.3278	42.807	26.5316	7.92566	6.12016	7.17976	11.1341	8.59513	10.9977	18.3721	8.48511	10.3716	20.6822	16.4015	18.4266	10.3991	8.14646	8.71094	9.87223	7.08328	4.50431	10.3724	12.7833	40.8888	7.07519	10.2423	12.4096	18.5034	9.08548	7.15327	0.302678	0.479729	1.98552	2.52531e-08	1.68291	1.47374e-06	-0.552369	0.1359	-0.85514	0.0195859	-2.53809
AT3G06990		Cysteine/Histidine-rich C1 domain family protein	0.773426	0.419529	1.31282	0.383165	0.380147	0.602709	3.03623	2.75618	3.86614	1.44037	0.90196	0.377743	0.503761	0.323062	0.86395	0.698355	1.03469	0	0.182132	0.559484	0.298753	0.262269	0.328732	0.305178	0.543777	0.583569	0.711499	0.835257	0.45534	3.21952	0.906692	0.563591	0.577683	0.346789	0.298726	0.612948	-0.871454	0.387003	1.93206	0.0296406	2.80497	0.00121505	0.098867	0.94286	0.971417	0.297513	-1.83404
AT3G12610	DRT100	Leucine-rich repeat (LRR) family protein	159.027	214.862	252.072	120.95	127.983	116.345	404.783	629.901	619.836	14.7154	13.9675	14.3323	160.711	103.463	119.936	92.3375	100.445	72.0849	133.811	135.831	121.796	98.3286	96.5687	87.2037	25.345	28.0365	20.6437	208.654	121.759	551.507	14.3384	128.037	88.289	130.479	94.0337	24.6751	-0.777114	0.00114143	1.40186	1.75765e-09	2.17898	5.32529e-21	-3.8631	5.3884e-57	-3.08603	2.46285e-38	-5.26502
AT3G13520	AGP12, ATAGP12	arabinogalactan protein 12	1355.74	641.293	394.053	385.057	660.322	682.496	2455.13	3812.68	2743.86	93.4138	84.7751	89.6569	205.419	242.04	228.017	596.874	460.602	787.189	109.297	155.498	123.105	148.418	151.649	201.148	408.679	288.692	230.867	797.03	575.958	3003.89	89.2819	225.159	614.888	129.3	167.072	309.413	-0.468613	0.231924	1.91412	6.61661e-08	2.38273	1.16028e-11	-3.15811	3.35594e-19	-2.68952	1.71984e-14	-5.07225
AT3G13720	PRA1.F3, PRA8	PRA1 (Prenylated rab acceptor) family protein	156.879	72.7779	95.0908	37.2388	51.5088	50.348	261.215	320.235	302.782	9.87948	11.5858	12.8304	54.3516	62.6937	66.2304	41.1285	81.2683	47.1762	95.5352	116.41	101.904	38.1618	39.6003	49.3892	23.0452	16.7738	18.2154	108.249	46.3652	294.744	11.4319	61.0919	56.5243	104.617	42.3838	19.3448	-1.22312	1.48094e-05	1.44467	3.13314e-07	2.66781	3.203e-21	-3.23944	1.71585e-29	-2.01639	6.96506e-13	-4.68422
AT3G13980		unknown protein; BEST Arabidopsis thaliana protein match is: unknown protein (TAIR:AT1G54200.1); Has 1485 Blast hits to 418 proteins in 98 species: Archae - 0; Bacteria - 6; Metazoa - 246; Fungi - 61; Plants - 107; Viruses - 6; Other Eukaryotes - 1059 (source: NCBI BLink).	23.127	24.658	23.2537	8.47598	12.5224	12.7528	86.6315	59.0829	45.72	9.90507	13.5308	15.2195	10.3849	17.9826	18.5753	11.9444	18.7686	14.0334	10.2882	12.1498	9.11988	8.49752	9.89013	10.4931	16.9269	14.1669	26.9546	23.6796	11.2504	63.8115	12.8851	15.6476	14.9154	10.5193	9.62693	19.3495	-1.07272	0.000879281	1.43326	6.36412e-06	2.50606	1.61506e-15	-0.874556	0.00479885	0.198198	0.600546	-2.30789
AT3G14370	WAG2	Protein kinase superfamily protein	9.93806	8.59781	8.19181	4.9971	5.36244	4.70549	15.5044	53.2748	44.8405	3.01214	3.54841	3.68641	11.7989	3.5827	2.96456	8.7917	8.66585	4.31294	3.55486	3.53465	2.5511	3.19937	3.48881	4.32721	1.83695	0.935619	2.5732	8.90923	5.02168	37.8732	3.41565	6.11539	7.25683	3.21353	3.6718	1.78192	-0.826626	0.118169	2.08526	3.13356e-05	2.91201	4.28825e-09	-1.38022	0.00430374	-0.553618	0.301336	-3.4657
AT3G14760		unknown protein; FUNCTIONS IN: molecular_function unknown; INVOLVED IN: biological_process unknown; LOCATED IN: endomembrane system; EXPRESSED IN: 6 plant structures; EXPRESSED DURING: LP.04 four leaves visible, LP.02 two leaves visible; Has 63 Blast hits to 63 proteins in 13 species: Archae - 0; Bacteria - 0; Metazoa - 0; Fungi - 0; Plants - 63; Viruses - 0; Other Eukaryotes - 0 (source: NCBI BL…	17.1436	12.9908	13.0809	15.4344	20.4401	17.8716	50.7526	30.3039	29.8132	5.3632	4.52096	2.87795	7.12952	6.06504	8.21387	2.47363	9.59847	1.60194	16.3803	18.243	15.8232	3.81232	3.08949	3.59921	7.54785	8.7752	3.94391	14.4051	17.9154	36.9566	4.25404	7.13614	4.55801	16.8155	3.50034	6.75566	0.314412	0.596436	1.36188	0.00755361	1.04751	0.0366206	-1.76461	0.000240474	-2.07927	1.76979e-05	-3.12683
AT3G16370		GDSL-like Lipase/Acylhydrolase superfamily protein	217.446	219.879	260.634	389.693	501.617	451.667	1809.09	1845.53	1623.39	87.6619	92.256	96.9381	438.405	510.447	586.809	181.178	384.762	385.012	613.043	735.505	608.88	372.723	448.853	449.003	108.296	103.382	76.1094	232.653	447.659	1759.34	92.2853	511.887	316.984	652.476	423.526	95.9289	0.944171	0.000161109	2.91874	8.98877e-32	1.97457	7.6537e-16	-1.33388	2.46902e-08	-2.27805	1.0232e-20	-4.25263
AT3G16770	RAP2.3, ATEBP, ERF72, EBP	ethylene-responsive element binding protein	291.81	145.924	153.55	76.0597	88.6599	92.8566	376.468	1074.67	891.338	155.046	142.469	104.967	191.125	50.0756	53.3827	66.2965	87.318	88.1315	151.127	117.646	117.227	46.9669	50.696	61.2422	156.024	129.587	166.488	197.095	85.8587	780.826	134.161	98.1944	80.582	128.667	52.9684	150.7	-1.19878	0.00521867	1.9859	3.31937e-06	3.18469	1.09941e-13	-0.555052	0.194654	0.643731	0.143058	-2.54096
AT3G16850		Pectin lyase-like superfamily protein	70.3021	71.961	86.7149	44.5564	63.8591	70.3681	139.517	180.878	179.601	71.5785	71.6783	66.0285	45.0549	48.5266	52.8731	34.1823	49.0523	20.6725	55.5705	52.5635	47.0982	34.2889	38.2233	38.4052	58.1951	49.3181	72.5321	76.326	59.5945	166.666	69.7617	48.8182	34.6357	51.7441	36.9724	60.0151	-0.356958	0.219881	1.12613	1.95803e-05	1.48309	6.39327e-09	-0.129903	0.656442	0.227057	0.437506	-1.25604
AT3G17580		unknown protein; BEST Arabidopsis thaliana protein match is: unknown protein (TAIR:AT1G48330.1); Has 40 Blast hits to 40 proteins in 11 species: Archae - 0; Bacteria - 0; Metazoa - 0; Fungi - 0; Plants - 40; Viruses - 0; Other Eukaryotes - 0 (source: NCBI BLink).	4.48749	2.94362	2.60882	0.676819	1.25904	1.23272	39.7872	17.3833	12.4599	1.29939	1.43763	2.2019	5.90172	2.56794	4.60283	1.13077	0.112524	4.73018	4.67637	6.07914	5.86532	0.265415	1.14773	0.959215	3.86056	4.15085	2.54129	3.34664	1.05619	23.2101	1.6463	4.3575	1.99116	5.54027	0.790786	3.51757	-1.65139	0.064091	2.79515	0.000990482	4.4483	3.40131e-07	-1.01144	0.234691	0.641126	0.533911	-3.80778
AT3G17780		FUNCTIONS IN: molecular_function unknown; INVOLVED IN: intracellular protein transport; LOCATED IN: endomembrane system, integral to membrane, endoplasmic reticulum; EXPRESSED IN: 23 plant structures; EXPRESSED DURING: 13 growth stages; CONTAINS InterPro DOMAIN/s: B-cell receptor-associated 31-like (InterPro:IPR008417); BEST Arabidopsis thaliana protein match is: B-cell receptor-associated 31-lik…	25.5357	38.9888	53.064	24.228	29.59	30.7216	87.8892	89.1399	60.8772	11.0511	10.733	13.2477	21.7851	25.7931	24.9052	39.4533	55.2026	24.1815	34.2473	36.1016	39.674	30.9805	24.8726	27.7382	22.557	18.8085	15.845	39.1962	28.1799	79.3021	11.6773	24.1611	39.6125	36.6743	27.8638	19.0702	-0.476284	0.148138	1.01843	0.00102052	1.49476	4.10895e-07	-1.74497	2.56188e-09	-1.26875	2.15029e-05	-2.76353
AT3G18270	CYP77A5P	cytochrome P450, family 77, subfamily A, polypeptide 5 pseudogene	2.05993	4.51601	3.9336	3.16591	3.65871	4.1504	8.18065	11.5883	10.0247	3.82256	4.87021	4.09975	2.84126	2.37598	3.03401	2.78998	3.20822	1.24689	4.3138	5.1762	4.42603	2.70677	2.46245	2.47427	4.84618	3.20567	3.3023	3.50318	3.65834	9.93124	4.26417	2.75042	2.41503	4.63868	2.54783	3.78472	0.0640362	0.927743	1.50006	0.000202758	1.43614	0.000248088	0.285807	0.511571	0.221791	0.634607	-1.2144
AT3G18780	ACT2, DER1, LSR2, ENL2	actin 2	172.245	217.69	190.893	191.01	209.139	222.239	526.375	1040.64	876.465	412.137	366.955	333.324	237.63	251.452	250.35	251.756	319.325	298.01	168.625	239.268	176.982	220.357	241.951	280.033	224.663	207.567	271.17	193.609	207.463	814.494	370.806	246.477	289.697	194.958	247.447	234.467	0.0997477	0.752704	2.07258	5.01601e-19	1.97283	2.25545e-17	0.937472	4.17083e-05	0.837726	0.00033442	-1.13511
AT3G21610		Acid phosphatase/vanadium-dependent haloperoxidase-related protein	18.3678	24.5446	25.9103	11.1198	16.9287	18.798	48.9356	51.3821	58.7904	9.06031	9.56673	7.66951	13.3741	12.6624	13.4474	18.4072	18.3314	5.17638	14.5116	15.9371	15.6668	11.9892	11.9868	11.8566	13.3531	9.55935	12.9	22.9409	15.6155	53.036	8.76551	13.1613	13.9716	15.3718	11.9442	11.9375	-0.554244	0.145038	1.20735	0.00074216	1.76165	2.96429e-07	-1.38841	4.51644e-05	-0.834209	0.0199967	-2.5959
AT3G22231	PCC1	pathogen and circadian controlled 1	0.510887	0	0.591261	0.207082	0.308176	0.471458	1.52168	9.77838	5.74601	0	0	0	0.0880834	0.174599	0.497046	0	0.091809	0	0.850744	0.262587	0.222009	1.81904	0.855004	0.907134	0	0	0.37322	0.367382	0.328905	5.68202	0	0.253243	0.030603	0.445113	1.19373	0.124407	-0.169774	1	3.86916	0.00141465	4.04481	0.000602359	-4.87638	0.0329881	-4.85629	0.0381703	-8.92878
AT3G23050	IAA7, AXR2	indole-3-acetic acid 7	823.535	421.425	320.298	245.553	273.833	284.777	696.563	1028.47	1409.56	104.912	92.6682	84.9617	338.435	296.922	326.762	124.046	110.402	126.345	321.904	315.905	299.569	222.933	221.034	213.011	156.48	122.388	192.987	521.753	268.054	1044.87	94.1805	320.706	120.265	312.459	218.993	157.285	-0.960809	0.000931601	1.00169	0.00073182	1.9625	3.82522e-12	-2.47	1.17755e-18	-1.50919	6.32254e-08	-3.47169
AT3G23805	RALFL24	ralf-like 24	25.2653	21.0324	29.2162	26.1667	50.0135	33.7263	127.564	73.6168	68.6984	7.80271	6.62941	7.25267	18.2776	25.9389	35.1154	26.1464	29.9845	42.9659	35.906	45.4419	40.5706	21.8208	22.7811	30.6327	13.3518	11.8048	12.355	25.1713	36.6355	89.9597	7.22826	26.444	33.0323	40.6395	25.0782	12.5039	0.540325	0.117716	1.84033	7.01618e-09	1.30003	3.69906e-05	-1.8018	1.36019e-08	-2.34231	2.38206e-13	-3.64238
AT3G24670		Pectin lyase-like superfamily protein	2.716	2.85142	2.1496	1.98871	2.39584	2.42553	10.6361	14.7749	12.8859	6.58716	5.89091	5.21186	1.72203	1.9163	1.67637	8.25896	4.92801	2.16373	4.56255	4.8634	4.84792	1.04726	1.17301	1.39094	3.66747	5.1846	6.57109	2.57234	2.27003	12.7657	5.89664	1.77157	5.1169	4.75795	1.20374	5.14105	-0.177826	0.751686	2.30862	2.74287e-08	2.48672	1.10462e-09	1.1954	0.00323054	1.37343	0.000789304	-1.11338
AT3G25600		Calcium-binding EF-hand family protein	26.8099	16.3933	26.5372	7.98236	20.4652	20.6563	125.603	103.486	61.7408	2.80121	3.26155	3.08543	40.2062	38.4491	42.1764	11.6197	19.4818	25.5498	38.4904	45.6322	35.1913	21.5711	20.1849	23.7052	8.35174	10.5925	2.56393	23.2468	16.368	96.9431	3.0494	40.2772	18.8837	39.7713	21.8204	7.16939	-0.506011	0.282385	2.06111	9.1922e-07	2.5672	6.27704e-10	-2.92386	6.97946e-12	-2.41822	1.41961e-08	-4.98552
AT3G26780		Phosphoglycerate mutase family protein	46.2063	21.5971	38.3109	19.7542	25.9218	28.919	91.6654	76.678	59.5862	17.9662	18.0958	15.2514	17.8197	17.2212	17.952	30.6621	26.0425	21.3734	16.5651	20.1652	16.3031	17.1653	15.7407	16.5385	19.2905	19.2234	15.7189	35.3714	24.865	75.9765	17.1045	17.6643	26.026	17.6778	16.4815	18.0776	-0.508734	0.0674242	1.10434	2.68476e-05	1.6131	2.1483e-10	-1.04937	3.13718e-05	-0.540644	0.0448146	-2.15376
AT3G27250		unknown protein; BEST Arabidopsis thaliana protein match is: unknown protein (TAIR:AT5G40800.1); Has 104 Blast hits to 104 proteins in 13 species: Archae - 0; Bacteria - 0; Metazoa - 0; Fungi - 0; Plants - 104; Viruses - 0; Other Eukaryotes - 0 (source: NCBI BLink).	5.57101	3.81711	5.15796	5.6097	7.49928	5.75798	10.1186	16.3812	17.5544	0.786321	2.23115	1.44351	1.94125	4.72976	3.04285	1.36612	6.63913	3.64621	6.49835	5.62634	4.75689	4.05667	3.95371	4.31202	1.02758	1.76356	1.02816	4.8487	6.28899	14.6847	1.48699	3.23795	3.88382	5.62719	4.10747	1.2731	0.373771	0.55094	1.59205	0.00313903	1.21836	0.0213444	-1.68703	0.00108801	-2.06128	7.06006e-05	-3.27975
AT3G29030	ATEXPA5, ATEXP5, ATHEXP ALPHA 1.4, EXP5, EXPA5	expansin A5	119.275	72.525	57.8926	25.7176	32.5132	29.9237	187.701	252.505	381.067	16.2531	14.3934	11.2126	20.1265	45.7312	27.6919	29.4253	42.0721	32.0326	97.8494	101.814	99.6704	17.3458	18.5026	20.0952	12.1005	9.59432	3.52695	83.2307	29.3848	273.758	13.953	31.1832	34.51	99.778	18.6479	8.40727	-1.50179	5.00672e-05	1.71711	4.28608e-06	3.21892	1.17198e-17	-2.5775	1.20328e-12	-1.07573	0.00378165	-4.29468
AT3G29370		unknown protein; BEST Arabidopsis thaliana protein match is: unknown protein (TAIR:AT5G39240.1); Has 16 Blast hits to 16 proteins in 5 species: Archae - 0; Bacteria - 0; Metazoa - 0; Fungi - 0; Plants - 16; Viruses - 0; Other Eukaryotes - 0 (source: NCBI BLink).	34.938	32.5296	18.8385	7.70484	13.0273	21.5438	178.456	171.455	117.666	7.43613	7.90299	5.09953	37.8504	14.365	32.2984	75.0597	42.9154	14.3127	7.4574	13.9441	11.9444	21.3119	22.9148	34.2269	22.8048	14.6742	32.3362	28.7687	14.092	155.859	6.81288	28.1713	44.096	11.1153	26.1512	23.2717	-1.02708	0.0539309	2.43845	2.14247e-06	3.46568	2.2782e-11	-2.07818	3.13604e-05	-1.05122	0.0477206	-4.51698
AT3G43720		Bifunctional inhibitor/lipid-transfer protein/seed storage 2S albumin superfamily protein	1867.96	1237.78	643.744	297.268	424.713	417.252	2478.73	2435.06	5223.99	58.1989	49.0505	65.0687	268.045	308.69	376.974	326.972	630.484	398.029	569.536	745.492	662.96	216.446	214.149	243.225	99.8971	108.808	79.9122	1249.83	379.744	3379.26	57.4394	317.903	451.828	659.329	224.607	96.2058	-1.71857	5.42097e-07	1.43489	4.4746e-05	3.15347	2.52323e-19	-4.44325	2.95012e-34	-2.7247	2.12161e-15	-5.87817
AT3G44990	XTR8, ATXTR8, XTH31	xyloglucan endo-transglycosylase-related 8	75.7872	125.167	64.4474	57.8483	44.0669	45.2125	164.551	84.7452	306.27	5.91796	5.84671	6.0249	107.286	40.178	29.2595	30.3052	34.353	22.9095	82.8773	59.3575	65.0122	8.28836	7.79156	6.1453	9.68803	11.6701	7.66964	88.467	49.0426	185.189	5.92986	58.9079	29.1892	69.0823	7.40841	9.67591	-0.850894	0.054049	1.06514	0.0173932	1.91605	4.83693e-06	-3.89755	3.18708e-19	-3.04678	8.68268e-13	-4.96285
AT3G45960	ATEXLA3, EXPL3, ATEXPL3, ATHEXP BETA 2.3, EXLA3	expansin-like A3	3.47714	3.34516	2.7334	1.22327	2.48002	3.48728	20.6459	16.8332	12.9413	0.754029	0.946803	1.49958	6.78682	6.45736	5.36163	2.73681	1.22614	3.39299	5.87962	7.14876	7.03237	4.17134	3.88994	4.76928	3.06562	1.97299	1.91711	3.18523	2.39686	16.8068	1.0668	6.20194	2.45198	6.68692	4.27685	2.31857	-0.404521	0.477499	2.40342	1.68505e-07	2.80835	6.41311e-10	-1.54874	0.00102799	-1.14465	0.0201599	-3.95325
AT3G47295		unknown protein; FUNCTIONS IN: molecular_function unknown; INVOLVED IN: biological_process unknown; LOCATED IN: endomembrane system; EXPRESSED IN: 22 plant structures; EXPRESSED DURING: 13 growth stages; Has 13 Blast hits to 13 proteins in 2 species: Archae - 0; Bacteria - 0; Metazoa - 0; Fungi - 0; Plants - 13; Viruses - 0; Other Eukaryotes - 0 (source: NCBI BLink).	8.7767	10.5065	2.94216	26.1294	32.1306	48.1492	292.063	183.329	119.136	12.0294	7.04779	6.03075	10.436	13.7563	20.513	24.0204	43.4007	83.1844	64.3254	55.17	53.1325	7.15824	9.11695	11.1269	22.5385	13.9458	24.3202	7.40844	35.4698	198.176	8.3693	14.9018	50.2018	57.5426	9.13402	20.2682	2.26291	3.11246e-06	4.74588	1.25346e-20	2.48297	1.10002e-07	0.171339	0.769861	-2.09194	8.84843e-06	-4.57498
AT3G48570		secE/sec61-gamma protein transport protein	50.0044	35.6	45.3762	42.9557	81.6927	67.2251	162.419	143.151	111.842	8.29958	9.13235	14.3203	23.121	25.8282	26.1676	52.4108	69.0801	49.2818	27.0968	37.4812	28.5614	31.2154	24.9291	30.9215	23.5096	18.0532	28.0893	43.6602	63.9578	139.137	10.5841	25.0389	56.9243	31.0464	29.022	23.2174	0.550173	0.0763164	1.67369	5.58736e-09	1.12354	9.14244e-05	-2.03333	1.74791e-12	-2.58368	7.79724e-19	-3.70725
AT3G48720		HXXXD-type acyl-transferase family protein	39.2566	25.7613	30.4625	20.2673	21.3181	28.4259	132.766	272.884	213.184	24.7455	20.2941	20.0918	20.7014	18.3169	30.0447	15.696	27.1967	12.8514	63.7194	65.5527	62.1083	30.6642	34.1237	28.5227	22.1807	18.4128	24.4331	31.8268	23.3371	206.278	21.7105	23.021	18.5814	63.7935	31.1035	21.6755	-0.447444	0.169609	2.69545	4.06783e-20	3.14292	6.94661e-26	-0.55279	0.0634337	-0.105344	0.780416	-3.24828
AT3G48970		Heavy metal transport/detoxification superfamily protein	14.8841	14.8117	11.7083	5.35266	7.92074	6.6095	27.6775	38.9028	17.8151	4.50175	4.03761	4.19768	7.17766	3.59514	3.99222	9.39748	13.6352	4.68221	3.18501	1.68726	2.85304	3.47233	3.69229	5.42359	4.68458	4.88541	3.7062	13.8013	6.62764	28.1318	4.24568	4.92167	9.23829	2.5751	4.19607	4.4254	-1.05621	0.029771	1.0313	0.0379274	2.08775	6.26926e-06	-1.69926	0.000194617	-0.643105	0.209832	-2.73097
AT3G49820		unknown protein; BEST Arabidopsis thaliana protein match is: unknown protein (TAIR:AT5G65925.1); Has 23 Blast hits to 23 proteins in 7 species: Archae - 0; Bacteria - 0; Metazoa - 0; Fungi - 0; Plants - 23; Viruses - 0; Other Eukaryotes - 0 (source: NCBI BLink).	2.57809	1.24305	0.530431	0.116111	0.460784	1.16312	7.59057	10.2246	10.9045	0	0.751634	0	1.2841	0.685283	0.83608	0.543165	0	0	0.780565	1.86495	2.48961	0.145705	0.342429	0.179516	0.69715	0.83367	0	1.45052	0.580006	9.57321	0.250545	0.935153	0.181055	1.71171	0.22255	0.510273	-1.28621	0.357444	2.70922	0.0243974	3.99956	0.000753149	-2.41377	0.0469464	-1.13043	0.456352	-5.13231
AT3G50900		unknown protein; BEST Arabidopsis thaliana protein match is: unknown protein (TAIR:AT5G66490.1); Has 45 Blast hits to 45 proteins in 7 species: Archae - 0; Bacteria - 0; Metazoa - 0; Fungi - 0; Plants - 45; Viruses - 0; Other Eukaryotes - 0 (source: NCBI BLink).	16.0099	21.5218	18.5823	12.6027	22.3941	26.9792	50.1878	108.145	82.9065	2.22229	3.27242	3.33169	24.3228	28.7848	24.2296	10.4963	18.9302	19.5504	33.0179	38.0037	30.9881	9.32367	10.54	9.93623	9.148	9.79145	7.11918	18.7047	20.6586	80.413	2.94214	25.7791	16.3256	34.0032	9.93329	8.68621	0.144728	0.76016	2.10106	8.17689e-10	1.9564	5.912e-09	-2.64689	1.22069e-13	-2.79212	7.39569e-15	-4.74863
AT3G51600	LTP5	lipid transfer protein 5	11287.8	3930.3	2982.66	459.693	714.109	666.347	10424.6	8585.18	19471.1	150.093	136.742	141.431	1744.16	1626.45	2029.39	1493.4	2678.25	1551.86	1114.63	1477.54	1304.66	589.195	540.689	650.818	434.782	367.898	447.563	6066.91	613.383	12827	142.755	1800	1907.84	1298.94	593.568	416.748	-3.30607	2.40211e-17	1.08013	0.00723012	4.3862	5.60555e-27	-5.40931	5.65669e-38	-2.10324	1.94582e-08	-6.48945
AT3G55470		Calcium-dependent lipid-binding (CaLB domain) family protein	33.0387	30.279	29.4216	15.8794	19.676	18.3709	68.3496	59.9267	64.0047	9.25955	11.25	9.60781	21.9155	17.0661	19.4661	28.6477	24.4741	26.6241	28.4567	33.4154	33.3174	32.3703	28.1387	33.753	22.9968	21.6935	13.4293	30.9131	17.9754	64.0937	10.0391	19.4826	26.582	31.7298	31.4207	19.3732	-0.781654	0.00105442	1.05273	5.73014e-06	1.83445	5.78674e-16	-1.61943	1.10585e-12	-0.837815	0.000425169	-2.6723
AT3G55500	ATEXPA16, EXP16, ATEXP16, ATHEXP ALPHA 1.7, EXPA16	expansin A16	22.8668	11.071	6.99881	3.06406	1.87462	1.72071	27.7171	116.986	122.189	8.50705	7.43811	10.2637	4.34438	13.3908	14.9133	5.39219	8.94306	0.292844	16.6695	27.4132	18.9066	0.192252	0.150607	0.500046	3.74076	4.52219	6.74949	13.6455	2.2198	88.9641	8.73628	10.8828	4.87603	20.9964	0.280968	5.00415	-2.61679	0.00063775	2.70351	0.000470566	5.32084	7.72121e-11	-0.642554	0.399505	1.97479	0.00837587	-3.34621
AT3G56800	CAM3, acam-3	calmodulin 3	288.103	262.399	259.691	230.712	276.357	276.307	809.451	663.223	560.397	61.7844	54.3075	80.0398	247.975	278.045	268.055	267.53	299.525	426.197	206.742	263.617	234.392	245.452	240.906	261.043	170.987	175.854	150.506	270.064	261.126	677.69	65.3772	264.692	331.084	234.917	249.134	165.782	-0.0485358	0.885864	1.32771	1.11117e-09	1.37625	1.66741e-10	-2.04578	8.27456e-22	-1.99725	1.33006e-20	-3.3735
AT3G57800		basic helix-loop-helix (bHLH) DNA-binding superfamily protein	52.0075	48.8143	55.58	20.2456	26.4811	26.0947	123.698	110.53	89.177	44.8612	42.4137	42.8085	32.0286	37.8699	44.1404	27.647	47.6198	24.6139	37.8829	55.8273	46.3835	28.2736	27.1146	30.9993	47.9548	37.9709	67.2385	52.1339	24.2738	107.802	43.3612	38.0129	33.2936	46.6979	28.7958	51.0547	-1.10268	2.81736e-05	1.0488	9.40717e-05	2.1515	1.15209e-16	-0.265998	0.337406	0.836697	0.00140299	-1.31481
AT3G58850	PAR2, HLH2	phy rapidly regulated 2	59.4792	30.0272	27.6982	14.2268	20.0827	25.1293	189.195	386.037	221.122	9.92699	7.18535	4.21078	9.01625	11.1901	10.9242	54.5568	32.8069	75.3544	10.8407	12.1074	10.3729	7.48865	10.4189	9.44784	13.071	11.7687	15.4877	39.0682	19.8129	265.452	7.10771	10.3769	54.2394	11.107	9.11846	13.4425	-0.978355	0.0112426	2.76384	1.01233e-13	3.7423	2.08533e-22	-2.46992	3.50962e-11	-1.4917	8.75698e-05	-5.23406
AT3G60220	ATL4, TL4	TOXICOS EN LEVADURA 4	7.1525	5.9337	7.66097	4.73722	5.56468	4.83173	36.7786	21.7162	27.5026	4.65651	5.85721	6.9318	6.25457	6.135	7.79256	13.3724	10.3835	7.90509	7.38837	9.13059	7.80088	8.96453	9.07545	8.86707	7.96408	4.98858	6.60258	6.91572	5.04454	28.6658	5.81518	6.72738	10.5537	8.10661	8.96902	6.51842	-0.456207	0.172265	2.05279	1.48092e-12	2.50914	6.36408e-18	-0.245668	0.443043	0.210583	0.554921	-2.29861
AT3G61430	PIP1A, ATPIP1, PIP1, PIP1;1	plasma membrane intrinsic protein 1A	95.426	169.667	143.972	110.324	112.41	113.737	207.726	357.257	416.49	50.6911	44.6847	53.3668	132.957	128.583	167.841	110.336	109.315	93.4195	88.2395	97.5163	89.0345	137.585	155.785	151.693	89.0778	72.9699	79.505	136.355	112.157	327.158	49.5809	143.127	104.357	91.5967	148.354	80.5176	-0.281747	0.316049	1.26179	2.64436e-07	1.54354	1.33798e-10	-1.45935	6.06072e-10	-1.17761	8.50448e-07	-2.72116
AT3G61550		RING/U-box superfamily protein	183.513	86.6822	66.6347	23.7347	39.7665	37.6229	272.556	299.326	319.143	21.2532	23.3013	18.1481	18.6203	26.6438	26.3776	41.688	74.1744	75.7991	52.1645	48.2237	38.7184	19.613	18.1953	22.0315	18.6451	12.5232	15.6149	112.277	33.708	297.009	20.9009	23.8806	63.8872	46.3689	19.9466	15.5944	-1.73536	7.17696e-08	1.4032	1.90706e-05	3.13861	1.28695e-21	-2.42532	2.41838e-14	-0.689963	0.0401721	-3.82859
AT3G62820		Plant invertase/pectin methylesterase inhibitor superfamily protein	59.902	48.9394	56.5733	53.5071	68.0299	68.0408	280.843	275.728	282.798	9.73913	7.57997	10.3481	53.9982	69.0611	72.0095	21.5349	21.8616	29.2759	101.934	124.358	101.231	1.59869	1.41446	1.81519	23.3976	24.751	24.2213	55.1383	63.1926	279.79	9.22238	65.0229	24.2241	109.174	1.60945	24.1233	0.196488	0.439558	2.34264	1.50522e-29	2.14617	5.25328e-25	-2.57998	3.02592e-32	-2.7766	1.76683e-36	-4.92279
AT3G63120	CYCP1;1	cyclin p1;1	35.1836	38.6183	27.5929	20.6369	27.299	31.8825	74.1992	91.7157	74.9649	33.9621	31.8591	28.4644	13.4168	16.2681	18.2115	44.3639	44.8786	28.3023	25.1483	26.7593	25.6619	22.7737	23.4869	28.2458	29.6169	24.026	37.5631	33.7983	26.6061	80.2933	31.4285	15.9654	39.1816	25.8565	24.8355	30.402	-0.343914	0.221167	1.24881	5.51005e-07	1.59275	5.98418e-11	-0.105061	0.715334	0.238864	0.391325	-1.3539
AT4G00330	CRCK2	calmodulin-binding receptor-like cytoplasmic kinase 2	45.947	28.9027	46.6586	18.8099	27.3656	26.71	100.674	123.253	93.5474	23.8918	27.1323	25.9881	35.6088	46.7006	48.5389	14.8311	43.6413	30.3235	41.6229	42.8639	36.3728	20.852	22.8691	26.936	23.3912	19.6176	28.8984	40.5028	24.2952	105.825	25.6708	43.6161	29.5986	40.2866	23.5523	23.969	-0.73746	0.0194443	1.38531	5.57326e-06	2.1228	1.14527e-12	-0.657812	0.0289782	0.0796571	0.843357	-2.04315
AT4G02040		unknown protein; FUNCTIONS IN: molecular_function unknown; INVOLVED IN: biological_process unknown; LOCATED IN: chloroplast; Has 30 Blast hits to 30 proteins in 6 species: Archae - 0; Bacteria - 0; Metazoa - 0; Fungi - 0; Plants - 30; Viruses - 0; Other Eukaryotes - 0 (source: NCBI BLink).	8.27866	6.50677	6.56988	4.93076	5.0278	5.05158	14.125	17.2175	15.348	2.50817	2.272	1.78236	5.18505	3.34895	2.46563	7.55139	5.10075	7.90328	5.26881	4.5735	5.43302	4.46876	4.40287	3.63521	1.80921	2.37657	2.05709	7.11844	5.00338	15.5635	2.18751	3.66654	6.8518	5.09178	4.16895	2.08095	-0.507893	0.231924	1.12565	0.00370475	1.63374	1.00705e-05	-1.70908	7.01869e-06	-1.20147	0.00243262	-2.83535
AT4G09460	AtMYB6, MYB6	myb domain protein 6	35.936	20.7206	23.5128	16.344	28.0495	29.8724	88.0288	60.9651	62.9155	10.3662	8.8632	5.55559	17.9533	12.6198	20.4177	10.0027	23.7467	12.7431	18.2053	21.7186	18.7312	18.2789	19.8893	20.4222	15.2191	19.4896	13.2296	26.7232	24.7553	70.6365	8.26166	16.9969	15.4975	19.5517	19.5301	15.9794	-0.110185	0.820023	1.40356	5.67626e-05	1.51378	8.18375e-06	-1.69867	4.60656e-07	-1.58858	3.1318e-06	-3.10238
AT4G09490		Polynucleotidyl transferase, ribonuclease H-like superfamily protein	13.687	12.303	13.155	4.64965	6.50016	6.5439	30.4714	57.8559	30.6752	6.24239	7.43927	9.70248	3.77571	2.13835	3.97373	10.593	24.5494	7.65048	5.05175	4.91327	3.09662	3.3815	4.05143	4.3568	4.94898	5.81695	3.42818	13.0484	5.8979	39.6675	7.79471	3.29593	14.2643	4.35388	3.92991	4.73137	-1.1432	0.0225876	1.60294	0.000940796	2.74649	7.51364e-09	-0.737709	0.125043	0.405691	0.455632	-2.34093
AT4G13660	ATPRR2, PRR2	pinoresinol reductase 2	22.1061	10.1438	15.0698	3.41573	3.85305	3.92021	22.8824	56.1322	48.3379	0.60809	1.62807	1.04866	30.8095	7.29848	5.6529	12.4766	13.6707	7.44585	6.99014	6.96168	7.558	2.73034	2.56668	2.5561	4.776	4.42343	6.18424	15.7732	3.72966	42.4508	1.09494	14.5869	11.1977	7.16994	2.61771	5.12789	-2.07863	7.01878e-05	1.42585	0.00808325	3.50475	3.90651e-11	-3.82431	1.01701e-12	-1.74611	0.00117744	-5.25105
AT4G14440	ATECI3, ECI3, HCD1	3-hydroxyacyl-CoA dehydratase 1	384.605	233.655	150.356	30.2003	39.4504	37.3321	482.748	494.836	1603.87	26.1653	28.0578	29.3539	52.2874	59.6967	62.1964	62.2664	54.7469	67.4285	240.162	243.859	250.823	56.1097	52.3837	57.6733	43.5187	37.3441	38.1679	256.205	35.6609	860.484	27.859	58.0602	61.4806	244.948	55.3889	39.6769	-2.84453	2.53404e-15	1.74739	1.14663e-06	4.59195	4.63116e-33	-3.20036	2.84927e-19	-0.355823	0.367531	-4.94779
AT4G14560	IAA1, AXR5	indole-3-acetic acid inducible	44.9918	25.6228	21.4055	34.3837	50.166	55.3183	208.413	110.907	82.0236	23.4973	25.7495	18.1804	64.3514	55.309	55.5589	14.0122	82.4068	57.5566	60.9848	65.3713	62.8344	28.0036	25.8479	25.1554	22.1019	15.2481	31.1872	30.6734	46.6227	133.781	22.4758	58.4064	51.3252	63.0635	26.3356	22.8457	0.604107	0.219627	2.12628	2.62314e-06	1.52219	0.000668007	-0.448803	0.33492	-1.05295	0.0189769	-2.57515
AT4G15800	RALFL33	ralf-like 33	329.623	283.182	345.052	130.674	281.459	263.884	842.725	1208.25	921.582	43.067	44.3285	50.3997	278.922	387.485	394.059	115.749	241.368	73.2955	128.067	216.493	176.193	153.643	199.583	261.31	155.187	112.258	111.229	319.286	225.339	990.851	45.9318	353.489	143.471	173.584	204.845	126.225	-0.502715	0.202508	1.6337	6.36412e-06	2.13642	1.67752e-09	-2.79651	2.33857e-15	-2.29383	7.39634e-11	-4.43026
AT4G16515	RGF6	Encodes a root meristem growth factor (RGF). Belongs to a family of functionally redundant homologous peptides that are secreted, tyrosine-sulfated, and expressed mainly in the stem cell area and the innermost layer of central columella cells. RGFs are required for maintenance of the root stem cell niche and transit amplifying cell proliferation. Members of this family include: At5g60810 (RGF1), …	70.9732	56.5623	55.6017	37.1773	72.671	62.5735	194.179	420.519	339.136	8.88917	8.50562	11.9189	61.5599	30.1329	40.1909	38.7464	72.1105	54.0114	29.0921	24.2258	22.6964	33.8096	32.9578	36.1525	17.6715	10.9897	35.895	61.0457	57.4739	317.945	9.77123	43.9612	54.9561	25.3381	34.3066	21.5188	-0.0868423	0.880757	2.3798	4.80382e-10	2.46667	7.25811e-11	-2.63839	4.21416e-12	-2.55172	2.77505e-11	-5.01843
AT4G16670		Plant protein of unknown function (DUF828) with plant pleckstrin homology-like region	36.6754	16.8608	11.7399	2.8554	3.25784	4.32304	15.1758	32.9791	110.999	4.34338	4.82322	4.12865	4.91896	4.36359	4.05507	7.17967	3.73449	6.47287	10.1311	12.4614	10.8163	4.23264	4.46314	4.04678	6.08624	2.86169	7.0332	21.7587	3.47876	53.0511	4.43175	4.44588	5.79568	11.1363	4.24752	5.32704	-2.64249	6.3986e-07	1.28241	0.0203545	3.92514	6.54265e-13	-2.29433	6.93279e-06	0.348305	0.565045	-3.57691
AT4G16695		unknown protein; FUNCTIONS IN: molecular_function unknown; INVOLVED IN: biological_process unknown; LOCATED IN: endomembrane system; Has 21 Blast hits to 21 proteins in 11 species: Archae - 0; Bacteria - 0; Metazoa - 0; Fungi - 0; Plants - 21; Viruses - 0; Other Eukaryotes - 0 (source: NCBI BLink).	33.1854	25.2135	27.085	19.5911	42.2214	35.5113	116.146	93.7888	56.8213	8.63814	6.82651	7.72554	14.0348	13.0405	14.3995	49.4254	7.43889	40.1803	15.7539	19.8104	14.8061	12.5863	12.6612	15.2654	16.0965	15.5918	8.2218	28.4946	32.4413	88.9186	7.73006	13.8249	32.3482	16.7901	13.5043	13.3034	0.187088	0.763807	1.6436	0.000627613	1.45655	0.00190087	-1.88258	4.17083e-05	-2.06984	8.08373e-06	-3.52643
AT4G16980		arabinogalactan-protein family	3860.22	1868.53	1895.22	1243.01	1824.92	1589.12	7995.04	5750.62	4531.63	281.925	248.159	325.491	847.77	982.39	1296.54	701.473	1780.47	1156.46	990.916	1127.4	1011.48	1290.53	1412.64	1456.9	893.01	808.063	1040.9	2541.32	1552.35	6092.43	285.192	1042.23	1212.8	1043.26	1386.69	913.99	-0.711123	0.0343439	1.26148	0.000121679	1.9726	5.01359e-10	-3.15551	7.97696e-23	-2.44439	1.10751e-14	-4.41699
AT4G17680		SBP (S-ribonuclease binding protein) family protein	37.3328	16.0893	21.044	16.7677	23.8109	23.2404	51.7781	58.9065	97.2411	20.5721	21.5822	12.8883	17.2428	16.196	15.9954	9.23539	18.2376	13.1748	39.0882	28.622	29.8619	13.7868	14.2646	14.1729	6.25079	7.82765	8.13621	24.8221	21.273	69.3086	18.3475	16.4781	13.5493	32.524	14.0748	7.40488	-0.222714	0.582499	1.47798	7.77006e-06	1.70073	1.34448e-07	-0.437636	0.196527	-0.214925	0.575604	-1.91567
AT4G18280		glycine-rich cell wall protein-related	46.5942	19.5439	11.5272	14.9103	13.3515	13.7176	49.4442	72.9923	122.893	1.53573	1.42306	3.20621	12.7494	18.0514	9.54355	6.2341	4.16966	27.6786	16.449	14.9315	17.0508	16.024	15.0184	14.5802	5.41736	4.66652	4.50174	25.8884	13.9931	81.7766	2.055	13.4481	12.6941	16.1438	15.2076	4.86187	-0.886923	0.145958	1.65727	0.0051283	2.5443	8.55742e-06	-3.63643	4.87029e-10	-2.75006	2.08566e-06	-5.29449
AT4G20150		unknown protein; FUNCTIONS IN: molecular_function unknown; INVOLVED IN: biological_process unknown; LOCATED IN: mitochondrion, plasma membrane, mitochondrial respiratory chain complex I, respiratory chain complex I; EXPRESSED IN: 24 plant structures; EXPRESSED DURING: 15 growth stages; Has 30201 Blast hits to 17322 proteins in 780 species: Archae - 12; Bacteria - 1396; Metazoa - 17338; Fungi - 34…	553.443	538.138	498.675	344.869	500.288	425.011	1628.53	1210.11	811.919	54.5372	45.2875	71.6944	226.019	262.382	270.224	583.101	549.985	626.563	207.367	279.104	240.667	266.941	241.501	292.199	190.958	211.659	150.609	530.086	423.389	1216.85	57.173	252.875	586.55	242.379	266.88	184.409	-0.32421	0.246584	1.19942	1.63371e-06	1.52363	4.27219e-10	-3.21172	1.08742e-37	-2.88753	5.29127e-31	-4.41116
AT4G20780	CML42	calmodulin like 42	39.4595	31.8414	26.5999	13.5863	25.1755	24.4834	114.279	193.481	200.844	5.26556	6.10762	11.2774	30.4544	45.1538	44.8608	10.905	35.6306	42.2525	20.8336	35.7927	25.1238	25.5737	30.3585	36.4169	11.7398	10.0646	10.5373	32.6336	21.0817	169.535	7.5502	40.1563	29.5961	27.25	30.783	10.7806	-0.629678	0.151008	2.37604	3.89615e-09	3.00578	1.25792e-13	-2.10304	1.00388e-07	-1.47346	0.000242728	-4.47928
AT4G22230		Arabidopsis defensin-like protein	0	2.19238	2.49474	0.728126	1.08358	1.82348	28.6893	18.1203	15.9299	3.01085	1.32566	1.44761	2.16799	2.30217	3.20408	4.86596	3.14742	0	2.44745	1.38494	1.69133	2.05585	1.28842	0.844306	4.59039	4.13877	0.874861	1.56237	1.21173	20.9131	1.92804	2.55808	2.67113	1.84124	1.39619	3.20134	-0.356217	0.8491	3.72539	0.000401002	4.08454	7.66536e-05	0.278543	0.86335	0.636095	0.623465	-3.44956
AT4G23710	VHA-G2, VAG2, VATG2	vacuolar ATP synthase subunit G2	97.6714	97.6171	76.5602	66.2261	96.2271	94.8888	277.97	216.359	224.647	15.7824	13.1679	20.8956	52.9644	42.3221	49.9417	58.1088	94.58	119.432	60.7766	67.4828	64.0561	55.6748	47.3713	51.4874	34.5134	42.3377	26.8483	90.6162	85.7807	239.659	16.6153	48.4094	90.707	64.1051	51.5112	34.5665	-0.0787522	0.835345	1.40399	9.49117e-08	1.48276	9.92931e-09	-2.44409	9.12045e-21	-2.36541	2.48372e-19	-3.84818
AT4G24275		Identified as a screen for stress-responsive genes.	104.029	101.057	112.546	33.4015	54.4415	58.7572	258.057	336.915	310.191	24.388	21.1521	24.8227	84.539	26.6753	37.264	75.0757	66.5459	46.1744	12.7846	17.2749	11.0467	49.4647	53.5972	57.896	47.7081	34.2602	46.2398	105.877	48.8667	301.721	23.4543	49.4928	62.5987	13.7021	53.6526	42.736	-1.11502	0.000860895	1.51025	5.61356e-06	2.62531	1.57772e-15	-2.17423	1.61341e-11	-1.05924	0.00141291	-3.68458
AT4G24510	CER2, VC2, VC-2	HXXXD-type acyl-transferase family protein	49.8156	42.5104	51.9285	20.8051	25.7568	26.9586	131.418	288.342	233.733	16.9973	16.66	15.2758	38.251	36.6033	44.5425	24.6749	38.1264	28.0947	76.8136	86.5061	80.3797	17.7824	17.9925	20.1249	23.2083	14.4116	22.615	48.0848	24.5068	217.831	16.311	39.7989	30.2987	81.2332	18.6333	20.0783	-0.972269	0.000234046	2.17851	2.22203e-17	3.15081	8.74768e-33	-1.56019	6.38928e-10	-0.587931	0.0298353	-3.73875
AT4G25260		Plant invertase/pectin methylesterase inhibitor superfamily protein	137.97	104.48	97.2483	35.9747	44.3044	40.0173	376.583	596.621	427.46	14.6826	12.9431	12.0798	62.9281	53.0429	58.0886	66.084	54.9393	38.872	52.1441	75.6015	68.891	18.8411	21.9906	27.6107	25.7771	19.9237	33.4365	113.233	40.0988	466.888	13.2352	58.0199	53.2984	65.5455	22.8141	26.3791	-1.49743	7.03645e-09	2.04362	1.8806e-15	3.54108	1.13627e-39	-3.09849	1.27072e-31	-1.60111	7.56388e-10	-5.14221
AT4G25420	GA5, GA20OX1, AT2301, ATGA20OX1	2-oxoglutarate (2OG) and Fe(II)-dependent oxygenase superfamily protein	8.25954	4.59811	5.68506	0.66077	1.0052	1.32384	16.4305	12.8179	15.0439	3.6431	2.60211	3.40765	1.3491	1.22567	1.69174	1.82521	7.47999	1.86299	1.41489	1.52681	1.19641	1.4649	1.58496	1.33944	1.48116	0.632574	2.27594	6.1809	0.996602	14.7641	3.21762	1.42217	3.72273	1.37937	1.4631	1.46322	-2.62277	5.17797e-06	1.25566	0.0312847	3.87941	2.12228e-11	-0.942733	0.0856646	1.68104	0.00331398	-2.19866
AT4G26830		O-Glycosyl hydrolases family 17 protein	1.82939	0.69462	1.10094	0.556141	0.625328	0.844102	3.88935	6.67169	5.61867	0.39423	1.11004	0.750522	0.851608	0.844029	0.771259	0.371661	1.28213	0	1.02468	1.28504	1.58995	0.116315	0.0874746	0.114645	0.489745	0.488042	1.42553	1.20832	0.67519	5.39324	0.751598	0.822299	0.551263	1.29989	0.106145	0.801105	-0.834873	0.382265	2.14948	0.0115333	2.98542	0.000279617	-0.67182	0.435975	0.163452	0.903048	-2.82239
AT4G28060		Cytochrome c oxidase, subunit Vib family protein	203.548	203.918	180.313	131.092	220.303	212.513	497.764	412.47	264.371	28.1597	21.5945	30.1922	85.266	85.6236	96.2458	182.293	123.329	208.086	97.0071	129.677	109.274	96.1851	88.1968	100.788	83.1747	64.6019	55.3184	195.926	187.969	391.535	26.6488	89.0451	171.236	111.986	95.0568	67.6983	-0.0596592	0.884373	1.00032	0.000289192	1.05999	7.66536e-05	-2.87787	9.71152e-27	-2.81827	1.88628e-25	-3.87827
AT4G29020		glycine-rich protein	2094.85	1341.36	660.566	358.234	448.511	382.369	3247.81	2001.18	4892.69	108.285	68.9772	75.277	331.124	504.709	543.02	566.515	656.807	622.542	1252.41	1305.2	1355.11	362.108	301.842	417.164	182.478	179.904	164.129	1365.59	396.371	3380.56	84.1796	459.618	615.288	1304.24	360.371	175.504	-1.78456	1.02273e-07	1.30768	0.000154976	3.09225	1.78886e-19	-4.02046	1.40207e-30	-2.23591	1.60419e-11	-5.32816
AT4G30230		unknown protein; Has 42 Blast hits to 42 proteins in 5 species: Archae - 0; Bacteria - 0; Metazoa - 0; Fungi - 0; Plants - 42; Viruses - 0; Other Eukaryotes - 0 (source: NCBI BLink).	1.99617	1.95599	3.10015	2.14026	2.6413	1.75892	18.9148	12.458	8.57936	0.740079	0.760325	0.528351	1.33225	1.76053	2.38062	0.837251	4.44352	0.336764	2.88542	1.89754	2.53705	0.753326	0.738962	0.645661	1.75519	1.74909	1.50531	2.35077	2.18016	13.3174	0.676252	1.82447	1.87251	2.44	0.71265	1.66986	-0.111095	0.933516	2.50183	0.000281223	2.61334	9.70661e-05	-1.79627	0.00996116	-1.68615	0.0179059	-4.29983
AT4G30350		Double Clp-N motif-containing P-loop nucleoside triphosphate hydrolases superfamily protein	7.31361	8.37761	6.75144	5.35351	5.12102	4.81175	16.119	29.5766	23.9699	5.76862	7.06938	7.17338	8.17398	10.5272	7.67354	7.01549	5.60507	2.21245	5.19717	5.52805	5.18478	7.10096	7.39532	6.4526	5.50731	3.79789	6.55808	7.48089	5.09543	23.2218	6.67046	8.79157	4.94434	5.30333	6.98296	5.28776	-0.553528	0.116361	1.63265	4.36858e-07	2.18624	7.4628e-12	-0.163783	0.651151	0.389773	0.268123	-1.79649
AT4G31380	FLP1	FPF1-like protein 1	25.5628	16.8171	14.7663	0.241669	0.299707	0.275101	65.7976	89.9049	86.7876	4.42555	5.42661	5.98403	5.24256	3.71864	7.20247	3.75497	8.41074	0	2.03081	6.48643	12.9545	1.02352	1.31853	2.30411	19.2987	4.62714	35.1349	19.0487	0.272159	80.8301	5.27873	5.38789	4.05524	7.15724	1.54872	19.6869	-6.08666	2.8515e-09	2.08457	0.0235633	8.17648	8.23248e-14	-1.84887	0.0290033	4.24417	1.11872e-05	-3.93369
AT4G32280	IAA29	indole-3-acetic acid inducible 29	23.367	13.2858	13.7496	0.741746	0.792511	1.09117	113.116	126.12	93.409	49.0073	45.5232	34.2375	37.4239	26.0742	30.4945	14.6803	28.5341	23.8032	6.98957	17.7501	16.6383	5.15522	6.05777	6.38091	18.6365	5.94021	58.958	16.8008	0.875142	110.882	42.9227	31.3309	22.3392	13.7927	5.86463	27.8449	-4.2477	1.20918e-13	2.72207	2.53621e-07	6.97132	9.94372e-29	1.35246	0.00716541	5.60207	2.2386e-21	-1.36965
AT4G32460		Protein of unknown function, DUF642	73.4447	57.6141	54.2625	16.1496	16.4313	19.8936	93.8993	225.709	228.894	14.166	11.8551	11.838	157.149	32.8245	28.3002	49.8809	38.7064	43.7795	53.4018	49.1921	47.2678	22.5463	21.438	22.7285	11.6538	6.27743	8.19383	61.7738	17.4915	182.834	12.6197	72.758	44.1223	49.9539	22.2376	8.70835	-1.81993	5.61882e-05	1.56488	0.000746989	3.38485	2.0899e-13	-2.29151	1.72825e-07	-0.471584	0.336809	-3.85645
AT4G34770		SAUR-like auxin-responsive protein family	35.9573	37.3027	34.7472	15.4672	29.7632	31.8085	113.354	98.3718	64.5761	10.3417	9.90255	19.1079	45.2581	13.041	19.3784	12.1539	20.2706	33.2608	1.71395	2.3708	1.76147	14.0772	13.1332	14.278	21.9413	17.5937	34.2072	36.0024	25.6796	92.1008	13.1174	25.8925	21.8951	1.94874	13.8295	24.5807	-0.486883	0.330642	1.3567	0.00324875	1.84364	3.00436e-05	-1.45252	0.00077375	-0.965689	0.0325469	-2.80936
AT4G34950		Major facilitator superfamily protein	16.5718	18.4711	17.0587	10.5434	6.63612	5.65252	17.5518	48.5053	43.9798	12.9922	14.1503	14.1383	5.66614	9.72593	7.36977	10.6826	22.0022	14.7494	13.6973	14.8788	14.2609	14.5467	15.4802	12.6785	5.24133	4.51086	5.14217	17.3672	7.61067	36.6789	13.7603	7.58728	15.8114	14.279	14.2351	4.96479	-1.19041	0.000457077	1.07511	0.00193922	2.26559	9.36253e-12	-0.335312	0.339121	0.855157	0.0117261	-1.41046
AT4G36110		SAUR-like auxin-responsive protein family	6.58779	4.1331	3.67431	7.1422	9.38407	10.9575	38.3141	51.323	30.2143	1.74844	2.44709	2.41893	3.33903	0.813766	0.720726	4.12802	3.59437	14.344	6.39227	9.84527	7.58805	5.9347	5.27536	6.13467	5.09961	2.84893	6.64874	4.7984	9.16125	39.9505	2.20482	1.62451	7.35545	7.94186	5.78158	4.86576	0.932354	0.124908	3.05641	1.23047e-07	2.12414	0.000145284	-1.11263	0.0535721	-2.04547	0.000283352	-4.16973
AT4G38860		SAUR-like auxin-responsive protein family	27.0358	14.7602	15.2788	123.32	135.621	112.109	531.984	180.359	141.709	19.5046	18.6562	24.8996	117.32	54.358	54.5993	28.7233	102.059	146.902	44.2235	33.266	27.4642	49.5599	58.7613	68.7984	36.915	28.5266	47.8802	19.0249	123.684	284.684	21.0201	75.4257	92.5615	34.9846	59.0399	37.7739	2.69999	6.02587e-08	3.90366	3.83546e-14	1.20367	0.0169252	0.144262	0.806172	-2.55581	1.46076e-07	-3.7595
AT4G39070		B-box zinc finger family protein	7.07651	2.58361	6.92983	0.882577	0.985077	1.10514	30.3581	29.7781	22.7233	3.12815	4.15107	3.70875	5.16188	2.51146	2.42733	5.67695	3.27703	0	6.46885	11.7976	8.43692	4.63778	6.14926	5.68556	3.24573	2.24431	2.65109	5.52998	0.990931	27.6198	3.66266	3.36689	2.98466	8.90112	5.49087	2.71371	-2.47203	0.00125015	2.3183	0.00221091	4.7916	1.45203e-09	-0.593391	0.431362	1.87994	0.0120333	-2.91203
AT4G40090	AGP3	arabinogalactan protein 3	18.2396	7.26884	5.42806	0.603527	0.523926	0.893123	21.486	24.9362	79.2233	9.18032	7.14228	7.03572	0.320892	0.254429	0.362152	16.9902	13.6127	3.94757	3.32471	2.42343	1.02447	0.899359	1.11244	0.855342	6.16027	5.14579	8.06732	10.3122	0.673525	41.8818	7.78611	0.312491	11.5168	2.25753	0.955712	6.45779	-3.91131	1.78599e-08	2.01629	0.0018734	5.93021	4.89814e-16	-0.406376	0.547676	3.50803	1.99563e-07	-2.42288
AT5G03120		unknown protein; FUNCTIONS IN: molecular_function unknown; INVOLVED IN: biological_process unknown; LOCATED IN: endomembrane system; EXPRESSED IN: 21 plant structures; EXPRESSED DURING: 13 growth stages; Has 14 Blast hits to 14 proteins in 4 species: Archae - 0; Bacteria - 0; Metazoa - 0; Fungi - 0; Plants - 14; Viruses - 0; Other Eukaryotes - 0 (source: NCBI BLink).	273.583	86.9608	102.173	77.5664	145.815	180.935	967.964	1048.5	833.045	24.1587	19.0125	27.1501	53.7761	75.7604	88.173	29.893	102.251	153.058	114.482	125.907	110.596	126.266	157.838	143.331	34.1176	32.5872	56.8164	154.239	134.772	949.838	23.4404	72.5698	95.0674	116.995	142.479	41.1737	-0.194566	0.742492	2.62243	1.46133e-08	2.81701	8.22611e-10	-2.71744	1.52133e-09	-2.52294	2.50905e-08	-5.33996
AT5G04820	ATOFP13, OFP13	ovate family protein 13	17.1334	14.8958	12.5468	13.0669	17.0933	15.117	51.6512	70.2871	41.8356	4.57419	6.10912	6.36785	9.63402	8.56898	11.5388	26.359	22.808	18.4206	23.2442	21.8879	20.6155	15.942	15.3004	16.5112	11.1001	6.71798	11.4553	14.8587	15.0924	54.5913	5.68372	9.91392	22.5292	21.9159	15.9179	9.75781	0.0230812	0.980942	1.87909	1.24736e-12	1.85605	1.10588e-12	-1.37783	2.32454e-07	-1.40101	1.60824e-07	-3.2571
AT5G05370		Cytochrome b-c1 complex, subunit 8 protein	83.4336	93.6527	52.3914	75.7176	100.722	84.9756	222.964	266.444	222.81	14.3192	11.6	14.5095	39.4687	37.7989	48.7977	92.8409	87.0139	132.464	58.1151	61.2542	73.398	49.389	32.2079	47.6187	42.7235	42.1071	31.4738	76.4926	87.1383	237.406	13.4762	42.0218	104.106	64.2558	43.0719	38.7681	0.188991	0.560326	1.63484	3.00665e-10	1.44587	1.73634e-08	-2.50391	4.04802e-21	-2.69305	8.89916e-24	-4.13895
AT5G05830		RING/FYVE/PHD zinc finger superfamily protein	23.2939	13.1911	11.827	14.6197	18.4603	18.2055	37.83	32.5099	38.2966	11.2532	6.13902	11.6504	7.96165	8.49778	9.30437	12.1016	13.847	3.49315	9.80341	11.7035	10.449	13.3773	13.294	13.1852	7.64744	10.4041	3.79264	16.104	17.0952	36.2122	9.68086	8.58793	9.81393	10.652	13.2855	7.28139	0.0863259	0.89654	1.16868	0.00837529	1.08239	0.0119663	-0.734848	0.0831481	-0.821223	0.0575906	-1.90363
AT5G06450		Polynucleotidyl transferase, ribonuclease H-like superfamily protein	7.41303	11.0981	7.27521	8.173	8.28748	10.5624	17.6029	29.9877	33.3501	5.89298	3.84162	5.90872	5.82814	6.99233	7.26028	7.71091	8.04624	8.05535	6.50887	9.34762	8.20377	7.6167	7.51462	8.39311	6.49485	9.13308	11.4808	8.59544	9.00762	26.9802	5.21444	6.69358	7.9375	8.02008	7.84147	9.03624	0.0703558	0.899908	1.64352	1.8489e-06	1.57325	2.96524e-06	-0.720805	0.040724	-0.791256	0.026543	-2.36456
AT5G06570		alpha/beta-Hydrolases superfamily protein	2.72974	1.53553	0.655239	0.204901	0.243944	0.410514	4.2989	20.3968	29.2148	0.338912	0.696366	0.237015	2.92844	0.380073	0.163937	0.876367	0.436043	0.0587496	0.428546	0.34643	0.292895	0.617104	0.676801	0.844783	1.52553	0.78463	0.147716	1.64017	0.286453	17.9702	0.424098	1.15748	0.457053	0.355957	0.712896	0.819291	-2.48953	0.0227216	3.44795	0.00127188	5.94075	2.05326e-07	-1.93462	0.0606441	0.557119	0.681527	-5.38476
AT5G07010	ATST2A, ST2A	sulfotransferase 2A	25.5734	23.8858	27.7363	1.61905	2.38985	2.58922	24.6747	80.5334	73.8349	5.13195	6.48659	6.56623	20.9961	11.6532	17.1873	6.33358	10.3293	6.08576	9.49788	18.1934	18.176	11.0505	14.0683	13.2892	18.6834	7.93882	29.512	25.7318	2.19937	59.681	6.06159	16.6122	7.58288	15.2891	12.8027	18.7114	-3.54409	5.77357e-15	1.2114	0.00741432	4.75591	7.41385e-24	-2.08313	7.57407e-07	1.46138	0.001001	-3.29466
AT5G07110	PRA1.B6	prenylated RAB acceptor 1.B6	142.214	69.3374	59.8688	7.34984	10.1846	11.2292	79.0497	154.111	388.692	1.7941	4.47279	4.0401	8.11287	10.7038	12.3441	18.5105	33.2316	16.9372	21.0979	25.3665	23.2699	11.1288	10.4617	12.4904	3.72003	3.27096	4.0141	90.4733	9.58789	207.284	3.43566	10.3869	22.8931	23.2448	11.3603	3.66836	-3.23666	1.52786e-12	1.19441	0.0110045	4.43122	1.56862e-20	-4.70302	7.70548e-23	-1.4665	0.00131745	-5.8978
AT5G07220	ATBAG3, BAG3	BCL-2-associated athanogene 3	74.9924	43.3899	62.6226	27.9421	37.8132	43.1908	229.388	197.001	151.222	29.7431	26.7411	30.4845	41.8721	42.1238	48.391	27.9709	51.6773	31.4821	40.6077	51.1296	41.6407	39.5632	41.6281	43.1003	52.7877	49.5262	52.7243	60.335	36.3154	192.537	28.9896	44.129	37.0434	44.4593	41.4305	51.6794	-0.732366	0.00560206	1.67457	3.82433e-11	2.40696	2.60447e-21	-1.05769	2.09226e-05	-0.325319	0.244288	-2.73229
AT5G11740	AGP15, ATAGP15	arabinogalactan protein 15	1461.9	1014.72	1142.1	607.609	1008.77	957.426	4053.07	2767.85	2722.91	131	137.912	222.949	804.933	950.862	973.022	732.167	625.449	921.373	393.742	577.545	521.334	378.952	384.241	400.329	778.024	698.571	497.504	1206.24	857.934	3181.28	163.954	909.605	759.663	497.54	387.841	658.033	-0.491566	0.0950595	1.39919	3.35619e-07	1.89076	2.27433e-12	-2.87832	2.83848e-26	-2.38677	8.22336e-19	-4.27753
AT5G14330		unknown protein; Has 8 Blast hits to 8 proteins in 2 species: Archae - 0; Bacteria - 0; Metazoa - 0; Fungi - 0; Plants - 8; Viruses - 0; Other Eukaryotes - 0 (source: NCBI BLink).	104.088	53.9997	26.163	23.1183	24.9171	30.5271	287.355	197.408	359.766	3.35206	3.74137	1.74733	6.34709	7.4424	9.75271	80.4084	120.012	97.5448	125.745	132.184	128.205	81.428	78.0967	97.1013	18.0449	12.9522	11.3634	61.417	26.1875	281.51	2.94692	7.8474	99.3216	128.711	85.542	14.1202	-1.22852	0.000969453	2.19612	1.86003e-09	3.42472	6.57398e-20	-4.38879	1.02404e-27	-3.16084	1.036e-15	-6.58569
AT5G15160	BNQ2, BHLH134	BANQUO 2	19.9212	22.6168	20.6961	19.7176	32.0448	37.195	103.206	79.4458	57.3167	5.32463	3.57088	4.00496	8.54673	6.5707	8.71416	9.41211	13.8202	8.00905	16.9023	15.7159	14.361	11.9592	13.1253	11.7101	13.079	12.3594	23.0142	21.078	29.6524	79.9896	4.30016	7.94386	10.4138	15.6597	12.2649	16.1509	0.493013	0.187502	1.92794	9.81937e-09	1.43496	1.47904e-05	-2.30169	2.96785e-11	-2.79507	9.41869e-16	-4.23011
AT5G18010		SAUR-like auxin-responsive protein family	88.207	33.9744	40.6436	32.9266	38.0568	44.7255	248.777	176.575	137.956	1.83372	2.42214	3.04569	18.2968	12.9929	20.7558	7.40888	48.7088	50.1441	13.7465	19.1188	20.5224	11.6862	9.54711	11.3698	31.4186	17.2466	33.5678	54.275	38.5696	187.769	2.43385	17.3485	35.4206	17.7959	10.8677	27.411	-0.492633	0.378957	1.79124	0.000386861	2.28392	3.21536e-06	-4.45729	3.78574e-17	-3.96543	4.41713e-14	-6.24949
AT5G18030		SAUR-like auxin-responsive protein family	120.157	29.8165	52.9389	43.7779	77.7573	70.8637	472.078	274.205	221.055	14.0216	10.9624	15.3795	29.7177	31.4356	33.5029	10.5502	22.536	46.9498	25.4241	40.0367	32.0092	22.7612	23.6423	23.5423	58.3514	17.8197	63.6314	67.6376	64.1329	322.446	13.4545	31.5521	26.6787	32.49	23.3153	46.6008	-0.0768925	0.929561	2.25344	1.44714e-05	2.33036	4.7296e-06	-2.32881	3.16199e-06	-2.25204	8.55217e-06	-4.58243
AT5G18080		SAUR-like auxin-responsive protein family	22.4379	29.3209	27.1482	26.4579	23.7886	41.0358	214.321	150.628	119.563	16.3619	12.5444	16.1392	21.2771	17.2536	21.0031	2.21018	28.6836	105.494	12.1974	16.0759	15.8076	10.7646	10.7289	10.12	15.8858	9.64675	22.6006	26.3023	30.4274	161.504	15.0152	19.8446	45.4624	14.6936	10.5378	16.0444	0.210499	0.824414	2.61839	0.000231127	2.40799	0.000489227	-0.80824	0.246707	-1.01888	0.153	-3.42695
AT5G19770	TUA3	tubulin alpha-3	110.785	155.843	149.73	67.9054	69.4139	61.2141	198.058	403.726	291.064	126.81	128.017	128.038	106.385	117.678	124.511	141.581	192.621	103.982	108.429	129.291	124.29	122.958	123.514	132.047	84.0952	77.269	84.7718	138.786	66.1778	297.616	127.621	116.191	146.061	120.67	126.173	82.0453	-1.06842	1.52613e-05	1.10023	1.11411e-05	2.16865	6.45299e-19	-0.120959	0.663365	0.947464	9.84357e-05	-1.22119
AT5G20180		Ribosomal protein L36	30.7845	29.4615	41.0285	48.4819	76.0137	63.4038	199.011	117.965	86.1777	8.73267	5.91673	8.84876	36.9169	34.1089	36.1823	48.5996	61.382	54.6347	34.136	43.3361	37.4346	33.9103	29.6744	36.5364	33.6906	29.7691	17.1892	33.7582	62.6331	134.385	7.83272	35.736	54.8721	38.3022	33.3737	26.8829	0.890807	0.00391102	1.99578	2.40294e-11	1.10499	0.000237729	-2.10937	2.69826e-12	-3.00035	1.75012e-22	-4.10537
AT5G20410	MGD2, ATMGD2	monogalactosyldiacylglycerol synthase 2	11.111	5.33394	8.27995	4.67633	3.70536	4.80163	16.1276	20.1069	17.0821	8.8249	7.61875	10.0743	5.79376	8.25606	9.31593	3.9431	2.92201	11.2259	5.81386	8.41043	6.59482	2.93412	4.36877	5.70958	5.9547	7.73672	6.25978	8.24163	4.39444	17.7722	8.83931	7.78858	6.03032	6.93971	4.33749	6.6504	-0.907058	0.0387628	1.10717	0.0115254	2.01435	1.10291e-06	0.100482	0.840644	1.00765	0.0164826	-1.00674
AT5G23860	TUB8	tubulin beta 8	58.1212	74.2034	81.2403	32.8384	44.3149	41.1528	211.919	214.965	157.757	29.3775	24.3512	22.8667	68.6864	76.8084	101.015	108.308	107.865	67.2434	32.998	50.2998	48.9724	73.7034	82.5068	96.0856	42.4548	36.8721	51.6267	71.1883	39.4354	194.881	25.5318	82.17	94.4722	44.0901	84.0986	43.6512	-0.852076	0.00108443	1.45327	1.19854e-08	2.30536	9.49019e-20	-1.48028	2.07105e-09	-0.628205	0.0164766	-2.93357
AT5G24570		unknown protein; Has 30201 Blast hits to 17322 proteins in 780 species: Archae - 12; Bacteria - 1396; Metazoa - 17338; Fungi - 3422; Plants - 5037; Viruses - 0; Other Eukaryotes - 2996 (source: NCBI BLink).	157.851	96.2317	43.6303	35.9553	60.3204	61.9623	364.232	305.751	718.941	1.91746	3.53575	4.33234	12.7448	8.42092	11.6866	31.2035	25.0733	56.0202	23.6864	25.8569	22.575	5.24828	6.701	6.43399	7.34598	11.9517	8.1002	99.2376	52.746	462.975	3.26185	10.9508	37.4323	24.0394	6.12776	9.13264	-0.911116	0.0369094	2.22122	1.30327e-07	3.13239	1.33297e-13	-4.8959	2.45563e-26	-3.98542	8.76924e-19	-7.11793
AT5G24735		other RNA	8.44819	7.09971	5.72866	7.33105	10.3357	12.0347	17.1093	30.7763	19.3536	4.33062	3.7466	6.76451	5.08776	4.63583	5.24801	10.6365	6.07273	15.3499	6.48469	6.60508	4.82601	4.3577	4.72236	4.52381	9.38256	7.73389	12.9808	7.09219	9.90048	22.4131	4.94724	4.99053	10.6864	5.97193	4.53462	10.0324	0.48242	0.341651	1.65776	0.000215673	1.17544	0.00746901	-0.511111	0.267665	-0.993757	0.0268262	-2.16927
AT5G25190		Integrase-type DNA-binding superfamily protein	94.2477	53.0194	69.04	30.72	54.2847	59.7336	100.724	213.862	180.386	22.1191	19.6836	15.6799	104.479	29.4585	41.1398	61.9415	27.9698	64.6429	44.908	56.174	62.2878	52.4063	49.2651	67.8119	32.4566	58.3764	33.1088	72.1024	48.2461	164.991	19.1609	58.3591	51.5181	54.4566	56.4944	41.3139	-0.579506	0.216408	1.19333	0.00756781	1.77286	2.92475e-05	-1.9127	3.69638e-06	-1.33323	0.00160889	-3.10611
AT5G25460		Protein of unknown function, DUF642	355.718	257.734	248.299	235.42	296.415	258.74	572.979	979.226	896.41	118.588	127.54	110.457	533.222	305.837	361.589	191.552	255.56	197.979	328.659	366.368	342.46	288.901	333.069	334.857	171.403	141.483	168.111	287.25	263.525	816.205	118.862	400.216	215.03	345.829	318.942	160.333	-0.124365	0.693492	1.5064	5.10878e-10	1.63077	1.01378e-11	-1.27301	6.03424e-08	-1.14865	1.43507e-06	-2.77942
AT5G25840		Protein of unknown function (DUF1677)	22.2747	24.5546	17.2969	69.6089	89.6486	79.371	145.31	228.873	160.542	9.03254	7.89506	9.21206	39.3335	40.0885	45.8474	10.7538	19.2396	24.5826	96.7558	63.2762	63.802	1.64468	1.50315	1.53851	31.0398	23.6999	19.3344	21.3754	79.5428	178.242	8.71322	41.7565	18.192	74.6113	1.56212	24.6914	1.89638	3.74568e-11	3.06007	6.62065e-26	1.16369	4.48153e-05	-1.2933	8.14926e-06	-3.18984	3.14145e-27	-4.35356
AT5G28626			7.43469	6.11566	6.5809	2.35124	3.05553	3.58878	15.7921	21.681	14.1368	3.56036	5.89529	4.83617	3.5497	3.65771	3.39142	4.58111	3.30343	0.189902	5.54091	5.15107	3.52665	2.61807	2.44161	2.83307	2.46555	3.36844	4.73498	6.71042	2.99852	17.2033	4.76394	3.53295	2.69148	4.73954	2.63092	3.52299	-1.16054	0.0530536	1.358	0.0257159	2.51876	1.23148e-05	-0.492195	0.410269	0.668498	0.276692	-1.85033
AT5G39860	PRE1, BNQ1, BHLH136	basic helix-loop-helix (bHLH) DNA-binding family protein	16.1396	6.12285	7.33399	11.3983	20.7058	17.8363	140.26	84.7192	81.8959	2.56054	2.98782	3.4819	10.1064	15.7015	15.606	2.68216	22.598	33.3144	9.23354	15.5392	10.1546	3.2737	3.07748	2.77165	7.03655	4.32251	4.62942	9.86549	16.6468	102.292	3.01009	13.8046	19.5315	11.6425	3.04094	5.32949	0.753894	0.22498	3.37342	7.10693e-09	2.6196	3.36456e-06	-1.705	0.00244256	-2.45934	1.49369e-05	-5.07904
AT5G40730	AGP24, ATAGP24	arabinogalactan protein 24	145.46	42.6678	21.3861	6.83231	10.6698	10.1395	125.673	148.393	402.924	8.072	5.11903	3.38444	5.1665	4.90717	4.35287	115.416	49.0823	142.297	9.07276	7.91491	8.13867	5.87459	5.89561	6.97699	21.5748	17.2603	23.4114	69.8378	9.21388	225.663	5.52516	4.80885	102.265	8.37544	6.24906	20.7488	-2.91928	1.69947e-07	1.69025	0.00273727	4.60985	3.61546e-15	-3.66849	6.11305e-11	-0.749243	0.217493	-5.35924
AT5G41810		unknown protein; BEST Arabidopsis thaliana protein match is: unknown protein (TAIR:AT1G64340.1); Has 514 Blast hits to 437 proteins in 98 species: Archae - 0; Bacteria - 21; Metazoa - 115; Fungi - 53; Plants - 52; Viruses - 5; Other Eukaryotes - 268 (source: NCBI BLink).	24.3307	12.8772	13.3768	14.2381	14.2987	15.5832	81.6648	75.4061	50.5573	5.86438	3.73468	6.83085	25.2992	34.2519	30.9698	11.4938	16.1381	23.4704	27.6125	27.1276	23.0911	8.46911	9.27126	10.771	6.95407	5.73148	8.21363	16.8616	14.7067	69.2094	5.47664	30.1736	17.0341	25.9437	9.50378	6.96639	-0.19719	0.613577	2.03882	2.77745e-11	2.23605	1.97161e-13	-1.62175	1.04543e-07	-1.42465	4.06238e-06	-3.66074
AT5G44020		HAD superfamily, subfamily IIIB acid phosphatase	342.451	309.725	340.439	131.487	215.195	239.936	1426.14	1813.44	1612.78	245.197	214.808	227.53	343.156	348.165	522.852	121.488	293.768	308.598	380.694	581.408	476.611	333.876	405.49	447.698	355.142	222.011	440.921	330.872	195.539	1617.45	229.178	404.724	241.285	479.571	395.688	339.358	-0.758762	0.0232358	2.28932	9.05526e-13	3.04809	7.0515e-21	-0.529849	0.101818	0.228916	0.533122	-2.81918
AT5G44430	PDF1.2c	plant defensin 1.2C	0.307322	0.833501	0.71134	0.124569	0.123588	0.794089	1.45195	7.15395	6.3812	0	0.302396	0.360232	0.105972	0	0.19933	0	0	0	0	0	0	0.0781597	0.14695	0.577781	0	0.4472	0	0.617387	0.347415	4.9957	0.220876	0.101768	0	0	0.26763	0.149067	-0.779797	0.687359	2.97084	0.026934	3.75751	0.00404968	-1.33579	0.364999	-0.557114	0.828577	-4.31793
AT5G44568		unknown protein; FUNCTIONS IN: molecular_function unknown; INVOLVED IN: biological_process unknown; LOCATED IN: endomembrane system; Has 19 Blast hits to 19 proteins in 2 species: Archae - 0; Bacteria - 0; Metazoa - 0; Fungi - 0; Plants - 19; Viruses - 0; Other Eukaryotes - 0 (source: NCBI BLink).	7.23204	15.8549	13.8102	6.96212	11.3909	16.4622	104.299	122.989	78.2112	2.88609	3.36039	1.05964	6.02666	4.42828	7.52472	11.7541	26.101	24.1644	29.4689	35.8291	37.8	11.2657	10.8065	12.2747	12.4672	8.76977	4.84298	12.299	11.6051	101.833	2.43537	5.99322	20.6732	34.366	11.449	8.69332	-0.0812868	0.919889	3.04984	2.24864e-11	3.13132	4.05814e-12	-2.34722	6.78378e-07	-2.26669	1.84325e-06	-5.39821
AT5G45280		Pectinacetylesterase family protein	51.0895	38.3633	38.6857	10.788	12.2	13.4999	67.1533	120.252	141.298	9.44771	11.0186	10.0354	28.078	40.4542	32.9559	14.1669	16.0543	8.62517	40.2628	51.0515	49.0935	24.3064	28.3449	28.2846	15.1742	9.11798	7.2062	42.7128	12.1626	109.568	10.1673	33.8294	12.9488	46.8026	26.9786	10.4995	-1.81152	1.26443e-09	1.35717	6.80664e-06	3.16876	1.84767e-25	-2.06941	1.35432e-12	-0.257874	0.455582	-3.42666
AT5G51790		basic helix-loop-helix (bHLH) DNA-binding superfamily protein	9.16793	6.50781	4.71566	1.83511	5.18887	2.50678	34.4094	14.4033	11.5549	5.52863	4.97453	5.57217	2.49784	3.40397	3.74401	2.39144	2.03398	4.86704	2.46735	4.03345	3.54131	7.48427	8.92988	10.6869	4.51753	4.39202	5.18159	6.79713	3.17692	20.1225	5.35844	3.21527	3.09749	3.34737	9.03369	4.69705	-1.09446	0.0587996	1.57845	0.00448431	2.67347	7.07401e-07	-0.341897	0.559904	0.75297	0.188319	-1.92069
AT5G53980	ATHB52, HB52	homeobox protein 52	9.97226	4.82012	5.02781	1.5208	3.25588	2.40544	28.7998	62.5164	62.8707	3.21523	2.65551	1.09947	23.0835	3.10439	2.81777	4.22579	10.2556	19.9663	1.31534	1.75927	1.14416	0.954213	0.849806	0.990013	5.38259	7.75845	1.73111	6.60673	2.39404	51.3956	2.3234	9.66854	11.4826	1.40626	0.931344	4.95738	-1.4603	0.0715235	2.95613	0.000173597	4.41716	3.81401e-08	-1.51346	0.0464363	-0.0529365	0.993899	-4.47039
AT5G55850	NOI	RPM1-interacting protein 4 (RIN4) family protein	92.4953	70.2963	84.6252	68.2475	79.4345	97.0201	192.304	196.518	230.17	23.526	27.8274	34.9865	68.213	61.1293	65.4769	34.1178	42.0459	65.4385	39.3699	55.246	48.0178	46.8253	47.7479	36.2988	76.7034	83.6489	85.5509	82.4722	81.5674	206.331	28.78	64.9397	47.2007	47.5446	43.624	81.9677	-0.0159227	0.988666	1.32213	7.59146e-08	1.33806	3.2167e-08	-1.51644	1.86743e-10	-1.50054	4.12801e-10	-2.83861
AT5G57760		unknown protein; Has 5 Blast hits to 5 proteins in 2 species: Archae - 0; Bacteria - 0; Metazoa - 0; Fungi - 0; Plants - 5; Viruses - 0; Other Eukaryotes - 0 (source: NCBI BLink).	18.7552	8.73955	8.27444	5.40828	12.4524	11.523	30.9758	135.308	141.79	7.47462	6.52311	7.22971	15.9729	7.055	8.57247	13.7751	5.33837	13.6049	3.42997	4.05435	5.32406	6.46662	6.37995	6.73138	6.37192	3.66332	12.6285	11.9231	9.79457	102.691	7.07581	10.5334	10.9061	4.26946	6.52598	7.55459	-0.282831	0.695205	3.1026	1.04604e-07	3.38563	4.94169e-09	-0.752424	0.199201	-0.469647	0.467672	-3.85537
AT5G59030	COPT1	copper transporter 1	196.129	115.006	109.577	63.8434	100.902	86.5877	191.607	346.855	404.506	33.7596	36.8672	37.6741	92.4595	81.9875	89.548	68.111	100.742	72.2821	60.5914	71.9201	58.6455	43.2644	45.2986	53.0814	57.8232	49.1812	65.3802	140.237	83.7777	314.323	36.1003	87.9983	80.3783	63.719	47.2148	57.4616	-0.743117	0.0101176	1.16298	4.27203e-05	1.90611	4.07349e-12	-1.95693	4.67424e-13	-1.21383	1.00061e-05	-3.11995
AT5G62540	UBC3	ubiquitin-conjugating enzyme 3	35.3995	32.6343	31.2316	30.5635	33.8337	34.2202	79.0739	68.0748	62.4887	17.6364	14.9429	20.7005	20.1984	21.5377	21.4673	33.8842	35.4872	30.21	22.4931	25.8914	23.316	23.3351	22.24	23.4775	24.4936	32.4932	25.2807	33.0884	32.8725	69.8791	17.7599	21.0678	33.1938	23.9002	23.0175	27.4225	-0.0091644	1	1.08194	1.6637e-07	1.09112	7.19341e-08	-0.896124	1.10891e-05	-0.88699	1.6172e-05	-1.97813
AT5G64130		cAMP-regulated phosphoprotein 19-related protein	247.602	224.218	189.443	73.8225	121.94	112.751	441.23	552.126	468.169	59.667	48.9978	48.1545	72.2274	97.0031	79.8858	276.075	182.265	172.416	91.4224	95.8423	87.1089	60.3444	54.5236	72.6377	91.0468	77.2401	95.4332	220.421	102.838	487.175	52.2731	83.0387	210.252	91.4579	62.5019	87.9067	-1.09967	3.78894e-06	1.14413	1.9304e-06	2.24382	1.96793e-21	-2.07692	3.20685e-19	-0.977258	3.46751e-05	-3.22108
AT5G64780		Uncharacterised conserved protein UCP009193	11.2565	8.08129	8.6594	8.11891	16.1765	13.1986	47.741	42.9016	26.9247	1.98183	2.76902	2.23142	6.7356	7.75055	9.17998	2.33173	12.4643	13.6594	4.41052	3.74366	3.35697	4.84153	5.22414	5.04866	2.65895	2.24823	3.30543	9.3324	12.498	39.1891	2.32743	7.88871	9.48515	3.83705	5.03811	2.73754	0.420974	0.44681	2.07185	1.74099e-05	1.65095	0.000474365	-1.99504	2.88488e-05	-2.41647	4.41525e-07	-4.06752
AT5G65800	ACS5, CIN5, ETO2, ATACS5	ACC synthase 5	3.11513	1.68974	1.88844	0.270574	0.596539	0.711833	6.44461	20.8721	19.9566	3.69395	3.84366	3.30369	4.70591	1.16601	1.32294	1.04474	1.54613	0	0.336845	0.432049	0.279335	0.339539	0.319187	0.29438	0.180509	0.395738	2.85367	2.2311	0.526316	15.7578	3.61377	2.39829	0.863623	0.34941	0.317702	1.1433	-2.07364	0.038914	2.81643	0.00481491	4.89136	1.87168e-06	0.694501	0.476731	2.76956	0.00405279	-2.12216
AT5G65810		unknown protein; BEST Arabidopsis thaliana protein match is: unknown protein (TAIR:AT3G49720.2); Has 30201 Blast hits to 17322 proteins in 780 species: Archae - 12; Bacteria - 1396; Metazoa - 17338; Fungi - 3422; Plants - 5037; Viruses - 0; Other Eukaryotes - 2996 (source: NCBI BLink).	24.8336	36.0108	29.5862	21.5377	23.9083	22.174	98.0288	90.7894	80.154	19.9294	17.4685	19.7448	21.0131	23.2812	25.7876	29.5919	26.1754	57.3268	37.688	40.9977	40.5828	30.4608	30.4117	31.4879	11.2134	10.5136	13.3311	30.1435	22.54	89.6574	19.0476	23.3606	37.698	39.7562	30.7868	11.686	-0.418811	0.133909	1.57403	3.2151e-10	1.99288	9.82622e-16	-0.662056	0.00876802	-0.243246	0.396026	-2.23614
AT5G65925		unknown protein; BEST Arabidopsis thaliana protein match is: unknown protein (TAIR:AT3G49820.1); Has 45 Blast hits to 45 proteins in 6 species: Archae - 0; Bacteria - 0; Metazoa - 0; Fungi - 0; Plants - 45; Viruses - 0; Other Eukaryotes - 0 (source: NCBI BLink).	146.601	37.7042	27.3468	10.5357	19.1633	20.6428	125.35	147.089	306.65	5.0921	3.4876	6.28966	24.8515	26.5819	30.6523	22.1893	20.1701	34.5562	19.9723	22.7384	20.8218	16.7767	19.2549	17.9755	10.1597	10.9839	12.563	70.5506	16.7806	193.029	4.95645	27.3619	25.6385	21.1775	18.0024	11.2355	-2.07072	9.09267e-06	1.45067	0.00257106	3.5215	1.7378e-13	-3.82768	1.3909e-15	-1.75713	0.000178048	-5.2787
AT5G66040	STR16	sulfurtransferase protein 16	643.8	478.337	478.467	156.242	357.267	328.919	1797.82	2314.6	1590.44	78.9421	81.2362	83.5151	255.44	299.483	291.902	304.966	397.155	564.738	291.701	312.215	277.748	134.586	126.519	173.59	109.179	105.319	100.454	533.535	280.809	1900.96	81.2311	282.275	422.287	293.888	144.898	104.984	-0.925911	0.000887902	1.83309	1.73363e-11	2.75901	1.532e-23	-2.71518	1.34942e-23	-1.78928	2.52198e-11	-4.54829
AT5G66052		unknown protein; Has 30201 Blast hits to 17322 proteins in 780 species: Archae - 12; Bacteria - 1396; Metazoa - 17338; Fungi - 3422; Plants - 5037; Viruses - 0; Other Eukaryotes - 2996 (source: NCBI BLink).	0	0	0	0	0	0	18.1103	22.8037	22.7625	0	0.114297	0	3.60491	3.156	4.18145	0.519178	1.12722	0	0.105508	0	0.100955	0.0443133	0	0	1.27215	0	0	0	0	21.2255	0.0380991	3.64745	0.548798	0.0688211	0.0147711	0.424049	0	1	11.1472	2.01762e-08	11.3091	8.03065e-09	2.45178	0.63223	2.58057	0.653945	-8.78647
AT5G66590		CAP (Cysteine-rich secretory proteins, Antigen 5, and Pathogenesis-related 1 protein) superfamily protein	168.605	120.781	139.388	47.079	67.4404	64.3472	261.947	343.894	345.89	10.7592	10.3298	10.8751	53.9542	70.339	90.1666	22.7136	34.0662	31.3568	45.1873	70.0428	67.878	18.3664	19.2798	19.4855	28.023	22.0874	32.5331	142.925	59.6222	317.244	10.6547	71.4866	29.3789	61.036	19.0439	27.5479	-1.26114	6.3146e-07	1.14947	7.76267e-06	2.41064	1.32532e-21	-3.74464	1.05744e-44	-2.48361	1.07111e-21	-4.89427
AT1G01040	DCL1, CAF, SUS1, SIN1, ASU1, EMB76, EMB60, ATDCL1	dicer-like 1	2.22604	2.17345	1.6488	2.07529	1.71877	2.02137	0.635591	1.91153	2.71551	15.6811	18.8517	12.6159	2.08018	2.03885	1.92028	2.58684	1.83614	2.16668	6.5578	3.85197	5.29457	1.87392	2.2459	2.06929	5.8293	4.10303	4.47747	2.0161	1.93848	1.75421	15.7162	2.01311	2.19656	5.23478	2.06304	4.80327	-0.0557676	0.931473	-0.233602	0.670834	-0.177849	0.74404	2.96258	7.81683e-18	3.01843	3.67364e-18	3.1963
AT1G01448		other RNA	1.68339	0.486998	1.22089	0.432151	0.812361	0.890658	0.806849	1.45136	0.388376	6.95978	7.71151	7.12002	0.619175	0.690373	0.655115	1.3224	0.826873	2.88573	1.71592	1.23056	1.49557	0.342504	0.268312	0.316487	2.37621	1.71472	4.29056	1.13043	0.711723	0.882195	7.26377	0.654888	1.67833	1.48068	0.309101	2.79383	-0.666687	0.333254	-0.338151	0.683633	0.32872	0.681061	2.67752	1.72471e-06	3.34488	7.15885e-09	3.01619
AT1G02050	LAP6	Chalcone and stilbene synthase family protein	3.87303	3.85634	3.92972	1.6344	2.13358	1.52757	2.04887	3.34833	3.3967	13.8724	14.4781	10.9453	1.97583	2.32089	1.61736	12.0722	2.0594	3.36048	3.79098	2.54515	2.64369	1.8081	2.48616	2.19442	4.39013	3.49989	8.992	3.88636	1.76518	2.9313	13.0986	1.97136	5.83069	2.99327	2.16289	5.62734	-1.13676	0.052358	-0.421788	0.576724	0.715213	0.257165	1.75107	0.000891616	2.88838	1.205e-07	2.17314
AT1G02060		Tetratricopeptide repeat (TPR)-like superfamily protein	1.82254	0.90188	1.48019	1.01091	0.900084	1.18027	0.788159	0.893176	0.110652	7.65603	7.21527	7.57082	1.10256	1.07089	1.0162	1.99209	0.563105	2.60123	1.04553	1.24901	0.703997	1.04088	1.11609	1.29578	2.95704	2.69861	3.30132	1.40154	1.03042	0.597329	7.48071	1.06322	1.71881	0.999513	1.15092	2.98566	-0.4438	0.516966	-1.1456	0.0606028	-0.702063	0.245029	2.41117	5.03505e-06	2.85546	1.2048e-07	3.55772
AT1G02080		transcription regulators	3.36726	5.64916	4.35271	6.13821	4.11417	4.17034	3.52266	4.27377	5.53991	20.5311	22.9395	20.1177	7.40449	7.25055	7.68584	8.98668	6.03459	7.23336	8.49584	6.92285	6.58867	7.86651	10.2237	8.5177	7.46951	7.15792	11.2465	4.45638	4.80757	4.44545	21.1961	7.44696	7.41821	7.33579	8.86929	8.62465	0.109771	0.756802	-0.0104009	1	-0.120175	0.743621	2.25025	4.07034e-19	2.1405	2.62246e-17	2.26068
AT1G02620		Ras-related small GTP-binding family protein	1.72248	1.42896	1.40715	0	0.325969	0.299208	0.0416259	0.314482	0.701282	3.97878	4.85197	4.33497	0.838523	0.69255	0.328591	0.0548925	0	0	0	0.277749	0.0587069	0.154613	0.145345	0.29632	0.887724	1.27781	1.57908	1.51953	0.208392	0.352464	4.38857	0.619888	0.0182975	0.112152	0.198759	1.2482	-2.78982	0.00325952	-2.44521	0.0308184	0.346635	0.724128	1.5248	0.042315	4.32502	3.26293e-07	3.9791
AT1G02960		unknown protein; BEST Arabidopsis thaliana protein match is: unknown protein (TAIR:AT1G02965.1); Has 100 Blast hits to 99 proteins in 48 species: Archae - 0; Bacteria - 4; Metazoa - 26; Fungi - 13; Plants - 29; Viruses - 0; Other Eukaryotes - 28 (source: NCBI BLink).	5.72908	2.30852	3.82668	8.26044	8.49159	8.61013	4.97632	4.95351	3.82366	24.1826	20.992	20.7939	7.19658	6.18153	7.11332	3.30333	6.41259	7.89482	11.4731	8.3572	10.2667	6.41102	6.75074	6.77033	7.13085	10.8774	11.1209	3.95476	8.45405	4.5845	21.9895	6.83048	5.87025	10.0323	6.64403	9.70972	1.09291	0.00147363	0.220812	0.65008	-0.872182	0.0121398	2.47107	3.25729e-14	1.37815	1.76543e-05	2.25037
AT1G03060	SPI	Beige/BEACH domain ;WD domain, G-beta repeat protein	0.825152	0.728163	0.872298	1.25799	0.633944	0.754649	0.622334	0.86644	1.49171	6.93581	8.71709	7.61501	1.00648	1.41421	1.18223	1.93493	0.725927	0.869526	2.05831	1.67536	1.25234	1.61934	2.02873	1.61307	2.09811	2.16847	3.41288	0.808537	0.882194	0.993496	7.75597	1.20098	1.1768	1.662	1.75372	2.55982	0.124556	0.820205	0.275183	0.572256	0.150635	0.75881	3.26044	3.27345e-18	3.13597	6.57958e-17	2.98535
AT1G03960		Calcium-binding EF hand family protein	1.09332	0.608257	1.63519	2.409	2.72824	2.60773	1.56633	0.725095	2.32838	7.41062	8.56962	8.18225	2.26204	2.43352	1.85466	2.01997	0.51386	1.09146	4.34576	2.86259	3.70343	2.29578	2.73458	2.16678	2.01952	3.78022	5.35205	1.11226	2.58166	1.53994	8.05416	2.18341	1.20843	3.63726	2.39904	3.71726	1.20689	0.0232908	0.443668	0.491789	-0.763399	0.176648	2.84765	9.10329e-09	1.64073	0.000785355	2.4042
AT1G04160	XIB, ATXIB, XI-8, XI-B	myosin XI B	0.927493	0.905578	0.772854	0.952401	0.497315	0.696141	0.546157	1.10352	0.96292	4.57487	5.14113	4.99195	0.767575	0.993194	0.86226	0.963088	0.722259	1.89535	1.96571	1.95983	1.56741	1.41531	1.85528	1.40791	1.73057	1.43962	3.59863	0.868642	0.715286	0.870864	4.90265	0.874343	1.19357	1.83098	1.5595	2.25627	-0.279115	0.637606	-0.0195545	1	0.259627	0.646408	2.49575	4.78972e-09	2.77518	1.37238e-10	2.51557
AT1G04300		TRAF-like superfamily protein	6.42678	10.2324	11.4815	10.0532	10.2943	10.1441	12.9784	14.8903	16.7276	40.8855	44.6998	33.9739	14.7075	13.5743	14.0201	14.8883	20.5739	15.9587	19.6995	15.868	18.6816	12.4037	14.7506	15.7548	16.5486	15.2266	23.6468	9.38022	10.1639	14.8654	39.8531	14.1006	17.1403	18.083	14.303	18.474	0.115487	0.717157	0.661024	0.0104847	0.545545	0.0316107	2.08641	2.04829e-19	1.97095	2.36039e-17	1.4254
AT1G05380		Acyl-CoA N-acyltransferase with RING/FYVE/PHD-type zinc finger protein	5.04896	3.21341	5.64071	6.91729	5.69869	5.9639	3.92725	5.36293	2.30057	19.1012	20.4352	15.5255	8.05507	6.53395	7.30277	3.40094	5.49838	3.2371	6.03315	6.5396	5.40225	5.66707	6.23674	5.50554	6.78285	7.52661	9.90141	4.63436	6.19329	3.86358	18.3539	7.29726	4.04547	5.99167	5.80312	8.07029	0.416673	0.205041	-0.252718	0.505356	-0.669419	0.029802	1.9836	1.96142e-12	1.56694	3.08982e-08	2.23638
AT1G05670		Pentatricopeptide repeat (PPR-like) superfamily protein	0.355038	0.385166	0.232034	1.33752	1.14221	1.37222	0.772197	0.453749	0.614332	2.76036	2.79478	3.40275	1.38269	0.999242	1.02949	0.735441	0.112592	1.52913	1.27729	1.01618	0.980156	0.807345	0.728994	0.732931	0.996215	0.790148	1.26124	0.324079	1.28398	0.613426	2.98596	1.13714	0.792387	1.09121	0.756423	1.01587	1.9836	0.00159903	0.934382	0.214074	-1.04966	0.100856	3.20069	9.89569e-08	1.21676	0.0375483	2.26657
AT1G05830	ATX2, SDG30	trithorax-like protein 2	1.865	2.34063	2.69166	4.5209	4.0147	4.19804	3.75585	3.19695	2.75249	17.1444	17.6314	15.1419	3.9973	3.92423	4.10332	2.86276	5.38211	3.20873	9.34464	7.80646	7.71248	4.63156	5.09709	5.14104	5.57126	7.34339	6.92799	2.2991	4.24455	3.2351	16.6392	4.00828	3.81787	8.28786	4.95656	6.61422	0.882872	0.0008517	0.505108	0.0943184	-0.377797	0.178102	2.85316	3.63298e-30	1.9703	2.6622e-16	2.34812
AT1G06670	NIH	nuclear DEIH-boxhelicase	3.11235	4.34535	5.17433	7.52543	5.94244	5.52451	2.95199	4.11602	2.80976	17.8077	17.851	16.3693	9.06168	8.8423	8.06597	8.62137	6.50739	4.15971	8.80048	7.45597	7.43281	7.28225	8.08809	7.78488	8.03565	7.79766	7.39439	4.21068	6.33079	3.29259	17.3427	8.65665	6.42949	7.89642	7.71841	7.74257	0.587334	0.0299967	-0.353965	0.256107	-0.941335	0.000308143	2.04115	8.09434e-17	1.45383	2.95598e-09	2.39518
AT1G08060	MOM, MOM1	ATP-dependent helicase family protein	1.43653	2.66996	1.49627	2.57745	1.73308	1.9573	1.53617	1.52994	2.26634	6.43419	7.42783	6.35159	2.55689	2.46916	2.41842	3.33049	1.57928	1.70021	2.69277	2.56976	2.02576	2.53056	2.87385	2.60808	2.53983	2.70519	3.95081	1.86759	2.08927	1.77748	6.73787	2.48149	2.20333	2.42943	2.67083	3.06528	0.16374	0.700948	-0.0814875	0.901856	-0.245246	0.551248	1.85287	2.75358e-09	1.68918	6.60433e-08	1.93444
AT1G09195		FUNCTIONS IN: molecular_function unknown; INVOLVED IN: biological_process unknown; CONTAINS InterPro DOMAIN/s: Metal-dependent phosphohydrolase, HD subdomain (InterPro:IPR006674), Ppx/GppA phosphatase (InterPro:IPR003695).	0.875373	1.4069	1.77103	1.65583	2.11216	1.98662	0.998964	1.84486	0.504894	7.91827	8.18806	7.71461	1.63223	1.57338	2.01874	0.8431	0.605931	0	3.08227	1.84414	2.66748	1.73156	2.13936	2.16724	1.54652	1.5726	2.0211	1.3511	1.9182	1.11624	7.94032	1.74145	0.48301	2.5313	2.01272	1.71341	0.503526	0.479729	-0.257892	0.764472	-0.761631	0.254789	2.55098	1.12922e-05	2.04758	0.000442279	2.80933
AT1G10130	ECA3, ATECA3	endoplasmic reticulum-type calcium-transporting ATPase 3	2.3016	5.18922	4.94751	4.96478	5.18322	5.05319	4.03713	6.62601	8.79617	17.8652	18.5772	16.1871	6.03174	5.71814	5.65977	5.75751	8.62464	3.37269	8.76217	6.76186	6.84176	6.82066	7.34011	6.99866	7.16986	7.04784	8.86998	4.14611	5.06707	6.48644	17.5432	5.80322	5.91828	7.45526	7.05314	7.69589	0.289495	0.464819	0.634159	0.0879935	0.344675	0.361214	2.08068	8.15599e-11	1.79122	2.22054e-08	1.44654
AT1G10760	SEX1, SOP1, SOP, GWD1, GWD	Pyruvate phosphate dikinase, PEP/pyruvate binding domain	6.75216	11.6588	14.5317	36.0812	24.54	22.8444	8.64034	7.89559	7.29893	88.825	83.3253	88.983	21.6076	26.2444	26.0546	5.81414	6.66966	8.73076	22.5645	14.6277	12.6608	13.1845	15.4661	14.0925	23.5066	23.7285	29.1097	10.9809	27.8219	7.94495	87.0445	24.6355	7.07152	16.6177	14.2477	25.4483	1.34073	8.48632e-07	-0.464839	0.141176	-1.8056	2.43034e-11	2.98629	4.74378e-28	1.64556	5.36228e-10	3.45117
AT1G12120		Plant protein of unknown function (DUF863)	13.3876	10.0816	12.9554	10.7087	14.2326	15.719	22.5412	15.5084	14.2316	45.8667	41.2941	33.6386	13.1861	13.9693	13.7177	13.3291	10.0328	15.7038	14.6179	15.3724	11.9654	11.953	13.552	14.5929	12.2355	15.0943	16.751	12.1415	13.5534	17.4271	40.2665	13.6244	13.0219	13.9853	13.366	14.6936	0.158341	0.619209	0.528833	0.0603031	0.370501	0.187148	1.72795	4.82282e-13	1.56964	6.41585e-11	1.19913
AT1G13980	GN	sec7 domain-containing protein	2.13159	2.68001	2.94071	3.3645	2.29345	2.38655	3.65365	3.68042	1.95409	12.8443	14.4088	12.9148	4.20571	3.55076	3.89131	5.8429	4.95691	4.68392	3.28246	3.91804	3.25532	5.04779	5.63622	5.59693	5.27702	6.53224	7.9338	2.58411	2.6815	3.09605	13.3893	3.88259	5.16124	3.48527	5.42698	6.58102	0.0523423	0.906814	0.278824	0.423913	0.226495	0.500498	2.37237	7.33526e-21	2.32009	5.79931e-20	2.0936
AT1G14640		SWAP (Suppressor-of-White-APricot)/surp domain-containing protein	1.07187	0.307806	0.496198	0.945608	0.709958	0.977506	0.310837	0.42401	0	7.54854	8.49953	7.26129	0.717473	0.45251	0.695219	0.76857	1.34834	0	1.56537	0.929005	1.42476	0.384851	0.346709	0.500499	1.35035	1.31507	2.76366	0.625291	0.877691	0.244949	7.76979	0.621734	0.705637	1.30638	0.410687	1.80969	0.485539	0.64939	-1.24855	0.197955	-1.73543	0.0480829	3.62673	1.30634e-05	3.14154	0.000144626	4.87763
AT1G18270		ketose-bisphosphate aldolase class-II family protein	2.79607	3.36852	4.29077	4.35809	3.32979	3.31872	2.10702	2.97272	3.58182	18.8495	19.9023	15.8531	5.62514	5.59619	6.09192	3.29743	2.57619	6.20291	6.20191	5.15569	5.20928	5.82248	6.76614	6.03447	7.74477	5.84457	12.5492	3.48512	3.66887	2.88718	18.2016	5.77108	4.02551	5.52229	6.2077	8.71284	0.0731225	0.883375	-0.286438	0.507307	-0.359582	0.347383	2.3834	1.37925e-14	2.31033	9.25853e-14	2.66993
AT1G19450		Major facilitator superfamily protein	5.84525	3.90529	7.58981	14.5336	12.6705	13.3669	5.19813	8.51807	5.0571	60.6266	61.3967	56.6928	14.3303	11.2063	11.8361	5.48386	6.80211	3.64518	13.489	14.0692	17.4295	11.9471	10.6857	11.4212	29.1454	28.9403	28.2247	5.78012	13.5237	6.25777	59.572	12.4576	5.31038	14.9959	11.3513	28.7701	1.22237	5.39486e-06	0.111599	0.78857	-1.11083	3.92963e-05	3.36122	2.57776e-36	2.13885	4.93399e-17	3.24971
AT1G19715		Mannose-binding lectin superfamily protein	13.3886	18.7947	18.307	12.3864	8.52491	8.41991	6.02244	5.80364	5.30903	54.2314	61.7226	55.836	10.8792	12.5618	11.7997	11.2495	8.65492	7.99617	14.8634	11.6391	11.8876	10.1679	12.6408	11.8864	27.787	28.9531	28.5274	16.8301	9.77708	5.7117	57.2634	11.7469	9.30021	12.7967	11.5651	28.4225	-0.783814	0.000582134	-1.55198	6.04637e-12	-0.768198	0.0010237	1.76661	5.99183e-17	2.55048	8.45121e-32	3.3187
AT1G19720		Pentatricopeptide repeat (PPR-like) superfamily protein	1.2021	1.15647	0.755981	6.14127	4.10449	3.96845	0.987711	1.40795	0.902653	17.7262	24.2666	22.4519	5.30265	5.30197	5.25186	1.03217	1.76079	2.30648	5.83707	5.19157	4.42872	3.66869	5.05389	4.0178	6.84474	8.36115	14.5368	1.03818	4.73807	1.09944	21.4816	5.28549	1.69982	5.15245	4.24679	9.91424	2.19095	3.68695e-10	0.0900509	0.908121	-2.10122	1.38984e-09	4.37222	8.78162e-35	2.18116	1.29086e-11	4.2825
AT1G20970		FUNCTIONS IN: molecular_function unknown; INVOLVED IN: biological_process unknown; LOCATED IN: plasma membrane, vacuole; EXPRESSED IN: guard cell, cultured cell; BEST Arabidopsis thaliana protein match is: proton pump interactor 1 (TAIR:AT4G27500.1); Has 30201 Blast hits to 17322 proteins in 780 species: Archae - 12; Bacteria - 1396; Metazoa - 17338; Fungi - 3422; Plants - 5037; Viruses - 0; Othe…	3.5899	4.31469	5.08904	6.7624	4.2531	5.24556	6.03395	8.66108	11.6244	45.8392	46.5412	41.2851	9.44083	10.4361	10.647	5.3827	9.02637	9.07139	15.9925	18.6301	15.8806	12.2668	13.1911	12.3907	14.9505	10.6789	26.0296	4.33121	5.42035	8.77314	44.5552	10.1746	7.82682	16.8344	12.6162	17.2197	0.323007	0.359201	1.01107	0.00140803	0.688078	0.0298217	3.36184	1.05583e-28	3.03886	5.25327e-24	2.35078
AT1G21580		Zinc finger C-x8-C-x5-C-x3-H type family protein	4.08438	2.1893	2.38694	5.02537	3.90631	3.7353	3.93512	4.25565	5.56364	18.6624	20.8325	15.9359	6.26621	6.31604	6.41934	4.13259	7.30861	3.00184	8.33772	6.40544	7.26182	5.14715	4.66319	5.091	5.65866	4.54303	10.7501	2.88688	4.22233	4.5848	18.477	6.33387	4.81435	7.33499	4.96712	6.98393	0.548018	0.129506	0.663159	0.0722411	0.115141	0.804609	2.67749	1.25106e-16	2.12949	3.58388e-11	2.01435
AT1G22060		LOCATED IN: vacuole; EXPRESSED IN: 23 plant structures; EXPRESSED DURING: 13 growth stages; BEST Arabidopsis thaliana protein match is: FBD, F-box and Leucine Rich Repeat domains containing protein (TAIR:AT1G22000.1); Has 84739 Blast hits to 38714 proteins in 2257 species: Archae - 1436; Bacteria - 11314; Metazoa - 40747; Fungi - 7706; Plants - 4675; Viruses - 308; Other Eukaryotes - 18553 (sourc…	1.23135	1.15316	1.3934	2.97762	1.98919	2.08228	1.81163	1.63327	1.98496	12.1867	12.0678	11.5098	3.27343	3.95646	4.21858	2.14955	1.8875	0.990739	3.78552	3.17349	3.23799	4.09523	5.0223	3.75063	4.00594	3.22628	5.00261	1.25931	2.3497	1.80996	11.9214	3.81615	1.67593	3.399	4.28939	4.07828	0.897537	0.00185315	0.517986	0.110413	-0.379586	0.229724	3.24041	3.74544e-32	2.34289	9.40567e-19	2.72249
AT1G23940		ARM repeat superfamily protein	3.50849	3.50171	2.25219	3.2614	2.33272	2.59017	2.26777	2.75869	2.99494	12.5004	12.4895	11.4877	3.41974	3.96485	3.54997	2.63573	0.638899	6.71433	5.0422	3.65469	4.39094	5.44896	4.85393	5.25737	5.10044	3.04054	3.14403	3.08746	2.72809	2.6738	12.1592	3.64485	3.32965	4.36261	5.18675	3.76167	-0.177013	0.815401	-0.215074	0.802582	-0.0380641	0.999398	1.97716	0.000114008	2.15439	3.31404e-05	2.19249
AT1G24460		unknown protein; FUNCTIONS IN: molecular_function unknown; INVOLVED IN: biological_process unknown; LOCATED IN: cellular_component unknown; EXPRESSED IN: 22 plant structures; EXPRESSED DURING: 14 growth stages; BEST Arabidopsis thaliana protein match is: unknown protein (TAIR:AT4G31570.1).	1.21976	0.877935	1.1076	3.64155	2.09414	2.20795	1.29132	1.69879	1.0147	8.63829	9.73245	8.29673	3.79352	3.52728	3.36235	1.86809	2.49969	2.61028	5.06374	4.02685	3.64921	3.60924	3.76304	3.48882	3.09415	2.99236	6.44316	1.06843	2.64788	1.33494	8.88916	3.56105	2.32602	4.2466	3.62036	4.17656	1.30633	5.00672e-05	0.328247	0.441512	-0.978177	0.00256322	3.0537	1.69589e-22	1.74735	5.72892e-09	2.72556
AT1G26170		ARM repeat superfamily protein	2.95093	3.20133	2.77089	3.74954	3.23186	3.84721	3.08669	1.97038	2.75221	14.1516	15.0055	13.8604	4.17125	4.6348	4.16733	2.9026	1.85792	0.0486459	6.26048	4.90515	5.75993	4.30071	5.01363	5.02764	4.38035	4.34481	6.44177	2.97438	3.60954	2.60309	14.3392	4.32446	1.60306	5.64185	4.78066	5.05564	0.279309	0.701733	-0.190283	0.833679	-0.469632	0.486296	2.26869	4.64674e-05	1.98944	0.000417148	2.4591
AT1G27630	CYCT1;3	cyclin T 1;3	7.73932	6.0748	7.75561	9.22658	8.53143	8.03267	6.58349	12.5758	9.05899	33.6178	31.2674	21.959	8.91664	8.80617	9.21274	11.5921	12.8117	6.00519	16.5956	11.2629	12.9251	8.47529	7.44484	6.88526	8.11028	7.59626	10.9529	7.18991	8.59689	9.40609	28.9481	8.97852	10.1363	13.5945	7.60179	8.88649	0.256485	0.497968	0.37936	0.32313	0.122878	0.772057	2.00681	2.78834e-11	1.75038	6.54272e-09	1.6275
AT1G28320	DEG15	protease-related	9.08308	9.20312	9.62612	13.9396	11.5554	10.6067	8.95344	9.57461	10.033	33.5396	35.9748	29.4128	14.9906	13.0611	14.5986	11.4511	12.0932	7.23668	15.947	12.2146	14.4479	9.34193	10.6258	10.6207	13.7083	9.58737	14.05	9.3041	12.0339	9.52034	32.9757	14.2168	10.2603	14.2031	10.1961	12.4486	0.370572	0.14947	0.029641	0.955423	-0.340943	0.191588	1.8248	1.30366e-16	1.45424	4.64921e-11	1.7952
AT1G30410	ATMRP13, MRP13, ABCC12	multidrug resistance-associated protein 13	0.749872	1.01688	1.32179	1.60159	1.33381	1.28818	0.776095	0.626619	0.424191	13.4525	16.4125	11.9422	1.58129	2.07976	2.32897	2.17189	2.78841	1.65919	5.27427	3.42926	4.3114	3.42547	3.51665	3.6691	3.17266	4.14089	5.59045	1.02952	1.40786	0.608968	13.9357	1.99667	2.2065	4.33831	3.53707	4.30133	0.448074	0.220298	-0.703813	0.0545587	-1.1521	0.000488286	3.7545	1.91161e-32	3.30653	1.61084e-26	4.45874
AT1G30590		RNA polymerase I specific transcription initiation factor RRN3 protein	2.99228	3.60689	3.94576	7.57134	8.07082	9.72886	3.72519	3.03326	2.19657	60.4448	62.0984	44.8351	10.9226	9.75116	8.46899	11.6097	7.93013	8.16709	26.6667	15.3902	22.9766	5.94974	6.87939	6.93262	16.5362	15.7456	21.4622	3.51498	8.45701	2.98501	55.7928	9.71426	9.23565	21.6778	6.58725	17.9147	1.26566	3.52098e-06	-0.203484	0.564877	-1.46926	3.78286e-08	3.98641	4.9655e-48	2.72074	4.78667e-26	4.19006
AT1G31150		Domain of unknown function (DUF1985)	0.47525	0.412463	0.264008	0	0	0	0	0.295015	0.109645	3.09523	3.84498	6.70343	0.0437009	0.151592	0.18495	0.223143	0	0	0	0	0	0	0	0	0.123374	0.184417	0	0.383907	0	0.134887	4.54788	0.126748	0.074381	0	0	0.102597	-6.79807	0.00101655	-1.56272	0.365324	5.42362	0.0261287	3.55733	0.0035397	10.6009	2.72136e-08	5.12552
AT1G33050		unknown protein; FUNCTIONS IN: molecular_function unknown; INVOLVED IN: biological_process unknown; LOCATED IN: cellular_component unknown; EXPRESSED IN: 24 plant structures; EXPRESSED DURING: 15 growth stages; BEST Arabidopsis thaliana protein match is: unknown protein (TAIR:AT4G10470.1).	8.66794	3.5263	7.60172	5.89478	9.93442	10.3987	15.8268	16.9392	9.08235	54.3773	49.4682	45.1144	12.8856	11.0923	12.759	5.28296	9.02584	20.5253	11.1974	12.887	10.8258	8.52397	9.92421	10.7736	20.0406	16.6541	36.2813	6.59865	8.74262	13.9494	49.6533	12.2456	11.6114	11.6367	9.74059	24.3253	0.405025	0.390968	1.08161	0.013074	0.676602	0.123882	2.91015	4.52584e-13	2.50515	4.20623e-10	1.82855
AT1G35280			0	0.1281	0.0546628	0.239312	0.379883	0.326901	0.15766	0.274872	0	3.25144	3.48563	3.37374	0.244302	0.141242	0.229763	0.0959572	0.159147	0.017154	1.28704	0.991291	1.16308	0.1952	0.254077	0.320663	0.574749	0.257738	1.61022	0.060921	0.315365	0.144177	3.37027	0.205102	0.0907528	1.14714	0.256647	0.814235	2.34074	0.0210086	1.33774	0.395615	-1.00571	0.278953	5.74929	1.46233e-10	3.40615	9.01179e-06	4.41271
AT1G36070		Transducin/WD40 repeat-like superfamily protein	2.25467	2.71777	3.5123	3.4235	3.22383	4.70294	3.6169	6.47963	1.85777	13.368	11.5974	8.49485	3.80094	3.74266	3.66758	3.52876	4.46335	0.87345	5.17942	2.99219	3.67028	3.11284	3.67922	3.3941	3.76267	5.17304	6.20499	2.82825	3.78342	3.98476	11.1534	3.73706	2.95519	3.9473	3.39539	5.0469	0.418914	0.47474	0.502405	0.423149	0.0834898	0.933121	1.97625	3.24518e-05	1.5574	0.00119973	1.47392
AT1G36180	ACC2	acetyl-CoA carboxylase 2	1.37527	1.60899	1.33988	1.20234	0.766327	0.822859	0.439443	0.223191	0.855435	2.99596	3.77959	3.39793	1.04144	1.78173	1.15436	1.2223	0.878729	0.329067	1.43695	1.11497	1.32807	0.461782	0.640409	0.574573	0.997544	0.933034	1.36584	1.44138	0.930508	0.506023	3.39116	1.32584	0.810033	1.29333	0.558921	1.09881	-0.630803	0.20205	-1.54522	0.00152002	-0.914556	0.0698345	1.23462	0.00442351	1.86556	2.00964e-05	2.7802
AT1G40104		unknown protein; FUNCTIONS IN: molecular_function unknown; INVOLVED IN: biological_process unknown; LOCATED IN: cellular_component unknown; BEST Arabidopsis thaliana protein match is: unknown protein (TAIR:AT2G08986.1); Has 88 Blast hits to 39 proteins in 18 species: Archae - 0; Bacteria - 17; Metazoa - 9; Fungi - 0; Plants - 48; Viruses - 0; Other Eukaryotes - 14 (source: NCBI BLink).	0	0	0	0.12155	0	0.0276731	0	0	0	0.179507	36.0474	0.527254	0.0258511	0	0.145875	0	0	0	0	0	0	0.0190664	0	0	0.145962	0.218182	0.547671	0	0.0497412	0	12.2514	0.0572421	0	0	0.00635547	0.303938	3.70335	0.292106	0	1	-3.88213	0.289962	11.6315	2.08582e-06	7.85497	5.98741e-05	11.8132
AT1G48090		calcium-dependent lipid-binding family protein	0.610647	1.17965	1.11586	1.70657	0.930574	1.00049	0.710799	1.14716	1.69615	8.52662	9.33263	8.14669	1.35945	1.64391	1.63639	1.74119	1.467	0.659885	2.57217	2.24292	1.70389	1.64839	2.40762	1.80823	1.99717	2.24485	2.4418	0.968721	1.21255	1.1847	8.66865	1.54658	1.28936	2.17299	1.95475	2.22794	0.323549	0.449485	0.274312	0.559811	-0.0492444	0.965738	3.16117	7.86414e-19	2.83767	1.02335e-15	2.88693
AT1G48360		zinc ion binding;nucleic acid binding;hydrolases, acting on acid anhydrides, in phosphorus-containing anhydrides	0.707799	1.42981	1.28804	1.38502	1.39374	2.2343	1.34362	1.21206	1.22472	9.25695	8.96584	7.48122	1.29608	1.48473	1.10813	1.07104	0.614045	4.28318	3.93129	2.17442	2.91315	1.3656	1.62219	1.62131	2.25718	2.24933	2.63885	1.14188	1.67102	1.26013	8.568	1.29631	1.98942	3.00629	1.53637	2.38179	0.550033	0.378206	0.14614	0.88749	-0.403993	0.538012	2.9052	2.13363e-08	2.35528	4.44631e-06	2.75934
AT1G48650		DEA(D/H)-box RNA helicase family protein	2.99335	4.01696	3.38016	7.4342	5.35777	5.65878	2.69408	3.68764	2.60471	15.4782	14.5055	15.4342	6.63461	6.14981	6.38563	4.21825	6.22495	5.41935	6.26548	5.32409	5.33344	5.47421	5.96516	5.06019	7.10812	7.10018	6.40434	3.46349	6.15025	2.99548	15.1393	6.39002	5.28752	5.641	5.49985	6.87088	0.828879	0.000448901	-0.207326	0.510369	-1.03626	8.90267e-06	2.12843	8.18691e-22	1.29955	2.47495e-09	2.33584
AT1G48780		unknown protein; BEST Arabidopsis thaliana protein match is: unknown protein (TAIR:AT3G18300.1); Has 89 Blast hits to 89 proteins in 11 species: Archae - 0; Bacteria - 2; Metazoa - 0; Fungi - 0; Plants - 86; Viruses - 0; Other Eukaryotes - 1 (source: NCBI BLink).	1.65734	0.799102	1.02297	0.895711	1.11082	0.475823	3.59354	1.71468	0	17.1081	21.6833	18.0237	0.634993	1.06988	0.65692	1.34683	0.92659	0	3.23377	1.64059	2.50739	0.702507	1.27677	1.11557	3.04754	2.8583	6.90573	1.15981	0.827451	1.76941	18.9384	0.787264	0.757806	2.46058	1.03161	4.27052	-0.487127	0.669875	0.680361	0.597434	1.16864	0.25796	4.01699	3.55094e-06	4.50603	4.58753e-07	3.33717
AT1G49340	ATPI4K ALPHA	Phosphatidylinositol 3- and 4-kinase family protein	2.10454	4.01554	3.84804	4.46672	2.85795	3.20888	2.54601	4.49692	4.4467	13.7349	14.8113	12.0306	4.41253	4.92263	4.5409	6.60604	5.44298	2.98667	5.63544	5.64584	4.94494	5.72892	7.01383	5.92502	5.16819	5.39644	5.60379	3.32271	3.51118	3.82988	13.5256	4.62535	5.0119	5.40874	6.22259	5.38947	0.0795316	0.858312	0.196669	0.624873	0.11714	0.770237	2.02498	1.51335e-12	1.94548	1.46883e-11	1.82834
AT1G49630	ATPREP2, PREP2	presequence protease 2	0.550639	0.741556	0.896568	1.64702	1.09955	1.31766	1.16229	0.432177	1.67559	8.18356	7.77221	5.92024	0.667833	0.635934	0.788187	1.13154	0.197905	1.5116	3.33433	2.19909	2.8934	1.43905	1.46174	1.41997	2.32901	3.0577	3.27357	0.729588	1.35474	1.09002	7.292	0.697318	0.947015	2.80894	1.44025	2.88676	0.889659	0.128002	0.560648	0.393433	-0.329113	0.633538	3.31608	2.63771e-10	2.42648	2.21768e-06	2.75564
AT1G50030	TOR	target of rapamycin	1.91256	2.52755	2.92979	2.62169	1.72004	2.25272	1.50717	2.86015	1.65467	10.0332	12.7855	10.6385	2.96174	3.28597	3.11251	3.48994	2.8433	4.01611	3.75864	3.27674	2.87112	3.63924	4.74299	4.00976	4.95083	4.71434	7.05368	2.45663	2.19815	2.00733	11.1524	3.12008	3.44979	3.30217	4.13066	5.57295	-0.160763	0.651344	-0.294053	0.398754	-0.133295	0.723551	2.18198	9.95587e-17	2.3428	1.12949e-18	2.4761
AT1G52280	AtRABG3d, RABG3d	RAB GTPase homolog G3D	4.22543	1.60842	3.98078	9.07444	11.0301	12.5873	9.83689	7.66948	7.69618	117.363	97.3047	73.2073	5.87926	6.68831	7.83725	5.78318	10.0178	14.7322	56.8291	25.6552	50.5112	7.0134	6.69935	9.26029	19.0516	14.8143	23.106	3.27154	10.8973	8.40085	95.9582	6.80161	10.1778	44.3318	7.65768	18.9906	1.72732	9.3952e-06	1.36039	0.000918647	-0.367013	0.398768	4.86413	4.8784e-34	3.13675	1.82809e-17	3.50379
AT1G52570	PLDALPHA2	phospholipase D alpha 2	0.253634	0.0917188	0.234829	0.479767	0.52132	0.582546	0.428376	0.0874694	0.243816	3.23897	5.04682	3.46851	0.46645	0.63566	0.402131	0.625975	0.131673	0	1.50172	0.927029	1.22464	0.401367	0.336883	0.44741	0.932769	0.546779	1.5372	0.193394	0.527878	0.253221	3.9181	0.501414	0.252549	1.2178	0.39522	1.00558	1.42534	0.11762	0.440457	0.786756	-0.985979	0.26529	4.31118	9.53541e-08	2.88567	0.000144894	3.87212
AT1G53440		Leucine-rich repeat transmembrane protein kinase	3.49386	3.20721	5.30841	4.35751	5.16981	4.86111	3.3768	3.96229	4.7279	23.8532	28.017	16.9197	7.73833	7.60823	6.17376	4.24675	4.53994	7.8998	8.04223	5.9092	7.43565	7.43898	8.93144	9.23539	11.1194	8.97322	13.0019	4.00316	4.79614	4.02233	22.93	7.17344	5.56216	7.12903	8.53527	11.0315	0.258496	0.460768	-0.00693777	1	-0.265453	0.46334	2.51486	4.43105e-19	2.25642	9.80065e-16	2.52189
AT1G53780		peptidyl-prolyl cis-trans isomerases;hydrolases;nucleoside-triphosphatases;ATP binding;nucleotide binding;ATPases	2.3287	2.58718	2.72752	3.43446	3.20431	3.62477	3.78066	3.3091	1.31077	34.5839	40.8213	27.6579	2.70889	2.8382	2.54767	4.4232	9.25694	5.24974	8.9194	6.09511	6.60001	1.8695	2.25382	3.04765	8.68546	8.2742	15.6045	2.5478	3.42118	2.80018	34.3544	2.69825	6.30996	7.20484	2.39032	10.8547	0.424741	0.321047	0.169295	0.792258	-0.255479	0.548264	3.75131	2.00257e-24	3.32665	4.15649e-20	3.58216
AT1G54380		spliceosome protein-related	4.8159	3.57682	3.05259	8.22872	7.00188	6.12619	4.55056	3.02783	2.43583	20.579	19.1736	17.0871	8.14994	7.67227	7.3285	8.93107	4.95299	2.19575	9.15243	9.41881	9.27262	7.66917	7.33348	7.02665	7.32085	7.61883	13.0263	3.81511	7.11893	3.33807	18.9465	7.7169	5.35993	9.28129	7.3431	9.32199	0.899431	0.0249232	-0.167364	0.758367	-1.0669	0.00608936	2.31112	4.22807e-10	1.41169	0.000131334	2.47864
AT1G54730		Major facilitator superfamily protein	1.28295	1.32044	1.55332	3.76021	3.86287	3.64288	4.5139	3.13115	2.84606	18.6836	18.9034	16.6964	3.94752	3.95736	5.07812	2.37031	8.33537	6.69054	8.96396	6.19963	6.59487	5.8397	5.78854	4.81029	5.73231	5.5209	11.5673	1.38557	3.75532	3.49704	18.0945	4.32766	5.79874	7.25282	5.47951	7.60684	1.43454	0.000489086	1.34781	0.00155566	-0.0867893	0.88163	3.70213	1.10105e-20	2.26755	1.44509e-09	2.35436
[truncated: 834 more rows]
[truncated: 62 more columns]

## Sheet: Supplementary Data 4
Source RPKM data for Supplementary Data 4
[truncated: 5,931 more rows]
[truncated: 62 more columns]

## Sheet: Supplementary Data 5
Source RPKM data for Supplementary Data 5
[truncated: 243 more rows]

[truncated: 4 more sheets: Supplementary Data 6, Supplementary Data 9, Supplementary Data 10, Supplementary Data 11]
